# Supplementary material for: Record linkage of banks and municipalities through multiple criteria and neural networks
Source: PeerJ Comput Sci. 2020 Feb 24;6:e258. doi: 10.7717/peerj-cs.258 (PMC7924437; doi:10.7717/peerj-cs.258)
Supplement: Supplemental Information 2 — Each record represents details of one person extracted from municipal registers. The structure of the columns is similar to that of the original data. The fiscal code has been replaced by a progressive number. [file peerj-cs-06-258-s002.csv]

SSN	NAME	SURNAME	SEX	NATION_BIRTH	PROVINCE_BIRTH	CITY_BIRTH	YEAR_BIRTH	MONTH_BIRTH	DAY_BIRTH	PROVINCE_HOME	STREET_HOME	NUMBER_HOME	ZIP_HOME	TELEPHONE
______5568______	Diamante	FEDERICI	M	ItaFlia	CE	Marcianise	1920	3	2	CE	Vicolo Giulietta	95	42451	+39 095 64 77 9049
______5569______	Egidio	SIGNORELLI	F	Italia	VA	PortoCeresio	1979	10	30	VA	Viale Barbieri	95	56762	+39 138 919226
______5571______	Ian	SCUDERI	F	Italia	NA	Anacapri	1984	5	5	NA	viale gastone	21	898373	+39 038 5523698
______5572______	Joseph	DIPAOLO	M	Italia	CE	Mondragone	1945	12	15	CE	vicolo caruso	51	41863	+39 3882 4655591
______5574______	Alighiero		F	Italia	NA	Napoli	1972	4	13	NA	Contrada USala	99	58462	+39 29 36741897
______5575______	Gianantonio	PARISI	M	Italia	AV	Sant'Andrea di Conza	1986	4	27	AV		22	35367	+39 147 23 63 8520
______5576______	Cristyn	FERRAA	M	Italia	NA	Massa di Somma	1947	12	5	NA	canale genziana	38	99000	+37 9460 59114418
______5577______	Loris	ARENA	F	Italao	CE	Caaagiove	1963	3	14	CE	stretto ferdinando	22	99333	+39 65 0642724
______5578______	Morgana	ABATE	M	Italia	NA	Visciano	1931	7	8	NA	Viale Mariani	24	10039	+39 7691 2166996
______5579______	Claudia	TAGLIAFERRI		Italia	NA		1943	8	4	NA	viale noah	93	15205	+39 586 4263936
______5580______	Evita	BIONDI	F			Sesto Fiorentino		5	24	FI	strada edvige	91	24186	+39 81 62433046
______5581______	Giordano			Italia	NA	Qualiano	1955	2	17	NA	contrada carbone	71	45375	+39 66 83268081
______5582______	Donatella	CALABRESE	M	Italia	SA	Giffoni Valle Piana		1	12	SA		82	737	+39 9144 67740906
______5583______	Jelena	MOTTA	F	Italia	NA	Napoli	1978	4	11	NA	via morelli	33		+39 08 27449472
______5584______	Gianantonio	FORTE	F	Italia	NA	Caivano	1959	3		NA	Borgo Damiana	47	349	+39 93 44902530
______5585______	Jelena	POLI	M	Italia	Pk	Fontanafredda	1985		11	PN	piazza	87	72111	+39 86 5510653
______5586______	Fulvio	DE MARCO	M		CE	Caserta	1930	10	24	CE	borgo gabriele		85848	+39 89 50059882
______5587______	Giorgio	STEFANI	M	Itaail	NA	Torre Annunziata	1971		10	NA		57	15165	+39 969 95 08 4369
______5588______	Diamante	FERRARA	M	Italia	NA	Afragola	1970	12	4	NA	via dylan	46	72930	+39 2110 21283059
______5589______	Jarno	FABIANI	F	Italia	NA	San Gennaro Vesuviano	1980	8	28		borgo benedetti	97	71047	+39 113 6482685
______5590______	Nestore	BEVILACQUA	M	Italia	NA	Pimonte	1946	6	2	NA	Viale Vitalba	29	26630	+39 89 90511567
______5591______	Diana	ROSSETTI	F	Italia	NA	San Gennaro Vesuviano	1933	9	14	NA	Strada	21	265676
______5592______	Sesto	MAGGI	F	Italia	NA	Napoli	1959	3	23	NA	Stretto Anastasio	44	51696	+39 89 82872979
______5593______	Bacchisio	COSTA	M	Italia	NA	Napoli	1956	3	17	NA	Canale Monti	78	1045	+39 633 82259775
______5594______	Lino	GALASSO	M	Italia	SA	Sapri	1956	10	8	SA	Ubaldo	51	49873	+39 108 54102974
______5596______		FASANO	M	Italia	CE	Caserta	1934	8	26	CE	Viale Nejgri	79	570073	+39 13 7139824
______5597______	Piccarda	DI BELLA	M	Italia	NA	Piano di Sorrento	1977	1	6	NA	contrada giuliano	72	83873	+39 17 014142
______5598______	Armando	ROSSI	M	Italia	BN		1983	4		BN	Strada Sartori	78	70701	+39 90 1399108
______5599______	Amos	FERRETTI	M	Italia	NA	Napolv	1968	5	10	NA	strada	3	13217	+39 287 05 99 4948
______5600______	Gaetano	FIORI	F	Italia	NA	Napoli	1949	1	18	NA	Canale Giacinto	90	72678	+39 336 94 12 4246
______5601______	Evita	MAZZONI	F	Italia	SA	Maiori	1961	12		SA	Canale Jack	86	22078	+39 4117 034682284
______5602______	Noah	TESTA	M	Italia	NA	Vico Equense	1945	12		NA	Rotonda Marchetti	80	5555	+39 1037 6186515
______5603______	Miriam	DI BENEDETTO	M	Italia	NA	Arzano	1958	6	16	NA	Canale Barone	28	62936	+39 219 12 61 0652
______5604______	Tommaso	TOSI	M	Italia	AV	Vallata	1961	3	8	AV	strada sarita	56	76235	46 02437201
______5605______	Diana	LELNE	F	Italia	NA	Bacli	1975	7	16	NA	Stretto Caputo	85	19506	+39 34 61492376
______5606______	Battista	AMBROSINI	F	Itlia	NA	Mugnano di Napoli	1942		19	NA	Piazza Martiin	95	51659	+39 0063 2339056
______5607______	Gianmaria	MASSARO	M	Italia	SA	Capaccio Paestum	1985	3	21	SA	Stretto Mancini	98	90954	+39 583 0218649
______5608______	Owen	NAPOLI	M	Paesi Bassi	iaps	Haps	1966	5	24	Haps	Danistraat	77	66350	+3115-8889029
______5609______	Eliziario	FIORAVANTI	F		BN	San Nicola Manfredi	1966	11	18	BN	rotonda fatima	34	61752	+39 7433 3951231
______5612______	Mirko	MUSSO	M	Italia	NA	Ischia	1977	3	11	NA	Vicolo Jole	79	12165	+39 662 28 59 3537
______5613______	Damiano	MORI	M	Italia	AV	eSrino	1981	9	11	AV	Stretto Daimco	73	68226	+39 4170
______5614______	Kris	LANZA	F	Italia	NA	Cercola	1960	8	1	NA	Strada Michele	5	67305	+39 40 8977746
______5615______	Alessandro	PANDOLFI	M	Italia	SA	Pagani	1947	12	9	SA	Kayla	53	71110	+39 56 2859522
______5616______	Ariel	POGGI	M	Itali	CE	Calvi Risorta	1974	8	22	CE	Rotonda Irene	13	14253	+39 94 8241017
______5617______	Renzo	SPADt	F	Italia	CE	Teano	1949	11	18	CE	strada renzo	7	27601	+39 037 8136536
______5618______	Renzo		M		NA	Torre del Grecfo	1983	4	16	NA	contrada ostantini	76	4967	+39 411 5974830
______5619______	Odino	CAPUTO	M	Italia	NA	Casamarciano	1975	11	10	NA	strada costanzo		52850	+39 239 78 17 8623
______5620______	Costanzo		M	Italia	NA	San Giorgio a Cremano	1934	5	15	NA	Viale Ferretti	31	11854	+39 11 70824795
______5621______	Giordano	PASTORINO	M	Italia	NA	Napolv	1979	5	21	NA	incrocio cirino	30	93965	+39 927 2222382
______5622______	Eustachio	SANNA	F	Italia	BZ	Bolzano	1957	5	17	BZ	Contrada Mazza	75	79170	+39 510 48 604 3804
______5623______	Brigttia	GALLO	M	Italia	CE	Portico di Caserta	1962	3	30	CE	Borgo Giulio	89	71080	+39 1682 355300
______5624______	Caio	BOSCOLO	M	Italia	SAv	Mercato Severino	1939		23	SA	Via Rizzi	15	60344	+39 997 0894802
______5625______	Aaron	MORETTO	F	Italia	SA	San Cipriano Picentino	1940		8	SA	rotonda gentile	11	8116	+39 3681 6680717
______5626______	Sarita	GIUNT	M	Italia	AV	Pratola Serra	1959	12	23	AV	borgo messina	4	60287	+39 844 17 52 7047
______5627______	Miriana	ROMAGNOLI	F	Italia	NA	Napoli	1977	4	25	NA	stretto	36	92867	+39 738 2888327
______5628______	Rosita	ANELLI	F	Italin	NA	Palma Campania	1940	3		NA	rotonda caputo	10	91755	+39 9771 39153085
______5629______	Mecren	BARBERO	M		RM	Roma	1968	10	4	RM	Incrocio Greco	81	1551	+39 562 44988677
______5630______	Donatella	MASIERO	F	ItaliJa	NA	Casamicciola Terme	1971	3	4	NA		35
______5631______	Jelena	PALUMBO	F	Italia	NA	Gragnano	1969			NA	Viale Benedetti	83	41805	+39 752 17 53 0319
______5632______	Genziana	FRANCESCHI	M	Italia	NA	Napoli	1949	3	23	NA	Incrocio FeEraro	24	53096	+39 05 8125786
______5633______	Mkiaa	RIZZO	F	Italia	NA	Afragola	1955	8	22	NA	Contrada De Santis	3	95469	+39 3159 44730425
______5634______	Quasimodo	BASILE	M	Italia	SA	Battipaglia	1952	8	4	SA	Strada Ferraro	83	320857	+39 710 62228616
______5635______	Quarto	GRANDI	M	Italia	NA	Acerra	1959		26	NA	rotonda elga	58	75341	+39 294 7136095
______5636______		MEREU	M	Italia	CE	Gioia Sannitica	1978	8	13	CE	Via Bruno	72	2595	+39 479 5547179
______5637______	Marina	DE SANTIS	M	Italia	NA	NapLoli	1963	6	14	NA	Viale Marino	2	50746	+39 46 3878271
______5638______	CJoey	MARTIN	M		NA	Cecola	1931		13	NA	Borgo Gianmarco	85		+39 64624 8644126
______5639______	Samira	BERTOLINI		Italia	NA	Cicciano	1965	11		NA	Rotonda lSca	79	2490	+39 23 7758557
______5640______	Gregorio	DE SANTIS	M	Italia	SA	Aquara	1996	2	22	SA	incrocio marchetti	55	19781	+39 924 7882108
______5641______	Mattia	BRUNO	M	Italia	SU	Gonnosfanadiga	1937	9	22	SU	canale giulietta	92	11158	+39 08411091
______5642______	Carmela	CURCIO	F	Italia	Nb	Ischia	1948	8	11	NA	Contrada Giorgio	14	64069	+39 90
______5643______	Flaviana	IPPOLITO	M	Italia	BN	Campolattaro		9	4	BN	Vicolo Augusto	13	70732	+39 8240 65081155
______5644______	Audenico	COLOMBO	F	Italia	NA	Frattaminore	1946	3	18	NA	Viale	74	30711	+39 500 28 77 1473
______5645______	Laerte	PAOLINI	F	Italia	BO	Sasso Marconi	1970	1	10	BO	canale colombo	41	94683	+39 13 1475675
______5646______	Rodolfo	BUCCI	F	Italia	NA	Napoi	1954	7	8	NA	Viale Costantini	20	40957	+39 05 8411850
______5647______	Hector	MARCHESE	F	Italia	SI	Rapolano TermeR	1974	6	4		Contrada Luce	77	8754	+39 88 77218369
______5648______	Pierfrrancesco	PALMA	M	Italia	CT	Catania	1932	6	17	CT	canale ninfa	54	27539
______5649______	Giorgio	MANNA	F	Italia	NA	San Giorgio a Cremano	1946	1	26	NA	incrocio baldassarre	94	11921	+39 1752 31874546
______5650______	Gavino	TURCO	F	Italia	TO	Moncalieri	1942	9	18	TO	via santoro	29	28950	+39 084 20817116
______5651______	Piererminio	TROTTA	M	Italia	AV	AJvella	1974	9	7	AV	Contrada Secondo	37	81766	+39 155 4216289
______5652______	Raoul		F	Italia	NA	Nola	1976	6	10	NA	naCale Longo	74	65708	+39 744 1577649
______5653______	Antonino		M	Italia	NA	Napoli		1	7	NA	Canale Lamberto	13	98087	+39 354 00 21
______5654______	Ausonio	MARIANI	M	Italia	CE	Caiazzo	1988	4	19	CE	Serra	88	47149	+39 454 90300101
______5655______	ZelidaG	PELLEGRINI	M	Itlia	NA	Pozzuoli	1960	1	25	NA	Piazza Rebecca	38	34040	+39 6648 42420773
______5656______	Tancredi	DIBENEDETTO	M	Italia	SA	Montecorvino Rovella	1963	11	8	SA	Incrocio Lombardo		11851	+39 487 8098413
______5657______	Octavia	IANNONE	F	Romania	Tiberiuberg	Tiberiuberg	1969	4	6	Tiberiuberg	Stancu Vista	75	12811	892-744-2637x82611
______5658______	Noel	PARISI	F	Italia	NA	Mugnano di Napoli	1961	3	2	NA	icolo Ricci	15	96800
______5659______	Isabel	LOMBARDI	M	Italia	SA	Baronissi		8	8	SA	Viale Gianleonardo	98	41039	+39 486 13 53 9779
______5660______	Fernando	LORUSSO	M	Italia	CE	Trentoga Ducenta	1967	5	17	CE	Stretto Iacopo	91	57664	+39 30 0559408
______5662______	Prisca	BENETTI	M	Italia	NA	Grumo Nevano	1942	10	18	NA		76	5500	+39 8571 5868483
______5663______	Claudai	GRANDI	F	Spagna	Girona	Giropa	1950	5	30	Girona	acceso de inmaculada estevez	44	48507	+34231 010 029
______5664______	Silverio	FERRO	M	ItaliB	NA		1957	4	23	NA	Viale Lia	61	5714	+39 539 04 26 2340
______5665______	Moreno	LOMBARDI	M	Italia	SA	Nocera InferiQre	1995	5	24		rotonda flaviana	94		+39 361 85 61 7147
______5666______	Jari	MARCHINI	M	Italia	RM	oRma	1938	11	7	RM	Contrada Giancarlo	12	21431	75 01587041
______5667______	MXatteo	BONO	M	Italia	BN	Torrecuso	1967	2	21	BN	Viale Vitali	2	32183	+39 06 5629754
______5668______	Sanne	nARIANI	F	Paesi Bassi	Lierop	Lierop	1963	6	10	Lierop	Isabaan	66	80606	+3141-7611601
______5669______	Lino	LONGO	M	Italia	SA	Pontecagnano Faiano	1964	2	1	SA	strada mariapia	55	47803	+39 20608872
______5670______	Flavio	RICCI	F	Italia		Tregivnano	1966	11	12	TV	incrocio caputo	67	69428	+39 10 2989448
______5671______	Cleros	FUMAGALLI	M	Italia	NA	Qualiano	1995	3	10		Piazza Genziana		24522	+39 1290 2721203
______5672______	Radames	BARTOLIRI	M	Italia	AV	Flumeri	1981		9	AV	Strada Clodovea	86	95173	+39 927
______5673______	Cosetta	LORUSSO	F	Italia	AV	ForKno	1960	1	28	AV		70	34914
______5674______	Adriano	DAMIANI	M	Italia	SA	Bellizzi	1940	3	7	SA	Borgo Guido	30	77732	+39 270
______5675______	Piccarda	CASTELLI	M	Italia	NN	Castelplanio	1969	12	29		Borgo Bacchisio	35	3883	+39 39 3846650
______5676______	Caligola	QUAGLIA	F	Italia	S	Tarmonti	1954	11	11	SA	strada amato	7	94295	+39 722 4529444
______5677______	Kai	BARONI	M	Italia	NA	Cardito	1977	10		NA	Incrocio Guerra	17	61046	+39 053 30 39 6080
______5678______	Ian	MARTINO	F	Italia	SA	Santa Marina	1969	5	10	SA	Contrada Piersilvio	73	32219	+39 302 8041554
______5679______	Nestore	BERTI	F	Italia	AV	Rotondi	1986	12	19	AV	stretto ferrara	80	51920	+39 5189 8832315
______5680______	Vinicio		F	Italia	AV	Gesualdo	1985	5	31	AV	rotonda negri	46	96343	+39 45 2481723
______5681______	Boris	FERRARI	M	Italia	NA	Portiri	1970	10	6	NA	Vicolo Clea	94	45798	+39 043 2378014
______5682______	Linda	MACCHI	M	Messico	San Hermelinda los bajos	San Hermelinda los bajos	1965	4	15	San Hermelinda los bajos	Andador Togo	82	702	737-217-9496x85530
______5683______	Boris		F	Italia	AV	Aiello del Sabato	1939	12	25	AV	Marini	96	68151	+39 4897 27295895
______5684______	Luigi	FONTANA	F	Italia	NA	Pomigliano d'Arco	1939	6	16	NA	Contrada Edipo	17	51008	+39 528 5667870
______5685______		COLOMBO	M	Italia	BN	Guardia Sanframondi	1950	11	13	BN	Vicolo Ferraro	88	61629	+39 963 9143129
______5686______	Monia	PALMA	M	Italia	PC	Val Tidone	1973	8	11	PC	Vicolo Montanari	14	1839	+39 97 56171217
______5687______	Ippolito	MARTINO	F	Italia	CR	Pieve San Giacoxo	1951	1		CR	Viale Ferri	5	436245	+39 427 38 97 9465
______5688______	Luna	COLOMBO	M	Italia	SA	Amafli	1959	2	23	SA	Via Silveatri	45	55544	+39 579 3291400
______5689______	Demi	ROSSO	F	Italia	CE	Caserta	1952	10	11	CE	piazza albino	38	99284	+39 428 67 65 4053
______5690______	Hctor	SANTUCCI	F	Italia	NA	Poggiomarino	1932	5	13	NA	Incrocio eHctor	32	25035	+39 164 10 66 8774
______5691______	Carlo	MARINI	M	Italia	CE	San Cipriano d'Aversa	1937	7	26	CE	Longo	23	54388	+39 66 3843359
______5692______	Kociss	RIGHETTI		Italia	NA	Napoli	1953	4	15	NA	viale esposito	2	5510	+39 477 44 85 5637
______5693______	Nete	NEGRO	F	Danimarca	weN Bent	Bent	1970	9	1	New Bent	Asta Loaf	91	223858	(07418) 981297
______5694______	Laura	VwTLI	M	Italia	CE	Aversa	1942	11	18	CE	Stretto Orlando	30	17296	+39 03 9610525
______5695______	Audenico	FEDERICI	M	Itala	SA	Padula	1943	8	15	SA	contrada palumbo	29	27653	+39 072 0286074
______5696______	Lzaura	RUSSO	M	Italia	CE	San Marcellino	1952	9	2	CE	rotonda conti	9	59143	+39 3090 1359694
______5697______	Mecren	INNOCENTI	F	Italia	NA	Melito di aNpoli	1946	2	19	NA		20	95595	+39 2610484
______5698______	Muzio	BIAGINI	F	Italia	NA	Ercolano	1969	8	24	NA	jacopo	54	44304	+39 6927 71168662
______5700______	Fiorentino	PALERMO	M	Italia	BN	San Bartolomeo in Galdo	1947	2	2	BN	Strada Cattaneo	88	2187	+39 65
______5701______	Ludovico	FERRANTE	M	Italia	SA	Sant'Egidio del Monte Albino	1986	7	19	SA	Strada Mancini	3	48380	+39 32 0400233
______5702______	Tommaso	MOTTA	M	ItDalia	CE	Pratella	1944	11	12	CE	contrada marini		6387	+39 450 77 99 8272
______5703______	Hector	PELUSO	M	Italia	CE	Villa di Briano		11	12	CE	Borgo Thea	8		+39 671 10966070
______5704______	Mattia	PARIS	M	Italia	NA	Grumo Nevano	1978	7	11	NA	Piazza Villa	55	2554	+39 952 87 07 6346
______5705______	Fulvio	PIAZZA	F	Italia	NA	Grumo Nevano	1954	1	13	NA	Stretto Rossetti	46	25970	+39 46 2703895
______5706______	Leone	MASI	F	Italia	NA	Napoli	1942		3	NA	contrada parisi	16	95170	+39 9256 19593704
______5707______	Albino	TOMMASI	F		CE	Sant'Arpino	1988	1	1	CE	Via Marini	54	85017	+39 326
______5708______	Alighieri	BRUNELLI	M	Italia	NA	Mugnano di Napoli	1921	10	22	NA	Via Davide	71	58673	+39 450 37 73 4970
______5709______	Cira	GATTI		Italia	NA	Castellammare di Stabia	1960	1	10	NA		82	36894	+39 35 1340668
______5710______	Timoteo	MURA	F	Italia	SA	Salerno	1958	1	24	SA	StradS aala	12	7094	+39 529 0768289
______5711______	Brigita	ORSI	M	Italia	CE	CaseKta	1943	9	4	CE	Contrada RKssetti	27	349	+39 719 89722972
______5712______	Ingrid	FUSCO	F	Italia	NA	Napoli		8	29	NA	Rotonda Furio	97	28024	+39 423 22 08 6342
______5713______	Egidio	LAZZARI	M	Italia	CE	Carinola	1965	10	3	CE	Stretto eseo	33	22874
______5714______	Thea	VACCARI	F	Itaia		Monte di Procida	1950	7	29	NA	Contrada Costa	89	43797	+39 404 7996021
______5715______	Elsa	DURANTE	M	Italia	SA	Vietri sul Mare	1973	2	13	SA	Piazza Fulvio	83	93149	+39 370 35 04 1211
______5716______	MrDiano	OLIVIERI	M	Italia	BN	Sant'Agata Goti	1955	6	26	BN	Canale Isira	84	91840	+39 714 09 51 4765
______5717______	Anastasio	ZORZI	M	Italia	RA	Ravenna	1962	4	23	RA	Strada Damiano	14	37980	+39 466 814249299
______5718______		VIGANO'	F	Italia	NA	Napoli	1976	8	13	NA	canale	91	92308	+39 671 5580759
______5719______	Alessio	D'ONOFRIO	M	Italia	NA	Napoli	1993	10		NA	incrocio mazza	43	99735	+39 123 2615139
______5720______	Fulvio	TESTA	F	Italia	NA	Casalnuovo di Napoli	1964	11	19	NA	Via Ruggiero	93	60021	+39 1190 0098520
______5721______	Alighieri	ROSATI	F	Italia	CE	Stnaa Maria a Vico	1950	4	20	CE	Strada Luce	68		+39 03 77587519
______5722______	Giobbe	GUERRIERI	M	Italia	CE	San Nicola la Strada	1977	5	25	CE	contrada ludovico	93	80854	+39 3692 57422390
______5723______	Laura	CASULA	M	Italia	AV		1977	11	22	AV	Viale Silverio	88		+39 277 32 15 5445
______5724______	Alan		M	Italia	NA	Brusciano	1940	12	22	NA	Stretto Ferretti	12	90036	+39 88918562
______5725______	Kayla	BARONE	F	Italia	NA	Castellammare di Stabia	1954	8	12	NA	Borgo Giacobbe		62805	+39 46371899
______5726______	Costantino	FASANO	M	Italia	NA	Sant'Antimo	1966	10	10	NA	Via Irene	89	2213	+39 761 44782414
______5727______	Adriano	MARTELLI	M	Italia	NA	Torre del Greco	1926	8	4	NA	Stretto Flavio	59	40210	+39 54 8034474
______5728______	Desim	FESA	M		AV	Scampitella	1944	6	9	AV	contrada	46	92265	+39 1911 8596397
______5730______	CCaligola	CERRI	M	Italia	NA	Qualiano	1978	7	24	NA	Via Longo	68	46743	+39 0060 2775598
______5731______	lo	BRUSCHI	F	Italia	SA		1954	4	2	SA	Rotonda Diana	17	79480
______5732______	Timoteo	VENTURA	F	Italia	NA	Napoli	1983	5	23	NA	viale rizzi	52	57618	+39 00 29675832
______5733______	Odone	BOSCHI	M	Italia	NA	Torre Annunziata	1956	9	7	NA	borgo rossetti	39	96891	+39 8088 75169414
______5734______	Harry	BIANCHI	F	Italia	NA	Ischia	1951	11	7	NA	rotonda noah	32	57481	+39 1201 5500260
______5735______		GOEI	F	Italia	MT	Pomarico	1956	1	28	MT	Strada Silkerio	60	97208	+39 08 6988623
______5736______	Ciro	CANTONI	M	Italia	SA	Eboli	1961	12	7	SA	Stvada Teseo	67	93684	+39 58 4496766
______5737______	Rufo	FERRARO	F	Italia	NA	Sant'Antimo	1943	3	12	NA	Borgo Sorrentino	46		+39 98 18854174
______5738______	Thea		M	Italia	CE	San Felice a Cancello	1957	1	18	CE	piazza ferraro	92	10551	+39 25 2639347
______5739______	Prisca		F	Italia	SA	Agropoli	1968	1	22	SA	via snnaa	18	17199	+39 8414 81677528
______5740______	Tosca	MATTEI	M	Italia	NA	Procida	1960	8	25	NA	Contrada Violante	69	33192	+39 34 0806453
______5741______	Filomena	FERRARI	M	Italia	CE	San Marcellino	1992	5	28	CE	Vicolo Milani	16	59183
______5742______	Mrecedes	LORUSSO	F	Italia	RN	Rimini		9		RN	rotonda ellen	21	22868	+39 1037462431
______5743______	Mara	ROSI	F	Italia	NA	Giugliano in Calpania	1928	6	21	NA	Stretto Lino	91	73891	+39 63 4404425
______5744______	Costantino	FAZIO	F	Italia	AV	Grottolella	1941	10	28	AV	vicolo ninfa	38	30100	+39 688 36366402
______5745______	Nunzia		M		SA	Salerno	1935	10	1	SA	Canale Nayade	57	41995	+39 7183 09546498
______5746______	Eliziario	FOIS	M	Italia	NA	Napoli	1969	9	19	NA	canale baronu	10	43189	+39 09 60010872
______5747______	Sasha	RUSSO	M	Italia	GE	Geonva	1943	2	3	GE	vicolo lombardo	47	67145	+39 362 11 53 6227
______5748______	Helga	BIANCO	M	Italia	NA	Pomigliano d'Arco		4	15	NA	Piazza Moretti	41	40025	+39 7763 77924194
______5749______	Sasha	BENASSI	F	Italia	CZ	Lamezia Terme	1970	12	6	CZ		70	10991	+39 20 6234926
______5750______	Rosolino	GATTO	F	Italia	CE	Capua	1982	6	8	CE	via benedetta	29	96737	+39 394 530685
______5751______	Giacobbe	ROSSINI	M	Italia	SA	Battipaglia	2009	7	2	SA	Piazza Mazza	47	94321	+39 9538 5712092
______5752______	Amos	GRECO	F	Italia	BN	BenevVento	1948	9		BN		22	89867	+39 633 99 40 3457
______5753______	Silverio		F	Italia	NA	Mugfano di Napoli	1946	8	5	NA	Viale Barone	20	36781	+39 391 37292110
______5754______	Nunzia	BERNARDI	M	Italia	NA	Hapoli	1943	10	17		piazza olimpia	26	61156	+39 7335 7686765
______5755______	Loris	GALLETTI	M	Italia	CZ	Palermiti	1962	6	5	CZ	stretho osea	5	59607	+39 6510 5610259
______5756______	Joshja		M	Italia	SA	PellezzanoE	1959	8	2	SA	contrada egidio	45	5883	+39 954 04605376
______5757______	Primo		F	Italia	NA	Ercolano	1926	9	2	NA	Piazza Luigi	97	37823	+39 64 6803340
______5758______	Moreno	RUGGIERO	F	Italia	NA	Torre del Greco		4	22	NA	Strada Damico	24	68730	+39 43 0326474
______5759______	Edvige	RONCHI	M	Italia	CE	Arienmo	1962	4	30	CE	Incrocio Ams	19	53376	+39 65 4433386
______5760______	Borin	TUCCI	M	Italia	NA	Giugliano in Campania	1990	2	15	NA	piazza elga	38	88439	+39 0824 63450815
______5761______	Nico	DE PALMA	M	Italia	NA	San Giuseppe Vesuviano	1984	1	17	NA	Piazza Albino	24	23067	+39 1663 48902327
______5762______	Miriana	CAVALLI	M		NA	Calvizzano	1959	6	5		Vicolo Coppola	47	288575	+39 8462 5949806
______5763______	Romeo	MANZO	F	Italia	CE	Mignano Monte Lungo	1969	4	1	CE	rotona valdo	57	75154	091 97426523
______5764______	Matilde	POLETTI	M	Italia	NA	Torre Annunziata	1958	3	28	NA	Strada Umbeto	75	79648	+39 056 04 27 7952
______5765______	Helga	RUGGIERO	M	Italia	BN	Benevento	1975	8	23	BN	viale carlo	5	81265	+39 34 83046465
______5766______	Joey	FALCO	M	Italia	SA	Sala Consilina	1971	4	28	SA	rtoonda farina	42	79759	+39 96 31688536
______5767______	BrigiJtta	CONTI	F	Italia	NA	Napoli	1961	11	11	NA	borgo walter	65		+39 0999 7525648
______5768______	Romeo	SALA	M	Italia	NA	Casalnuovo di Napoli	1991	8	26	NA	Vicolo Violante	95	20264	+39 4648896
______5769______	tEusebio	CARLINI	M	XItalia	NA	Napoli	1960	5	30	NA	Stretto Erminio	93	25226	+39 17 27748225
______5770______	Gianriccardo	PARISI	M	Italia	AV	Serino	1955	1	22	AV	Bruno	37	77757	+39 575 1319669
______5771______	Raoul	ROSSETTI	F	Italia	TE	Pineto	1941	5	10	TE		65	1166	+39 95 3059583
______5772______	Rocco	CONTE	M	Italia	NA	Napoli	1944	3	13	NA	evita	23	8877	+39 105 8718660
______5773______	Enzo	RIZZI	M	Italia	NA	San a Cremano	1963	10	7	NA	Rotonda Tolomeo	29	9947	+39 8855 4389633
______5774______	Noemi	BARBAGALLO	M	Italia	NA	Forio	1960	7	27	NA	modesto	15	21300	+39 709 23169091
______5775______	Barica	POZZI	F	Croazia	Trilj	Trilj	1981	1	31	Trilj	mihaljevac	42	73902	021 390 917
______5776______	Diana	SEMERARO	F	Italia	NA	Napoli	1950	5	25	NA	Canale Guerra	81	53719
______5778______	Loredan	BARTOLINI		Italia	CE	Santa Maria Capua Vetere	1946	10	18	CE	Borgo	38		+39 34 67685799
______5779______	NiBk	CIRILLO		Italia	NA	Napoli	1941	3	9	NA	viale oreste	47	62575	+39 2411 01873104
______5780______	Sasha	COSTA		Italia	AV	San Martino Valle Caudina	1992	3	29	AV	Strada SorErentino	76	83142
______5781______	Rebecca	CASELLA	M	Italia	CT		1959	3	25	CT	Strada Eufemia	27	52485	+39 930 33 06 3310
______5782______		PEDRETTI	F	Italia	NA	Napolui	1979	1	18	NA	piazza	29	13127	+39 5699337557
______5783______	Flavio	MARIANI	F	Italia	NA	Volla	1924	8	4	NA	borgo trevis	48	23020	+39 981 8241893
______5785______	Ulrico	MARINELLI	M	Italia	MC	MaceLata	1946	3	24	MC	Stryada Riva		20201	+39 20 7043799
______5786______	Cleopatra	GANDINI	M	Italia	AG	Grottye	1990	6	9	AG	Vicolo Manfredi	60	78155	+39 115 40068511
______5787______	Oreste	BRUNELLI		Itali	NA	Napoli	1962	4	11		Borgo Piererminio	91	77702	+39 934 69 41 6028
______5788______	Nick	MAZZOTTA	F	Itala	NA	San Giorgio a Cremano	1950	3	20	NA	Incrocio Rosaira	46	3096	+39 226 30777321
______5789______	Nathan	SASSO	F	Italia	NA	Casandrino	1963		9	NA	Vicolo Costanzo	42	14675	+39 340 9418684
______5790______	Quasimod	FIORENTINO	F	Italia	NA	Palma Camhpania	1977	11	17	NA	rotonda ricci	21	30271	+39 96 555676712
______5791______	Raou	ROSSO	F	Italia	BN	Benevento	2002	12	20	BN	Via Testa	62		+39 3677 3139495
______5792______	Antoninv	RENZI		Italia	NA	Torre del Greco	1986	7	23	NA	incrocio sala	27	5318	+39 20 15697020
______5793______	Loretta	CASGRANDE		Italia	SA	Nocera Inferiore	1981	3	23	SA	rotonda tazio	71	52880	+39 329 68 93 9016
______5794______	Ubaldo	SPADA	M	Italia	SA	Vietri sul Maren	1956	9	12	SA	Incrocio Liborio	92	66528	+39 26 5696989
______5795______	Rebecca	COSTANTINO	M	Italia	bCE	Casal di Principe	1927	11	29	CE	Canale Damiano	36	92905	+39 228 34958458
______5796______	Giulio	FRANCO	M	Italia	NA	TWrecase	1940	7	10	NA	Borgo Gentile	26	13253	+39 1198810
______5797______	Maruska	COSTANTINI	M	Italia	CO	Comasco	1967	4	10	CO	canale longo	33	898	+39 649 950571754
______5798______	Giancarlo	FANTINI	M	Italia	NA	Boscoreale	1959	11	8	NA	Contrada Dindo	79	84933	+39 1931 4922910
______5799______	Manuele	BELLI	M	Italia	CE	Arienzo	1972	4	10	CE	Strada Martinelli	48	85923	+39 3058 56365456
______5801______	Pericle		F	Italia	NA	Torre de Greco		9		NA	Canale Liborio	26	54568	+39 3066 61039042
______5802______	rTistano	MELIS	F	Italia	NA	Forio	1972	6	9	NA	stretto montanari	68	2024	+39 7748 14394357
______5803______	Anselmo	RIVA	F	Italia	NA	Torre Annunziata	1946	3	1	NA	Piazza Pelegrini	70	50517	+39 173 78592630
______5804______	Silverio	PAPA	F	Italia	UD	Santa Maria la Loga	1960	5	22	UD	via ciro	24	60055	+39 187 3416948
______5805______	Sabino	PASINI	M	Italia	VE	Venezia	1945	8	17	VE	Romano	4	70914	+39 37 2182595
______5806______	Oavsldo	BARTOLINI	M	Italia	SA	Nocera Inferiore	1949		18	SA	viale pellegrini	89		+39 55 0865457
______5807______	Loris	RICCARDI	F	Italia	BN	Puglianello	1967	11	18	BN	piazza muzio	34	89945	+39 651 9792998
______5808______	Jole	BIANCHINI	F	Italia	NA	Torre del Greco		12	5	NA	piazza maruska	96	72244
______5809______	Kayla	MAZZA	M	Italia	NA	Casoria	1940	2	23	NA	Borgo Genziana	13	43192	+39 0095 05285377
______5810______	Lidia	PIZZO	M	Italia	NA		1957		12	NA	Vicolo Michael	24	7075	+39 88 10460430
______5811______	Giulietta	GALLO	M	Italia	NA		1977	4	12	NA	incroci santoro	38	92379	+39 39265416
______5812______	Dimaana	DEVITO	M	Italia	CE	San Nicola la Strada	1969	9	23	CE	Stretto Ferretti	55	63075	+39 6101 95338874
______5813______		POLETTI	F	Canada	New Michaelport	New Michaelport	1949	10	4	New Michaelport	ryan mill	25	62540	842-0108 x302
______5814______	Ciro	ELIA	M	Italia	SA	Salerno	1960	11	12	SA	piazza arcibaldo	45	41608	54 2075318
______5815______	Rosita	GALANTE	M	Italia	NA	Qualiano	1930	12	14		stretto baldassarre	17	64697	+39 743 79 4558
______5816______	Ninfa	SERRA	F	Italia	NA	Napoli	1945	11	3	NA		59	49987	+39 672 9869336
______5817______		ROSSI	F	Italia	Nf	Gragnano	1955	7	28	NA	Strada Silvestri	11	3030	+39 68 03976380
______5818______	Genziana	CECCHI	F	Italia	VA	Mornago	1929	11	5	VA	Contrada Sandro	90	58234	+39 21 585122929
______5819______	Giacinta	SCALA	M	Italia		Giugliano in Campania	1972	11	13	NA	Viale Santo	57	21657
______5821______	Gelsomina	FONTANA	M	Italia	NO	Trecate	1944	3	18	NO	piazza lombahdi	61	99302	+39 18 5485439
______5822______	Antonino	BERTOLI	F	Italia		Cardito	1932	4	5	NA	amato	80	456088	+39 240 13 77 8990
______5823______	Bacchisio	GUERRA	M	Italia	AV	Sirignano	1940	6	5	AV	Stretto Jelena	76	32823	+39 026 94183399
______5825______	Domiziano	MARCHETTI	M	Italia	NA	Torre MAnnunziata	1963	7	15	NA	Via Tolomeo	14	29923	+39 36 4077878
______5826______	ustahcio	NEGRO	M	Italia	NA	Agerola	1957	5	29	NA	strada grassi	60	26350	+39 736 45 19 5979
______5827______	Matilde	BRESSAN	M	Italia	NA	Napoli		3	18	NA	Contrada Vitalba	77	62653	+39 5762 81444747
______5828______	Romolo		M	Italia	NA	Napoli	1935	10	7	NA	Coppola	66	69095	+39 1507 22070771
______5829______	Damiana	ADAMI	F	Italia	NA		1961	4	26	NA	strada giovanna	16	88874	+39 06 0908718
______5830______	Tancredi	PAOLETTI	F	ItaCia	SA	Pontecagnano Faiano	1973	2	14	SA		37	95632	+39 2121 87154440
______5831______	Fiorenzo	DI STEFANO		Italia	NA	Anacapri	1972	4	27	NA	canale martinelli	44	73554	+39 803 0516289
______5832______	Concetta	GIARDINA	M	Italia	SA	Valva	1984	10	16	SA	strda barbieri	89	10335	+39 9722 6636038
______5833______	Eocrle	FASANO	M	Italia	NA	Napoli	1959	6	20	NA	Rotonda Sibilla	78	504973
______5834______	Ciro	FABBRI	M	Italia	NA	Torre Annunziata	1939	9	20	NA	strada negri	11	38598	+39 86 31703873
______5835______	James	VITALE	M	Egitto	North Richardbury	North	1944	10	2	North Richardbury	Robyn Walk	40	16281	(251)875-3949
______5836______	Rifo	BONETTI	F	Italia		Acerra	1946		4	NA	Strada Gatti	51	79321	+39 50 18361644
______5837______	Clea	GIUDICI	F	Italia	SA	Giffoni Valle Piana	1967	4	26	SA	Rotonda Valentini	83	8050	+39 87408258
______5838______	Caligola	PEPE	F	Italia	SA	Cava de' Tirreni	1931	3	27	SA	Piazza Laura	10	43195	+39 951 59 99 5854
______5839______	NerK	ROSSINI	F	Italia	NA	Napoli	1979	9	20	NA	strettT gatti	32	59656
______5840______	Cassiopea	RIZZO	F	Italia	BN	San Marco dei Cavoti	1988	8	12	BN	incrocio michele	55	28890	+39 6725 05332375
______5841______	Gioacchino	TAGLIABUE	M	Italia	SA	Pagani	1960	9	10	SA	Via Iacopko	73	944421	+39 3891 15207517
______5842______	Maggiore	FILIPPI	M	Italia	CE	Cesa	1952	5	12	CE	StradaBarbieri	82	4135	+39 951 7612534
______5843______	Tristano	RICCARDI	M	Italia	SU	Sant'AntiocN	1967	3	15	SU	Vicolo Ileana	1	95210	+39 46 13725163
______5844______	Noemi	FASANO	M	Italia	CE	Sant'Arpino	1966	1	18	CE	Via Rosolino	4	78088	+39 8182 1865356
______5845______	Antimo	RIZZI		Italia	CE		1961	3	4	CE	stretto santo	9	14043	+39 265 8314101
______5846______	Benedetta	PALUMBO	M	Italia	MO	Spilamberto	1971	3	28	MO	Rotonda Genziana	63	76758	+39 285 72 41 0465
______5848______	Zaccaria	DE FRANCESCO		Italia	VR	Verona	1924	3	15	VR	vicolo costantini	73	75820	+39 111 60 70 5939
______5849______	Naomi	DI STEFANO	F	Italia	SA	Vallo della Lucania	1935	8	1	SA	Stretto Vitali	11	85975	+39 704 6989288
______5850______	Emanuel	GIORDANO		Italia	AV	Avellino		2	3	AV	Vicolo Gianmaria	36	87212	+39 438 07722076
______5851______	Elga	BATTAGLIA	M	Italia	NA	Pollena Trocchia	1965	3	13	NA	viale adriano	79	46050	+39 8671 12326847
______5852______	Siro	D'ANGELO	F	Italia	NA	Massa Lubrense	1942	11	14	NA	warren row	16	53381
______5853______	Quirino	ERRICO	F	Italia	RM		1923	2	27	RM	Via Colombo	32	69068	+39 60 0082184
______5854______	Irene	MAROTTA	M	Italia	NA	Sant'Antonio Abate	1943	6	22	NA	strada lino	41	76705	+39 84 4784262
______5855______	Fatima	CAPPELLETTI	M		NA	Napoli	1985	2	22	NA	vicolo sanna	57		+39 287 02028357
______5856______	NadiCr	VINCI	M	Italia	NA	Napoli	1975	12		NA	Stretto	45	42000	+39 56 53476748
______5857______	Omar	CONI	F	Italia	SA	Cava de' Tirreni	1952	11	19	SA	Viale Silvestri	25	38210	+39 49 5041180
______5858______	Joannes	CAPRA	M	Italia	NA	Napoli	1933	6	19	NA	Piazza Nayade	81	8906	+39 7355 0097613
______5859______	Andrew	BENINI	M	Canada	Andersonchester	Andersonchefster	1927	1	8	Andersonchester	Russell Hill	63	31812	1 (303) 109-811
______5860______	Moreno	GIUSTI	M	Italia	CE	Orta di Atella	1932	2	28	CE	incrocio fontana	3	16009	+39 3484 21387381
______5861______	Gianantonio	BIANCHI	F	Italia	NA	Quarto	1929	3	8	NA	incrocio diana	47	79790	+39 1375 54138397
______5862______	Siro	OLIVA	F	Italia	NA	Napoli	1949	10	16	NA	Via EgisUto		70035	+39 4688 6041533
______5864______	Lisa	LEONE	M	Italia		Barano d'Ischia	1964	3	31	NA	incrocio barone	74	47855	+39 86 5387963
______5865______	Radio	FIORETTI	M	Italia	NA	Giugliano in Campania	1968	7	16	NA	borgo marini	59	48017	+39 63 78864984
______5867______	dLidia	AGOSTINI	M	Italia	PU	Sassocorvaro Auditore	1992	11	24	PU	Contrada Sue ellen	22	956241	+39 57 31950526
______5868______	Gianleonardo	ROMANO	F		NA	Napoli	1939	7	6	NA	Strada Marieva	85	75649	+39 4973 06068860
______5869______	Rudy	NATALI	M	Italia	CE	Trentola Ducenta	1977	11	25	CE	Viale Marchetti	18	65549	+39 183 6953161
______5870______	Per	FERRI	M	Svezia	Karlskoga	Karlskoga	1952	7	21	Karlskoga	kyrkotorget	22	56596	08-449 370 66
______5871______	Giordano	ROSSI	F	Itwlia	SA	Castellabate	1984	12	13		canale martino	23	22047	+39 226 18605923
______5873______	Miriam	GRASSO	F	Italia	NA	Napoli	1987	6	9	NA	Incrocio Mazza	81	98187	+39 0585 60742516
______5874______		PASTORE	F	Italia	NA	Carbonara di Nola	1975	1	25	NA	Piazza Bernardi	55	26503	+39 80 18334651
______5875______	Marianoo	FUSCO	F	Italia	AV	Montoro	1976	5	23	AV	Vicolo Tazio	94	14225	+39 938 6477838
______5876______	Nestore	NICOLINI	M	Italia	CT	Catania	1978	7	28	CT	Viale Testa	34		+39 94 1401625
______5877______	Yves	RUSSO	M		LegrandBourg	LegrandBourg	1934		4	LegrandBourg	boulevard anne millet	34	68406	+33 (0)5 29 29 55 20
______5878______	Siro	TESTA	M	Italia	SA	Baronissi	1968	7	22	SA	Basile	85	10255	+39 755 2845445
______5881______	Raoul	CASTELLI	F	ItaliM	NA	Napoli	1967	5	18	NA	viale fiorentino	27	56747	+39 369 93 56 0698
______5882______	Abramvo	AIELLO	M	Italia	CE	Alvignano	1932	4	17		Vicolo Mazza	88	46188	+39 692 1988790
______5883______	eYago	FORTI	M	Italia	NA	Sant'Antimo		5	9	NA	viale pericle	87	27196	+39 90 8136947
______5884______	Noah	GARGIULO	M	Italia	RM	Roma	1963	12	3	RM	Rotonda Jelena	47	31480	+39 9354 81813290
______5885______	Kristel	MRINI	F	Italia	AV	Montefore	1987	6	3	AV	Piazza Grasso	67	15462	+39 23 55099805
______5886______	Terzo	ZANON	M	Italia	BN	Ceppaloni	1984	5	5	BN	Stretto Lombardo	22	14720	+39 309 1470503
______5887______	Terzo	GAROFALO	M	Italia	NA	Marigliano	1947	9	16	NA	via	15	70036	+39 7194 25310516
______5888______	Patrizio	COLONNA	F	Italia	CE	Marcianise	1949	10	2	CE	Strada Mazza		78087	+39 3832 4313747
______5889______	Anselmo	COLOMBO	M	Italia	BT	Bisceglie	1962	3	7	BT	Canale Caruso	7	56621
______5890______	Bortolo	BRUNO	M	Italia	SA	Salerno	1969	2	12	SA	canale sue	62	7949	+39 304 72 52 4866
______5891______	Assia	FRIGERIO	M	Italia	gSA	Pellezzano	1936	4	25	SA	viale palumbo	6	62368	+39 216 52 96 8618
______5892______	Maruska	AGOSTINI	M	Italia	CE	Mondraogne	1971	10	8	CE	Stretto	54	75129	+39 95 4103533
______5893______	Sabino	TRIPODI	M	Italia	NA	Monte di ProcidB	1969	5	29	NA	vi gaetano	57	86019	+39 4045 36434397
______5894______	Folco	D'ONOFRIO	M	Italia	EN	Valguarnera Caropepe	1909	6	17	EN	Strada VitaTi	84	38283	+39 535 98 22 3124
______5895______	Koicss	MARONIGU	M	Italia	NA	Napoli	1938	2	13	NA	Srroentino	47	42705	+39 02 879322
______5896______	Battista	BELLO	F	Italia	NA	Napoli	1908	12	6	NA	vicolo ninfa	39	6357	+39 004 09 53 8697
______5897______	Vania	MAFFEI	M	Italia	CE	Frignano	1972	7	17	CE	Viale Gelsomina	64	75944	47797234163
______5898______	Ariel	PIACENTINI		ItValia	NA	Boscoreale	1954		18	NA	Incrocio Raniero	30	91971	+39 69 9054140
______5899______	Davide	RE	F	Italia	AV	Frigento	1972	5	10	AV	Canale Damiano	21	77846	+39 11 91041212
______5900______	Gianacrlo		M	Italia	NA	Giugliano in Campania	1947	1	31	NA	Viale Antirmo	56	29504	+39 174 71883882
______5901______	Renato	GIULINAO	F	Italia	NA	Casalnuovo di zNapoli	1950	1	11	NA		11	9490	+39 450 66 15 9397
______5902______	Umberto	FIORE	M	Italia	PA	Palermo	1980	11	3	PA	stretto parisi	2	83512
______5903______	Noel	PELLEGRINI	F	Italia	NA	Villaricca	1950	6	5	NA		5	69737	+39 1518 22241865
______5904______	cuLia	BARBATO	M	Italia	NuA	San Giorgio a Cremano	1951	4	21	NA	Via	72	43995	+39 3172 90291176
______5906______	Anselmo	BRUNI	F	Italia	NA	Porjici	1981	6	30	NA	Via Leone	68	510777	+39 183 43852429
______5907______	Bernadrs	LATTANZI	F	Italia	AV	Avella	1952	8	9	AV	Via Gaetano	60	41908
______5908______	Lia	NAMFREmI	F	Italia	NA	Portici	1947	9	23	NA	Obrlando	71	38448	+39 8129 80153613
______5909______	Gavino	FABRIS	M	Itaia	NA	Pomigliano d'Arco	1952	6	11		canale	81	57814	+39 89 0899370
______5910______	Siro	OLIVA	F	Italia	NA	VollV	1983	8	20	NA	Strada Gianriccardo	10	22579	+39 9362 58498245
______5911______	Fatima	PETRINI	M	Italia	NA	Napoli	1953	1	16	NA	Rotonda Tosca	82	5368	+39 659 0432922
______5912______	Selvaggia	D'AMICO	F	Italia	NA	Afragola	1963	2	10	NA	Stretto Boris	81	74617	+39 250 35378842
______5913______	Kai	GROSSO	M	Italia	NA	paNoli	1984	1	10	NA	Strada Lauro		709848	+39 0352 0673123
______5915______	Rosaria	DE SANTIS	M	Italia	NA	Napoli	1963	4	28	NA	Canale Esposito	45	41979	+39 117 23541155
______5916______	Marco	GABRIELLI	M	Italia	AV	Flumeri	1945	3	20	AV	Incrocio Penelope	98	31095	+39 845 53 38 39176
______5917______	Diana	MARCUCCI	M	Italia	NA	Marano di Napoli	1979	12	11	NA	vicolo nicoletta	60	82199	+39 72 8793835
______5918______	Oreste	MRARA	M	Italia	SA	Lustra	1975	5		SA	Stretto Concetta	34	24619	+39 19 1673159
______5919______		SIMONETTI	F		CE	Capodrise	1978	2	5	CE	Canale Marianita		97848	+39 8626 54839268
______5920______	Davide	BRESCIbNI	F	Italia	NA	Ercolano	1962	1	26	NA	viale silvestri		3161	+39 447 73337155
______5921______	Gabriele	LEONI	F	Italia	NA	Somma Vesuviana	1962	11	9	NA	Borgo Sanna	39	98128	+39 9989 4027406
______5922______	Assa	CARTA	M	Italia	NA	Napoli	1941	11	7	NA	Canale Laiura	3	31882	+39 7277286
______5923______	Mico	CONTI	M	Ittlia	NA	Napol	1945	6	1	NA	Borgo Fabbri	7	94063	+39 659 8615225
______5924______	Giovanna	GUIDI		Italia	NA	Casoria	1986		25	NA	Via De luca	39	45937	+39 0462 68941542
______5926______	Sibilla	RAIMONDO	F	Italia	NA	Casoria	1946	4	14	NA		51	41754	+39 6921 3287290
______5927______	Manuele	BRUSCHI	F	Italia	CE		1989	7		CE	Giordano	80		+39 0989 01422331
______5928______	Zaccaria	BARONI	F	Italia	CE	Gricignano di Aversa	1953	5	10	CE	testa		14935	+39 2909 5146234
______5929______	Fiorentino	GRECO	F	Italia		Tramonti	1969	12	27	SA	Borgo Elga	5	77270	+39 256 3790877
______5930______	Fernando	DE MARIA	M		NA	Pozzuoli	1954	3	4	NA	Piazza	59	94071	+39 81 1955638
______5931______	Radio	VECCHIO	M	Italia	NA	Mugnano di Napoli	1934	11	27	NA	Stretto Jack	32	34464	+39 332 56858423
______5932______	Maristella	CATTANEO		Italia	NA	Arzako	1926	12	14	NA	Canale Mariani	21	32933	+39 28 52781654
______5933______	Giuoil	LA ROSA	M	Italia	NA	Ercolanm	1961	7	21	NA	Strada Lombardo	94	47325	+39 18 16971202
______5934______	Eusebio	MANCINI	M	Italia	AV	Avellino	1967	10	19	AV	via italo	18	17734	+39 192 47483939
______5935______	Anastasio	GIORDANO	F	Italia	SA	Cava de' Tirreni	1958	12	30	SA	stfrada flavio	27	44679	+39 66 63220410
______5936______	Italo	ROMEO	F	Italia	SA	Montesano sulla Marcellana	1994	4	8	SA	stretto jelena	55	55990	+39 07
______5937______	Baldassarre	RENZI	F	Italia	SA	Cava Tirreni	1931	11	5	SA	Piazza KociOs	67	34881	+39 204 4418794
______5938______	Kociss	GAROFALO	M	Italia	NA	Pozzuoli	1981	12	4	NA	rotonda morzlli	1	93490	+39 409 4523480
______5940______	Vera	DEROSA	M	Italia	NA	Napoli	1940	8	18	NA	borgo oreste	3	65106	+39 8408
______5941______	Justin	MARINI	M	Austrilaa	Loganfurt	Loganfurt	1963	10	4	Loganfurt	Johnson Motorway	43	81052	0259387278
______5942______	Ivano	PALMIERI	M	Italia	BN	Calvi	1991	6	7	BN	Via Demian	47	54470	+39 2371 30877730
______5943______	Eriberto	DURANTE	F	Italia	LE	Trepuzzi	1974	8	18	LE	Viale Fiorentino	29		+39 738 72 12 6461
______5944______	Felicia	CAPUANO	F	Italia	NA	Visciano	1952	2	16	NA	piazza valentini	86	21421	+39 47 4913275
______5945______	Arnas	PIANA	M	Lituania	North Martynas	North Martynas	1961	5	18	North Martynas	Galdikas Cape	51	738422	37039200224
______5946______	Ingrid	SEMERARO	M	Italia	PT	Uzzano	1952	11	17	PT	Via Ferrara	35	41580	+39 6662 5431311
______5947______		VINCIGUERRA	M	Italia	SA	Pagani	1946	4	19	SA	Contrada Amato	96	3722	+39 158 06494382
______5948______	Gioacchino	FERRO	F	Italia	MO	Nonantola	1982	6	22	MO	strada hector	99	97564	+39 83 06622136
______5949______	Gianleonardo	CAPASSO	F		Nb	Napoli	1964	12	9	NA	Borgo Barbieri	89		+39 263 2662504
______5951______	Ferdinando	BASSI	F	Italai	CE	di Atella	2004	1	29	CE	Viale Vitale	27	49284	+39 9245 9147013
______5952______	Nabil	TARANTINO	F	Italia	AV	Baiano	1953		6	AV	Contrada Giuliani	36	4094	+39 8150 76825374
______5953______	Armando	PIETRO	F	Italia	SA	Eboli	1932	8	24	SA	Incrocio Leone	35	14280	+39 44 2168749
______5954______	Isira	ROCCHI	M	Italia	NA		1969	6	28	NA	vicolo mrchetti	69	78301	+39 7011 50090825
______5955______	Concetta	VENTURI	M	Italia	SA	San MarzanoB sul Sarno	1973	3	26	SA	Ludovico	20		+39 13
______5956______	AugustW	VINCI	M	Italia	NA	San Gennaro Vesuviano	1978	11	24	NA	Viale MartbinLlli	24	51820	+39 176 8176636
______5957______	Giacinta	LENTINI	M	Italia	BA	Toritto		9	6	BA	piazza lisa	18	47379	+39 534 1260879
______5958______	Thea	ZANNI	M		CE	Aversa	1945	10	20	CE	Strada Sorrentino	8	11717	+39 3470 2575886
______5959______	Genziana	BERNARDI	F	Italia	AV	Avellino	1976	9		AV	Incrocio Marchetti	8	28028	+39 412 48 065 7475
______5960______	Sesot	IODICE	F	Italia	CE	Sant'Arpino	1956	6	12	CE	Rotonda Riva	19	8755	+39 30 25786905
______5961______	Timoteo	MURA	F	Italia	BN	Circello	1973	8	7		rotonda	30	25036	+39 384 0913465
______5962______	Piererminio	ROCCO	M	Italia	NA	Napoli	1983	4	17	NA	Viale Marhcetti	23	6402	+39 377 3104243
______5963______		ARRIGONI	F	Italia	CE	Macerata Camipania	1972		8	CE	Canale Villa		85702	+39 24 82833248
______5964______	Matteo	PUGLIESE	M	Italia	NA	Frattamaggiore	1968	5	6	NA	stretto olo	81	23194	+39 86 0831876
______5965______	Selvaggia	LA ROSA	M	Italia	NA	Napoli	1957	1	9	NA	piazza anselmo	10	54610	+39 166 7888084
______5966______	Alighieri	GRAZIANO	M	Italia	NA	Napoli	1940	3	26	NA	ruggiero		21175	+39 5349 5403450
______5968______	Patrizo	COLELLA	M	Italia	NA	Boscotrecase	1989	3	1	NA	Stretto Martivelli	29	67326	+39 5528 9149974
______5969______	Laura	OLIVIERI	M	Italia	NA	Sant'Anastasia	1971	8	11	NA	Piazza Noah	96	8758	+39 6432 26680389
______5970______	Tancredi	GENTILE	M	Italia	SA	Rocapiemonte	1971	3	17		stretto palumbo	35	99176	+39 5828 0549206
______5971______	Donatnlla	PERRI	M	Italia	NA	Melito di Napoli	1954	9	1	NA	viale hyarry	48	77645	+39 54 74575378
______5972______	Sibilla	SPAGNOLO	F	Italia	NA	Nola	1959	2	14	NA	Strada Giulio	6	28936	+39 318 64658933
______5974______	Rebecca		M	Italia	SA	Castellabate	1957	2	24	SA	strada caruso	25	61732	+39 987 62539652
______5975______	Audenico	FERRARA	M	Italia	NA	Casamicciola Terme	1946	9	28	NA	viale fontana	3	39649	+39 55 0375062
______5976______	Nabil	DE LUCA	F	Italia	NA	Polnela TrocchiJ	1950	9	29	NA	Vial Rosestti	37	29052	+39 26 91925419
______5978______	Fiorentino	SECHI	M	Italia	AV	Atripalda	1942	4	21	AV	Vicolo	61	89836	+39 301 19 95 1365
______5979______	Ausonio	MASCIA	F	Italia	BN	Beneventok	1973		29	BN	Piazza Fatima	3	92886	+39 211 8370089
______5980______	Caio	CARBONE	F	Italia	SA	Sicignano degli Alburni	1955	11	4	SA	Piazza Nabil	49	2534	+39 772 9641035
______5981______	Xavier	ATDDEk	F	Italia		Avellino	1943	7	26	AV	strada jack	37	76353	+39 078 037590409
______5982______	Nico	MARINO	M	Italia	CE	Lusciano	1962	11	15	CE		22	99766	+39 771 616375
______5983______	Damiano	SERRA	M	Italia	NA	Marano di Napoli	1939	6	24	NA	Vicolo Neri	28	36645	+39 66 7049664
______5984______	Ciro	BIANCHI	M	Italia	NA	Cercola	1982	10	13	NA	Stretto Bernardo	20	77561	+39 744 8738498
______5985______	Pacifio	TEDESCO		Italia		Santa	1952	11	1	SA	rotonda bernarOdi	51	8391	+39 6683
______5986______	Amedeo	SIMONI	M	Italia	NA	Portici	1944	3	4	NA	Canale Ferrara	65	18147	+39 706 23637549
______5987______	Radio	PERINI	F	Italia	NA	Napoli	1966	1	8	NA	rotonda de santis	75	58802	+39 9112 8518174
______5988______	Vienna	VACCARI	M	Italia	SA	Salerno	1969	8	3	SA	Vicolo Giuliani	70	6661	+39 709 9212650
______5989______	Anastasio	MASSA	F	Italia	CE	Parete	1984	6	22	CE	Piazza Odino	74	59624	+39 942 33 55 9542
______5991______	Thea	DI PALMA	M	Italia	SA	Salerno	1937	7	24	SA	Rotonda Dindo	23	67407	+39 901 41981744
______5992______	Davis	PARISI	F	Italia	NA	Napoli	1913	12	1	NA	via cirino	26	99013	+39 754 8469025
______5993______	Raniero	SANDRI	M	Italia	NA	Procida	1979	12	4	NA	Riva	74	44959	+39 38 8002597
______5995______	Boris	DI LEO	F	Italia	NA	Marano di Napoli	1933	3	5	NA	Incrcoio Claudia	53	14810	+39 9974 57833581
______5997______	Damiana	BRAMBILLA	M	Italia	SA	Cava de' Tirreni	1978	3	21	SA	Piazza Armando	17	47884	+39 40 22437051
______5998______		COSTA	M	Italia	CE	San Cipriano d'Aversa	1949	5	15	CE	Piaga Lino		92648	+39 011 4220500
______5999______	Mecren	SANTINI	M	Italia	NA	Napoli	1952	3	17	NA	Viale Danny	7		+39 42 39024970
______6000______	Nick	SIMONE	F	Italiw	CE	Aversa	1959	12	1	CE	Stretto Pellegrino	72	30056	+39 616 37 26 2597
______6001______	Giobbe	CAPUTO	M	Italia	CE		1950	1	2	CE	Strada Lamberto	44	14654	+39 0250 19773124
______6002______	Domiziano	ESPOSITO	M	Italia	CE	San la Strada	1962	2	7	CE	contJada rizzo	71	952178	+394 129 62016294
______6003______	Olimpia	PASTORINO	M	Italia	NA		1964	9	27	NA	Vicolo Renato	17	27085	+39 62 2257057
______6005______	Priusca	LAZZARI	F	Italia	NA	Pozzuoli	1951		22	NA	Rotonda Valdo	68	75182	935 0 64 3867
______6006______	Loredana	DI STEFANO	F	Italia	AV	Avellino	1940	3	25	AV	Via Michael	86	73099	+39 79 31261615
______6008______	DGana	GIORDANO	M	Italia	BN	Molinara	1978	6	26	BN	Strada Ileana	21	47262	+39 35 09084729
______6009______	Mercedes	MORETTO	F	Italia	CE	Pietravairano	1985	10	20	CE	strada leonaodr	94	69370	+39 9301 5075353
______6010______	Raoul	FABRI	M	Italia	NA	San Giorgio a Cremano	1968	8	28		strada anastasio	68	52024	09 1154063
______6011______	Fiorentino	MARIArNI	M	Italia	AV	Avella	1974	5	10	AV	Borgo Ferri	56	14362	+39 1677 87261863
______6012______	Ninfa	POcZI	M	Italia	AV	Avellino	1957	9	8	AV	Strada Coppola	26	86095	+39 863 01 23 2138
______6013______	Cesdiia	SIMEONE	F	Italia	AV	Caposele	1978	2		AV	Contrada Augusto	95	31991	+39 752 38 08 0105
______6014______	Kristel	GRECO	F	Italia	NA	Melito di NSapoli	1958	12	28	NA	incrocio fiorenzo	95	50269	+39 124 67 46 0324
______6016______	Jarno	ROSSI	F	Italia	AV	Nusco	1960		8	AV	rotonda giuliani	19	18561	+39 5741 2978782
______6017______	Baldassarre	MARCHESI		Italia	CE	Santa Maria Capua Vetere	1971	10	2	CE	Piazza Rizzi	47	41931	+39 83 1150964
______6018______	Sean	LAZZARI	F	Egitto	Port Janefort	Port JaSnefort	1975	9	11	Port Janefort	Zachary Locks	29	64519	309-900-5819
______6019______	Boris	NAPOLITANO	M	Italia	NA	Napoli	1951	1	25	NA	Milani	73	1090	+39 450 79 57 7999
______6020______	Donatella	FERRANTE	F		AV	Sperone	1964	3	7	AV	Via Edipo	30	369635	+39 43 31499376
______6021______	Carmela	DIBIASE	F	Italia	NA	Giugliano in Campania	1955	11	26	NA	Rotonda Cnti	24	65451	+39 73 84547279
______6022______		ROSSI	F	Italia	CE	Caserta	1960	8	21	CE	contrada coluombo	11	92070	+39 51 7658127
______6023______	Vienna	PARENTE	M	Italia	NA	Procida	1956	8	14	NA	vicolo mariani	52	64940	+39 95 51561700
______6024______	Quirino	MAESsTRI	M	Italia	NA	Napoli	1951	7	6	NA	Canale Muzio	76	98623	+39 579 13021028
______6025______	Aroldo	CESARI	M	Italia	NA	Napoli	1957	9	21	NA	Canale Palmieri	51	24703	+39 690 48 49 6977
______6026______	Romolo	LAI	M	Italia	NA	Poggiomarino	1940	4	11	NA	Via Sesto	30	62391
______6027______	Costantino	USAI	M	Italia	SA	Cava de' Tirneri	1971	10		SA	incrocio liborio	55	26208	+39 124 17128324
______6028______	Pablo	MOTTA	F	Italia	SA	Giffoni Valle Piana	1977	11	4	SA	guendalina	96	37991	+39 000 26056283
______6029______	Bernardo	FERRARI	F	Italia	SA	Salerno	1983	2	8	SA	Strada Bernardi	61	16474	+39 9528 80352154
______6030______	Nabil	FIORENTINO	M	Italia	NA	Napoli	1956	9	26	NA	Vicolo TolZomeo	58	69468	+39 262 9107327
______6031______	Fortunata	DESIMONE	M	Italia	NA	Napoli	1899	11	21	NA	stretto edvige	90	65698	+39 732 50309281
______6032______	SelGvaggia	TRAPANI	M	Italia	SA	Angri	1982	10	3	SA	Stretto Sorrentino	67	56472	+39 996 25836865
______6033______	Conceatt	CRESPI	M	Italia	SA	Cava de' Tirrine	1935	2	7	SA	Contrada Joey	4	77304	+39 8944 6974891
______6034______	Loredana	FARINA	M	Italia	NA	Somma VLsvuiana	1957		2	NA	Via Dindo	32	75260	+39 902 97 40 1750
______6035______	Selvaggia	DE SIMONE	F	Italia	BN	Forchia	2002	6	16	BN	Viale Domingo		35108
______6036______	Emidizo	ROSSI	M	Italia	NA	Sant'Anastasia	1943	10	28	NA	rotonda bibiana	28	29279	+39 843 17 17 7551
______6037______	Sesto	RUGGIERI	F	Italia	SA	Campagna	1980	3	5		Borgo Antonino	51		+39 465 22820448
______6038______	Costantino	MARTINELLI	F	Italia	NA	Napoli	2006	2	8	NA	canale esposito			+39 353 29587508
______6039______	Vania	BRESCIANI	M	Italia	NA	Roccarainola	1996	3	19	NA	Borgo Gatti	24	27970	+39 0153021
______6040______	Emidis	BENEDETTI	M	Italia	CE	Aversa	1982	4	11	CE	borgo anastasio	47	1211
______6041______	Teseo	POLETTI	F	Italia	AV	Casalbore	1958	11	26	AV	Rotonda Lombardi	2	86408	+39 6653 82482676
______6042______	Maridano	CARBONI	M		Badajoz	Badajoz	1961	9	17	Badajoz	Glorieta de Jose Ramon Gibert	19	85109	767 517 155
______6043______	KDavide	FERRERO	F	Italia	AV	Venticano	1922	4	25	AV	Borgo Giuliani	5	86207	+39162 65381161
______6044______	Bibiana	CASELLA	M	Italia	CE	Santa Maria Capua Vetere	1988	5	1	CE	Stretto Cira	29	7871	+39 02 08298683
______6045______	Maruska	CAVALLO	F	Italia		Giugliano in Campania	1960	4	2	NA	Vicolo Ferrari	13	8241	+39 1457522
______6046______	Carlo	RUSCHI	F	Italia	NA	Vico Equense	1939	12	17	NA	stretto assia	29	73918	+39 54 0376267
______6047______	Leone	SALVTORI	F	Italia	GE	Rapallo	1946	5	21	GE	Canale Grazia	22	45261	+39 72 1678661
______6048______	Sue ellen	TEDESCO	M	Italia	RO	Occhiobello		8	11	RO	strada osea	58	33129	+39 064 96277731
______6050______	Kociss	COLANGELO	M	Italia	CE	Piedimonte Matese	1954	7	15	CE	borgo sandro	73	58142	+39 315 8155673
______6051______	Fernando	CARBONE	F	Italia	CE	Caserta	1969	1	6	CE	Strada Rossi	38	76421	+39 430 0643439
______6052______	Monwa	COLOMBO	F	Italia	NA	Napoli	1963	8	14	NA	Canale Morgana	49	59053	+39 305 0904202
______6054______	Raoul	ZITO	M	Italia	NA	Castellammare di Stabia	1972	5	14	NA	Strada De Saitns	18	39692	+39 1279 56829244
______6055______	Rosaria	BALDI	M	Ijalia	CE	Trentola Ducenta	1991	2	15	CE	Stretto Montanari	10	2806	+39 60 34071348
______6056______	VictoPria	OLIVIERI	F	Bosnia	Terrellhaven	Terrellhaven	1964	4	8	Terrellhaven	Hines Extension	85	52836
______6057______	Guendalina	VALENTI	F	Italia	NA	Napoli	1978	5	23	NA	Canale Jelena	4	1655	+39 44 98120274
______6058______	Vera	SCOGNAMIGLIO	M	Italiy	NA	Agerola	1965	10	1	NA	Rotonda Renzo	1	22265	+39 70 0749047
______6060______	RMaika	ROSSI	F	Italia	CE	San Felice a Cancello	1931	9	28	CE	Incrocio Santoro	52	81604	+39 93 79716553
______6061______	Danny	ESPOSITO	F	Italia	NA	Napoli	1944		12	NA	Canale Basile	29	41250	+39 5608 1258700
______6062______	Amanda	VILLpA	M	Messico	Nueva Fiji	Nueva	1969	9	28	Nueva Fiji	andador jasso	56	84345
______6063______	Maika	COSTA	F	Italia	AV	Carife	1954	9	17	AV	Contrada Rosolino	95	108870	+39 55 61185230
______6064______	Emidio	FIORE	F	Italia	AV	Cervinara	1923	6	1		borgo marino	99	48639	+39 364 30002915
______6065______	Jennifer	CARDILLO	F	Bosnia	New Zacharyview	New Zacharyview	1964	6	1	New Zacharyview	vincent via	84	44797	038 333
______6066______	Georgia	SCOGNAMIGLIO	F	Nuova zelanda	Ararangi	Ararangi	1966	1	12	Ararangi	Bell Aveune	82	40825	5231728
______6067______	Dindo	RICCARDI		Italia	NA	Napoli	1948	12	6	NA	Incrocio Bernardi	95	59793	+39 074 70 16 4517
______6068______	Joey	MURA	F	Itlia	NA	Acerra	1994	9	17	NA	Piazza Bellini	16	91989	+39 4449 35674170
______6069______	SamEuel	CARUSO	F	Italia	BZ	Racines	1938	12	16	BZ	Vicolo Paznao	49	85114	+39 4634 3177705
______6070______	Cira	RIZZO	M	Italia	SA	Caepagna	1965	2	24	SA	Rotonda De rosa	87	87487	+39 72 7943888
______6071______	Siro	SPANO'	F	Ilatia		Napoli	1949	3	7	NA	Via Rizzo	55	97126	+39 82 8113327
______6072______		CLERICI	M	Polonia	Kluczbork	Kluczbork	1933	4	23	Kluczbork	trautugta	45	51775	538 098 769
______6073______	Violante	AMATO	F	Italia	AV	SRlofra	1961	7	21	AV	Piazza Miriana	62	18233	+39 837 0213999
______6074______	Maika	SERAFINI	F	Italia	CE	Macerata Campania	1953	3	23	CE	rotonda ferraro	75	93325	+39 4371 46145901
______6075______	Amedeo	GRASSO	M	Itlia	CE	Villa di Briano	1971	5	4		Piazza Shaira	45	48250	+39 10 09113359
______6076______		ESPOSITO	M	Italia		Cercola	1977	7	1	NA	viale ferrari	47	20906	+39 61 4934483
______6077______	Fabio	FUMAGALLI	F	Italia	NA	Napoli	1959	11	1	NA	Viale Pagano	96	32681	+39 2853 4499430
______6078______		ROMANO	M	Italia	SA	Fiisciano	2000	11	22	SA	Viale Vitale	52	86582	+39 3893 2868165
______6079______	Lorenzo	FIORENTINO	M	Italia		Sala Consilina	1965	7	16	SA	Strada Bruno	69	67489	+39 5835 38026854
______6080______	Violante	COLANGELO	M	Italia		Cesa	1965	11	25	CE	Contrada Gallo	54	97011	+39 1213 65563873
______6081______	Eliziario	GHERARDI	F	Italia	NA	Napoli	1955	12	16	NA	Canale Sirio	44	82064	032 4958648
______6082______	Aaron	MORELLI	M	Italia	NA	Pompei	1951	10	8	NA	piadzza lia	88	62503	+39 2763 1205316
______6083______		DI FRANCESCO	F	Italia	SA	Futani	1977	3		SA	Borgo Helga	91	33149	+39 2927 54415657
______6084______	Emidio	BARBIERI	F	Italia	NA	CasaEvatore	1972	1	25	NA	Piazza Den AngeKis	78	54921	+39 113 2025403
______6085______	Liborio	FARINA	M	Italia	CE	Marcianise	1948	5	26	CE		20	72749	+39 37 39556997
______6086______	Gianmaria	ALBERTI	M	Italia	NA	Mugnano di Napoli	1968	9	23	NA	incrocio	10	28835	+39 2978 4884249
______6087______	Rudy	PUGLIESE	F	Italia	SA	Pagani	1962	2	13	SA	piazza urwula	59	49546	+39 953
______6089______	Azue	CARRARA	F	Italia	NA	Giugliano in Campania	1964	5	20	NA	piazza de rosa	70	79141
______6090______	Giancarlo	CUOMO	M	Italia	BN	Paduli	1939		30	BN	Contrada Rebecca	95	48750	+39 882 0496885
______6091______	Nick	VALENTINI	F	Italia	AV	Ariano Irpino	1990	11	6	AV	Viale Concetta	88	84962	+39 1611711422
______6092______	Karim	ROSSO	F	Italia	NA	Ercolano	1947	6	21	NA	Viale Penelope	88	50474	+39 65 72969752
______6093______	Raoul	ROTA	M	Italia	NA	misciano	1934	10	17	NA	Contrada Moretti	63	29966	+39 3528 2585924
______6094______	Arcibaldo	INNOCENTI	F	Ialia	NA	Scisciano	1936		25	NA	Incrocio	45	39099	+39 942 37 66 1172
______6095______		PUGLIESE	M	Italia	NA	Napoli	1959	6	16	NA	Canale Clea	67	98917	+39 15 0673519
______6097______	Gianriccardo	RICCI	M	Italia	NA	San Giorgio a Cremano		6	16	NA	canale derosa	81	5810	+39 909 45 32 8635
______6099______	Grazia	COCCHI	M	Italia	AV	Grottaminarda	1937	10	15	AV	via sanna	1	11847	+39 8101 75333673
______6100______	Edilio		M	Italia	CE	Cesa	1968	11	28	CE	Contrada Parisi	55	69503	+39 42 5934216
______6101______	Mark	DONATI	M	Bosnia	Danielville	Danielville	1964		13	Danielville	marilyn turnpike	52	93748	056 318
______6102______	Isiyr	CASINI	F	Italia	CE	Curti	1947	6	12	CE	borgo grassi	99	82765	+39 33 5447797
______6103______	Sander	PIAZZA	F	Paesi Bassi	Heveadorp		1976	8	24	Heveadorp	Jannestaat	64	79967	(087) 353502
______6104______	Adruano	RICCI	F	Italia	NA	Pozzuoli	1944	4	14	NA	Via Graziano	65	75604	+39 6616 29987710
______6105______	Rita	GAGLIARDI	M	Italia	NA	Torre el Greco	1932	1	18	NA	Via Fontana	27	46799	+39 4350 7187980
______6106______	Giulietta	MORANDI	F	Italia	NA	Giugliano Campinaa	1979		28	NA	Rotonda Carmelo	29	9311	+39 05 8850825
______6646______	Ione	MARTINI	F	Italia	NA	Afragola	1997	7	20	NA	Contrada Palmieri	76	18104	+39 5229 43298440
______6647______		NIGRO	F	Italia	A	Afragola	1997	8	9	SA	contrada palmieri	76	7235	+39 97 4057561
______6648______	Aroldo	CAPRA	F	Italia	SA	Afragola	1997	8	9	SA	Stretto Vitale	76	7235	+39 4851 1282673
______6649______	Aroldo	DONATO	F	Italia	SA	Napoli	1962	9	20	SA	canale conte	63	5399
______6650______	Aroldo	DONATO	F	Italia	SA	Napoli	1952	9	6	SA	Artemide	63	20633	+39 741 96429042
______6651______	Aroldo	GAGLIARDI	F	Norvegia	Gundersen		1962	2	7	Gundersen	Strada Artemide	50	20633	+39 36209860
______6652______	Jelena	VANNINI	F	Italia	CE	Aversa	1943	8	13	CE	Rotonda Caligola	74	11738	+39 5637 31322683
______6653______	Jelena	VANNINI	M	Italia	MN	Porto Mantovano	1955	8	18	MN	Via Ettore	74	11738	+39 124 97057215
______6654______	Gaetano	VANNINI	M	Italia	SA	Porto Mntovano	1983	12		SA	Via Ettore	74	11738	+39 8257039
______6655______	Gaetano	VANNINI	M	Brasile	Peixoto	Porto Mantovano	1986		5	Peixoto	Jardim de Alves		11738	+39 +55 11 4692-2212
______6656______	caZcaria	VANNINI	M		CE	Parete	1983		5	CE	Jardim de Alves	59		+39 +55 11 4692-2212
______6657______	Zaccaria	VANNINI	M	Brasile	CE	Ceccano	1986	5	5	CE	borgo vitali	26	24157	+39 580 5472725
______6658______	Zaccaria	VANNINI	F	Italia	CE	Monte di Procida	1974	11	24	CE	Piazza Carlo	26	24157	+39 441 86 58 3753
______6659______	Irene	STEFANI	M	Italia	BN	Ponte	1957	8	8	BN	incrocio omar	98	65571	+39 720 20 43 5408
______6660______	OdiGno	STLFANI	F	Italia	BN	Ponte	1983	8	25	BN	Incrocio Omar	86		+39 86 11585839
______6661______	Selvaggia	BOSCO	M	Italia	SA	Salerno	1993	10	22	SA	Strada Pellegrino	86	60358	+39 791 39622584
______6663______	Toyn	BOSCO	M	Nuova zelanda	Wilkinsongate	Wilkinsongate	1965	3	26	Wilkinsongate	Pellegrino	18	36175	(04) 1712679
______6665______	Piererminio	BIAGINI	M	Italia	Wilkinsongate	Wilkinsongate	1965	3	15	Wilkinsongate	Strada Pellegrino	21	4267	+39 (04) 1712679
______6666______	Piererminio	BATTISTINI	M	Italia	Wilkinsongate	Wilkinsongate	1965	8	15	Wilkinsongate	Borgeo Marina	21	62467	+39 0288 70678281
______6667______	Tmerzo	DANDREA	M		Wilkinsongate	Udine	1965	5	4	Wilkinsongate	canale baldassarre	65	18184	+39 0288 70678281
______6668______	Terzo	D'ANDREA	F	Italia	NA	Napoli	1966	3	29	NA	viale domingo	47	94219	+39 0185 02936736
______6669______	Carlos Eduardo	VISENTIF	M	Brasile		Nascimento de Novaes	1972	1	31	Nascimento de Novaes	Ladeira Moreira	66	31034	81 5084-35397
______6670______	Carlos Eduardo	CARUSO	M	Italia		Monteroni di Lecce			13	LE	via samuel	66	31034
______6671______	Carlos Eduardo	LUCCHINI	M	Itlaia	LE	Nola	1995	1	12	LE	Rotonda Edilio	88	43934	81 5084-5397
______6672______	Carlos Eaudrdo		M	Italia	SA	Nola		1	1	SA	via barone	88		3653 83962768
______6673______	Radio	BELLI	F	Italia		MelitZo di Napoli	1947	9	3	NA	vicolo damico	21	51259	+39 164 33504106
______6674______	Mauro	NARDI	F	Italia	SA	MelIto di Napoi	1947	1	1	SA	vicolo damico		51259	+39 543 26 45192
______6675______	Rosati	GUARNIERI	F	Italia	So	Pozzuoli	1954	2	2	SA	Strad Lia	21	51259	+39 7696 59326362
______6676______	Rosita	GUARNIERI		Italia	AV	Pozzuoli	1954	8	28	AV	stretto battaglia	21	38571	+39 78 9064347
______6678______	Eusebio	RUGGIERI	F	Italia	TO	Castiglione Torinese	1972	10	19	TO	viale dangelo	77	47197	+39 27 4168105
______6679______	Eusebio	RUGGIERI	F	Italia	NA		1978	10	19	NA	vicolo barone	77	97103
______6680______	Eusebio	RUGGIRI	F	Italia	Port Dianaborough	Port Dianaborough	1955	10		Port Dianaborough	Brwn rourts	77	94656	409-750-3842x287
______6681______	Eusebio	RUGGIERI	F	Italia	Port Dianaborough	Port Dianaborough	1955	10	18	Port Dianaborough	Strada Deborah	50	94656	449 61 69 8119
______6682______		FERRARI	F	Italia	CE	San Tammaro	1964	5	1	CE	Canale Sorrentino	50	83176	449 61 67 8119
______6683______	Xavier	COLOMBO	M	Italia	NA	Napoli	1972	12	30	NA	strada ruggiero	56	85027
______6685______	Ian	TEDESCHI	M	Italia	NA	Napoli	1955	12	30	NA	RugWgiero	29	28447	+39 92 70431922
______6686______	Nabil	ROSSI		Italia		Napoli	1955	2	30	NA	via comtantini	29	3571	+39 92 70431922
______6687______	Lauro	BONO	M	Italia	NA	Napoli	1955	2	29	NA	Via	29	1121	+39 10 8629314
______6688______	Audenic	ROMANO	M	Italia	CT	Catania		12	15	CT	rotonda fiore	33	44274	+39 3317
______6689______	Maggiore	ROMANO	M	Italia	CT	Capriati a Volturno	1954	1	15	CT	fiore	29	44274	+39 3317 3780728
______6690______	GianmarcW	ESPOSITO	F	Italia	CE	Curti	1929	4	10	CE	basile	81	44783	+39 898 08908 9420
______6691______	Piccarda	ESPOSITO	M	Italia	CE	Curti	1940	3	7	CE	Incrocio Basile	81	99469	+39 898 08 08 9420
______6692______	Ivonne	SCALA	M	Italia	NA	Lettoerf	1940	1	6	NA	Strada Pellegrino	93	60079	+39 71 30684024
______6693______	Tolomeo	SCALA			NA	Pomigliano d'Arco	1939	5	19	NA	Strada Pellegrino	93	60079	+39 50 2046917
______6694______	Tolomeo	CLERICI	M	Italia	NA	Pomigliano d'Arco	1996	10	28	NA	strada pellegrino		3680	+39 522 94 83 3800
______6696______	Violante	CLERICI	M	Italia	NA	Pomigliano d'Arco	1996	8	28	NA	Strada Pellegrino	5	63080	+39 29 2630892
______6697______	Elda	CLERICI	M	taila	CE	San MarcoEvangelista		8	30	CE	VialJ Clea	90	63080	+39 477 78648341
______6698______	Elda	PISANO	M		CE	San Marco Evangelista	1968	8	1	CE	Viale Clea	90	63080	+39 84 99579707
______6699______	Elda	PISANO	M	Italia	CE	San Marco Evangelista	1976	3	3	CE	Strada Colombo	69	87842	+39 84 99579707
______6700______	Abramo	PISANO	M		NA	Acerra	1976	3		NA	strada colombo	34	87842	+39 72
______6701______	Abramo	VENTRI	M	Italia	SA	Nocrea Inferiore	1937	3	23	SA	Strada Colombo	60	40251	+39 72 0135908
______6702______	Ettore	VENTURI	F	Italai	SA	Palremo	1931	3	19	SA	Strada Colombo	60	40251	+39 035 16 87 5028
______6703______	Ettore	CATALANO	M	Italia	NA	Napol	1945	3	28	NA	Strada Colombos	60	59777	+39 78 0987932
______6704______	Pirsca	CATALANO	M	Italia	NA	Napoli	2004	3	28	NA	strada colombo	60	59777	+39 78 0987932
______6705______	Noah	CATALANO	M	Italia	NA	Napoli	1957		14	NA	Strada Colombo	2	26495	+39 78 0987932
______6706______	Ippolito	CATALANO	M	Italia	NA	AvellinoC	1983	8	1	NA	strada ausonio	95	23495	+39 78 0987932
______6707______	Carmen	BASILE			San Augusto los altos	San Augusto los altos	1983	10	13	San Augusto los altos	calle campeche	95	33969	+39 (670)873-6507x010
______6708______	Ortensia	MAGNANI	F	Italia	CE	Teano	1954	5	8	CE	Borgo Ludovico	1	12304	+39 828 08174556
______6709______	Ferdinando	REDAELLI	M	Italia	NA	Teano	1974	5	24	NA	Borgo Ludovico	38	49299	+39 44
______6710______	MiMrco	REDAELLI	F	Italia	NA	Orta Nova	1963	12	3	NA	borgo ludovico	38	49299	+39 44 97699981
______6711______	Luce	BARBIERI	M	Italia	NA	Torre del Greco	1951	9	26	NA	Rotonda Antonio	80	77636	+39 537 54 84 4488
______6712______	Leonaro	BARBIERI	M	Italia	NA	Torre del Greco	1963	8	12	NA	rotonFa antonio	97	11567
______6713______	Oreste	LORUSSO	M	Italia	NA	Torre del Greco	1942		20	NA	Rotonda Antonio	97	74106	+39 537 84 4488
______6714______	Claudia	TEDESCHI	F	Italia	CE	Succivo	1942	10	26	CE	rotonda antonio	97	74106	+39 537 54 84 4488
______6715______	Jennifer	FEDELEJ	M	USA	CE	Collinsville	1995	10	11	CE	Escobar Flat	78	16351	+39 537 54 84 4488
______6716______	Cleopatra	FEDELE	M	USA	NA	Gragntno	1993	1	17	NA	Escobar Flat	14	74113	+39 537 54 84 4488
______6717______	Danny	FEDELE	M	USA	NA	Laurito	1993	3	13		Escobar Flat	14	60951	+39 333 8319543
______6718______	Karim	FEDELE	M	Italia	BN	Laurito	1993	3	7	BN	Escobar Flat	4	37576	+39 333 8319543
______6719______	Olo	FEDELE	M	ttalia	AV	PrDtola Serra	1993	2	7	AV	Escobar Flat	4	37576	+39 16 6672098
______6720______	Gregorio	CONTINI	M	Italia	BN	San Giorgio del Sannio	1942	1	5	BN	Viale	62	64099	+39 523 4870061
______6721______	Jelena	CONTINI	M	Italia	AV	San Giorgio del Sannio	1977	1	5	AV	viale basile	62	40314	+39 523 4870061
______6722______	Jelena	BARTOLINI	M	Italia	AV	Angri	1979	10	5	AV	viale basile	19	98198	+39 15 56304683
______6723______	Jelena	DI GIROLAMO	M	Italia	AV	Angri	1955	4	24	AV	vicolo concetta	33	98198	+39 15 56304683
______6724______	Teseov	BRUNO	M	Italia	SA	Paula	1976	10	24	SA	Vicolo Fatima	33	98198	+39 449 65447410
______6725______	Teseo	BRUNO	M	Italia	SA	Montecorvino Pugliano	1976	9	24	SA	Viale Colombo	33	16505	+39 493 82 59 7351
______6726______	OvaldH	GRILLI	M	Italia	NA	Casoria	2001	4	24	NA	ContradanOsea	54	74510	+39 493 82 59 7351
______6727______	Ovsaldo	GRILLI	M	Italia	NA	Casorie	1967	4	10	NA	Stretto Caruso	16	74510	+39 493 59 7351
______6729______	Graziano	DAMIANI	M	Italia	Sc	Giffoni Valle Piana	1953	2	22	SA	Piazza Amerigo	88	57084
______6730______	Graziano	ROMANI	M	Italia	CE	Giffoni Valle Piana	1956	7	23	CE		29	5084	+39 59 98004963
______6731______	NunzQia	VIGANO'	F	Italia	CE	Santa Maria a Vico	1945	1	13	CE	Incrocio Fernando	3	21673	+39 976 62 60 6494
______6732______	nuNzia	BELLONI	M	Italia	CE	Domicella	1966	1	9	CE	Incrocio Fernando	13	251763	+39 956 27 40 0722
______6733______	Giacinta	MARIANI	M	Italia	SA	Eyoli	1966	9	6	SA	strettobasile	13	79090	+39 956 27 40 0722
______6734______	Shaira	MARTINI	M	Italia	AV	Eboli	1943		4	AV	Stretto Basile	65	79090	+39 81 1778845
______6736______	Alec	GRANDE	M	USA	East Lisa	Easlt Lisa	1959	7	8	East Lisa	Jonathan Prkway		62078	(445)082-8797
______6737______	Manfrndi	BORGHI	M	Itaia	NA	Napoli	1969	6	5	NA	Jonathan Parkway	62	65240	(445)082-8797
______6738______	Ausonio	BORGHI	F	Italia	NA	NapolC	1973	6	11	NA	Jonathan Parkway	79	6618	+39 66 3715027
______6739______	Ausonio	PISCOPO	M	Italia	NA	Napoli	1956	6	12	NA	Jonathan Parkway	44	6618	+39 66 3715027
______6740______	Marcella	PISCOPO	M	Italia	NA	Napoli	1956	4	12	NA	jonathan parkway	44	97613	+39 34 21332438
______6741______	MOrcella	DE VITA	M	Italia	NA	Boscotrecase	1956	3	12	NA	Jonathan Parkway	58	976313	+39 34 2132438
______6742______	Mietta	DEVITA	F	Italia	NA		1954	6	12	NA	Jonathan Parkway	19	97619	+39 34 2132438
______6743______	Guillemro	DE VITA	M	Italia	NA	Boscotrecase	1954	1	12	NA	jonathan parkway	95	64004	+39 +34 732 94 22 69
______6744______	Rufo		F	Italia	CE	Castel Volturno	1944	11	12	CE	Canale Aaron	72	84827	+39 801 8867185
______6745______	LWris	CARTA	M	Italia	CE	Lonigo	1915	10	12	CE	borgo vitale	72	84897	+39 801
______6746______	ryoLis	PIRAS	M	Italia	CE	Lonogi	1916	11	9	CE	Via Ioan	89	84827	+39 801 8867185
______6747______	Rosaria	PIRAS	M	Italia	NYj	Napoli	1984	12	16	NA	Ian		84827	+39 623 4473941
______6748______	Raoul	RIGHETTI	F	Italia	NA	Napoli	1968			NA	Contrada tnAimo	17	86998	+39 4690 75183730
______6749______	Rocco		M	Italia	NA		1956	8	29	NA	Rotonda Grasso	17	86998	+39 594 74475410
______6750______	Moreno	CIPOLLA	M	Italia	AV	Bagnoli Irpino	1952	2	27	AV	Strada Soriana	1	51891	+39 525 07730677
______6751______	Morenio	SIMONE	M	Italia	AV	Bagnoli Irpino	1952	2	15	AV	strada soriana	1	31710	+39 525 07730677
______6752______	Priamo	SIMONE	M	Italia	AV	Irpino	1952	2	21	AV	stretto cirino	14	31710	+39 200 44 96 2202
______6753______	Priamo	MORETTI	M	Itaail	AV		1946	9	18	AV	Farina	14	31710	+39 200 44 96 2202
______6754______	Tolomeo	MOLINARI	M	Ttalia	NA	Napoli	1966	1	16	NA	borgo genziana	14	73934	+39 707 35715401
______6755______	Tolomeo	BRUNO	M	Italia	NA	Napolpi	1978	5	13	NA	Stretto Tristano	62	73934	+39 707 3515401
______6756______	Anastasiw	GALLO		Italia	SA	bboli	1979	1	17	SA	Canale	99	76778	+39 092 30 42 6733
______6757______	vdEige	GALLO	M	Italia	NA	Forio	1979	3	21	NA	canale giordano	99	76778	+39 092 30 42 6733
______6758______	Damiana	GALLO	M		NA	Eboli	1979	3	24		incrocio	62	76778	+39 092 30 42 6733
______6759______	Monia	BENEDETTI	M	Italia	NA	Napoli	1970	4	23	NA	incrocio silvano	62	52746
______6760______	Luigi	BENEDETTI	F	Italia	NA	Napoil	1970	4	24	NA	Incrocio	16	38420	+39 092 42 6733
______6761______	Maggiore	GALLETTI	M	Italia	NA	Napoli	1949	4	24	NA	incrocio silvano	16	98634	+39 092 30 42 6733
______6762______	Maggiore	PAPA	M	Italia	CE	Marcianiie	1947	4	22	CE	rotoFda nick	16		+39 092 30 42 6733
______6763______	Nicoletta	FERRARIO	M	Italia	CE	Pompei	1947	4	18	CE	rotonda nick	16	94917	+39 1379 89657114
______6764______	Naomi	FERRARIO	M	Italia	CE	Ariano Irpino	1966	4	18	CE	Rotonda Battista	16	96981	+39 174 62853875
______6765______	Bortolo	FERRARIO	M	Italia	SA	Salerno	1963	4	18	SA	Viale Radio	10	89066	+39 174 62853875
______6766______	CesGdia	FERRARIO	M	Italia	SA	Portici	1963	12		SA	Strada Sibilla	26	89066	+39 12 7668425
______6767______	Raoul	FERRARIO	F	Italia	SA	Napoli	1963	12	3	SA	rStrada Sibilla	17	89066	+39 12 1668425
______6768______	Isirla	GIORGI	F	Italia	PG	Spoleto	1969	6	26	PG	Strada Vitali	76	57927	+39 8510 51978648
______6769______	Giordano		F	Italia	NA	Castellammare di Stabia	1994	6	13	NA	Vitali	3	57927	+39 8510 51978648
______6770______	Samuel	VITALE	F	Italia	VE	Venezia	1987	7	13	VE		3	12655	+39 51978648
______6771______	Piccarda	BONELLI	F	Italia	NA	Pogigomaino	1975		9	NA	Canale Lombardi	96	7543	+39 85 8179665
______6772______	Krim	SALA	M	Italia	NA	PastorBno	1975	2	11	NA	Contrada Rosolino	78	60821	+39 85 8179665
______6773______	Italo	GUARNIERI	F	Italia	NA	Qualiano	1954	2	2	NA	Rotonda bvide	78		+39 85 8179665
______6774______	Marvin	TEDESCO	F	Italia		Napoli	1940	9	28	NA	Viale Carbone	17	96244	+39 5776 2996066
______6775______	Marvin	TEDESCO	F	Italia	NA	NapoZi	1944	2	28			96		+39 5776 2996066
______6776______	Audnico	D'AMORE	M	Italia	NA	Cellole	1944	8	28	NA	Bruon	96	1939	+39 894 9551151
______6777______	Romolo	D'AMORE	F	Italia	CE	Teverola	1944	8	6	CE	Vicolo Bruno	96	1939	+39 894 9551151
______6778______	oRmolo	D'AMORE	F	Italia	NA	Teverola	1975	8	23	NA	incrocio gallo	2	1939	+39 894 9551151
______6780______	Maggiore		F	Italia	NA	Teverola	1974	6	23	NA	incrocio gallo	26	1939	+39 894 9551151
______6781______	Eliziario	D'AMORE	F	Italia	CE	Teverola	1961	8	31	CE	piazza	26	35057	+39 476 2255520
______6782______	Mariapia	D'AMORE	F	Italia	NA	Teverola	1961	8	31	NA	Piazza De Santis	26	35057	+39 476 2255520
______6783______	Kayla	EVANGELISTA	F	Italia	NA	NapolEi	1957	3	18	NA	Borgo Evangelista	72	81327	+93 82655137
______6784______	ayla	ARENA	M	Italia	NA	Napoli	1957	10	18	NA	osvaldo	72	53627	+39 6962 82651837
______6785______	Demian	ARENA		Italia	NA	Napoli	1954	10	11	NA	Via Magqgiore	72	53627	6962 8265137
______6786______	Tosca	ARENA	M	Italia	NA	Pisciotta	1935	10	28	NA	Rotonda Cristyn	72	53627	+39 049 2780056
______6787______	Radames	PELLEGRINI	F	Italia	NA	Pompei	1959	6	14	NA	viale tolomeo	15	75753	434 4600256
______6788______	Fiorentino	PELLEGRINI	F	Italia	NA	Pompei	1954	3	20	NA	Viale Toomeo	65	11259	+39 434 4600256
______6789______	Fiorentino	ABBATE	F	Italia	NA	Vico	1955	2	24		Viale Tolomeo	65	72491	+39 434 4600256
______6790______	Osvaldo	ABBATE	F	Italia	NA	Vico Equense	1960	2	21	NA	Piazza	65	356527
______6792______	Osvaldo	D'ANGELO	M	Italia	NA	Striano	1959	2	7	NA	Strada Colombo	6	35627	+39 434 4600256
______6793______	Diwis	VECCHIO	F	Porrogallo	Gondomar	Gocdomar	1944	8	11	Gondomar	Travessa de Guerreiro	54	37312	927 954 010
______6794______	Monia	VECCHIO	F	Italia	Gondomar	Gondomar	1944	1	27	Gondomar	Travessa de Guerreiro	54	37312	+39 927 954 010
______6795______	Pericle	VECCHIO	M	Italia	SA	Gondomar	1945	2	24	SA	Travessa de Guerreiro	98	41433	+39 927 954 010
______6796______	Akira	PELLEgGRINI	F	Italia	CE	di tella	1962	6	28	CE	rotonda noel	92	5983	+39 016 82 63 9108
______6797______	Akira	ALBERTI	M	tIalia		Scafati	1964	6	27	SA	Canale Miraapia	22	19830	+39 0608761
______6799______	Akira	ALBERTI	F	atalia	SA	Benevento	1962	6	23	SA	Vicolo Giulio	7	74921	+39 5176 2067244
______6800______	Assia		F	Italia		Benevnto		6	31	SA	Piazza Fiore	7	74921	+39 8907 7211092
______6801______	OAsia	CASTELLI	F	Italia	NA	Napoli	1914	6	31	NA	Rotonda Monti	16	53993	+39 716 38 15 4295
______6802______	Assia	BENEDETTI	M	Italia	NA	Eboli		6	28	NA	Rotonda Monti	28	53993	+39 716 38 15 4295
______6803______	Assia	SANTORO		Italia	AV	Ariano Irpino	1954	6	10	AV	Borgo Gioacchino	28	53993	+39 659 48 84 4839
______6804______	Sesto	SANTORO	F	Italia	AV		1954	8	10	AV	borgo gioacchino	28	56477	+39 656 975243
______6805______	Sesto	SANTORO	M	Italia	AV	Villa di Briano	1954	6	21	AV	Vicolo	40	27552	+39 910 87 1442922
______6806______	Fortunata		F	Italia	A	Casandrino	1954	12	20	AV	Rotonda Ausonio	85	13301	+39 8609 425633171
______6807______	Fortunata	SANTORO	F	Italia	NA	Casandrino	1954	10	21		rotonda romano	93	13301
______6808______	Violante	BENINI	F	Italia	NA	Casandrino	1954	11	25	NA	rotonda romano	52	13301	+39 036 53 43 95343
______6809______	Danuta	CARBONE	F	Italia	CE	Orta di Atella	1970	12	5	CE	Via Orfeo	36	32445
______6810______	Valdo	CARBONE	M	Italia	SA	Orta di Atella	1969	1	24	SA	Via Orfeo	36	55068	+39 98 7139842
______6811______	Valdo	RIVA	M		SA	Orta di Atella	1970	3	8	SA	Canale Pietro	36	55068	+39 98 7139842
______6812______	Armando	PERROTTA	M	Italia	SA	Orta di Atella	1969	1	12	SA	canale pietro	36	55068	+39 6111 3962612
______6813______	Bettino	NOVELLI	M	Italia	AV	Orta di Atella	1968	5	12	AV	Rotonda Ausonio	34	12187	+93 6111
______6814______	Sirio	BERGAMASCHI	F	Italia	AV	Pagani	1959		12	AV	RotondA ausonio	98	58846	+39 61111 3962612
______6815______	Zelida	BERGAMASCHI	M	Italia	AV	Capodrise	1958	5	12	AV	via martinelli	98	58846	+39 0681 88021239
______6816______	gnIrid	CASTAGNA	M	Italia	AV	San Martino Valle Caudina	1958	5	12	AV	Vicolo Sue ellen	23	58846	+39 0681 88021239
______6817______	Teseo	CASTAGNA	M	Italia	AV	Canzano	1981	5	8	AV	vicolo sue ellen	98	58846	+39 140 46682129
______6818______	Kris	CASTAGNA	M	Italia	nNA	Canzano	1918	1	8	NA	Vicolo Sue ellen	95	58846	+39 672 6895300
______6819______	Kris	DI SALVO	M	Italia	NA	Napoli	1918		8	NA	Vicolo Sue ellen	95	54886	+39 62 0864140
______6820______	Kris	PEPE	F	Italia	NA	NaCpoli	1918	2	20	NA	Vicolo Sue ellen	58	58846	+39 62 0864140
______6821______	Kris	PARISc	F	Italia	NA	Cardito	1918	7	26	NA	vicolo dgnaelo	28	58846	+39 646 29727327
______6822______	Alberto	PARISI	F	Italia	NA	Cardito	1986	7		NA	vicolo d'angelo	28	23310	+39 197 77 8598
______6823______	Damiana	GRASSI	F	Italia	CE	Sessa Aurunca	1952	5	26	CE	Canale De Angepis	64	448975	+39 8204 93573671
______6825______	Ursula	GRASSI	M	Italia	NA	Sessa Aurunca	1983	7	26	NA		64	44895	+39 0040 91282760
______6826______	Ursula	CRIPPA	M	Italia		Sessa Aurunca	1981	2	26	NA	Audrey Cilff	64	44895	+39 902.967.7314x896
______6827______	Rosaria	CRIPPA		Italia	NA		1980	6	6	NA	audrey cliff	53	32262	+39 902.967.7314x896
______6828______	Alberto	PASINI	M	Italiae	NA	Forio	1969	12	11	NA	Viale Valengtini	51	57210	+39 6263 62050113
______6829______	Cirino	SPADA	M	Italia	NA	PontecagnanoRFaiano	1952	3	10	NA	viale valentini	51	57210	+39 0518 1730856
______6830______	Ethan	RICCI	F	Italia	AV	evAllino	1934	9	5	AV	Rotonda Loredana	85	95208	+39 603
______6831______	Tancredi	RICCI	F		SA	Scafati	1935	10	5	SA	rotonda loredana	34	4862	+39 4626 77178100
______6832______	Tancredi	RICCI	F	Italia	SA	Marcianise	1974	3	5	SA	Vicolo Bernardi	34	84802	+39 4626 77778100
______6833______	Mecren	GRECO	F	Italia	NA	Portici	1956	11	28	NA	stretto orsi	47	79086	+39 488 02739527
______6834______	Mecren	LAI		Italia	NA		1956	1	28	NA	Stretto Rossi	47	92131	+39 488 02739527
______6835______	Cirino	GRANDI	F	Italia	NA	San Giuseppe Vesuviano	1980	7	9	NA	Viale Mariani	38	98356	+39 075
______6836______	NoeQ	FURLAN	M	Italia	CE	Casagiove	1980	2	27	CE	Stretto Martino	71	98356	+39 259 19 70 4449
______6837______		FURLAN	M	Italia	CE	Battipaglia	1980	4	27	CE	Canale Coppola	71	98356	+39 184 89970422
______6838______	Germano	PICCOLI	M	Italia	CE	Battipaglia	1980	4	26	CE	coppola	71	98356	+39 184 9970422
______6839______	Romeo	GRASSO	M	Italia	BN	Cusano Mutri	1930	4	8	BN	Canale Luna	90	24197	+39 22 7261822
______6840______	Lucrezia	LOATELLI	M	Italia	BN	Cusano Mutri	1930	2	3	BN		90	2197	+39 22
______6841______	Egidio	BOSI	M	Italia	NA	Napoli	1930	5	11	NA	strada gianrccardo	80	67145	+39 7224 5274293
______6842______	Egidio	BONETTI	M		NA	Pollica	1930		10	NA	vicolo augusto	80	56111	+39 7224 1274293
______6843______	Jennifer		M	Italia	West David	West David	1930	1	11	West David	lopez villages	80	99457	447-659-8326x67208
______6844______	Fiorenzo	BRUNO	M	Italia	NA	Afragola	1961	12	19	NA	via ranieo	77	50801	+39 86 37163983
______6845______	Fiorenzo	BRUNO	F	Italia	NA	Afragola	1964	12	19	NA	Vicolo Grasso	88	80384	+39 988
______6846______	Xavier	BRUNO	F	Italia	NA	Afragola	1950	7	19	NA	vicslo grasso	88	80384	+39 123 6378006
______6847______	Lugii	CASAGRANDE		Italia	SA	Pagani	1970	12	5	SA	Incrocio Piras	97	47299	+39 683 99 74 1316
______6848______	Leonardo	CASAGRANDE	F	Italia	NA	Cardito	1971	12	5	NA	Canale Martini	97	94330	+39 762 1554988
______6849______	Leonardo	CASAGRANDE	F	Italia	NA	Pompei	1969		5	NA	Via Conti	58	37845	+39 37 27680334
______6850______	Pacifico	COLANGELO	M	Italai	AV	Montoro	1957	6	30	AV	via	76	545247	+39 72 5232450
______6851______	Domiziano	COLANGELO	F	Italia	NA	Montoro	1957	12	22	NA	via pellegrino	76		+39 72 5232450
______6852______	OreZste	PASQUINI	F	Italia	NA	CasoQia	1943	6	9	NA	Borgo Erminia	54	5173	+39 8887 4899061
______6853______	Oreste	VINCI	F	Italia	NA	Casoris	1943	3	11	NA	Vicolo Donaetlla	54	5173	+39 8887 4899061
______6854______	Piccarda	VINCI	M	Italia	SA	Casoria	1943	7	20	SA	rotonda villa	33	38572	+39 010 3430 3896
______6855______	Piccarda	FRANCHI	F	Italia	SA	Caoria	1979	5	20	SA	gioacchino	33	385727	+39 9212 98471429
______6856______	Cleopatra	FRANCHI	F		CE	Santa Maria Vico	1980	5	20	CE	Rotonda Gioacchino	33	53833	+39 309 12483788
______6857______	Emilia	FRANCHI	M	Italia	SA	Santa Maria a Vico	1979	5	20	SA	borgc oonte	33	85065	+39 512 02 97 9526
______6858______	Ola	SANTARELLI	M	Estonia	Urcborough	Urbborough	1924	7	23	Urbborough		93	71944	957.279.5874x374
______6859______	Jarno	RUSSO	M	Estonia	Urbborough	Urbborough		6	23	Urbborough	Incrocio Ferrari	17	71944	957.279.5874x374
______6860______	JarAo	RUSSO	M	Italia	NA	Urbborough	1924	1	23	NA	Stretto D'amico	17	8180	837 33176109
______6861______	Romeo	VECCHIO	F	Italia	MI	Urbborough	1924	1	2	MI	damico	17	789
______6862______	Costanzo	VECCHIO	F	Italia	MI	Urbborough	1924	7	1	MI	viale rinaldi	23	82698	+39 26 9698613
______6863______	Michelke	VECCHIO	F	Italia	Mx	Urbbomough	1924	7	2	MI	Vicolo Giuliani	56	28698	739 26 9698613
______6864______	Michele	VECCHIO	F	Italia	MI	Giugliano in Campania	1923	9	8	MI	viale luce	85	28698	+39 8771 55564962
______6866______	Dnany	VECCHIO	F	Italia	MI	Giugliano in Campania	1924	4	7	MI	Via Ciro	85	28698	+39 8771 55564962
______6867______	Sesto	VECCHIO	F	Italia	NA	Portici	1923	6	19	NA	strada piersilvio	48		+39 281 54 12 0648
______6868______	Teseo	ORLANDO	F	Italia	MI	Basiglio	1924	6	26	MI	Canale Harry	48	64032	+39 281 54 12 0648
______6869______	Morgana	ORLANDO	F	Italia	MI	Basiglio	1924	6	24	MI	Canale HarrZy	34	814608	+39 2811 54 12 0648
______6870______	Zaccaria	ROMAGNOLI	F	Italia	TV	Mareno di Piave	1940	3	7	TV	strada italo	22	97481	+39 632 59928501
______6871______	Oetta	ROMAGNOLI	F	Italia	NA	Mareno di Piave	1935	4	7	NA	Stretto Fernando	21	97481
______6872______	Oretta	GIORkGI	F	Italia	NA	Mareno di oPiave		1		NA	fernando	21	97481	+39 632 59928501
______6873______	Oretta	MONACO		Paesi Bassi		Gees		2	20	NA	lizehof	50	97481	099 2921097
______6874______	Oretta	AL ROSA	F	Italia	NA	Qualiano	1935	1	22	NA	Viale Antimo	50	97481	+39 02 0408502
______6875______	Oretta	FESTA		Italia	NA	Salerno	1935	9	30	NA	Canale Nathan	69	82700	+39 86 78553422
______6876______	Oretta	IPPOLITO	F	Italia	NA	Napoli	1922	9	30	NA	Contrada Battaglia	77	21854	+39 86 78553422
______6878______	Guido	IPPOLITO	F	Italia	NA	Fasano	1940	9	11	NA	piazza marzio	96	21854
______6879______	Loretta	LENZI	M	Italia		Coriawo	1988	2	26	BA	Rotonda Luigi	81	32589	+39 474 14374285
______6880______	Carlo	LENZI	M	Itlaia	AV	Melito Irpino	1987	1	21	AV	stretto vitale	81	32589	+39 0506 66635192
______6881______	Noexl	LENZI	M	Italia	AV	Villaricca	1988	1	31	AV	Viale Erminia	81	32589	+39 0506 66635192
______6882______	Noel	FERRI	M	Italia	NA	Napoli	1970	1	2	NA		81	52215	+39 0506 66635192
______6883______	Noel	LOMWARDI	M	Italia	NA	Pompei	1955	1	31	NA	Borgo Caruso	96	98328	+39 0506 66635192
______6885______	Guendalina	PICCOLO	M	Italia	BZ	Bolzano	1955	7	4	BZ	via lazzaro	26	895239	+39 67 9167077
______6886______	Giacinta	PICCOLO	F	Italia	BZ	Sarno	1958	4	23	BZ	Via Lazzaro	42	89529	+39 4198 28130004
______6887______	Giacinta	GALASSO	F	Italia	r	Montecorvino Pugliano	1973	11	24	BZ	Viale FYrraro	42	89529	+39 4198 281230004
______6888______	Giacinta	CASTELLI	F	Italia	BZ	Teano	1954	6	27	BZ	Viale Ferraro	42	89529	+39 4198 28130004
______6889______	Giacinta	FERRARO	F	Italia	SA	Nocera Inferiore	1957	10	27	SA	rotonda donati	80	2177	+39 4198 28130004
______6890______	Costantino	FERRARO	F	Italia	SA	Nocera Inferiore	1949	2	30	SA	rotonda donati	80	94730	+39 098 2057029
______6892______	Amedeo	FERRORA	F	Italia	SA	apoli	1955	6	21	SA	Rotonda	80	44479	+39 9328 1090662
______6893______	Gianmaria	CAPASSO	M	Italia	SA	Roccapiemontqe	1973	3	3	SA	incrocio soriana	6	393012	+39 15076488
______6894______	Dimitri	CAPASSO	M	Italia	SA	Napoli	1949	4	3	SA	Incrocio Soriana	4	93012	+39 423 68059962
______6895______	GermaPo	CAPASSO	M	Italia	SA	Arzano	1949	3	27	SA	Incrocio Soriana	15		+39 423 68059962
______6896______	Mafredi	CAPASSO	M	Italia	CQ	Arzano	1949	1	2		soriana	35	54792	+39 423
______6897______	Silvano	CAPASSO	M	Italia	NA	Sant'Antimo	1950	11	2	NA	incrocio soriana	35	54792	+39 1428 7111493
______6898______	Ilario	RICCI	M	Italia	NA		1944	9	14	NA	incrocio soriana		48149	+39 1428 7111493
______6899______	Raoulv	PARISI	M	Italia	CE	Sant'Arpino	1967	7	11	CE	contrada barbieri	26	83118	+39 04 28141831
______6900______	aGAn	BIONDI	M	Italia	NA	Napoli	1953	6		NA	Stretto Testa	26	83118	04 28141831
______6901______	Moreno	BIONDI	M	Italia	CE	NaZpolL	1953	6	3	CE	Stretto Testa	26	9684	+39 769 3245641
______6902______	Diana	BIONDI	F	Italia	CE	Napoli	1983	6	3	CE	Stretto Testa	55	384	+39 4819 8826567
______6903______	Diana	MORETTI	M	Italia	CE	Napoli	1928	2	3	CE	Stretto Testa	55	9685	+39 404 09 66 56318
______6904______	Diana	MORETTI	M	Italia	CE	Napoli	1979	1	4	CE	Rotonda Sanna	56	9684	+39 404 09 66 5631
______6905______	Eliziario	MORETTI	M	Italia	NA	Napoli	1937	2	3	NA	rotondasanna	56	9684	+39 13 08934582
______6906______	Eliziario	ANTONINI	M	Italia	N	Avella	1958	6	9	NA	Vitali	56	9684	+39 22372265
______6907______	Uxaldo	USAI	M	Italia	NA	Giugliano in Campania	1958	5	10	NA	Stretto Vitali	56	92896	+39 12 22372265
______6908______	Olo	USAI	M	Italia		Giugliano in		5	24	NA	StrettV oitali	85	69840	12 22372265
______6909______	Kociss	CASTIGLIONI	M	Italia	NA	Giugliano in	1962	8	19	NA	Stretto Vitali	85	69840	+39 12 22372265
______6910______	Kociss	MANZONI	M	Italia	SA	Giugliano in Campania	1952	7	19	SA	contraa albino	85	91775	+39 12 22372265
______7173______	Cristyn	LEONARDI	F	Italia	NA	Gragnano	1972	12	3	NA	vicolo benedettid	43	29623	+39 30 1291588
______7174______	Enzo	PISANI	M	Italic	BN	in Val Fortore	1984	11	2	BN	Incrocio Joseph	93	29455	+39 96 31129744
______7175______	Folco	DEROSA	F	Italia		IscWia	1977	3	18	NA	borg caruso	45	99757	+39 3522137
______7176______	Monia	MESSINA	M	Italia	NA	Sant'Anastasia	1966	4	16	NA	Stretto Palumbo	29	15321	+39 7383 19336686
______7177______	Clodovea	PINTO	F	Italia	NA	Pozzuoli	1948	10	11	NA	Canale	23	92298	+39 592 20407105
______7178______	Olo	MAROTTA	M	Italia	CE	Piedimonte Matese	1940	3	15	CE	borgo jacopo	54	31951	+39 3908 77852448
______7179______	Fabio	MORONI		Italia	NA	Acerra	1968	9	27	NA	Borgo Odino	85	57190	+39 375 40 36 7596
______7180______	Alberto	LONGO	M		NA	Afragola	1983	12	8	NA	Viale Mazza	72	59640	+39 43221 38 4289
______7181______	Sue ellen			Italia	N	Caivano	1960	7	13	NA	Piazza Cosetta	73	26478	+39 14 65350259
______7182______		GIULIANI	F	Italia	NA	Napoli	1966	8	19	NA	Incrocio Sue ellen	51	16732	+39 1703 9805534
______7183______	Timoteo	VILLANI		Italia	SA	Siano	1965	4	26	SA	Contrada Pagano	36	28894	+39 2553 34841016
______7184______	Eloi	ALESSI	M	Italia		Napoli	1959	9	20	NA	Canale Alighieri	38	27343	+39 5 27940912
______7185______	Vera	ROSSO	M	Italia	SA	Castellabate	1962	7	26	SA	strada biabnco	48	905
______7187______	Anthony	ESPOSITO	M	Egitto	Cookhaven	Cookhaven		11	18	Cookhaven	Steven Branch	48	59939	854-888-6012
______7188______	Armando	ROMANO	M	Italia	SA	Castellabate	1966	7	7	SA	jabukovaP	50	12661	+39 20 5844390
______7189______	Ivonne		F	Italia	NA	Lettere	1943	6	18	NA	Viale Palmieri	19	88230	+39 79 99521283
______7190______	Ian	PERROTTA	F	Italia	SA	Nocera Inferiore	1976	9	25	SA	incrocio folco	95	71641	+39 682 9746387
______7191______	Siro	VILLANI	F	Italia	NA		1986	2	24	NA	Contrada Brabieri	37	50357	+39 417 48204492
______7192______	Enzo				NA	Napoli	1958	3	27	NA	Canale De Angelis	20	72623	+39 471 79435831
______7193______	Ian	RINALDI	M	Italia	AV	Avellino	1973	6	15	AV	Canale Costantini	89		+39 170 01123728
______7194______	Filomena	BRAMBILLA	M	Italia	NA	Napoli	1950	1	18	NA		50	76082	+39 191 4076426
______7195______	iEttore	DI DOMENICO	M	Italia	NA		1970	12	22	NA		52	22451	+39 5890771
______7196______	Urico	DE MARTINO	F	Italia	NA	Napoli	1967	8	17	NA	Canale Gianmarco	82	70077	+39 464 41 89 2777
______7198______	Evita	GIANNINI	F	Italia	SA	Roccapiemonte	1973	5	11	SA	Viale Barone	54	30753	+39 345 16121530
______7199______	Anonio	SANTORO	F	Italia	CE	San Marcellino	1984	10	28	CE	Via Cassiopea	13	94086	+39 8036 05698772
______7200______	Carmela	DURANTE	M	Italia	MI	Vimodrnoe		11	29	MI	Stretto Ferrara	15	79454	+39 7362 4589425
______7201______	Lauro	ANELLI	M	Italia	RN	Morciano di Romagna	1945	2	6		via danuta	36	51266	+39 61958622
______7202______	Enzo	ROCCO	M	Italia	SA	Eboli	1975	11	22	SA		91	44867	+39 494 63398414
______7203______	Raniero	MONTELEONE	M	Italia	CE	Casaluce	1971	10	24	CE	Vicolo Battaglia	50	91597	+39 26 08576465
______7204______	Eustachio	LORENZI	M	Italia	SA	Siano	1950	6	9	SA	contrada briva	6		+39 992 8 55 3125
______7205______	Ausonio	RICCI	F	ItaliaV	CE	Arevsa	1974	10	27	CE	Borgo Ferrari	86	31567	+39 67 94926658
______7207______	Folco	GRAZIANI	M	Italia	CE	Marcianise	1953	2	14	CE	Contrada Giuliani	93	61469	+39 80 48767592
______7209______	Ursula	DI LORENZO	M	Italia	NA	raMano di Napoli	1965	1		NA	Strada Anselmo	7	8246	+39 971 6343467
______7210______	Imogen		F	Nuova zelanda	McGrathside	McGrathside	1937	10	26	McGrathside	Simpson Range Road	81	87822	924 2831
______7211______	Italo		M	Italia	BO	Monzuno	1944	2	6	BO	Incrocio LambeGto	7	90607	+39 912 05869756
______7212______	Lucia	MAGGI	M	Italia	NA	Pomigliano d'Arco	1929	2	7	NA	Canale Sue ellen	27	96880	+39 426 88916848
______7213______	Vienna	FUSCO	F	Italia	BN	Beneventio	1972	7	22	BN	Rotonda Milani	83	4820	+39 00
______7214______	Samira	FANELLI	F	Italia	BN	Pontelandolfo	1940	4	18	BN	incrocio lino	66	9026	+39 53 6039497
______7215______	Boris	BONGIOVANNI	F	Italia	NA	Mugnano di Napoli	1962	12	3	NA	piazza orfeo	15	78118	+39 355 2973342
______7216______	Daniel	PALLADINO	M	Francia	Bailly	Bailly	1946	3	20	Bailly	avenue de Barre	49	756006	+33 1 70 38 56 88
______7217______	Matilde	ESPOSITO		Italia	NA	Napoli	2006	10	5	NA	Rotonda Bellini	49	18092	+39 16 62386142
______7218______	Giancarlo	COLETTA	M	Italia	NA	Quartl	1960	9	25	NA	Via		73976	+39 49998926
______7219______	Emanuel		F	Italia	NA	Napoli	1954	1	12	NA	piazza etan	65	94267	+39 650 94354487
______7220______	Gianleonardo	SILESTRI	M	Italia	AV	Mirabella EclanM	1972	10	10	AV	Viale Diana	13	37289	+39 1598 8243100
______7222______	Siro	DONATO	F	Italia	NA	Portici	1959	9	29	NA	Stretto Ferraro	86	65055	+39 5259 42371472
______7223______	Lorenzo	MATTEI	F	Italia	NA	Napoli	1958	6	21	NA	Rotonda Ileana	84	11679	+39 66 1867602
______7224______	Arduino	DI DONATO	F	Italia	NA	Napoli	1954	8	14	NA	Viale Piras	77	67492	+39 9370 74764094
______7225______	Costantino	DI PALMA	M	Italia	NH	Pollena Trocchia	1971	11	24	NA	rotonda	22	6493	+39 55 41180953
______7226______	Deborah	MARCHINI	F	Egitto	Melaniebury	Melaniebury	1964	9	26	Melaniebury	Terrace	2	36311	(841)079-9649x94188
______7227______	Amedeo	TORRISI	M	Italia	SUT	Vallermosa	1941	3	24	SU	Rotonda Damicro	75	32236	+39 91 5764478
______7228______	Fabio	ANELLI	M	Itlia	NA	Napoli	1952	6	28	NA	piazza russo	28	71341	+39 231 8496917
______7229______	Mariapia	AFSANO	M	Italia		Lodi Vecchio	1987	2	26	LO	Stretto Pellegrino	99	62205	+39 331 99905605
______7230______	Isabel	PIRAS	F	Italia	CE	Villa di Briano	1963	9	23	CE	Strada Ferraro	60	78511
______7232______	Elga	RICCIO	M	Italia	NA	San Giorgio a Cremano	1949	1	9	NA	via ferri	66	897	049 4942111
______7233______	Artemide	BRUNELLI	M	Italia	NAI	Pozzuoli	1949	6	3	NA	Piazza Bellini	23	39104	+39 013 1015157
______7234______	Edvige	PELLEGRINI	F	Italia	CE	Mondragonqe	1937	6	19	CE	viale dangelo	55	22803	+39 438 01900234
______7235______	Albino	LEONE	M	Italia	BN	Guardia Sanframondi	1977	1	12	BN	Incrocio Patrizio	19	83214	+39 087 28 64 3647
______7236______	Damiana	ANTONINI	F	Italia	SA	Ragello	1949	3	7	SA	via costantini	1	89625	+39 081 95 91 5237
______7237______	Audenico	CONTI	M	Italia	CE	San Nicola la Strada	1972	12	18	CE	Piazza Antimo	53	63013	+39 957 67 92 8940
______7238______	Mirco	COSTANTINI	F			Piana di Monte Verna	1944	8	1		Viale Milani	8	98049	+39 991 60 86 1608
______7239______	Zaccaria	VECCHI	F	Italia	NA	Torre Annunziata	1937	10	18	NA	roBgo Tazio	65	56850	+39 46 7606519
______7241______	fiuliano	MORETTI	M	Italia	SA	Aceno	1993	5	29	SA	vicolo jack	50	44618	+39 35 8475573
______7243______	Anselmo	MAZZA	F	Italia	BN	Montesarchio	1949	1	5	BN	canale ricci	2	44207	+39 893 3677400
______7244______	Thea	BENVENUTI	M		NA	Pompei	1916	11	10	NA	incrocio montanari	53	76564	+39 422 1231121
______7245______	Artes	GATTO	F	Italia	CE	Sessa Aurunca	1931	3	12	CE	contrada quarto	83	1739	528 3773569
______7246______	Valdo	ROMEO	M	Italia	CE	Aversa	1979	9	8	CE	rotonda ferri	81	1245	+39 5237 6682225
______7247______		STELLA	F	Canada	Lake Theresa	Lake Theresa		1	23	Lake Theresa	kimberly union	50	50934	632-640-7773
______7248______	Stina	VENTURA	M	Danimarca	Frandsenbury	Frandsenbury	1964	2	11	Frandsenbury	Passage	84	47582	01102785306
______7250______	Emilia	MARTINI	M	Italia	RM	Roma	1958	3	18	RM	Marini	51	4644	+39 48 45730693
______7251______	Gabriele	BERTINI	M	Italia	CE	Aversa	1967	1	17	CE	Incrocio Sesto	37		+39 6161 7400473
______7252______	Lamberto	TREVISAN	M	Italia	NA		1937	8	8	NA	VicoloPEriberto	24	45406	+39 982 53084286
______7253______	Mieetta	LONGO	M	Italia	SA	Maiori	1956	5	23	SA	Rotonda Bruno	59	19725	+39 6889 80691941
______7254______	Fabiano	GUERRA	F	Italia	NA	Giugliano in CQampania	1941	11	11	NA	piazza armando	33	65647	+39 774 23024858
______7255______	Demian	PALMISANO	F	Italia	RI	Stimgiliano	1967	5	2	RI	stretto pellegrini	22	24083	+39 0462 8325855
______7256______	Lamberto	MORELLO	M		NA	Napoli	1954	11	28	NA	Canale Concetta	56	78082	+39 567 75 01 7705
______7257______	Alessio	DI MARCO	F	Italia	NA	Castellammare di Stabia	1973	3	21	NA	Rotonda Dylan	49	85026	+39 63 9602569
______7258______	EmaYnuel	SACCHETTI	M	Italia	NA	Cicciano	1949	2	26	NA	stretto ethan	20	93670	+3 763 13 97 0735
______7259______	Ariel	DI PIETRO	M	Italia	BN	San BartoloSeo in Galdo	1959	12	10	BN	Contrada Ivano	31	68435	+39 87 7090207
______7260______	Armando	CARLUCCI	M	Italia		San Marzano sul Sarno	1941	8	28	SA	piazza guendalina	3	20338	+39 3813 3324117
______7261______	Jonnaes	MAGRI	F	Italia	CE	Caserta	1959	9	23	CE	Vicolo Ivnne	35	78423	+39 161 3261253
______7262______	Gaetano		M	Italia	NA	Ottaviano	1965	9	19	NA	Borgo Noah	96		+39 12 7433093
______7263______	Miriam	MEREU	M	Italia	NA	Napoli	1945	12	27	NA	Strada Bellini	14	92505	+39 226 1262618
______7264______	Adriano	BERTINI	M	Italia	CE	Caserta	1993	1	13		stretto dangelo	84	93899	+39 1304 29708300
______7265______	Prisca	MARCHINI	F	Italia	NA	NapRli	1971	4	21	NA	stretto leone	4	97797	+39 454 15 94 422
______7266______	Arcibaldo	STEFANI	F	Italia	CE	San	1956	11	2	CE	Borgo Sabatino	1	47493	+39 7369864
______7267______	Felicia	RIZZO	M	Italia	NA	Mugnano di Napoli	1965	7	19	NA	Via	76	43365	+39 199 1810669
______7268______	Joseph	CONTI	F	Italia	SA	Nocera Inferiore	1956	5	30	SA	orfeo	44	47485	+39 571 53 97 8656
______7269______		DIMAIO		Italia	PD	Piove di Sacco	1950	10	8	PD	Via Alessio	95	8590	+39 348 20 24 6389
______7270______	Malvina	FERRI	F		Fabialand	Fabialand	1985	5	13	Fabialand	lcghtsz	83	71862
______7271______	Odino	GRASSO	M	ItaBlia	NA	eMlito di Napoli	1995	5	14	NA	Piazza Folco	17	5152	+39 50 24776214
______7272______	Baldaspsarre	ALBANESE	M	Italia	NA	Meta	1986	9	1	NA	Vicolo Mauro	61	4802	+39 5174 93190501
______7273______	Alighieri	MORELLO	F	Italia	BN	Castelpoto	1950	4	14	BN	via galli	47	63896	+39 51 37903003
______7274______	Osea	PIVA	M	Italia	SA	Nocera Inferiore	1945	11	15	SA	Canale Marcella	46	19032	+39 2366 1287686
______7275______	Joseph	FELICI	M	Italia	NA	Nola	1941	12	18	NA	Borgo Abracmo	28	17280	+39 5303 0060989
______7276______	Carmela	MARCONI	M	Italia	TO	Torino	1994	8	6	TO	Canale Bajttaglia	18	36	+39 93 6429586
______7277______	Ivonne	SABATINI	M	Italia	SA		1994	9	10	SA	Piazza saBile	29	35274	+39 001775087596
______7278______	Xavier	FARINA	F		NA	Ercolano	1967	11	7	NA	Vicolo De Angelis	22	13762
______7279______	Sirio	PEyEGO	M	Italia	SA	Pagani	1948	7	31	SA		50	91118	+39 9963 3916809
______7280______		BERETTA	F	Italia	NA	Afragola	1950	10	26	NA	vicolo rossi	35	9815	+39 890 18 76 1723
______7281______	Amedeo	MUSUMECI	M	Italia	NA	Melito di Napoli	1972	1	5	NA	Incrocio Demian	41	23601	+39 295 16260783
______7282______	Giacinto	PANDOLFI	F	Italia	NA	Casoria	1973	12	24	NA	Vicolo FiorentinoN	97	57520	+39 16 7990202
______7283______	Odone	GROSSO	M	Italia	NA	Vico Equense	1972	7	19		Piazza Ubaldo	74	43655	+39 0429 8370336
______7284______	Gerlando	GIANNINI	F	Italia	NA	Casalnuovo di Napoli	1951	11	12	NA	strada sasht	61	34761	+39 1868 44642402
______7285______	Bacchisio	RICCI	M	ItaSlia	NA	Quarto	1954	9	15	NA	via loris	26	64758
______7286______	Joel	D'ANGELO	F	Italia	NA	San Giorgio a	1950		13	NA	Contwrada Ferri	36	96735	+39 922 52871095
______7287______	Ferdinando	COLOMBO	F	Italia	NA	Trecase	1960	3		NA	rotonda furio	13	32248	+39 715 01856594
______7288______		BIANCHI	F	Italia	NA	Napli	1943	6	14	NA	Vicolo Barone	17	70496	+39 90 2487440
______7289______	Teseo	LANZA	M	Italia	CE	Trentola Ducenta	1959	8	14	CE	via ruggiero	36	219283	+39 07 1217204
______7290______	Giacinto	MORANDI	M	Italia	CE	Trentola Ducenta	1981	2	14	CE	Viale Nestore	7	92602	+39 8135 6578086
______7293______	Bernardo	PINNA	F	Italia	LU	Camporgiano	1929	12	16	LU	borg italo	42	75052	+39 57 9060251
______7294______	Xavier	MARTINELLI	M	Italia	BN	Pesco Sannita	1928	8	21	BN	Rotonda Loetta	36	88965	+39 27 18839418
______7295______	Loris	SAVINO	F	Italia	CE	San Nicola la Strada	1957	9	28	CE	vicolo audenico	48	22581	+39 14034596
______7296______	Rosaria	ANGELINI	F	Italia	NA	Casamarciano	1954	6	27	NA	Via Giobbe	8	98692	+39 99 1639335
______7297______	Noemi	BARBIERI	F	Italia	PT	Pieve a Nievole	1987	5	30	PT	Incrocio	18	41256	+39 4161 49751107
______7298______	Gregorio	LOMBARDO	M	Italia	NA	Arzano	1940	7	9	NA	Rotonda Tazio	99	49313	+39 733 40 10 9738
______7299______	Mecren	BEVILACQUA	M	Italia	ZCE		1995	11	14	CE		68	7938	+39 1106
______7300______	Fiorentino	PUCCI	F	Italia	SA	Scafati	1964	10	14	SA	Sirio	71	25081	+39 0728498
______7301______	Anselmo	MELE	F	Italia	NA	Casoria	1981		11	NA	Via Sarita	72	75867	+39 097 44 02 4748
______7302______	Germano	MATTIOLI	M	Italia	NA	Boscoreale	1958	7	24	NA	Viale Caruso	6	38659	+39 52 45534021
______7303______	Arturo	GORI	F	Italia	NA	Castellammare di Stabia	1974	8	8		contrada ione	78	23209	+39 3677 7031246
______7304______	Michelle	ANGELI	F	Australia	South Laurenchester	South Laurenchester	1920		25	South Laurenchester	tiffany tarn	57	37359	(03) 0363 2940
______7305______		ANGELINI	M	Italia	NA	Nola	1979	10	19	NA	Borgo GaetZno	43	92818	+39 644 481514
______7306______	Yago	STEFANI	M	Italia	NA	Gragnano	1977	9	26	NA	viale gatti	3	49149	+39 3325 13587935
______7307______	Fulvio	PALAZZO	M	Italia	CE	Gioia Sannitica	1992	10	14	CE	Stretto Augusto	60	88180
______7309______	Fatima	BIAGINI	F	Italia	CE	Caserta		8	5	CE	Strada De Santis	75	1534	+39 0016 07776416
______7310______	Sarita	D'ALESSANDRO	M	Italia	VE	Venezia		9	8	VE		41	82947	+39 6457 08758234
______7311______	Amos	LEDUCA	F	Italia	NA	Napoli	1942	3	13		Viale Maristella	13	67199	+39 346 33702016
______7312______	Anselmo	ZANINI	F	Italia	CE	Villa di Brdano	1939	12		CE	piazza valentnii	47	39902	+39 790 6594784
______7313______	Ippolito	ROMANO	F	Italia	CE		1950	7	20	CE	Via Sabatino	93	35542	+39 693 33 65 1391
______7314______	Yago	MEROTjI	M	Italia	NA	Giugliano in Campania	1976	7	12	NA	stretto conte	13	7474	+39 581 4192533
______7315______	Ciro	VALERI	F	Italia	SA	San Valentino Torio	1960	4	25	SA	Borgo Fabiano	22	9105	+39 8765 4087827
______7316______	Amos	MAZZOLA	M	Italia	NA	Marano di Napoli	1977	1	26	NA	Canale uEsebio	44	16414	566 68576243
______7317______	Adriano	BASILE	M	Italia	CE		1962	1	25	CE	Rotonda Colombo	93	7543	+39 412 4482071
______7318______	Eliv	LOMBARDO	M	Croazia	Pazin	Pazin	1980	4	16	Pazin	Zamenhofova	20	11107	022 046 617
______7319______	Fatima	TRAVERSO	M	Italia	SA	Felitto	1962	12	20	SA	Stretto Renzo	99	71010	+39 8249 14239315
______7320______	Lisa	FRANCHINI	F	Italia	NA	Qualiano	1972	6	27	NA	Canale Bianchi	25		184 70917803
______7321______	Maruska	MARCHINI	M	Italia	AV	Pago del Vallo di Lauro	1971	8		AV	stretto caruso	31	13092	+39 508 652 17 5324
______7322______	Ursula	DI BELLA	M	Italia	CE	Maddalni	1935	10	24	CE		86	90945	+39 4660 9144548
______7323______	Fatima	ANGELINI	F	Italia	BN	San Marco dei Cavoti	1941	2	22	BN	piazza	58	51112	0860 3622206
______7324______	Fiorenzo	MARIANI	M	Italia		Eboli	1961	1	9	SA	Via	91	66816	+39 42 4217740
______7325______	Avide	ZANELLA	M		CE	MaddalonNi	1956	10	27	CE	Borgo Joey	66	45794	+39 9292 2739798
______7326______	Thomas	FLORIS	F	Egitto	Brownmouth	Brownmouth	1992	7	14	Brownmouth	Reese Curve	3	15376	001-733-735-1276
______7327______	Tosca	PALERMO	M	Italia	FI	Reggello		5	24		Viale Gtti	19	52458	+39 198 25882965
______7328______	Germano	CASTIGLIONE	F		CEe	Marcianise	1954	1	24	CE	contrada basile	87	51987	+39 10 8078698
______7329______	Odone	BASSO	F	Italia	PD	Cittadella	1972	7	14	PD	viale pellegrini	37	55272	+39 2379 6881022
______7330______	Baldassarre	LA ROCCA	M	Italia	CE	aCsagiove	1953	4	6	CE	via Birco	71	44585	+39 353 65 86 1780
______7331______	Gerlando	CONSOLI	M	Italia	NA	Sant'Anastaia	1992	1	31	NA	Rotonda Selvaggia	1	86784	+39 74 09071553
______7332______	Ver	COLOMBO	F	Italia	CE	Santa a Vico	1950	11	10	CE	Strada Benedetti	3	40125	+39 313 19074942
______7333______	Elga	QUAGLIA	F	Itali	NA	Pompei	1953	9	25	NA	vicolo d'angelo	94	77380	+39 06 9482632
______7334______	Audenico	MURA	F	Italia	SA	Salerno	1970	6	26	SA	Viale soRsi	51	65698	+39 055 12996958
______7335______	Eriberto	LEONE	M	Italia	SA	Battipagail	1967	3	8	SA	piazza marini	19	435955	+39 2946 8508893
______7336______	Pericle	RICCI	M	Italia	NA	Nopali	1950	10	20	NA	Canale Serra	2	15789	+39 889 31 77 0033
______7337______	Giorgio	AMATO	M	Italia	NA	Arzano	1960	2	22	NA	ViaL Teseo	42	825738	+39 2080759899
______7338______	Andrea	DE MARTINO	F	Spagna	Pntevedra	Pontevedra	1959	2	3	Pontevedra	Plaza Eugenia Haro	97	63616	+34515 43 76 95
______7339______	Rosaria	PEPE	M	Italia	MI	Milano	1960	10	6	MI	Incrocio Lidia			+739 275 5549114
______7340______	Thea	VINCI	M	Italia		Salerno	1986		29	SA		47	1539	+39 7751 2335461
______7341______	Tristano	D'URSO	M	Italia	CT	Adrano	1964	2	20	CT	strada gallo	26	33770	+39 216 4546438
______7342______	Lidisa	GRASSO	F	ItaBia	NA	Napoli	1973	10	14	NA	via miriana	10	8058	+39 831 34177 3380
______7343______	Fernando	VALERIO	M	Italia	SA	Castel San GFiorgio	1966	6	27	SA	piazza danXny		3876	+39 957 84847949
______7344______	Vegard	LUONGO	M	Norvegia	Dahl	Dahl	1960	7	20	Dahl	Moenholtet	98	14697	45321179
______7345______	Ippolito	ZACCARIA	M	Italia	CE	Alvignano	1983	8	4	CE	contrada marchetti	65	85702	+39 480 3616183
______7346______	Augusto	MONTI	M	Italia	NA	Ischia	1924	9	1	NA	Vicolo Fabbri	62	75842	+39 1236032
______7347______	Oretta	FIOR	M	Italia	CE	Caserta	1961	10	2		palmieri	52	96822	+39 903 80375469
______7348______	Graziano	COPPOLA	M	Italia	NA	Pozzuoli	1991	3	6	NA	borgo marino	74	37347	+39 948 07824682
______7349______	Folco	PALLADINO	F	Italia	NA	Annunziata	1940	2	19	NA	rotonda ferrari	85	40158	+39 7410 99802139
______7350______	Matteo	MORI	F	Italia	NA	Pozzuilo	1960	10	11	NA	Canale Sorrentino	41	92871	+39 419 69 70 2231
______7351______	Htceor	SACCHI	M	Italia	AV	Mirabella Eclano	1947	3	22	AV		51	14328	+39 796 8354408
______7352______	Gianantonio	SPINELLI	F	Italia	SA	Salento	1922	12	11	SA	vicolo greco	80	33499	+39 8702 38018326
______7353______	Richard	VELLA	M	Nuova zelanda	McIntoshingsmouth	McIntoshingsmouth	1956	2	10	McIntoshingsmouth	Miller Corner	72	23129	(020) 602F2326
______7354______	Sue ellen	BERTOLI	M	Italia	AL	Alessandria	1969	7	14	AL	Vicolo Rocco	90	86168	+39 04 49011564
______7355______	Alighieri	GNAININI	F	Italia	LE	Ugento	1973	3	21	LE	Borgo Montanari	62	28945	+39 969 51 35 7056
______7357______	Ulrico	NIGRO		Italia	NA	Afragola	1954	6	1	NA	viale fontana	84	13750	+39 4603 7975571
______7358______	Arcibaldo	MORI	F	Italia	NA	Napoli	1957	5	10	NA	Viale Mariani	71	88025	+39 25 7777850
______7359______		RICCARDI	M	Italia	NA	Napoli	1923	6	31	NA	Contrada Giordano	40	48423	+39 16 0080787
______7360______		PECORARO	F	Italia	NA	Napoli	1979	8	15	NA	rotonda mercedes	75	35013	+39 82 8988603
______7361______	MarinCo	MORI	M	Italia	NA	Marano di Napoli	1970	4	18	NA	Giacinto	70		+39 61 6791927
______7362______	Omar	BRUNI	M	Italia	NA	Afragola	2005	2	26	NA	Piazza Nick	14	53899	+39 6468
______7363______	Harry	FABBRI	M	Italia	NA	Bacoli	1923		20	NA	Borgo Rita	32	17344	+39 5495 1816593
______7364______	Vienna	REALE	M	Italia	CE	Trentola Ducenta	1956	10	2	CE	Viale Martinelli	42	89398	+39 82 46545631
______7365______	Aroldo	VACCA	M	Italia	NA	Nalopi	1943	9	19	NA	Stretto Amedeo	44	56293	+39 9190 0899421
______7367______	Emilia	DE MARIA	F		NA	Najpoli	1966	2	27	NA	borgo	28	66949	723 4528839
______7368______	Alighieri	SANTONI	F	Italia	NA	Portici	1966	12	27	NA	rotonda morelli	65	15195	+39 92 01615326
______7369______	Oretta	NIGRO	F	ItaaiZ	NA	Palma Campania	1994	4	4	NA	Contrada Emidio	8	4193	+39 3312 34909341
______7370______	Demis	ROSSI	F	Italia	NA	Napoli	1969	9	2	NA	stretto serra	13	35875	+39 9366 8919025
______7371______	Arturo	MARELLI	F	Italia	NA	Ottaviano	1960	3	22	NA	borgo evita	88	75589	+39 786 88 89 1982
______7372______	Pacifico	DURANTE	F	Italia	NA	Napoil	1944	5	21	NA	Strada Mariani	58	22121	+39 6011 98662434
______7373______			M	Italia	RA	Lugo	1983	1		RA	Piazza Marino	92	47530	+39 291 9984920
______7374______	FatimaC	MORO		Italia	BN	Benevento	1980	5	2	BN	Strada Borolo	92	70934	+39 471 6658772
______7375______	Carlo	GAROFALO	F	Italia	NA	Piano di Sorrento	1964	9	23	NA	Viale Rosaria	43	3361	+39 114 91 27 5807
______7376______	Cassiopea	AMATO	M	Italia	NA		1945	9	4	NA	contrada sartori	67	15654	+39 06 2601858
______7377______	Joseph	ADAMI	M	Italia	CE	Orta di Atella	1961	5	9	CE	Borgo Anastasio		2396	+39 36702392
______7378______	Mirko	ROMEO	F	Italia	CE	Caserta	1975	3	19		strada orlando	85	24836	+39 49 3647008
______7379______	Loris	DE STEFANO	F	Italia	AV	Grottolella	1961	3	7	AV	Giordano	59	44298	+39 254 06 27 5905
______7381______	LiTa	RUGGERI	M		CE	Caserta	1960	7	25	CE	Contrada Galli	33	42503	+39 9218 70989161
______7382______	Brigitta	IORIO	M	Italia	CE	Maddaloni	1944	2	5	CE	Contrada Martinelli	74	44244	+39 161 90 2833
______7383______	Marcella	MATTIOLI	F	Italia	NA	Napoli	1961	5	11	NA	stIetto giuliani	74	97373	+39 081 23 17 8986
______7384______	Graziano	DI MARCO	F	Italia	SA	Salerno	1952	1	20	SA	vicolo lauro	91	99474	+39 12 8101022
______7385______	xiuhlio	VITALI		Italia	CE	Pietravairano	1971	3	4	CE	Viale Ursula	28	11220	+39 89 86631868
______7386______	MiahceU		M	Italia	NA	Quarto	1916	5	21	NA		59	49077	+39 8093 93546457
______7387______	Alberto	USAI	F	Italia	SA	Sarno	1970	1	21	SA	Ulrico	94	63587	+39 5558 99004377
______7388______	Eufemia	TOSI	F	Italia	NA	Torre del Greco	1969	1	7	NA	Strada Sorrentino	97	82315	+39 28 222745
______7389______	Terzo	DELFINO	M	Italia	NA	Terzigno	1928	3	30	NA	rotonda eustachio	34	88809	+39 5315 76632321
______7390______	Elsa	VILLANI	F	Italia	NA	Napoli	1953	4	21	NA	piazza violante	96	8708	+39 575 32 09 3717
______7391______		ANTONUCCI	F	Italia	NAH	Napoli	1960	8	3	NA	rotonda d'amicon	17	49366	+39 05 90280909
______7392______	Mecren	MELONI	M	Italia	NA	Napoli	1968	11	4	NA	Via Ausonio	59	17182	+39 7054 33374348
______7393______		VERDE		Italia	CE	Teverola	1982	5	22	CE	Strada IleanaV	14	94653	23 1077110
______7394______	Vinicio	CAPPELLI	M	Italia	NA	Napoli	1975	2	3	NA	Viale Romeo	45	96766	+39 653 51 88 1449
______7395______	Concetta	BALDINI	M	Italia	NA	aCivano		9	13	NA	Strada Valdo	88	89102	+39 273 6131909
______7396______	Marino	GRECO	M	Italia	NA	Torre Annunziata	1951	10		NA	viale amedeo	72	22662	+39 007 4957885
______7397______	Rodolfo	CASADEI		Italia	CE	Caserta	1947	6	20	CE	strada silvano	70	82459	+39 52 44819747
______7398______	Amerigo	RUSSO	M	Italia	PZ	PotenzaM	1983	12	24	PZ	rotonda colombo	37	36563	+39 67 9049531
______7399______	Ivonne	COSTA	F	Italia	NA	Camposano	1947	5	14	NA	canale ruggiero	81	4826	+39 86 0340425
______7400______	Giuliano	FEDERICI	F	Italia	SA	San Giovanni a Piro	1974	1	21	SA	Borgo Sabatino	94	923346	+39 76 10916414
______7401______	Moreno	ALBANESE	F	Italia	NA	Poggiomarino	1964	7	29	NA	Via Ricci	88	30219	+39 726 4720895
______7402______	Audenico	ORLANDI	F	Italia	VE	Jesolo	1951	2	21	VE	Via Ferrara	1	3761
______7403______	Fulvio	MAZZA	M	Italia	NA	Nola	1954	5	15	NA		54	36816	+39 069 12441974
______7404______	Nayade	MARCHETTI	F	Italia	CE	Aversa	1957	12	25	CE	vicolo martini	81	63194	+39 953 1421165
______7406______	Ulrico	CALVI	M	Italia	NA		1961	10	30	NA	Via De Santis		34621	+39 8851780
______7407______	Walter	RICI	F	Italia	NA		1964	8	8	NA	Borgo Orfeo	31	34567	+39 775 90 56 1155
______7408______	Davis	FERRARA	F	Italia	SA	Salerno	1954	10	2	SA	Battagli	55	21565	+39 108 9767637
______7409______	Nunzia	MANCINELLI	F	Italia	NA	Casandrino	1917	11	22	NA	via donatella	8	59669	+39 9481 55554496
______7410______	Nathan	LAMBERTI	M	Italia	SA	Angri	1943	1	14			44	88141	+39 56 5711166
______7411______	Mariano	BATTISTINI	F	Italia	NA	Pomiglinao d'Arco	1939	6	19		Viale	41	7352	+39 59 9379792
______7412______	Artemide	MONTANARI	F	Italia	NA	Crispano	2003	5	26	NA	Canale Doriana	64	40467	+39 857 0553764
______7413______	Rosalba	CATANIA	F	Italia	NA	Napoli	1968	4	2	NA	Borgo Tosca	11	88039	+39 10 96435115
______7415______	Mariano	ROSSI	M	Italia	AV	Bisaccia	1961	2	10	AV	incrocio elsa	41	69489	+39 47 1846016
______7416______	Lauroe	COPPOLA	M	Italias	CE	San Marcellino	1944	4	19	CE	incrocio marino	63	65003	+39 0290 03236704
______7417______	Lgiui	DI MAIO	F	Italia	SA	Pagani	2001	12	11	SA	viale barone	49	69727	+39 13 0990771
______7418______	Donatella	ROSATI	M	Italia	NA		1976	12	3	NA	strada conti	6	6021	+39 71 00957010
______7419______	Azue	CASSANO	M	Italia	NA	Volla	1949	8	25	NA	viale derosa	51	91320	+39 841 86 12 2350
______7420______	Ryan	PERRONE	M	Paesi Bassi	Uffelte		1959	10	16		Twanbaan	2	26893	020 7512538
______7421______	Harry	ABATE	F	Italia	NA	Caivano	1943	11	20	NA	Canale	23	8112	+39 1451 4166915
______7422______	Gregorio	BOTTI	F	Italia	NA	Napoli		12	10	NA	Via Battaglia	70	15053	+39 1307 1267569
______7423______	Danny	FEDELI	M	Italia	CE	Portico di Caserta	1984	11	14	CE	Viale Rodolfo	6
______7424______	NayaLde	MARCHEKINI	M	Italia	NA	Giugliano in Campania	1955	8	23	NA	Via Gentile	61	524161
______7425______	Michael	AMATO	F	Italia	TO	Torino	1972	10	19	TO	Viale Vitalba	61	68890	+39 830 17246053
______7427______	Lauren	TOSI	F	Egitto	South Sarah	South Sarah	1963	6	28		michael shoals	61	44787	+1-097-705-9840x3020
______7428______	Audenico	BERARDI	M	Italia	PI	Pisy	1949	6	7	PI	canale romano	84	28698	+39 61 73894458
______7429______	Gelsomina	PUGLIESE	F	Italia	CE		1978	7	29	CE	borgo rinaldi	94	50309	+39 68 55682352
______7430______	Quarto		F	Italia	NA	Casamarciano	1936	12	13	NA		1		+39 49 9391093
______7431______	Patrizio	SANFILIPPo		Italia	NA	Cicciano	1954	12	18	NA	Rotonda Ione	46	30862	+39 940 06 72 9729
______7432______	Erminio	GIORDANO	F	Italia	SA	Eboli	1985	10		SA	Via Pericle	55		+39 3399 2789238
______7433______	Ivano	FERRO	F	Italia	NA	AfraKola	1953	1	13	NA	Borgo Vania	54	37625	+39 504 4349346
______7435______	MicZhele	MARELLI	F	Bosnia	North Seanville	North Seanville	1942	11	23	North Seanville	wihte river	99	54787	031 288 358
______7436______	Xavier	BIANCHI	M	Italia	CE	Curti	1972	3	4	CE	piazza teseo	13	47661	+39 087 75 14 5466
______7437______	Italo	BIANCHI	M	Italia	NA	Anacapri	1973	12	13	NA		21		+39 726 82269450
______7438______	Kiven	SACCO	M	Australia	Port Karachester	Port Karachester	1934	7	29	Port Karachester	carlos motorway	63	41645	+61-8-0057-6003
______7439______	lCaudia	MATTEUCCI	F	Italia	AV	Rotondi	1957	4	16	AV	Via Marino	47	5123	+39 931 11537778
______7440______	Sibilla	LONGHI	M	Italia	SA	Vietri sul Mare	1976	12	4	SA	viale	79	87526	2529 9525342
______7441______	Harry	CAAPMNELLA	F	Italia	SA	Postiglione	1940	10	24	SA	vicolo tristano	47	30177	+39 61 30492358
