# Supplementary material for: Record linkage of banks and municipalities through multiple criteria and neural networks
Source: PeerJ Comput Sci. 2020 Feb 24;6:e258. doi: 10.7717/peerj-cs.258 (PMC7924437; doi:10.7717/peerj-cs.258)
Supplement: Supplemental Information 3 — Each record represents details of one bank account extracted from bank archives. the structure of the columns is similar to that of the original data. The fiscal code has been replaced by a progressive number. [file peerj-cs-06-258-s003.csv]

SSN	NAME	SURNAME	SEX	NATIONALITY	PROVINCE_BIRTH	CITY_BIRTH	DATE_BIRTH	PROVINCE_RESIDENCE	STREET_RESIDENCE	ZIP_RESIDENCE	COUNTRY_TELEPHONE	TELEPHONE
______6108______	Dylan	PIANA	F		NA	Torre Annunziata	1936/02/09	NA	incrocioj gentile	9073
______6109______	Maika	PASQUALI	F	Italia	NA	Frattaminore	1947/03/02	NA	stretto davide	3024	39	8417030418
______6110______	uathan	CORTI	M	Italia	CE	aSnta Maria Capua Vetere	1965/10/13	CE	rotonda serra	15765	39	98947255631
______6111______	Nico		F	Italia	NA	Crispano	1983/02/22	NA	Contrada Ferraro	220	39	6790899305
______6114______	Enrico	RINALDI	M	Italia	NA	Napoli	1948/05/08		Via Loretta	6461	39	53298128959
______6115______	Ingrid	OLIVwER	M	Italia	CE	Marcianise	1959/02/25	CE	Piazza Damiana	64459	39	32341343315
______6116______	Mariapia	GIORGI	F	Italia	A	Colliano	1951/09/30		strada mancni	89703	39	36100428583
______6117______	Pablo	PASTORE	M	Italia	SA	Celle Bulgheria	1973/12/22	SA	viale mariano	79700	39	2282112209
______6118______	Eliziario	MUSUMECI	F	Italia	NA	Napoli	1955/09/01	NA	piazza pablo	5063	39	99269397
______6119______	Prisca	ROSSETTI		Italia	SA	Castel San GiorCio	1981/08/20	SA	Rotonda Rufo	3699	39	212358266007
______6120______	Gavino	MORETTI	F	Italia	CE	Grazzanise	1945/06/07	CE	Vicolo Maruska	12301	39	220112661590
______6121______	Miriana	FARINA	M	Italia	NA	Napoli	1980/09/30	NA	Rotonda	32459	39	743007816504
______6122______	Ubaldo	VACCARI	F	Italia	CE	Aeirnzo			Strada Bacchisio	76344	39	48176313884
______6123______	Ursula	FIORI	M	Italia	NA	Caivano	1960/02/18	NA	kociss	48128	39	99060908849
______6124______	Laerte	ZANETTI	M	Italia	AV	Mntoro	1973/01/21	AV	vicolo tancredi	36173	39	326583096
______6125______	Tazio	ROMANO	F	Italia	NA	SaZt'Antimob	1994/02/25	NA	viale quirino	20028	39	68901074999
______6126______	Vienna	DI LORENZO	F	Italia	NA	Villaricca	1946/12/21	NA	Contrada Ferrari	94065
______6129______	Laura	CRESPI	F	Italia	NA	Napoli	1972/02/17	NA	Incrocio Clodovea	43074	39	8263049634
______6130______	Ione	GALATI	M	Italia	SA	Salerno	1946/11/20	SA	cesidia	55182	39	4813972023
______6131______	Giancarlo	MOLINARI	M	Italia	NA	Napoli	1958/04/24	NA	Rotonda Secondo	61372	39	410369224968
______6132______	Rosalino	PALMA	M	Italia	CE	Carinaro	1958/05/20	CE	Rotonda De luca	60893	39	89280549755
______6133______	Augusto	DE MACP	M	Italia	NA		1984/02/19	NA	Strada Sibilla	1621	39	297323945
______6134______	Ivonne	GRECO	M	Italia	NA	del Grceo		NA	viale arcibaldo	24383	39	771986070
______6135______	Anders	VILLANI	M	Norvegia	Johnsen	Johnsen	1949/05/13	Johnsen	viale mancini	36926
______6136______	Vera	GENTILx	M	Italia	NA	Pozzuoli	1953/04/27	NA	Piazza Cnte	28873	39	3449011291
______6137______	Erminio	A'DMORE	F	ItaliaF	TV	Susegana	1980/11/25	TV	ContrHada Snnaa	40457	39	695777076246
______6138______	Pierfrancesco	PAGANI	M	Italia	NA	Bxoscoreale	1950/09/02	NA	Borgo Ferri	16526	39	4580245114
______6139______	Sasha	GIORDANO	M	Italia	NA	irCspano	1957/03/15	NA	VicolFo Pagano	23834	39	26186048441
______6140______	oNunzia	DI GENNARO	M	Italia	SA	Casalbuono	1931/07/11	SA	Vicolo Grassi	15216	39	61207002594
______6141______		DI MATTEO	F	Italia	SI	Montepulciano	1980/12/07	SI	Rotonda Rinaldi	295699	39	713179909
______6143______	Bacchisio	TOMMASI	M	Italia	SA	Pagani	1943/03/14	SA	strada gerlando	76280	39	65977821597
______6144______	Fulvio	VOLPE	M	Italia		Afragola	1940/12/11	NA	Viale Odone	48366	39	2284112091
______6145______	Celeste	BERNARDI		Italia		Napoli	1979/08/06	NA	Contrada Piersilvio	74759	39	73677896633
______6146______	Rosolino	DE SANTIS	M	Italia	CE	Teano	1951/12/20	CE	rotonda nayade	1004	39	70461322331
______6147______		GALLI	F	Italia	BN	Benevento	1947/12/17	BN	Incrocio Amato	88000	39	874966809867
______6148______	Mirko	MARTELLI	M		M	Lazzate	1973/03/20	MB	Contrada Quasimodo	58353	39	20646363319
______6149______	Deborah	FORTE		Italia	CT	Catania	1977/07/29	CT	Rotonda Costantini	84334	39	473040477360
______6150______	Jole	RIZZ	F	Italia	NA	Napoli	1951/02/10		Selvaggia	515659	39	3283205005
______6151______	Giovanna	GAMBA	M	Italia	CE	Casapulla	1957/04/18	CE	Via Cnleros	69285	39	48881879893
______6152______	Yago	MORONI	F	Italia	SA	Giffoni Valle Piana	1944/10/08	SA	Contrada Esposito	3890	39	93087635002
______6154______	Nathan	RATTI	M	Italia	AV	San Mango sul Calore	1971/04/22	AV	borgo de angelis	56874	39	191254485
______6155______	Hector	PORCU	F	Italia	TNA	Qualiano	1957/07/11	NA	stretto marianita	32240	39	4910334452
______6156______	Armando	MARELLI	F	Italia	NA	Casamicciola Terme	1975/08/17	NA	piazza costanzo	58777	39	658590877
______6157______	Rufo	SALERNO	F	Italia	SA	Mercato San Severino	1972/08/08	SA	rotonda renzo	16936	39	9087161836
______6159______	Oreste	CECCARELLI	M	Italia	NA	Anacapri	1961/07/17	NA	stretto bianchi	18665	39	547316150508
______6160______	Nabil	BONANNO	F	Italia	AV	Ariano Irpino	1950/05/14	AV	Strada Bernardo	35092	39	264763833095
______6161______	Soriana	FORTUNATO	M	Italia	BO	San Giovanni in Pemrsiceto	1945/07/18	BO	Stretto Bruno	369066	39	18514321115
______6162______	Edilio	BERLqOTI	F	Italia	NAv	Napoi	1962/02/20	NA	stretto egisto	79916	39	344864591
______6163______	Guido	NALATI	F	Italia	CE	Villa Literno	1975/02/24	CE	Viale De xAngelis	32215	39	24514957445
______6164______	Cecco	MARTINELLI	M	Italia	CE	Vitulazio	1947/12/22	CE	Piazza Marchetti		39	266021863796
______6165______	Loris	LOMRABDI	M	Italia	NA	Napoli	1940/05/26	NA	Via Isira	28561	39	37384661303
______6166______	Baldassarre	BERTELLI		Italia	NA	San Giorgio a Cremano	1945/10/25	NA	canale ruggieor	82703	39	7174688358
______6167______	Alihgiero	ANGELINI	F	Italia	NA	Napoli	1940/06/08	NA	incrocio domiziano	50788	39	1111712023
______6168______	Folco	VACCARO	M	Italia	CE	Mondragone	1932/06/19	CE	incrocio negri	12698	39	634392350250
______6169______	Jari	CARBONE	M	Italia	SV	Varazze	1956/08/11	SV	stretto barbieri	14831
______6170______	Kristel	CUOMO	M	Italia	BN	Sassinoro	1948/12/29	BN	Piazza Nestore	90372	39	217502430622
______6171______	Egidio	BERNARDI	F	Italia	CE	Parete	1953/05/22	CE	Viale Bruno	30732	39	82590599209
______6173______	PenelopO	COSSU	F	Italia	CE	San Nicola la Strada	1935/10/17	CE	Strad Martino	54942	39	868637250735
______6174______	Matteo	FANTINI	M	ItaliU	NA	Portici	1972/03/02	NA	viale ursula	90414	39	749986054594
______6175______	Michael	PUGLIESE	F	Italia	NA	in Campania	1964/02/20	NA	Incrocio De rosa	33454	39	1817356804
______6176______	Adriano	GANDINI	M	Italia	CE	Marcianise	2022/07/30	CE	Stretto Montanari	94050	39	911680266453
______6177______	Modesto	BALDINI	M	Italia	NA	NaKpolU	1949/07/22	NA	Rotonda Lisa	39121	39	9727089648
______6178______	Baldassarre	SIMONE	F	Italia	CO	Olgiate Comasco	1944/11/24	CO	incrocio riva	7062	39	1004923860
______6179______	Furio	VENTURINI	M	Italia	NA	Torre del Greco	1990/11/25	NA	Piazza TRossi	27972	39	86824017038
______6180______	Carlo	MERONI	M	Italia	NA	Terzigno	1981/01/13	NA	piazza giulio	32139	39	532544786
______6181______	Olimpia	ORLANDO	M	Italia	NA	Frattaminore	1936/12/25	NA	Strada Antimo	30768	39	7391821297
______6182______	Enrica	RUSSO		Italia		Marano di Napoli	1971/01/10	NA	Piazza Brigitta	59577	39	916131538
______6183______	Assia	RUGGIERO	M	Italia		Salerno	1955/12/06	SA	contrada	21699	39	10206585047
______6184______	Radames	DI MARCO	M	Italia	SA		1936/04/13	SA	Canale Marini	43306	39	2480221702
______6185______	Mercedes	GALLI	F	Italia	PU	Pesaro	1919/09/27	PU	Stretto GatMi	81683	39	1383128611
______6186______	Benedetta	MARRAS	M	Italia	NA	Napoli	1973/01/25	NA	canale kris	16231	39	141020942
______6187______	Madalena	BEVILACQUA	M	Porrogallo	Castelo Branco	Castelo Branco	1945/05/07	Castelo Branco	av mendes	34033	35	1279737818
______6188______	Arcibaldo	CORTESE	M	Italia	VI	Terme	1950/06/04	VI	viale giacobbe	92982	39	57972653951
______6189______	Eufemia	PASTORE	F	Iqalia	NA	Napoli	1960/08/30	NA	stretto kai	86375	39	8127490889
______6190______	Sasha	FERRERO	M	Italia	NA	Torre del Greco	1962/03/25	NA	rotonda	9482	39	7842547560
______6191______	Selvaggia	RCCI	M	Italia	CE	Casagiove	1997/02/13	CE	borgo mariano	58875
______6192______	Elsa	MARTINI	F	Italia	CZ	PalerAmiti	1933/04/14	CZ	Stretto Joey	318681	39	83981154932
______6193______	Olo	PASTORE	M	Italia	SA	Agropoli	1964/02/25	SA	Incrocio	5963	39	7005813265
______6194______	Albino	DE LUCIA	M	Italia	SA		1923/10/18	SA	incrZciosamuel	89718	39	65289333109
______6195______	Timoteo	LANDI	F	Italia	NA	Napoli	1968/07/24	NA	Viale Nabil	89058	39	49691047701
______6196______	Seth	RICCI	M	Australia	North Ericaside	North Ericaside	1983/02/03	North Ericaside	Kenneth Triangle	41135	(0	2)97276975
______6197______	Marco	BOSSI	F	Italia	NA	Torre del Greco	1974/03/25	NA	Borgo Grasi	82512	39	700135242
______6198______	Clodovea	MARINAI	M	Italia	CE	Carinaro	1943/11/02	CE	Piazza Benedetti	29575	39	100169542242
______6199______	Siro	FABBRI	F	Italia	SA	Cavade' Tirreni	1948/12/30	SA	Borgo Diana	52720	39	89416374
______6200______	Gaetano	CURTI	M	Italia	CR	Pacnido	1962/04/28	CR	Strada	93346	39	934419704679
______6201______	Enrica	MORELLI	F	Italia	AV	Domicella	1962/03/03	AV	ViaPle Raniero		39	318596523
______6202______	Samuel	NARDI	F	Italia	SA	Salerno	1936/06/08	SA	vicolo vinicio	15178	39	39641155
______6203______	Ippolito	MANCINI	F	Italia	NA	Somma Vesuviana	1966/02/17	NA	Stretto Felicia	4526	39	3136300547
______6204______	Sesto	BARBATO	F	Italia	NA	Giguliano in Campania	1950/06/26	NA	contrada	35387	39	70195762645
______6205______	Pietro	PRERI	M	Italia	AV	Ariano Irpino	1930/04/30	AV	Canale Gianmarco	5028	39	84917686673
______6206______	Fabiano	CARLINI	M	Italia	SA	Salerno	1954/11/11	SA	Arturo	83453	39	44209341177
______6207______	Olo	CHIRIO	F	Italia	AV	Grottaminarda	1956/02/26	AV	Rotonda Russo	34979	39	1085970672
______6208______	Gaetano	MEONI	F	Italia		Salento	1998/04/22	SA	contrada sasha	77119	39	2174439046
______6209______		LAZZAoINI	M	Italia		Napoli	1920/09/20	NA	piazza battaglia	80483	39	89606456468
______6210______	Piccarda	CECCHI	M	Italia	SA	Amalfi	1996/06/15	SA	Stretto Cassiopea	82685	39	17503625667
______6212______	Maria	VASSALLO	M	Italia	AV	Avellino	1997/11/03	AV	Incrocio Parisi	34212	39	36741683982
______6213______	Noah		F	Italia	CE	Calvi Risorta	1961/03/11	CE	Contrada Marchetti	17850	39	87952351561
______6214______	Domiziano	MIGLIORINI	M	Italia	SA	Bellizzi	1968/10/19	SA	rotonda rossi	54340	39	865830357
______6215______	Soriana	PANZERI	M	Italia	MI	Milano	1922/07/24	MI	Strada Silvestri	49191	39	67785476
______6216______	Nazzareno	PELLEGRINI	F	Italia	AV	Roccaascerana	1960/08/29	AV	vicolo farina	17828	39	65874705595
______6217______	Loredana	RAIMONDI	F	Italia	NA	Napoli	1923/03/07	NA	rotonda milani	14789	39	1092294165
______6218______	Loris		M	Italia	NA	Napoli	1971/01/07	NA	Viale Joshua	10242	39	58332199218
______6219______	Artemide	PELUSO	F	Italia	SA	Nocera Inferiore	1947/04/12	SA	viale gallo	18540	39	51190756188
______6220______	Ubaldo	GIUNTA	M	ItilSaa	NA	Torre del Greo	1956/04/14	NA	Via Folco	25667	39	17111312859
______6221______	Evangelista	GIRDANO	F	Itlaia	AV		1987/10/12	AV	piazza yago	63694	39	23732707112
______6222______	Samira	SARTI	F	Italia	VR	Povegliano Veronese			borgo brigitta	53328	39	5057352177
______6223______	Sibilla		M	Italia	BN	San Giorgio del Sannio	1951/10/14	BN	piazza farina	94281	39	453864541966
______6224______	Ettore	DI BELLA	M	Italia	NA	Ercolano	1921/12/26	NA	Strada Sarttori	2814	39	3209542848
______6225______	Tristan	MARIANI	M		Ronaldland	Ronaldland	1935/11/11	Ronaldland	Linda Inlet	3689	1-	848-662-5713x45761
______6226______	Tristano	DE SIMONE	F	Italia	SA	Salerno	1968/07/07	SA	viale	70508	39	681347303
______6227______		VIANELLO	F	Itila	NA	Napoli		NA	stretto	48223
______6229______		FASANO	M	Italia	SNA	Pompei	1965/08/09	NA	Contrada Rosaria	9671	39	657867049
______6230______	Flavio	FERRARI	M	Italia	NA	Casoria	1943/04/08	NA	Incrociov Gatti	72385	39	5484154639
______6231______	Gabriele	BERNARDI	M	Italia	NA	Acerra		NA		28237	39	286626109
______6232______	Secondo	CARRARA	F	tIalia	NA	Bacoli	1954/01/04	NA	viale ivonne	31056	39	79063013
______6233______	Muzio	BASILE	M	Italia	NA	Mugnano di NNpoli	1947/11/18	NA	stretto lombardi	36328	39	522625041539
______6234______	Kayla	BIONDI	M	Italia	NA	Pomigliano d'Arco	1964/10/13	NA	Rotonda Akira	45673	39	85787935603
______6235______	NoeZ	LATTANZI	M	Italia	AV	Pietrastornina	1984/08/01	AV	Incrocio Zaccaria	20837	39	40313256803
______6236______		LIGUORI	M	Italia	SA	Vallo della Lucania	1992/06/11	SA	Borgo BianNo	82155	39	10893769706
______6237______	Antonino	NAVA	M	Italia	RG		1993/12/05	RG	Strada Mecren	15295	39	73868245
______6238______	Marieva	PUCCI	M		CE	San Felice a Cancello	1949/08/20	CE	Piazza Domingo	30935	39	85442919667
______6239______	Joannes	GALLIA	F	Italia	NA	Massa Lubrense	1964/11/19	NA	Stretto	24002	39	1132981099
______6240______		MAACN	F	Italia	CE	Gricignano di Aversa	1965/03/29		rotonda boVtolo	46402	39	14781007409
______6241______	Tancredi	BARBARO	F	Italia	NA	Napoli	1996/01/17	NA	Vicolo Battista	23243	39	4349683335
______6242______	Maika	GANDINI	M	Italia	NA	Golla	1941/04/25	NA	Caanle Maria	34874	39	3274749643989
______6243______	Iacopo	MANCIJELLI	M	Italia		Portici	1964/04/11	NA	Stretto Cassiopea		39	7997614946
______6244______	Gianleonardo	FACCHINI	M	Italia	NA	Acerra		NA	piazza amos	94313
______6246______	Felicia	FERRARIS	M	Italai	NA	CastellammYare di Stabia	1960/09/26	NA	Stretto Anastqsio	5380	39	272996539
______6247______	Gelsomina	MASIERO	M	Italia	NA	Giugliano in Campania	1946/11/08	NA	Vicolo Gaetano		39	89984015943
______6248______	Lamberto		F	Italia	UD	Aquileia	1981/01/31	UD	Stretto Benedetti	13707	39	430379543
______6249______	Secondo	FLORIO	M	Italia	AV	FontaVnarosa	1914/06/30	AV	Rotonda Pietro	6598	39	615209534
______6250______	Kociss	BARLETTA	F	Italia	SA	Salerno	1957/09/20	SA	Canale Mancini	84044	39	46168017649
______6251______	Dimitri	FALCONE	F		NA	Ottaviano	1990/02/24	NA	Felicia	5330	39	31355362660
______6252______	Yago	PERRI	F	Italia	CE	Caserta	1978/06/17	CE	strada bettino
______6253______	Antimo	FELICI	F	Italia	BN	Colle Sannita		BN	Brgo Piras	24696	39	5282679152
______6254______	Lamberto	VITALI	F	Italia	NA	Afragola	1938/04/28	NA	stretto marchetti	13876	39	3987667229
______6255______	Gilda	FIORINI	M	Italia		Nocera Superiore	1957/05/26	SA	Piazza Benedetta	3937	39	26538750418
______6256______		D'AGOSTINO	M	Italia	NA	Tufinj	1959/11/20	NA	Canale Giacinto	92587	39	603000711952
______6257______	Liborio	TREVISAN	M	Italia	NA	Casalnuovo di Napoli	1927/03/26	NA	piazza romano	55766	39	796903178
______6258______	Furio	FERRARI	M	Italia	NA	Napoli	1970/03/07		Borgo Orlando		39	89622800557
______6259______	Mariano	FERRI	M	Italia	BO	Bologna	1990/02/14	BO	piazza deborah	62451	39	98733114236
______6260______	Vienna	GENTILE	M	Italia	NA	Napoli	1930/05/28	NA	Viale Riva	31152	39	21801523226
______6261______	Giqlda	LANZA	M	Italia	NA	Napoli	1967/09/11	NA	contrada basile	55670	39	3433414915
______6262______	Antonino	CASINI	F	Italia	VR	Fumane	1964/12/10	VR		35738	39	155942774
______6263______	Amedeo	ROSA	M	Italia	NA	Torre edl Greco	1928/11/15	NA	piazza samuel	78285	39	9758421100
______6264______	Cesidia	CAMPANA	F		AV	Lioni	1948/03/19	AV	Vicolo Ferrara	41482	39	777870394
______6265______	Ermes	CORTESE	M	Italia	NA	Pollena	1967/07/29	NA	rotonda eustachio	53041	39	41350482810
______6266______	Selvaggia	SANNA		Italia	SA	Nocera Inferiore	1960/04/16	SA	Via Lombardo	57391	39	35366928210
______6267______	Cosetta	OLIVIERI	F	tIali	NA	Marano di Napoli	1941/03/17	NA	rotonda esposito	10658	39	123891114259
______6268______	Samuel	CTAALANO	F	Italia	NA	San Giuseppe Vesuvigno	1963/02/01	NA	viale	89934	39	662289738
______6269______	Enzo	CAPELLI	M	Italia	CE	Marcianise		CE	Piazza Caio	69388	39	3140954069
______6270______	Orfeo	VILLA	F	Italia	CE	Caserta	1941/01/12	CE	incrocio	250790	39	34620913915
______6271______	Anselmo	FUSCO	M	Italia	NA	Frattaminore	1937/07/07	NA	Viale Guerra	29279	39	2630124574
______6272______	Cosetta	PISANI	M	Italia	CE	Mondragone	1942/04/21	CE	Rotonda Joseph	56930	39	6101606976
______6275______	Alan	DI DOMENICO	M	Italia	SA	Salerno	1967/09/13	SA	Stretto Beneetta	1605	39	557248075
______6276______	Mietta	DE L VECCHIO	F	Italia	NA	Arzano	1950/03/21	NA	Viale Conti	84653	39	36030047890
______6277______	Bernardo	BRESCIANI	M	Italia	NA	Giuglano Campania	1953/02/11	NA	Rotonda Joshua	55640	39	888022639
______6278______	isa	MAZZONI	F	Egitto	Morenofort	Morenofort	1956/08/19	Morenofort	ashley shore	64561	41	4.545.0691
______6279______	Gianleoanrdo	BIANCHI	M	Italia	NA	Scisciano	1991/07/10	NA	borgo costantini	27432	39	18056729289
______6280______	Rosolino	BORGHI		Italia	SA	ScafatG	1966/06/19	SA	Rotonda Fabbri	40392	39	35425140319
______6281______	Miriam	MAZZA	F	Italia	NA	Napoli	1961/08/08	NA	mercedes	77547	39	801552295074
______6282______	Ulrico	ROCAC	M	Italia			2000/01/03	UD	Incrocio Costa	75343	39	727755989
______6284______	Ninfa	BERNARDI	F	Italia	NA	Pozzloui	1949/11/06	NA	Gallo	27262	39	831334360
______6286______	Ercole	SPINELLI	F	Italia	NA	Afragola	1957/02/19	NA	incrocio sorrentino	89889	39	38460310685
______6288______	Lazzaro	GRECO	F	Italia	SA	Padula	1952/07/18	SA	contrada tristano	73448	39	893690216
______6289______	Eliziario	MAGNAN	M	Italia	NA	Casamicciola Terme	1972/07/25	NA	strada esposito	76051	39	76204152781
______6290______	Tancredi	VINCIGUERRA	M	Italia	SA	Nocera Superiore	1960/06/21	SA	Viale Ferrari	42666	39	2127601423
______6291______	Danthon	BELLINI	F	Italia		Casoria	1946/03/31	NA	rotonda grasso	85803	39	21469205002
______6292______	Tazio	BRAMBILLA	M	Italia	NA	Napoli	1956/10/13	NA	Strada Gianmaco	90781	39	6251764416
______6293______	Folco	RUGGERI	M	Italia	NA	Ercolano	1975/11/01	NA	piazza	97911	39	7310903540
______6294______	Lidia	MORO	F	Italia	NA	Afragola	1951/02/01	NA	Borgo Valentini	991709	39	48148119479
______6295______	Damiano	ZANELLA	M	Italia	NA	Napoli	1972/10/15	NA		55302
______6296______	Vienna	GRILLO	F	Italia	SA	Nocera Inferiore	1942/01/27	SA	Stretto Zelida	12734	39	351318199451
______6297______	Costanzo	GRAZIOLI	M	Italia	PA	Palermo	1956/05/22	PA	viale abramo	75076	39	469698839719
______6298______		VERONESE	M	Italia	CE	Aversa	1990/10/29	CE	Via Assia	64370	39	9646093084
______6300______	Laerte	PAGANELLI	M	Iatlia	RC	Reggio di Calabria	1968/12/13	RC	canale romeo	81735	39	33810387953
______6301______	Teseo	NERI	M	Italia	SA	Nocera Inferiore		SA	via amato	37402
______6302______	Ariel	NANNI	M	Italia	NA	Castellammare diStabia	1967/08/20	NA	Stretto Jelena	71775	39	4224163590
______6303______	Diamante		F	Italia	NA	Torre del Greco	1976/01/11	NA	Vicolo Erminio	10459	39	1544019976
______6304______	Giacobbe	SPERANZA	M	Italia	SP		1953/09/17	SA	incrocio bruno	35479
______6305______	Graziano	ROMANO	M	Italia	CN	Lagnasco	1985/06/23	CN	piazza coppola	43721	39	11459653750
______6306______	Nunzia	LORENZINI	F	Italia	NA	Agerla	1947/11/11	NA	Piazza Abramo	93366	39	51773220954
______6307______	Lucrezia	MARINO	M	Italia	CB	Caltanissetta	1940/01/05	CL	Contrada Conti	31320	39	241810581633
______6308______	Danny	MARTII	F	ItaliaM	NA	Napoli	1972/01/16	NA	borgo ellegrino	7188	39	29054547571
______6309______	Bettino	ANTONINI	M	Italia	NA	Giugliano in Campania	1952/11/13	NA	incrocio guendalina		39	1567728625
______6310______	Alberto	MARCON	M		CE	Roccamonfina	1977/08/01	CE	Via Emanuel	93816	39	3198522588
______6311______	Ciro	CAPONE	F	Italia		Milano	1974/12/03	MI	rotonda monti	32754	39	636792471286
______6312______	John	GARGIULO	M	Egitto	New Erin	Erin	1978/08/10	New Erin	Springs	50182	1-	913-439-7312x228
______6313______	Valdo	PORCU	M	Italia	NA	SaBt'Antmio	1949/08/31	NA	Incrocio Ferretti	9288	39	57994188253
______6314______	Gaetano	PAVONE	M	Italia	CE	Lusciano	1969/02/02	CE	via	61024	39	8665120489
______6315______		SALA	F	Italia	NA	Napoli	1954/10/07	NA	streto lidiD	1298	39	3364531955
______6316______	Nick	ROSC	F	Italia	NA	Qualiano	1928/12/20	NA	contrada barbreii	54268	39	8039199492
______6318______	Kris	FONTANA	F	Italia	CE	San Felice a Cancello	1978/01/02	CE		6561	39	3724434262
______6319______	Mteita	EMRCURI	F	Italia	AV		1966/12/13	AV	Strada Miriana	56828	39	633918671456
______6320______	Noah	MANFREDI	F	Italia	CO	Anzano del Parco	1968/01/17	CO	canale milani	25251	39	50929166739
______6321______	Manuele	MICELI	M		SA	Olevano sul Tusciano	1942/10/21	SA	Piazza	34935	39	49314027322
______6322______	Sirio	MAZZOLA	M	Italia	BN	Guardia bSanframondi	1976/10/13	BN	incrociO	33259	39	5200184483
______6323______	Dante	AIELLO	F	Italia	BN	Benevento	1963/03/25	BN	Vicolo Lia	78883	39	1511735008
______6324______	Fernando	SANTINI	F	Italia	NA	Nalopi	1979/11/30	NA	vicolo valentini	529535	39	39295647352
______6325______	Giulio		M	Italia	NA	NapoEi	1971/05/30	NA		470136	39	5568397977
______6326______	Mariagiulia	SILVESTRI	M	Italia	NA	ErcolanFo	1958/08/07	NA	Piazza Milani	3138	39	97768598138
______6327______	Maria	AMATO	F	Italia	NA	Giugliano in Campania	1989/02/16		piazza rinaldi	59868	39	720702057
______6328______		ORLANDO	F	Italia	TS	Trieste	1962/09/05	TS	contrada damico	18049
______6329______	Alighiero	BOVE	F	Italia	SA	Vietri sul Mare	1968/02/11	SA	strada montanari	55954	39	654823362
______6330______	Rudy	SARACINO	M	Italia	CE	Capodrise	1960/04/02	CE	Viale Gianriccardo	54558	39	921182595
______6331______	Kociss	UI MARCO	M	Italia	SA		1943/12/09	SA	Strada Bruno	10387	39	1528642273
______6332______	Antonio	MARINO	M	Italia	NA	Napoli	1955/07/09	NA	strada bellini	79343	39	6329647891
______6333______	Osvaldo	MOCANO		Italia	FI	Firenze	1965/08/04	FI	Vicolo Nabil	51643	39	84799016638
______6334______	Cesidia	POGGI	F	Italia	TV	Vazzola	1932/05/28	TV	incroci battaglia	13689	39	2836349224
______6335______	Giordano	BERARDI	M	Italia	NA	Napoli	1934/04/04	NA	Strada Thea	68981	39	125468561
______6336______	GiUobbe	ANGELINI	M	Italia	SA	Castellabate	1931/09/12	SA	Piazza Orlando	26137	39	8100350703
______6337______	Arturo	STABILE	F	Italia	CE		1941/06/23	CE	Borgo Barone	877006	39	937041032110
______6338______	Bacchisio	OLIVA	M	Italia	AV	AvellMino	1972/10/10	AV	Borgo Brigitta	12484	39	2487205777
______6339______	Lisa	FIORINI		ItGaoia	SA	Baronissi	1964/06/14	SA	Viale Neri	78458	39	675612378
______6340______	Giordano	LEONE	M	Italia	CS	Marano Marchesato	1943/06/16	CS	Borgo Martinlli	3927	39	800490497291
______6341______	Laerte	GROSSI	M	Italia	NA	Napoli	1969/02/28		Via Mx	81790	39	85724474446
______6342______	Serse	BASSI	M	Italia	NA	Giugliano in Campania	1997/02/22	NA	incrocio tazio	33648	39	90947756444
______6343______	Fabiano	NARDI	F		SA	Cava de' Tirreni	1947/03/04	SA		84813	39	476830677
______6344______	Irene		F	Italia	NA	Napoli	1968/10/07	NA	Canale Giuliani	78818	39	35693488691
______6345______	Clea	BIACO	F	Italia	NA	Lacco Ameno	1954/03/16	NA	canale farina	81551	39	73993477109
______6346______	Ivonne	SPINA	M	Italia	CE	Lusciano	1961/05/15	CE	canale serra	77216	39	340821980434
______6347______	David	DI LORENZO	M	Australia	Lake Scott	LakS ecott	1952/03/20	Lake Scott	Andrew Alleyway	708876	61	.438.579.967
______6348______	Fiorentino	MAZZONI	M	Italia	NA	Napoli	1969/01/10	NA	Vicolo Marvin	18286	39	68509022086
______6349______	Timothy	BERTONI	F	Italia	NA	Sant'Anastasia	1977/12/11	NA	Rotonda Mcihael	8579	39	1910066687
______6350______	Cassiopea	IODICE	F		NA	Sant'AntKonio bate	1922/09/13	NA	Canae Celeste	7119	39	494419249
______6352______	Joey	SERRA	F	Italia	BG	Treviglio	1971/07/19	BG	Stretto Ranierq	975	39	8947192212
______6353______	Filomena	MORO	M	Italia		Casalduni	1958/08/03	BN	Piazza Olimpia	75897	39	63408132939
______6354______		CARLI	M	Italia	RM	Sacrofano	1934/11/16	RM	Strada Marini	84670	39	30483990015
______6355______	Giancarlo	MANZO	F	Italia	NA	Napoli	1948/09/07	NA	Riva	80497
______6356______	Dindo		M	Italia		Lusciano	1961/11/22	CE	vicolo sHabatino	36637	39	9723212315
______6358______	Gavino	ALBERTI	F	Italia	CE	Villa Literno	1978/06/21	CE	boogr sXorrentino	27406	39	18810690882
______6360______	Albino	SIMEONE	F	Italia	NA	Afragola	1937/12/08	NA	vicolo martinelli	84136	39	92882413507
______6361______	Noemi	VENTURINI	M	Italia		Ravello	1934/03/06	SA	Canale Ferrari	16806	39	79952678827
______6362______	Ion	ELIA	M	Romania	Floreatown	Floreatown	1991/11/22	Floreatown	Luciana Camp	75386	0	1-098-080-6000
______6363______	Gilda	ROSSI	F	Italia	NA	Scisciano	1959/02/22	NA	rotonda silvestri	50421	39	2301785415
______6365______	Damiano	FAVA	F	Italia	BN	Benevento	1961/09/11	BN	Vicolo Ruggiero	71851	39	47498992363
______6366______	Gianmaria	CASTELLANO	M	Italia		Vaiano	1960/10/21	PO	viale arturo	88630	39	493515615
______6367______	Vinicio	BERTELLI	F	Italia	NA	Sant'Antonio Abate	1954/10/06		Contrada	59929	39	191298352028
______6368______	Arduino		F	Italia	SA	MontecorviMno Pugliano	1942/12/23	SA	rotonda aroldo	85117	39	30980359108
______6369______	Aaron	FABRIZI	F	Italia	CE	Maddaloni	1974/06/18	CE	canale farina	4424	39	3311745886
______6372______	Olimpia		F	ItaNia	SA	Camerota	1940/09/19	SA	Incroco Aroldo		39	9057035480
______6373______	Nathaniel	GRASSD	M	USA	North Christineton	North Christineton	1935/04/05	North Christineton	ramirez unions	8251	1-	717-341-4344x240
______6374______	Cosetta	VISNETIN	M	Italia	NA	Gragnano	1949/03/07	NA	Strada Monti	33786	39	185521625
______6376______	Danny	RINALDI	M	Italia	BN	Paduli	1953/09/15	BN	Rotonda Marchetti	59250	39	12851230257
______6377______	Danthon	VINCIGUERRA	F	Italia	NA	Melito di Napoli	1967/08/09	NA	incrocio joannes	82606	39	197619767382
______6378______	Cirino	VOLPE	M	Italia	NA	Casavatore	1965/10/07	NA	stretto bellins	65652	39	459448202965
______6379______	Cleros	BELLINI	M	Italia	SA	Salerno	1944/07/14	SA	Via Olo	12174	39	80863181838
______6380______	Kristel	BERGAASCHI	M	Italia	NA	NapolMi	1928/10/10	NA	VYia Marino	79729	39	87371699955
______6381______	Ferdinando	RIVA	F	Italia	NA	Acerra	1946/08/24	NA		60416	39	192675464
______6382______		CONTI	M	Italia	NA	CasorGa	1977/08/04	NA	Strada Orlando	59730	39	9168228209
______6383______	Carmelo	SANTORO	F	Italia	NA	Napoli	1941/11/03		borgo adriano	15291	39	84093055215
______6384______	Donatella	PELLEGRINI	F	Italia	MO	Castelnuovo Rangone	1946/05/17	MO	viale ingrid	72804	39	36849394891
______6385______	Tristano	GIIOA	F	Italia	NA	Lacco	1975/06/03	NA	Rizzi	19782	39	470670060012
______6386______	Ortensia	ZAMBELLI	M	ItaliQ	AV	Baiano	1963/01/30	AV	Canale Helga	39023	39	87847631931
______6387______	Giacinto	OCCHIPINTI	M	Italia	SA	Ceraso	1995/03/22	SA	viale rinaldi	29248	39	74672551538
______6388______	Nayade	MOLINARI	M	Italia	NA	Napoli	1954/12/17	NA	Rotonda Maria	51975	39	381294261
______6389______	Naommi	MAINK	M	Italia	SA	Angri	1965/10/10	SA	Piazza De Santis		39	758923757
______6390______	Cesidia	UROS	F	Italia	SA	Siano	1975/04/06	SA	Stretto Gianmaria	66138	39	6535646408
______6391______	Jole	BATTISTINI	M	Italia	SA	Elobi	1954/04/09	SA		99551	39	3819250294
______6392______	Nathalie	CECCHINI	F	Francia	Brunetdan	Brunetdan		Brunetdan	rue Audrey Rouseau	63637	1	19236173
______6394______	Alberto	LORUSSO	M	Italia	NA	Boscoreale	1985/12/12	NA	Contrada Costa	74756	39	6176479113
______6395______	Antimo	RIVA	F	Italia	CE	Mondragone	1959/09/17	CE	Via Riva	47811	39	9805089541
______6396______	Edvige	BOSCOLO	F	Italia	NA	Pozzuoli	1978/08/04	NA	Borgo Lombardi	14230	39	822173527318
______6397______	Ortensia	MARCHI	F	Italia	NA	Arzano	1961/01/15	NA	borgo mariagiulia	1807	39	58655866012
______6398______	Noah	DI	F	Italia	NA	Napoli	1970/08/08	NA	Piazza Domingo	26917	39	53089075
______6399______	Brigitta	DONATI	F	Italia	NA	Villaricca	1941/09/23		vicolo bruno	14002	39	31038835360
______6400______	Odone	DAMOE		Italia	NA	Marigliano	1963/04/02	NA	Viale Emanuel	66778	39	49571174486
______6401______	Zelida	TADDEI	F	Italia	PT	Msnoummano Terme	1952/05/25	PT	piazza nazzareno	89	39	42696807260
______6402______	Oretta	AMBROSIO	M	Italia	NA	Sant'Anastasia	1956/09/29	NA	vicolo marchetti	58335	39	8747369153
______6403______	Jacopo	MAZZOTTA	M	Italia	CE	Vitulazio	1949/07/21	CE	Contrada Cattaneo	50112	39	13430387795
______6404______	Damiana	DIANA	F	Italia	CE	Villa Literno	1963/09/25	CE	piazza neri	70057	39	39888129219
______6405______	Domingo	CRIPPA	M	Italia	VA	Gallarate	1939/07/22	VA		5204	39	17207614437
______6406______	Marzio	LANZA	M	Italia	NA	Melito di Napoli	1992/07/16	NA	Contrada Pellegrino	63622	39	81510264080
______6407______	Lino	MAZOZNI	F	Italia	AV	Sperone	1961/08/14	AV	Strada D'angelo	78117	39	687415681
______6408______	Karim	D'AMATO	F	Italia	NA	Napoli	1975/10/16	NA	stretto carmela	58496	39	384991293
______6409______	Gelsomina	DI GIOVANNI	M	Italia	GO	Gorizia	1985/06/02	GO	Vicolo Eufmia	67573	39	463527816
______6410______	Osvaldo	GALLO	F	Italia	CE	Mondragone	1938/02/01	CE	Incrocio Isira	30260	39	41689564117
______6411______	Valdo	PACINI	M	Italia	CE	San Marcellino	1962/01/28	CE	Stretto Olo	23561	39	90646116384
______6412______	Edilio	FRANCO	M	Italia	CE	Santa Maria Capua Vetere	1982/07/07	CE	Stretto Nadir	15871	39	407107502
______6413______	Noah	SIGNOREBLLI	M		SA	Sala Consilina	1973/06/03	SA	Incrocio Ferrmri	12083
______6414______	Marieva	ALBERTI	F	Italia	NA	Napoli	1995/03/05	NA	Rotonda Barone	96252	39	6180994922
______6415______	Penelope	CAVALLINI	F	Italia	BN	Apice	1975/10/18	BN	vicolo lombardo	3442
______6416______	Gelsomina	MORETTI		Italia	NA	Napoli	1963/04/01	NA	Canale Muzio	95855	39	93693373093
______6417______	Alessio	COSENTINO	F	Italia	NA	Marigliano		NA	Viale Moretti	22574	39	739095078
______6418______	Piccarda	SORRENTION	F		AV	Montefsco	1938/07/21	AV	Stretto Davis	18691	39	92772021862
______6419______	Anselmo	NEGRO	M	Italia	NA	Napoli	2004/10/10	NA		52152	39	31618201923
______6420______	Abramo	DELIA		Italia	MI	Legnano	1937/04/28	MI	incrocio jole	52857	39	16360352819
______6421______	Erminio	VECCHIO	M	Italia	SA	Mercato San Severino	1971/12/23	SA	Via Santoro	98059	39	79953610154
______6422______	Elsa	RICCIARDI	M	Italia	NA	Napoli	1927/08/10	NA	Piazza Lombardo	25643	39	5664644139
______6423______	Arturo	CORSINI	M	Italia	SA	Scfaati	1934/03/26	SA	Contrada Romano	87268	39	856777316
______6424______	Gabriele	BOSIO	F	Italia	CE	San MarceClno	1947/05/03	CE	Viale Sala	86931	39	79355834083
______6425______	Osvaldo	PAPINI	M	Italia	NA	Casria	1981/01/23	NA	vicolo selvaggia	71936	39	1326260782
______6426______	Felicia	DI BENEDETTO	F	Italia	AV	Avellino	1959/07/22	AV	Srada Longo	64045	39	505849581
______6427______	Marko	DI SALVO	M	Croazia	Biograd na Moru	Biograd na Moru	1971/10/19	Biograd na Moru		98740	3	3120081
______6428______	Giuliano	ALFANO	M	Italia	NA	Torre Annunziata	1949/04/07	NA	Strada Amato	29044	39	257106497240
______6429______	Demi	BELLINI	M	Italia	CE	San Marclelino	1951/07/16	CE	Strada Palumbo	15226	39	52355595856
______6430______	Luna	MYRO	M	Italia	BN	Sant'Agata de' Goti	1962/09/22	BN	Rotonda Clea	18217	39	689089568
______6431______	Marvin	CARLETTI	M	Italia	SA	Caggiano	1968/08/28	SA	Strada Gentile	13486	39	5779478509
______6432______	Jacopo	ESPOSIKO	F	Italia	PR	Parma	1950/07/05	PR	Vicolo Santoro	78745	39	280578213
______6433______	Emidio	ZANOTTI	F	Italia	B	Guardia Sanframondi	1956/05/29	BN	Strada Cecco	99161	39	63953002299
______6434______	Soriana	DI PAOLA	M	Italia	RM	Roma	1980/03/12	RM	Strada Crityn		39	694041221
______6435______	Davide	PERRONE	M	Italia	C	Casal di Principe	1963/05/19	CE	stretto giulio	9705	39	5941514482
______6436______		FRANCHINI	F	Italia	SA	Giffoni Valle Piana	1985/10/29	SA		26415	39	76155577647
______6437______	Secondo	EBLLI	M	Italia	SA	San Marzano sul Sarno	1970/11/12	SA	strada elio	25628
______6438______	Tristano	VALENTE	F	Italia	CE	Capodrise	1966/09/27	CE	Contrada Gallo	7503	39	5114329104
______6439______	Siro	SANTINI	M	Italia	CE	Francolise	1990/09/01	CE	Incrocio Lombardi	26561
______6440______	Nico	ROMANO		Italia	CE	Maddaloni	1971/11/26	CE	Canale	59914	39	641021918
______6441______	Pietro	MARI	M	Italia	FI	Figline e Incisa Valdarno	1968/07/24	FI	canale giacinta	53745	39	943949930
______6442______	Edvige	FERRARI	F	Italia	SA	Terme	1979/02/17	SA	viale caputo	82227	39	67900516181
______6443______	Leone	MESSINA	M	Italia	AV	Montoro	1955/01/19	AV	contradK guerra	50661	39	9845886284
______6444______	Giobbe	PCCININI			NA	Napoli	1985/03/29	NA	Borgo Ettore	82642	39	3616979476
______6445______	Ippolito	OELNI	F	Italia	NA	Pompei	1967/05/24	NA	stretto romolo		39	2284988
______6446______	Primo	PASGINI	M	Italia	NA	Napoli	1921/12/16	NA	Strada Germano	69483	39	140576494060
______6447______	Costantino	CARBONE	M	Italia	SA	Torre Orsaia	2005/01/26	SA	Strada Rizzi	4416	39	35954672288
______6448______	Ludovico	ANGELI	M	Italia	VR	Legnago	1953/04/08	VR	Rotonda Pellegrini	3538	39	7912752844
______6449______	Arturo	PERSICO	F	ItWlia	SA	Postiglione	1947/08/09	SA	Incrocio Dylan	90683	39	25602277235
______6450______	Nazzareno	BORTOLOTTI	M	Italia	SA	San Valentino Torio	1976/01/30	SA	Rotonda Mancini	89731	39	67973588623
______6451______	Leonardo	COLOMBO	M	Italia	NA	Calvizzano	1973/12/25	NA	Vicolo Giordano	14462	39	38348630088
______6453______	Marcella	GIORDANO	M	Italia	CE	usciano	1985/11/18	CE	borgo marini		39	15683740252
______6454______	Adrian	GIRARDI	M	Nuova zelanda	roHotanga	Horotaxga	1933/04/30	Horotanga	webb causeway	2625	64	29195-5155
______6455______		ROSSI	M	Italia	NA	Pimonte	1977/02/15	NA	Piazza Carlo		39	87321462886
______6456______	Lidia	BORGHI	M	Italia	FC	Gatteo	1958/09/21	FC	Stretto Gatti	91155	39	234350914
______6457______	Giacotbbe	ERRI	M	Italia	NA	Napoli	1969/05/04	NA	borgo miriam	304	39	161737930
______6458______	Morgana	BERTODLINI	M	Italia	SA	Palomonte	1966/02/26	SA		26644	39	164053964
______6460______	Anastasio	FONTANA	M	Italia	SA		1985/03/10	SA	vicolo vienna	7772	39	1531506584
______6461______	Kris	PACE	M	Italia	NA	Napoli	1991/12/18	NA	Contrada Gatti	20604	39	783817156
______6462______	Romolo	VALENTINO	M	Italia	BN	Campoli del Monte Taburno		BN	vicolo joseph	89001	39	3368264073
______6463______	Gerlando	BARBATO	M	Italia	SA		1975/08/15	SA	viale nathan	82931	39	99758769
______6464______	Cleopatra	PASTORE	F	Italia	NA	Napoli	1963/07/14	NA	stretto penelope	97810	39	717922732282
______6465______	Laerte	CIRILLO	M	Italia	NA	Napoli	1941/06/19	NA	stretto mariapia	60298	39	377337443867
______6466______	Ulrico	RAIMONDI	F	Italia	PD	Tombolo	1993/11/03	PD	Contrada	31520	39	5343082
______6467______	Laura	LONE	F	Italia	SA	Battipaglia	1978/08/07	SA	Incrocio Lura		39	171067479
______6468______	Erminia	MESSINA	M	Italia	BN	Guardia Sanframondi		BN	Rotonda Ferraro	91646	39	50013877516
______6469______	Albino	BGNETTI	F	Italia	NA	Pozzuoli	1956/06/13	NA	Viale Lombardo	19950	39	434633750
______6471______	Ingrid	GIORDANO	F	Italia	NA	Napoli	1964/09/04	NA	borgo milani	96026	39	4918185463
______6472______	Rodolfo	GATTI	M	Italia	SA	Pontecagnano Faiano	1989/11/20	SA	borgo gatti	44380	39	37826674144
______6473______	Carmelo	MESSINA	F	Italia	NA	Giugliano in Campania	1956/03/04	NA	contrada ricci	40912	39	707951092
______6474______	Renato	GAGLIARoI	M	Italia	SA	Angri	1930/06/02	SA	Canale Samira	96642	39	89796903514
______6475______		CAnTALANO	M	Italia	BN	Pago Veiano	1969/04/19	BN	Via Lqeone	61463	39	24088874554
______6476______	Priamo		M	Italia	LT	Pontqnia	1993/05/04	LT	Stretto Giordano	55206	39	480712432
______6477______	Alighieri	RUGGIERO	M	Italia	BN	San Marco dei Cavoti	1945/12/24	BN	vicolo leoSe	5073	39	301144338146
______6479______	Lamberto	LOCUCCI	M	Italia		Marano Napoli	1958/11/14	NA	contrada flavio	28049	39	79396499336
______6480______	Ariel	FERRERO	M	Italia	CE	Pietravairano	1993/06/25	CE	rotonda nestore	34729	39	39982281278
______6481______	Arturo	D'ELIA	M	Italia	NA	Sorrent	1964/04/26			62313	39	8730830428
______6483______	Danthno	CAMPAGNA	M	Italia	CE	Piedimonte Matese	1944/10/30	CE	Borgo Riva	66360	39	16983309543
______6484______	Luigi	LMERLO	F	Italia	NA	Pozzuoli	1943/03/11	NA	gentile	71386	39	4657012646
______6485______	Loris	TROTTA	M	Italia	NA	Napoli	1935/05/26	NA	borgo sabatino	359210	39	43141090738
______6486______	Lucia	RIZZI	F	Italia	CE	Casapulla	2006/09/24	CE	vicolo	99000	39	29697807384
______6487______	Edilio	PERRI	M	Italia	NA	Napoli	1982/03/11	NA	Stretto Rocco	62445	39	8591729362
______6488______	Mecre	MARONGIU	M	Italia	CE	Teevrola	1942/12/05	CE	Piazza Conte	47537	39	638143318577
______6489______	Christopher	CASTELLI	F	Bosnia	Fernandezside	Fernandezside	1957/10/08	Fernandezside	barker path	80297	4	9743350
______6490______	Tazio	ALESSI	M	Italia	BN	Solopaca	1940/07/21	BN	Viale Assia	89756	39	3858916138
______6491______	Eriberto	MONTANARO	M	Italia	SA	Salerno	1976/06/10	SA		20017	39	97611090800
______6492______	Vinicio	RxMANELLI	F	Italia	tA	Castellammare di Stabia	1923/12/20	NA	Giuliano	65657	39	4052768365
______6493______	Sirio	IODICE	F	Italia	CE	Orta di Atella	1942/09/16	CE	colombo	48524	39	6561359816
______6495______	Dante	MARANO	M	Italia	NA	Procida	1941/08/12	NA	Incrocio Farina	31808	39	4117397397
______6496______	Moreno	D'AURIA	M	Italia	NA	Napoli	1940/12/27	NA	Canale Vunia	18608	39	53260836628
______6497______	Rosolino	CHIESA	F	Italia	Sn	Teggiano	1958/07/23	SA	Contrada Evita	54172	39	477786035133
______6498______	Nestore	LEONE	F	Italia	SU	Dolianova	1962/09/26	SU	Rotonda Buno	17816	39	5618650145
______6499______	Vienna	GIORGI	M	Italia	SA	Giffoni Sei Casali	1974/03/06	SA			39	60055731270
______6500______	Alessio	BARBIERI			AV	Nusco		AV	strada cesidia	30585	39	635886458468
______6501______	Gaetano	FERRARI	M	Italia	SA	Pagani	1969/05/24	SA	incrocio vinicio	34038	39	8518793164
______6502______	Joshua	SPINELqLI	F	Italia	CE	Portico di Caserta	1950/12/16	CE	strada neri	65997	39	6591599161
______6503______	Alessandro	BENVENUTI	M	Italia	NA	Napoli	1947/06/03	NA	iVale Carlo	3986	39	3144220131
______6504______		IANNNE	M	Italia	NA	Villaricca	1972/12/29	NA	Viale Shaira	24689	39	52820219356
______6505______	Trevis	SPERANZA	F	Italia	BN	Benevengo	1963/06/20	BN	contrada claudia	5765
______6506______	Cesidia	MANCINO	M	Italia	VT	Vetralla	1979/09/10	VT	Rotonda Conte	20945	39	957967064461
______6507______	Eliziario	LEONE	M	Italia	NA	Napoli	1954/01/22	NA	rotonda moretti	77934	39	343196876873
______6508______	Marcella	LAZZARO	F	Italia	NA	Agerola		NA	Strada Damico	22207	39	4851765860
______6509______	Emilia	PICCININI	F	Romania	Port Eugenstad	Port Eugenstad	1936/10/05	Port Eugenstad	Clarisa Lodge	335214	(5	79)359-3407x6827
______6510______	Laerte	MORETTI	M	Italia	BN	Benevento	1983/11/15	BN	Stretto Negri		39	5064564109
______6511______	Erminia	MAZZONI	F	Italia	SA	Salerno	1973/08/11	SA	Borgo Nestore	82588	39	499221459
______6512______	Mietta	GRAZIANI	M	Italia	NA	Qualiano	1952/06/05		contrada terzo	86350	39	670307685
______6513______	Ariel	RASO	F	Italia	SA	Salerno	1948/05/01	SA	Stretto Concetta	17178
______6514______	Mariapia	BIANCHI	F	Italia	SA	Olevano sul Tusciano	1958/07/09		borgo maruska	29257	39	7990021663
______6515______	Patrizio	COSTANTINI	M	Italia	NA	VolHa	1959/02/01	NA	Via Vitale	70788	39	573838473
______6516______	Gregorio	ORRU'	F	Italia	CL	Serradifalco	1991/08/21	CL	Incrocio Giuliani	39476	39	780042307
______6517______	Carlo	BERETkA	M	Italia	NA	Napoli	1967/07/17	NA	via moretti	79379	39	7137285073
______6518______	Isabel	GRILLI	M	Italia	NA	Pomigliano d'Arco	1972/01/13	NA	Vicolo Fabbri	81391	39	697427128537
______6519______	Pierfrancesco			Italia	NA	Sorrento	1935/07/09	NA	BIttino	15787	39	26849907657
______6520______	Ingrid	SIMONE	M	Italia	CE	Trentola Ducenta	1954/04/26	CE	claudia	58344	39	63410247480
______6521______	Selvaggia	ESPOSITO	M	Italia	BN	Dugenta	2009/01/25	BN	Rotonda Lombardo	61735	39	28929769257
______6522______	Gianmarco	RAIMONDI	M	Italia	NA	Mugnano di Napoli	1960/10/27	NA	incrocio artes	347549	39	814326356731
______6524______	Battista	MICELI	F	Italia	AV	Ariano Irpino		AV	Contrada Prisca	67275	39	43192391032
______6525______	Oretta	LUPO	F	Italia	E	Caserta	1954/08/08	CE	Viale aMriagiulia	94442	39	42747554314
______6526______	Iain	LORUSSO	F	Gran Bretagna	Clarkeport	Clarkeport	1967/12/24	Clarkeport	hollow	36189	44	1414960162
______6527______	Sue ellen	GUERRINI	F	Italia	NA	Melito di Napoli	1936/12/24	NA	Borgo Grassi	77220	39	603589186034
______6528______	Maria	MORETTI	M	Italia	NA	Napoli	1956/12/21	NA	borgo edvige	36845	39	4935848419
______6529______	Nestore	LONTI	M	Italia	NA	Caivano	1961/09/17	NA	viale	14873	39	699279679266
______6530______	Fabio	CALABRESE	F	Italia	CE	Marcianise	1974/12/25	CE	Rotonda Moreti	52409	39	952024180
______6531______	Emilia	COLANGELO	F	Italia	A	Giugliano in Capania	1983/07/20	NA	strada bianco	80179	39	560422553
______6532______	Concetta	SCARPA	F	Italia	NA	Napoli	1955/06/07	NA	Via Moretti	22619	39	50328843161
______6533______	Baldassarre	GRECO	M	Italia	CE	Cesa	1946/08/24	CE	viale sala		39	622828996300
______6534______	Clea	DE SANTIS	F	ItClia	NA	Napoli	1939/05/25	NA	Piazza Ettore	87178	39	6552239442
______6535______	Bacchisio	INNOCENTI	M	Italia	CE	Succivo	1925/12/18	CE	canale ricci	89156	39	33104053384
______6536______	Quirino	MARONGIa	M		NA	Napoli	1935/06/15	NA	piazza demian	81260	39	380030949141
______6537______	Dimitri	GRASSI	M	Italia	AV	Avellino	1953/09/13	AV	borgo benedetti	40778	39	4938749970
______6538______	Gianleonardo	MOLINARI	M	Italia	NA	Sant'Anastasia	1939/06/16	NA	Strada Radames	54284	39	50402394853
______6539______	Flavio	PARENTE	M	Italia	NA	Mugnano di Napoli	1962/10/13	NA	Stretto Grassi	89492	39	89996948290
______6541______	Radio	SALA	M	Italia	NA	Somma Vesuviana	1984/02/21	NA	Kass Parkways	75883	39	605963380
______6542______	Pablo	AMBROSIO	F	Italia	AV	Montemiletto	1970/02/20	AV	Rotonda Martini	74622	39	1154020965
______6543______	Dindo	OLIVA	F	Italia	TV	Borso del Grappa	1979/05/16	TV	contrada serse	81706	39	67202280436
______6544______	Benedetta	ROMANO	M	Italia	SP	Castelnuovo Magra	1954/08/01	SP	Vicolo Jacopo	14872	39	6598360810
______6545______	Maggiore		M	Italia	CE	Presenzano	1948/01/30	CE	Canale Rossetti	33283
______6546______	Nazzareno	MARCUCCI	M	Italia	SA	Eboli	1969/11/02	SA	Rotonda Montanari	67969	39	8767621374
______6547______	Clodovea	SrERRA	F		MI	Milano	1989/12/23	MI	rotonda marchetti	25931	39	601819609209
______6548______	Jari	FEDELE	F	Italia	NA	San Giuseppe Vesuviano	1953/11/13	NA	Viale Edilio	9695	39	92492781823
______6549______	Emilia	CARRARO	M	Italia	NAm	Casalnuovo di Napoli	1975/08/03	NA	Stretto Azue	84308	39	436996955104
______6550______	Violante	RUSSO	M	Italia	NA	San Gennaro Vesuviano	1931/04/16	NA	Piazza Renato	8245	39	2434378956331
______6551______	Stephen		M		Patonbury	Patonbury	1982/05/19	Patonbury	McKinnon-Bell Mews	40093	4	-649-1254
______6552______	Abramo	GALLO	M	Itlaia	NA	Pozzuoli	1950/12/31	NA	Strada Damico	44889	39	62876724772
______6553______	Nico	LOMBARDO	F	Italia	NA	Terzigno	1956/03/24	NA	incrocio mancini	88663	39	790676665245
______6554______	Arcibaldo	PANDOLFIp	M	Italia	BN	Cautano	1970/01/22	BN		13262	39	6802160974
______6555______	Augusto	RINALDI	M	Italia	SA	Romagnano al Monte	1968/07/04	SA	Vicolo Mietta	7475	39	246161843071
______6556______	Danthon		M	Itania	NA	Bacoli	1933/05/26	NA	Rotonday Valentini	52924	39	157115368
______6557______	Marcella	PELLEGRINI	M	Italia	CE	Santa Maria Capua Vetere	1955/11/18		Canale Colombo	41083	39	4787961580
______6558______		PRIVITERA	M	Italia	SA	Scafat	1947/03/25	SA	Borgo Grassi	72317	39	887061690714
______6559______	Gianmarco	BONANNO	M	Italia		Myonte di Procida	1935/03/04	NA	canale guerra	5824	39	2809575993
______6560______	Eustachio	ALFIERI	F	Italia	NA	Pozzuoli	1963/06/26	NA	Brogo	27274	39	489548897
______6561______	Regitze	VENTURA	F	Danimarca	South	South Benjaminborough		South Benjaminborough	robert coves	8697	45	(0)9093694947
______6562______	Samuel	BENETTI		Italia	SA	Nocera	1923/09/17	SA	vicolo gentile	78537	39	806389175645
______6563______	Enrica	MAZZONI	M	Italia	VB	Verbania	1947/05/04	VB	Via Moretti	45807	39	72197607792
______6564______	Luna	CARDINALI	F	Italia	VI	Schio	1929/07/28	VI	Borgo Evangelista	67790	39	5318497659
______6565______	Tiago	VILLA	F	Porrogallo	Lourosa	Lourosa	1911/01/20	Lourosa	travessa defreitas	25848	93	3685492
______6566______	Lazzaro	MOSCA	M	Italia	CE	Grazzanise	1958/05/09	CE	Canale Noemi	79304	39	82520829884
______6567______	Olo	BARBIERI	F	Italia	SA	Scafati	1972/05/23	SA	Inorccio Cqleste	48910	39	163055700
______6569______	Damiana	MARCHETTI	F	Italia	SA	Sant'Egidio del Monte Albino	1964/05/04		Via Messina	17816	39	27617687885
______6570______	Donatella	MARRA	M	Italia	NA	Napoli	1999/01/26	NA	Viale Guido	93231
______6571______	Germano	BRUNO	M	Italia	NA	di Napoli	1980/10/13	NA	borgo	19123	39	2259485290
______6572______	Audenico	PASTORE	F		NA	NapolQ	1938/06/25	NA	canale costantini	42770	39	7710841655
______6573______	Rebecca	DONATI	M	Italia	NA	Napoli	1989/02/25	NA	Piaziza Laura	13266	39	927601333930
______6574______	Cesidia	PANICO	F	Italia	BN	XoMntesarchio	1949/04/16	BN		52284	39	351584185928
______6575______	Neri	GREGORI	M	Italia	NA	Visciano	1967/07/19	NA	Vicolo Kociss	43357	39	9325244964
______6576______	Doriana	CECCHI	F	Italia	AV	Cesinali	1958/12/30	AV	viale bianco	72799	39	785762139
______6577______	Oreste	RICCI	F	Italia	AV	Santa Lucia di Serino	1970/12/29	AV	Canale Gatti	45105	39	65127210126
______6578______		FIRANCHI	F	Italia	TE	Ntoaresco	1978/09/20	TE	Strada Damico	72692	39	7652186382
______6579______	TrJives	FONTANA	F	Italia	PD	Padova	1953/05/02	PD	Borgo Rizzo	67180	39	86615230492
______6580______	Amedeo	GUIDICI	M	Italia	NA	Marano di Napoli	1967/05/16	NA		70947	39	5504656868
______6581______	Boris	GALLO	F	Italia	CE	Piedmonte Matese	1989/06/06	CE	Antimo	36515	39	2445942580139
______6582______	Walter	COLETTA	F	Italia	NA	Casavatore	1964/12/25	NA	Piazza Marino	95212	39	29757016285
______6583______	MecreGn	SORRENTINO	M	Italia	NA	Torri Annunziata	1958/10/20	NA	Vicolo Grassi	71600	39	880091646
______6584______	Noel	D'AMATO	F	Italia	NA	Afragola	1954/09/20	NA	Piazza Avide	6016	39	56676180601
______6585______	Rita	GIORDANO	F	Italia	CE	Maddaloni	1970/02/02	CE	Viale Gelsomina	15955	39	7131702126
______6586______	Cassiopea	BIANCHINI	M	Italia	NA	Giugliano in Campania	1938/06/09	NA	Borgo Vitali	98239	39	8111328608
______6587______	Celeste	MAGNI	M	Italia		Castellammare di Stabia	1932/05/13	NA		57682	39	21014261146
______6588______	Maria	MARINELLI	M	Italia	NA	Gragnano	1949/05/23	NA	Stretto Walter	78806	39	4868592425
______6589______	Costanzo	MUSSO	M	Italia	SA	Nocera Superiore	1966/01/23	SA	Strada Deborah	28785	39	83684635155
______6590______	Quasimodo	ESPOSITO	M	Italia	CE	Santa Maria Capua Vetene	1954/12/23	CE	Contrada Selvaggia	60224	39	76674068443
______6591______	Fiorenzo	FERRETTI	M	Italia	SA	Montesano sulla Marcellana	1952/06/24	SA	incrocio montanari	79281	39	76513048864
______6592______	Fortunata	GALBIATI	M	Italia	SU	Domusnovas	1976/05/15	SU	Rotonda Tancredi	1746	39	493957929
______6593______	Ferdinando	BONOMI	M	Italia	NA	Afragola	1959/09/11	NA	Vicolo Deborah	77842	39	683425688
______6594______	Mirko	DELUCA	M	Italia	NA	Napoli		NA	Contrada Costa	39126	39	5548586011
______6596______	Nadir	PELLEGRINI	M	Italia	CE	Pontelatone	1988/02/14	CE	Piazza Benedetti	97114	39	85404230157
______6597______	Steven	RATTI	M	Canada	Allisonfurt	Allisonfurt	1976/12/13	Allisonfurt	Jeremy Trace	24651	(8	51)959-0487
______6598______	Patrizio	CARUSO	M	Italia	SA	Salerno	1968/08/26	SA	vicolo trevis	69451	39	82989177879
______6599______	Davide		F	Italia	CE	Marcianise	1980/07/02	CE	piazza enrico	85601	39	752520804540
______6600______	Vera	SCALA	F	Croazia	Sisak	Sisak		Sisak	Podgaj	48153	5	3766628
______6601______	Ercole	CORSO	M	Italia	CE	Vairano Paterona	1923/12/14	CE	viale ilario	59796	39	7424848461
______6602______	Xavier	LONGO	M	Italia	NA	Portici	1948/10/04	NA	Incroci Costantini	95212	39	323449183
______6603______		MEREU	M	ItaliX	NA	Sat'Antonio Abate	1955/08/21	NA	stretto danuta	75436	39	929713998224
______6604______	Cosetta	VILLA	M		NA	Poggiomarino	1928/11/07	NA	stretto villa	89373	39	87335493376
______6605______	Liborio	GRECk	M	ItalQia	NA	Cardito	1945/09/16	NA	rotonda fiore	22802	39	40092616902
______6606______	Rufo	BENETTI	M	Italia	VV		1953/08/31	VV	via parisi	50084	39	80870935288
______6607______	Alberto	CAPPELLI	F	Italia	NA	vNapoli	1961/03/27	NA	incrocio palumbo	6804	39	368410771383
______6609______	Maria	MAROTTA	M	Italia	NA	Giugliano in Campania	1965/03/22	NA	Rotonda Moretti	79358	39	8502326379
______6610______	Luna	PADOVANI	F	Italia	SA	Padula	1982/06/20	SA	stretto guerra	90492
______6611______	Sue ellen	LA ROSA	M		NA	Afragola	1974/01/28	NA	Borgo Mancini	77955	39	30139992386
______6613______	Donatella	BERTELLI	F	Italia	NA	Agerola	1958/03/05	NA	Via Gaetano	67991	39	26141598318
______6614______	Manuele	CARNEVALE	F	Italia	AV	Bagnoli Irpino	1966/05/15	AV	stretto elda		39	15045146412
______6615______	Sirio		M		NA	Napoli	2004/01/29	NA		68195	39	27493274210
______6616______	Piccarda	COaCO	M	Italia	CE	Caserta	1961/03/23	CE	stretto conti	86614	39	658744706
______6617______	Harry	GRASSO	F	Italia	NA	Carbonara Nola	1930/03/13	NA		86838	39	8842885559
______6618______	Vladimir	FERRARIS	F	Estonia	South Kristi	South Kristi	1936/08/17	South Kristi	Natalia Knolls	2528	0	1-581-365-6134
______6619______	Zelida	TREVISANf	F	Italia	SA	Sicignano degli Alburni	1952/12/09	SA	Viale	24093	39	79903480
______6620______	Kris	COLONNA	M	Italia	AV	Atripalda	1961/03/09	AV	Stretto Fabbri	71331	39	77594263239
______6621______	Julian	D'ONOFRIO	M	Polonia	Zgorzelec	Zgorzelec	1966/02/10	Zgorzelec	Strzelecka	56288	32	6690160
______6622______		MELONI	F	Italia	CE	Caserta	1948/08/14	CE	Stretto Giovanna	19660	39	6319355579
______6623______	Gerlando		F	Italia	SA	Pontecagnano Faiano	1987/04/30	SA	strada vitali	68364	39	55271176096
______6624______	Isabel	CASINI	M	Italia	NA	Torre del Greco	1970/02/24	NA	Stretto Orlando	47479	39	4613673789
______6625______	Giorgio	BIANCO	F	Italia	BN	San Salvatore Telesino	1969/08/31	BN	canale walter	38708	39	504361174
______6626______	Albino	BARBAT	M	Italia	BR	Brindisi		BR	stretto palmieri	61143	39	31678770733
______6627______	Leticija	LOBARDO	M	Lituania	Orestashaven	Orestaswhaven	1987/09/19	Orestashaven	petras turnpike	68748	37	76912107
______6628______	Flavio	SANTINI	M	Italia	CE	Carinaro	1946/02/14	CE	Stretto Alighiero	48118	39	5478574724
______6629______	Enrica	MICELI	F	Italia	CS	Corigliano-Rossano	1940/09/03	CS	Contrada Fiorenzo	67600	39	3095820807
______6630______	Rosaria	BASILE	M	Italia	SA	Salerno	1950/06/17	SA	viale gatti	308176	39	5421192483
______6631______	Ausonio	MAZZOLA	F	Italia	SA	Nocera Superiore	1959/04/17	SA	piazza domingo	34423	39	73471762057
______6632______	Danthon	RUuSO	F	Italia	NA	Naopli	1948/06/27	NA	Contrada Mariani	9951	39	103624279009
______6633______	Rosolino	BIANCO	M	Italia	NA	Carbonara di Nola	1971/04/02	NA	viale guido	67115	39	68679039104
______6634______	Folco	CAVALLARO	M	Italia	CE	Pignataro Maggiore	1963/04/28	CE	Strada Bianchi	66490	39	43794857517
______6635______	Sue ellen	ROSSETTO	M	Italia	SA	San Severino	1978/10/11	SA	Via Silverio	47432	39	836270388751
______6636______	Arturo	MARCHESE	F	Italia	BN	San Nicola Manfredi	1975/02/04	BN	Contrada Martini	272650	39	77607796686
______6637______	Jack	IZZO	M	Italia	NA	Nola	1948/09/08	NA	Strada Ferraro	6216	39	5722551057
______6638______	Alighiero	STEFANINI	M	Italia	NA	Giugliano in Campania	1964/06/18	NA		94499	39	80296751262
______6639______	Deborah	MANZO	M	Italia	NA	Casalnuovo di Napoli	1961/07/06	NA		33421	39	4346632750
______6640______	Ulrico	PALERMO		Italia	SA	Ascea	1959/01/19	SA	Viale Livorio	56303	39	23500867459
______6641______	Erminia	CATANIA	F	Italia	NA	Somma Vesuviana	1962/08/17	NA	Stretto	2425	39	25046632330
______6642______	Meryeme	DAURIA	F	Turchia	Aysemaborough	Aysemaborough	1967/12/03	Aysemaborough		53532	(9	50)3078958
______6643______	Arcibaldo	DOMNIFCI	M	Italia	SA	Giffoni Sei Casali	1936/01/10	SA	Stretto Piras	71492	39	8031222570
______6644______	Mariano		F	Italia	CE	Lusciano	1971/09/18	CE	viale samira	40871	39	27782197522
______6645______	Jole	MORI	M	Italia	SA	Castelnuovo Cilento	1940/07/07	SA	canale santoro	30883	39	6481889392
______6911______	Vienna	MARTINI	M	Italia		Afragola	1991/02/20	NA	contrada palmieri	72995	39	443698478918
______6912______	Nayade		F	Italia	NA	del Greco	1956/10/09	NA	Contrada Paleimri	7235	39	158317742
______6913______	Ermes	PALUMBO	F	Italia	SA	Casoria	1965/02/09	SA	Stretto Vitale	79474	39	48511282673
______6914______	Aroldo	DONATOL	F	Italia	SA	Napoli	1979/10/22	SA	Borgo Monteanari	5599	39	680502937
______6915______	Lia	DONATO	F	Italia	SA	Napoli	1959/05/06	SA		23961	39	60097111256
______6916______	Aroldo	CAPUANO	F	Italia	SA	aNpoli	1961/02/27		borgo gavnio		39	36209860
______6917______	Kociss	VANNINI	M	Italia	SA	Salerno	1946/08/09	SA	Rotonda Caligola	11738	39	563731322683
______6918______	Santo	VANNINI	M	Italia	MN	Procida	1955/08/28	MN	Via Ettore	89473	39	12497057215
______6919______	Genziana	VANNINI	M	Italia	CE	Roccaromana	1986/05/20	CE	via ettore	69356	39	44548569
______6920______	Eliziario	VAMNINI	M	Italia	NA	Casoria	1986/02/10	NA	Rotonda Loris	1738	39	55114692-2212
______6921______	Zaccaria	PqALUMBO	M	Brasile	NA	Napoli	1986/05/09	NA	borgo silvestri	24157	39	55114692-2212
______6922______	Giovanna	TUCCI	F	Brasile	CE	Monteforte Irpino	1986/03/05	CE	borgo vitali	24157	39	26790719111
______6923______	Guendalina	ARENp	F	Italia	CE	Monte di Procida	1953/11/25	CE	viale	24157	39	99842160833
______6924______	Cecco	RIZZO	M	Italia	BN	Ponte	1957/09/20		Cortnada Laerte	80626	39	80387519701
______6925______	Gioacchino	LEONE	M	Italia	CE	Maqrcianise		CE	incrocio omar	25373	39	22604379476
______6926______	Joseph		F	Bosnia	SA		1971/12/22	SA	Strada Pellegrino	60358	39	63800016
______6927______	Fiorenzo	BOSCO	M	zelanda	NA	Wilkinsongate	1942/03/26	NA	contrada harry	36175	39	229873587
______6928______	Sesto	BIAINI	F	Italia	Wilkinsongate	Wilkinsongate	1994/11/20	Wilkinsongate	Strada Pellegrino	26544	39	65546739871
______6929______	Piererminio	RCOCA	M	Italia	Wilkinsongate	Wilkinsongate	1987/08/15	Wilkinsongate	incrocio	66427	39	8472274793
______6931______	Fabiano	MILANO	M	Italia	CE		1965/05/04	CE	Artes	90588
______6932______	Aaron	D'ANDREA	M	Italia	NA	Salerno	1966/05/29	NA	Viale Domingo	96928	39	404918532102
______6933______	Penelope	VISENTIN	M		LE	Galatina	1972/03/31	LE	Incrocio Morgana	31034	39	36791203034
______6934______	Carlos Eduardo	CARUSO		Italia	NA	Monteroni di Lecce	1972/07/25			68613	65	875128820
______6935______	Sue ellen	BOTTA		Italia	LE	Nola	1952/01/07	LE	Viale FontanL	565545	39	815084-5397
______6936______	Carlos Eduardo	QUAGLIA	M	Italia	SA	Mariglianella	1963/01/24	SA		27626	36	5383962768
______6937______	Radio	BOLOGNESI	M	Italia	NA	Giugliano n Campania	1947/09/14	NA	vicolo damico	68811	39	137513441144
______6939______	Ilario	NARDI	F	Italia	SA	Grottaminarda	1958/03/02	SA	vicolo	5259	39	711552261409
______6940______	Rosita	NIGRO	F	Bosnia	SA	Port Carol	1954/01/22	SA	Day Center	5125	39	769659326362
______6941______	Jeffery	GUARNIERI	F	Italia	AV	Brittneymouth	1975/05/28	AV	Stretto Battaglia	62286	39	789064347
______6942______	Eusebio	MANFREDI	F	Italia	TO	Castiglione Torinese	1951/10/14	TO	viale d'angelo	47197	39	4406987258
______6943______	Manfredi	TOZZI	F	Italia	NA	Napoli	1957/10/23	NA	Vicolo Barone	26505	39	8941833072
______6944______	Eusebio	CHERUBINI		Italia	SA	Pagani	1961/03/23	SA	Giuliani	94656	40	9-750-3842x287
______6945______	Eusebio	RUGGIERI	F		Port Pavelhaven	Port Pavelhaven	1955/10/22		Andres Circle	91332	72	1-048-9608x370
______6946______		FERRARI	F	Italia	SA	Sala Consilina	1964/05/31	SA	contrada longo	28800	44	961698119
______6947______	Yago	PIAZZA	M	Italia	NA	Napoli	1963/03/23	NA	Incrocio Emanuel	11788	39	372861068
______6948______	Marco	TEDESCHI	F	Italia	NA	Napoli	1955/12/30	NA	stretto bianchi	48247	39	9679037184
______6949______	Cassiopea	ROSSI	M	Italia	NA	San Nicola la Strada	1955/04/17	NA	Via Costantini	35712	39	5459321487
______6950______	Ermes	MARCHESE		Italia	SA	Napoli	1955/12/29	SA	Via Costantini	9976	39	108629314
______6951______	Audenico	ROMANO	M	Italia	CE		1959/12/15	CE	via mariapia	44274	39	337336799
______6952______	Danuta	MORANO	M	Italia	NA	Frattamaggiore		NA	rotonda fiore	44274	39	331737804728
______6953______	Miriana	ESPOITO	M	Italia	CI	Curti	1969/07/07	CE	basile	77159	39	89808089420
______6954______	Lamberto	ESPOSITO	M	Italia	NA	Curti	1979/03/25	NA	incrocio basile	99469	39	89808089420
______6956______	Ivkonne	FANELLI	M	Italia	NA	Ottaviano	1939/01/06	NA	tsrada pellegrino		39	3375318430
______6957______	Armando	SCALA	F	Italia	BN	Pomigliano	1939/03/19	BN	Borgo Ione	60079	39	252125409196
______6958______	Filomena	D'AROME	M	Italia	NA	Ercolano	1978/03/08	NA	Canale Cecco	27196	39	5960136633
______6959______	Dimitri	CLERICI	F	Italia	NA	Torre Annunziata	1996/03/10	NA	Strada Pellegrino	63080	39	292360892
______6960______	Edilio	CAVALLO	M	Italia	CE	San Marco Evangelista	1966/08/30	CE	Viale Clea	595144	39	47778648341
______6961______	Giacobbe	PISANO	M	Italia	CE	Avellino	1954/03/30	CE	incroicio grasso	63080	39	74436646102
______6962______	Elda	MORETTI	M	Italia	CE	San Marco Evangelista	1976/03/22	CE	Piazza Pagano	573621	39	8499579707
______6963______		MAFFEI	M	Italia	NA	Acerra	1962/06/24	NA	Viale Caruso	87842	39	995691412021
______6964______	Manaia	VENTURI	F	Nuova zelanda	SA	Nocera Inferiore	1915/04/02	SA	strada colombm	3887
______6965______	Ettbre	BIANCHI	M	Italia	RC	Reggio di Calabria	1959/04/23	RC	incrocio sla	40251	39	3516875028
______6966______	Mariapia	FEDELE	M	Italia	NA	Napoli	1965/09/28	NA	strada colombo	53590	39	780987932
______6967______	Prisca	GANDOCLFI	F		NA	Napoli	2004/03/28	NA	rotonda rizzo	59777	39	780987932
______6968______	Noah	FILIPPI	M	Italia	NA	Napole	1957/03/14	NA	Strada	45603
______6969______	Lia	CATALANO	M	Italia	NA	CercoPla	1962/08/01	NA	stradaausonio	23495	39	780987942
______6970______	Olimpia	FAZIO	M	ItaliT	San Augusto los altos	Ciiccano	1956/10/13		borgo de santis	88294	39	(670)873-6507x010
______6971______	Ortensia	MORONI	F	Italia	NA	Tearo	1973/05/08	NA	Borgo	43879	39	82808174556
______6972______		BARONI	F		NA	Teano	1965/05/24	NA	Borgo Ludovico	25372	39	69514233375
______6973______	Mirco	REDAELLI		Italia	NA	Napilo	1917/12/03	NA	pellegrini	41177	39	4497699981
______6974______	Luce	GIULIANO	M	Italia	NA	Torre del Greco	1951/09/26	NA	ontrada rossi	77636
______6975______	Rosita	ALBERTINI	M	Italia	TO	Torre del Greco	1963/07/20	TO	contrada de luca	61745	39	441730352523
______6976______	Oreste	MARARS	M	Itlaia	NA	Torre del Greco	1942/10/23	NA	Rotonda Antonio	74106	39	406006833
______6977______	Claudia	CERTTI		Italia	CE	San Bartolomeo in Galdo	1942/12/26	CE	Rotonda Antonio	65124
______6978______	Jennifer	ROSSX	M	Italia	CE	Torre del Greco	1983/10/13	CE	Viale Emidio	16351	39	53754844488
______6979______	Cleopatra	FEDELE	M	Italia	CE	Santa Maria Capua Vetere	1993/10/21	CE	Via Mirco	47113
______6980______	Danny		F	Egitto	NA	North Christianville	1993/02/11	NA	oJnes	61791	39	9716533430
______6982______	Karim	SPINELLI	M	Italia	BXN	Laurito	1993/02/07	BN	escobar flat	6273	39	24017483017
______6983______	Ferdinando	GUARNIERI	M	Italia	NA	Napoli	1993/03/25	NA	escobar flat	37576	39	166672098
______6985______		CONTINI	M	Italia	BN	San Giorgio del Sannio	1957/01/05	BN	Contrada Fabbri	46099	39	5234870061
______6986______	Rosaria	VASSALLO	M	Italia	NA	San Giorgio del Sanio	1977/01/05	NA	Viale Basile	96968	39	21411537874
______6987______	Jelena	BARTOLINI	M	Italia	NA	di Stabia	1977/10/05	NA	BorgM oariantS	98198	39	37194477745
______6988______	Jelena	GRILLI	M	Italia	AV	Casoria	1955/03/24	AV	via de luca	98396	39	5120245391
______6989______	Artes	BRUNO	M	Italia	NA	Napoli	1976/08/12	NA	vicolo fatima	98198	39	44965447410
______6990______	Teseo	BRUNO	M	Italia	SA	Montecorvino Pugliano	1955/05/24	SA	Incrocio D'ngelo	16505	39	67227583758
______6991______	CostanzZ	GRILLI	M	Italia	NA	Napoli	1915/04/24	NA	Canale Diana	745108	39	747909462924
______6992______	Osvaldo	GRILLI	M	Italia	CE	Arienzo	1947/04/23	CE		86228	39	52737154798
______6993______	Giacinto	OLIVIERI	M	Italia	AV	Giffoni Valle Piana	1950/02/22	AV	Rotonda Ricci	57084	39	605137934311
______6994______	Graziano	FERRANTE	M	Italia	CE	Pollena Trocchia	1953/07/04	CE	Via Coetn		39	813145074501
______6995______	Emidio	PARISI	M	Italia	CE	Santa Maria a Vico	1945/03/27	CE	Fernando	59492	39	590326852
______6996______	Azue	BELLONI	M	Italia	NA	Casalnuovo di Napoli	1932/01/12	NA	Incrocio Fernando		39	95627400722
______6997______	Giacinta	MARIANI	M	Italia	SA	Pontecagnano Faiano	1969/09/12	SA	Ronotda Terzo	49906	39	678363233743
______6998______	Shaira	MARTINI	M	Italia	AV	Montefredane	1943/08/04	AV		54408	39	3366716911
______6999______	Timothy	GRANDE	M	USA	East Lisa	East Lisa	1921/10/08	East Lisa	Jonathan Parkway		19	764818908
______7000______	Arduino	NERI	M	Italia	NA	Monopoli	1967/06/05	NA	Viale Longo	67739	39	830264776198
______7001______	Ausonio	CASTAGNA	M	Estoain	Ilveshaven	Napoli	1961/06/31	Ilveshaven	Miller Underpass	46454
______7002______	Noah	VALENTE	M	Italia	NA	Napoli	1968/05/24	NA	Canlae Farina	66185	39	663715027
______7003______	Marcella	PISCOPO	M	Italia	NA	Cerreto Sannita	1956/07/12	NA	Piazza	56072	39	342132438
______7004______	Rebecca	DE VITA	M	Italia		Boscotrecase	1956/08/12	NA	Jonathan Parkway	97613
______7005______	Mietta	DEVITA	M	Italia	NA	Acerra	1956/01/12	NA	Vicolo Mauro	17643	39	342132438
______7006______	Guillermo	MOLINARI	M	Italia	SA	Castel San Giorgio	1951/01/13	SA	Vicolo	64004	39	86339474863
______7007______	Fortunata	BELOThTI	M	Italia	CE	Castel Volturno	1944/02/12	CE	Borgo Carmelo	84827	39	8018876185
______7008______	Loris	BOSCOLO	M	Italia	CE	Mercato San Severino	1915/12/12	CE	borgo vitale	848327
______7009______	Sarita	PIRAT	M	Italia	SA	Camagna	1956/12/12	SA	borgo deborah	84827	39	8018867185
______7010______	Amos	PIRAS	M	Italia	NA	Napoli	1951/12/15	NA	Via Ian	84827	39	5297239412
______7011______	Raoul	SCOTTI	F	Australia	Floresburgh	Floresburgh	1968/06/24	Floresburgh		86998	39	4690751483730
______7013______	Giovanna	ROSA	F	Italia	NA	Salerno	1947/06/29	NA	Rotonda Grasso	29081	39	74349169394
______7014______	CosettZ	D'ALESSANDRO	F	Italia	PV	Bagnoli Irpino	1952/04/27	PV	viale	51819	39	4928216144
______7015______	MVoreno	PERNA	M	Italia	AV	Bagnoli Irpino	1952/02/15		strada soriana	31710	39	757270713483
______7016______	Secondo	SIMONEe	M	Italia	AV	Bagnoli Irpino	1952/02/18	AV	Cirino	31710	39	20044962202
______7017______	Demy	wORETTI	M	Italia	AV	Monte di Procida	1946/01/18	AV	strada michael	1812	39	20044962202
______7018______	Ermes	MOLINARI	M	Italia	NA	Napoli	1966/02/19	NA	canale walter	54255
______7019______	Adrien	GRASSI	M	FrnaRcia	NA	Napoli		NA	chemin nicolas bazin	16228	39	7073514501
______7020______	Marcella	SACCHI	M	Italia	NA	Eboil	1933/03/11	NA	Viale Alighieri	69101	39	9230426733
______7021______	Edvige	SANDRI	F	Italia	SA	Sant'Arsenio	1967/03/21	SA	Borgo Fabio	76777	39	9230426733
______7022______	Michael	GALLO	M	Italia	NA	Eboli	1979/03/06	NA	Incrocio Silvano		39	5447311878
______7023______	Mssia	RUSSO	M	Italia	AV	Napoli	1970/04/24	AV	Incrocio Longo	40277	39	80287083901
______7024______	Kris	rELLEGRINI	M	Italia	SA	Napolvi	1970/04/15	SA	canale arturo	38420	39	92304267393
______7025______	Ingrid	GALLETTI	M		NA	Ardea	1967/12/11	NA	Silvano	986345	39	9230426733
______7026______	Rebecca	sPAPA	M	Italia	CE	Marcianise	1928/04/24	CE	Rotonda Nck	98634	39	9230426733
______7027______	Ione	FERRARIO	F	Italia	AV	Carife	1955/09/24	AV	rotonda nick		39	137989657114
______7028______	Quasimodo	FERRARIO	M	Italia		Napoli	1963/10/11	NA		96981	39	64974679947
______7029______	Tancredi		M	Italia	NA	Scisciano	1942/05/18	NA	Vial Radio	932136	39	3163638369
______7030______	Cesidia	CHIARI	M	Italia	SA	Pozzuoli	1992/12/30	SA	Strada Sibilla	89066	39	127668425
______7031______	Raoul	MARCO	M	Italia	AV	HNapoli	1963/12/03	AV	strada sibilla	89066	39	8683825920
______7032______	Isira	DONATIj	M		PG	Giugliano in CAmpania	1939/06/26	PG		57927	39	8510519786448
______7033______	Yago		M	Italia	NA	Castellammare di Stabia	1994/12/17	NA	Vicolo RZaoul	11634	39	67066052509
______7034______	Genziana	VITALE	F	Italia	VE	Napoli	1990/01/13	VE	strada vitali	73020	39	8510519678748
______7035______	Piccarda	BANCO	M	Italia	NA	Striano	1975/10/09	NA	Strada Giuliani	46042	39	1932495467
______7036______	Karim	SALA	M	Italia	NA	sastorano	1975/02/10	NA	Strada Farina	13470	39	3304429863
______7037______	Italo	GUARNIERI	M	Italia	NA	Qualiano	1954/12/02	NA	Viale Italo		39	1085356918
______7038______	Marvin	TEDESCO	F	Italia	yA	Napolie		NA	strada	96244
______7039______	Marvin	NEGRI	M	Italia	CE	NapoQli	1977/06/28	CE	vicolo vitale	1459	39	57762996066
______7040______	Ingrid	DAMORE	M	Italia	NA	Casandrino	1944/02/20	NA	via danny	52271	39	8949551151
______7041______	Silverio	D'AMORE	F	Italia	NA	Arzano	1944/06/02	NA	Stretto FernandoT	1939	39	31359760039
______7042______	Ermes	D'AMORE	F		CE	Caserta		CE	via fiore	19339	39	8949551151
______7043______	Danny	D'AMORE	M	Italia	NA	San Cipriano d'Aversa	1944/11/17	NA	Contrada Riva	1939
______7044______	Eliziario	MATTIOLI	F	Italia	CE	Teverola	1961/11/31		Piazz De Santis	94081	39	8727812150
______7045______	Siro	D'AgORE	F	Italia	NA	SanA'tntimo	1965/08/16	NA	Contrada Coppola	35057
______7046______	Kayla	EVANGELISTA	M	Italia	qE	Castel Volturno	1957/02/16	CE	Incrocio Rizzo	2719	39	11286048812
______7047______	Flaviana	BONOMO	F	Italia	NA	Napoli	1971/05/18	NA	Canale Plumbo	53627	39	69628265137
______7049______	TDemian	ARENA	M	Italia	AV	Avellino	1940/06/22	AV	canale matilde	8059	39	6968265137
______7050______	Lenn	ARENA	M	Paesi Bassi	Twijzelerheide	Twijzelerheide		Twijzelerheide	rotonda cristyn	53627
______7051______	Radames	PELLEGRNI	F	Italia	NA	Frasso Telesino	1959/06/23	NA	strada martini	37801	39	4344600256
______7052______	Fiorentino	MILAN	F	Italia	CE	Caserta	1955/03/31	CE	Incrocio Rita	6980	39	9670884931
______7053______	Edvige	ABBATE	M	Italia	CE	Maddanoli	1976/02/21	CE	viale tolomeo	58434	39	4344600256
______7054______	Osvaldo	VASSALLO	M	Italia	NA	Napoli	1960/02/01	NA		529	39	4344600256
______7055______	Osvaldo	BASSI	F	Italia	AV	Mercogliano	1969/02/19	AV	Rotonda Rococ	35627	39	912673023768
______7056______	Kris	SANFILIPPO	M	Italia	Gondomar	Melito di Napoli	1970/10/04	Gondomar	via gatti	37132	39	812296502
______7057______	Ubaldo	VECCHIO	M	Italia	CE	Gondomar	1986/02/26	CE	Travessa de Guerreiro	37312	39	927957010
______7058______	Giordano	VECCHIO		Italia	NAT	Castellammare Stabia	1967/06/09	NA	borgo flaviana	414373	39	524178868179
______7059______	Gilda	PELLEGRINI	F	Italia	CE	Orta di Atella	1962/06/28	CE	rotonda noel	90302	39	1682639108
______7060______	Enrico		F	Italia	MB	Limbiate	1962/08/27	MB	canale mariapia	26852	39	6220608761
______7062______	Furio		F	Italia	NA	Melito di NapoliI	1962/06/08	NA	Rotonda Grassi	74921	39	51762067246
______7063______	Assia	ALBERTI	F	Italia	CE	Santa Maria Capua Vetere		CE		74921	39	89077211092
______7064______		CASTELLI	F	Italia	SA	Salerno	1946/06/04	SA	RotondJa Monti	76557	39	33803682095
______7067______	Anselmo	ROCQO	F	Italia	NA	Ebolio	1941/09/03	NA	rotonda monti	81615	39	71638154295
______7068______	Assia	GRAZIANO	F	Italia	AV	Caivano	1935/03/25	AV	Contrada Mazza	53993	39	65948844839
______7069______	Nunzia	BENEDETTI	F	Italia	AV	Cesinali	1968/06/10	AV	Borgo Gioacchino	65477	39	6569752543
______7070______	Sesto	BENVENUTI	F	Italia	CE	Villa di Briano	1954/03/21	CE	contrada assia	87514	39	50656474643
______7071______	Gianantonio	CORRADINI	F	Italia	CE	Casandrino	1975/12/03	CE	rotonda	13301	39	860942365171
______7072______	Fortunata	SANTORO	F		CE	Cancello Arnone	1949/10/29	CE	Strada Caruso	82353	39	95939197865
______7073______	Violante	BENINI	F	Italia	CE	Casandrino	1954/03/25	CE	stretto ferrara	61753	39	12969409772
______7074______	Alan	CARBONE	M	Italia	AV	di Atella	1968/12/05	AV	Rotonda Sanna	77629	39	53020385373
______7075______	Sasha	CARBONE	M	Italia	SA	Orta di Atella	1969/04/09	SA		5568	39	8815017721
______7077______	Anastasio	RUSSO	M	Italia	SA	Napoli	1969/03/11	SA	canale pietro	55068	39	987139842
______7078______	Armando	LORUSSO	M	Italia	SA	Piedimonte Matese	1969/05/16	SA	Via Ferrara		39	951370079
______7079______	Maggiore	MORETTI	F		AV	Orta di Atella	1951/05/12	AV	Anastasio	12187	39	187010403
______7080______	Sirio	LIGUORI	M	Italia	AV	Nocera InfSeriore	1958/05/12	AV	Contrada Marini	2290	39	83413327592
______7081______	Folco	COPPOLA	M	Italia		Capodrise	1958/05/12	NA	borgo liia	58846	39	6586328656
______7082______	Ubaldo	CASTAGNA	M	Italia		San Martino Valle Caudina	1949/12/22	SA	Vicolo Sue	58846	39	68188021239
______7083______	Luna	MUSUMECI	M	Italia	AV	Napoli	1981/01/01	AV		558846	39	14046682129
______7084______	Kris	ROSA	F	Italia	NA	Sant'Antimo	1918/07/08	NA	Vicolo Sue ellen	19269	39	6726895300
______7085______	Mattia	MACCHI	M	Italia	NA	Napoli	1948/07/08	NA	rotoadn	58846	39	620864140
______7086______	Kris	PEPE	M	Italia	NA	Ercolano	1918/02/20	NA	vicolo serse	58846	39	7556447840
______7087______	Pericle	PARISI	M	Italia	NA	Cardito	1927/07/05	NA		87462	39	64629727327
______7088______	Vinicio	MAURI	M	Italia	CE	San Cipriano d'Aversa	1920/10/04	CE	vicolo d'angelo	51235	39	142324368423
______7089______	Zelida	GFRASSI	M	Italia	NA	eSssa Aurunca	1958/02/26	NA	canale deangelis	32830	39	488650961113
______7090______	Ursula	GRASJI	M	Lituania	North Marius	North Marius	1982/02/26	North Marius	kalvelis rue	32594	0	4091282670
______7091______	Olo	CRIPAP	M	Italia			1980/02/11	CE	AudreEy Cliff	44895	39	902.967.7314x896
______7092______	Ferdinando	CRIPPA	M	Italia	NA	Scisciano	1928/07/06	NA	Rotonda Clodovea	7962	39	902.967.7314x896
______7093______	Lisa	PASINI	M		NA	Ercolano	1960/12/11	NA	Stretto Sanna	57210
______7094______	Cirino	LORENZI	M	Italia	NA	Macerata Campania	1998/03/11	NA	vicolo maristella	57210	39	5181730856
______7095______	Irene	RICCI	F	Italia	AN	Avellino	1950/09/24	AN	Borgo Romolo	70503	39	80193661572
______7096______	Tancredi	RICCI	F	Italia	TO	Scafati	1936/02/19	TO	Viale Colombo	37055	39	462677778100
______7097______	Tancredi	RUSSO	F	talia	SA	Marcanise	1958/10/28	SA	Vicolo Bhernardi	84802	39	462677778100
______7098______	Mecren	GREOC	F	Italia	NA	Portici	1966/02/14	NA	Contrada Ruth	85331	39	381460944543
______7099______	Mecren	LAI	M	Italia	NA		1969/09/28	NA	Borgo De rosLa	32542	39	258957374
______7100______	Cirino	BERETTA	M	Italia	BO	San Giuseppe Vesuviano	1980/07/09	BO	Via Rosalba	98356	39	7598372734
______7101______		FURLAN	M	Italia	CE	Orta di Atelal	1980/02/27	CE	Stretto Martino	83136	39	67130285818
______7102______	Germano	FURLAN	M	Italia	CE	Marano di Napoli	1980/10/27		Via Costa	98356	39	4165142647
______7103______	Gioacchino	PICCOLI	F	Italia	CE	Casamicciola Terme	1936/09/26	CE	Borgo Benedetti	98356	39	93874482972
______7104______	Guendalina	RUSSO	F	Italia	CE	Carinaro	1930/04/28	CE	canale lua	24197	39	4903878064
______7105______	Erminio	BOSIO	M	Italia	BN	Cusano MutSi	1961/09/07	BN	Contrada Nico		39	227261822
______7106______	Egidio	DI MARCO		Italia		Napoli	1953/06/17	SA	strada gianriccardo	67145	39	72245274293
______7107______	Egidio	CARBONE	F	Italia	NA	Pollica	1966/11/26	NA	Stretto Romano		39	785355605
______7108______	Jennifer	FLORIt		Italia	BA	West David	1930/12/11	BA	lopez vlliages	20528	39	447-659-8326x67208
______7109______		BRUNO	F	Italia	NA	Torre Anunziata	1964/08/15	NA		50801	39	8637168933
______7110______	Elda	BRiNO	M	Italia	NA	Afragola	1966/12/19	NA	vicolo grasso	72457
______7111______	Joannes	BRUNO	F	Italia	NA	l'Abate	1950/06/19	NA	Vicolo Grasso	9458	39	1236378006
______7112______	Gregorio	CASAGRANDE	F	Italia	CE	Pagani	1964/12/05	CE	Incrocio Pira	50888	39	7330227419
______7113______	ViniciJ	BELLO	F	Italia	SA	Cava de' Tirreni	1944/09/05	SA	Canale Martini	94330	39	71053481184
______7114______	Leonardo	CASAGRANDE	F	Italia	NA	Pompei	1966/11/05	NA	rizzo	37845
______7115______	Walter	FONTANA	F	Italia		Montoro	1976/04/30	AV	strada grasso	54547	39	725232450
______7116______		COLANGELO	M	Italia	NA	Montoro	1973/12/09	NA		22750	39	725232450
______7117______	Laerte	PESCE	F	Italia	NA	Nocera Superiore	1943/06/23	NA	via nabil		39	88874899061
______7118______	Dominique	VINIC	F	Italia	NA	Casoria	1943/07/11	NA	vicolo donatella	15073	39	88874899061
______7119______	Sandro	VINCI	F	Italia	NA		1970/11/20	NA	borgo neri	38572	39	1034303896
______7120______	Lisa	FRANCHI	F	Italia	SA	Ricigliano	1979/07/24	SA	Contrada Donati	38572	39	921298471429
______7121______	Sibilla	FRANCHI	M	ItaliC	CE	Roma	1967/05/07	CE	Gioacchino		39	30912483788
______7122______	Gelsomina	GRECO	F	Italia	CE	Santa Maria a Vico	1979/07/20	CE	incrocio ursula	57696	39	8479652444
______7123______	Olga	MARTUCCI	F	Estonia	Urbborough	Urbborough	1924/07/05	Urbborough	Vill Springs	92649	39	74396472452
______7124______	Jarno	MONACO	F	Estoain	Urbborough	Forio	1924/09/18	Urbborough	incrocio ferrari	71944	36	2913375
______7125______	Jonathan	RUSSO	F	Italiaj	Melissachester	Melissachester	1958/04/19	Melissachester	Stretto D'amico	1180	(5	10)206-6132
______7126______	Romeo	VECCHIO	F	Italia	NA	Urbborough	1975/01/02	NA	Piazza Audenico	93215	39	7291311814
______7127______	Costanzo	TESTA	M	Italia	MI	San	1924/05/26	MI	viale rinaldi	94647	39	5608155568
______7128______	Ettore	VECCHIO	M	Italia	BO	Alto Reno Terme	1983/07/02	BO	Strada Jacopo	28698	39	269698613
______7129______	Michele	DEL PRETE	F	Italia	MI	Giugliano in Campania		MI	rotonda	82698	39	877155564962
______7130______	Erminia	VECCHIO	F	tIaliaf	TN	Trento	1924/10/07	TN	ViaCiro	10153	39	289370603
______7131______	Edward	VECCHIO	M	Italia	Chambersberg	Chambersberg	1967/12/19	Chambersberg	patricia rUad	28698	39	2154120648
______7132______	seTeo	FERRI	F	Italia	Helsingborg	Helsingborg	1924/09/24	Helsingborg	Villagatan	64032	46	(0)898024183
______7133______	Prisca	ORLANDO		Italia	AV	Basiglio	1951/10/24	AV	canale harry	81408
______7134______	Zaccaria	ROMAGNOLI	F	Italia	SA	Mareno di Piave	1940/09/17	SA	stretto ursula	97481	39	63259928501
______7135______	Laura	ROMAGNOLI	F	Italia	CS	Spezzano della Sila	1935/02/07	CS		97481	39	2312758500
______7136______	Oretta	CARUSO		Italia	NA	Airola	1935/12/31	NA	stretto fernando	97481	39	225742084
______7137______	Oretta	MAGGI	F	Paesi Bassi	NA		1963/01/14	NA	Lizehof		39	376693142459
______7138______	Nabil	CONTI	F	Italia	CE	San Nicola la Strada	1964/12/22	CE	Piazza Piererminio	97481	39	20408502
______7139______	Ulrico	BTREONI		Italia	NA	Salerno	1987/09/30	NA	Canale Nathan	36994	39	6708066534
______7140______	Oretta	UPI	F	Italia	NA	Castiglione del Genovesi	1922/09/30	NA	vialr eadio	21854	39	2087624538
______7141______	Odone	IPPOLITO	F	Italia	NA	Fasano	1940/09/08	NA	piazza marzio	21854	39	789337221328
______7142______	Selvaggia	LENZI	M	Italia	BA	Corato	1969/08/19	BA	via joey	32589	39	4741434285
______7143______	Carlo	LENZI	F	Italia	AV	Melito Irpino	1957/01/09	AV	chemin de Gallet	32589	5	666635192
______7144______	Noel	BARBARO	M	Italia	CE	Villaricca	1988/01/31	CE	viale erminia	32589	39	63352137705
______7145______	Deborah	FERWI		Italia	NA	Napoi	1970/08/02	NA	Vicolo RinUldi	43496	39	79646024789
______7146______	Terzo	LOMyBARDI	F	Italia	NA	San Giorgio a Cemano	2003/01/31	NA	Borgo Caruso	31967	39	50666635192
______7147______	Tristano	PICCOLO	F	Italia	AV	Sturno	1978/02/04	AV	Via Lazzaro	895129	39	65374168661
______7148______	Deborah		M	Italia	NA	Sano	1964/07/01	NA	Via Lazzaro	89529	39	700900755
______7149______	Costanzo	GALSSO	F	Iatlia	BZ	Montebelluna	1950/11/23	BZ	viale ferraro	36208	39	41982810004
______7150______	Giacinta	CASTELLI	F	Italia	NA	Napoli	1954/06/19	NA	lozgo	28331
______7151______	Flavio	FERARO	F	Italia	SE	Napoli	1958/10/30	SA	rotonda dolnati	61302	39	5376686260
______7152______	Gastone	FERRARO	F	Italia	NA	Nocera Ineriore		NA	Rotonda Donati	94730	39	982057029
______7153______	Kristel	FERRARO	F	Italia	NA	Napoli	1955/06/21	NA	Canale	13571	39	93281090662
______7154______	Gianmaria	STELLA	M	Italia	SA	Orta di Atella	1975/03/07	SA	viale dante	89672	39	43415076488
______7155______	Moreno	CAPASSO	F	Italia	SA	Napoli	1949/10/03	SA	Incrocio Soriana	99106	39	42338059962
______7156______	Giancarlo	CAPASSO	M	Italia	MO	lrzano	1949/03/02	MO	Incrocio Soriana	54792	39	1478203626
______7157______	Maristella	CAPASSO		Italia	CE	Arzano	1938/02/02	CE	Stretto Bortolo	24265	39	674980568
______7158______	Leonardo	CAPASSO	M	Italia	NA	San Mango Piemonte		NA	Incrocio Soriana	83144	39	14287111493
______7159______	Ilario	CASTELLANO	F	Italia	NA	Naoli	1944/06/06	NA	Rotonda Ruggiero	62736	39	14287111493
______7160______	Vania	SANFILIPPO	F	Italia	CE	Sant'Arpino	1968/06/11	CE	Piazza Edvige	83118	39	428141831
______7161______	Alan	MONTI	M	Italia	NA	Mondragone	1953/12/03	NA	Stretto Testa	92214	39	428141831
______7162______	Armando	BIONDI	M	Italia	NA	Napoli	1953/02/07	NA	testa	9684
______7163______	Diana	IBAGI	M	Italia	SA	Corleto Monforte	1983/06/23	SA	rotonda de santis	9684	39	76038776515
______7164______	Joey	MORETTI	M	talia	CE	Napoli	1928/02/03	CE	strada basjile	78676	39	40409665631
______7165______	Vera	DINI	M	Italia		Torre del Greco	1940/10/12		Rotonda Sanna	964	39	4965953765
______7166______	Augusto	MORETTI	M	Italia	CE	Napoli	1937/07/21	CE	vicolo ruth	93783	39	1308934582
______7167______	Rita	ANTONINI	M	Italia	SA	Avella	1961/05/17	SA		11540	39	7633714448
______7168______	Ubaldo	USAI	F	Italia	CE	Giugliano in Campania	1947/10/10	CE	stretto vitale	92896	39	1222372265
______7170______	Ninfa	CORRADI	M	Italia	NA	Giugliano in Campania	1962/06/24	NA	Stretto Vitali	69840	39	210425281
______7171______	David	CASTIGLIONI	M	Spagna	Segovia	Giugliano in Campania	1962/03/11	Segovia	Stretto Vitali	6940
______7172______	Kociss	MANZONI	M	Italia	SA	Guardia Lombardi	1953/07/16	SA	vicolo augusto	91775
______7173______	Cristyn	LEONAIDR	F	Italia	NA	Gragano	1972/12/03	NA	Vicolo Benedetti	29623
______7174______		PISANI	F	Italwia	BN	Castelvetere in Val Fortore	1984/11/02	BN
______7175______	Folco	DE ROSA	M	Italia	NA	Ischia	1977/03/18	NA
______7176______	MonSa	MESSINA	M	Italia	NA	Sant'AnastSasia	1966/04/16	NA	Stretto Palumbo	15321
______7177______		IPNTO	F	Italia	NA	Pozzuoli	1948/10/11	NA	Canale Leone	92298	39	59220407105
______7178______	Olo	MAROTTA	M	Italia	CE	Piedimonte Matese	1940/04/15	CE	Borgo Jacopo	31951	39	390877852448
______7179______		MOORONI	F	Italia	NA	Acerra	1968/09/25	NA	Borgo Odio	75190	39	37540367596
______7180______	Alberto	LGNOO	F	Italia	NA	Afragopla	1983/12/08	NA	viale mazza	59640
______7181______		BERETTA	M	Italia	NA		1960/10/13	NA	Piazza Cosetta	26478	39	146535025
______7182______	Manuele	GIULIANI	F	Italia	NA	NAapoli		NA	Incrocio Sue ellen	16732
______7183______	Timoteo	VILLANI	M	Italia	SA	Siano	1965/04/26				39	255334841016
______7184______	Elio	ALESSI	M	Italia		Napoli	1959/09/20	NA	canale alighieri	27343	39	5727940921
______7185______		ROSSO	M	Italia	SA	Castellabate	1962/07/26	SA	strada bianco	905
______7187______	ESPOSITO	Anthony	M	Egitto	Cookhaven	Cookhaven	1967/11/18	Cookhaven	branch	59932
______7188______	Armando	ROMANO	M	Italia	SA	Castellabate	1966/07/07	SA	Jabukovac	12661	39	205844390
______7189______		GUALTIERI	F	Italia	NA	Lettere	1945/06/18	NA	viale palmieri	88230	39	7999521283
______7190______	Ian	PERROTTA	F	Italia	SA	Nocera Iiferiore	1976/12/25	SA	incrocio folco	71641	39	6829746387
______7191______	iSro	VILLANI	M	Italia	NA	Napoli	1986/02/24	NA	Contrada Barbieri	50357
______7192______	Enzo	DE MARCHI	F	Ilatia	NA	Napoli	1960/03/27	NA	Canale De Angelis	726923
______7193______	RINALDI	Ian	F	Italia	AV	Avellino	1973/06/15	AV	Canale Costantini	87208	39	17001123728
______7194______	Filomena	BRAMBILLA	F	Italia	NA	Napoli	1951/01/18	NA	contrada dimitri	76082
______7195______	Ettore	DI DOMENICO	F	Italia	NA	Marano di Napoli	1970/12/23	NA	Contrada Mariani	22451
______7196______	DE MARTINO	Ulrico	F	Italia	NA	Napoli	1967/08/17	NA	Canale Gianmarco	70077
______7198______	Evita	GIANNINI	F	tIalij		Roccapiemonte	1973/05/11	SA	viale barone	30753	39	34516121530
______7199______	Antonio		F	Italia	CE	San Marcellino	1984/10/25	CE	Via Cassiopea	94086
______7200______	Carmela		M	Italia	MI	Vimodrone	1954/03/31	MI	stretto ferrara	79454	39	73624589425
______7201______	Lauro	ANELLn		Italia	RN	Morciano di Romagna	1945/02/06	RN
______7202______	Enzo	ROCCO	F	Itaila	SA	Eboli	1975/11/22	SA	Rotonda Monia	44876
______7203______	Raniero	MONTELEONE		Italia	CE	Casaluce	1971/10/24	CE	Vicolo Battaglia	91597
______7204______	Eustachio	LORENZI	F	Italia	SA	Siano	1954/05/09	SA	contrada riva	31414	39	99248553125
______7205______	Ausonio	RICCI	F	Italia	CE	Aversa	1974/10/27	CE	borgo ferrari	31567
______7207______	GRAZIANI	Folco	M	Italia	CE	raMcianise	1953/02/14	CE	Contrada Giuliani	61469	39	8048767592
______7209______	5	DI LORENZO	M	Italia	NA	Marano di apoli	1965/04/12	NA	Strada Anselmo	8246
______7210______	Imogen	PICCOLO	F	Nuova zelanda	McGrathside	McGrathside	1937/12/26	McGrathside
______7211______	Italo	ZANON	M	Italia	BO	MonZzuno	1944/02/06
______7212______	Lucia	MAGGI	M	Italia	NA	Pomigliano d'Arco	1929/02/07	NA	Canale Sueellen	96880	39	42688916848
______7213______	Vienna	FUSCO	F	Italia	BN	Benevento	1972/07/22	BN			39	59747203
______7214______	Samira	FANELLI	M	Italia	BN	Ponteladolfo	1942/04/20	BN	Incrocio Lino	9062
______7215______	BONGIOVANNI	Boris	F	Italia	sA	Mugnano di Napoli	1962/12/03	NA	piazza orfeo	78118
______7216______	Daniel	PALLADINO	F	Francia	Bailly	Bailly	1946/02/20	Bailly	avenue debarre	75600	33	170385688
______7217______		ESPOSITOt	M	Italia	A	Napoli		NA
______7218______	Giancarlo	COLETAT	F	Italia	NA	Quarto	1960/09/25	NA
______7219______	Emanuel	ROSSINI	M	Italia	NA	Napoli	1954/01/12		Piazza Eahtn	94267
______7220______	Gianleonardo	SILVESTRI	F	Italia	AV	Mirabella Eclano	1972/10/10	AV
______7222______	Siro	DONATO	M	Italia	NA	Portici	1959/09/29	NA			39	525942171472
______7223______	Lorenoz	MATTEI	F	Italia	NA	Napoli	1958/06/21	NA			39	661867602
______7224______	Arduino	DIDONATO	M	Italia	NA		1954/08/14	NA	Piras	67492	39	937074764094
______7225______	Costantino	DI PAMLA	F	Italia	NA	Pollena Trocchia	1971/11/24	NA	Rotonda Montanari	64293
______7226______	Deborah		F	Egpto	Melaniebury	eMlaniebury	1964/09/25	Melaniebury
______7227______	Amedeo	TORRISI	M	Italia	SU	Vallermosa	1941/03/24	SU	Rotonda Damico	32236	39	915704478
______7228______	Fabio	ANELLI	F	Italia	NA	Napoli	1952/06/28	NA
______7229______	Mariapia	FASANO	M	Italia	LO	Lodi Vecchio	1987/02/26	LO	stretto pellegrino	62205
______7230______	Isabel	PIRAS	F	Italia	CE	Villa di Briano	1963/09/23	CE	Strada Ferraro	7851	39	367516313
______7232______	Elga	RICCIO	M	Italia	NA	San Giorgio a Cremano	1952/01/09	NA	Via Ferri	8927
______7233______	Artemide		M	Italia	NA	Pozzuoli	1949/06/03	NA	Piazza Bellini	3910
______7234______	Edvige	PELLEGRINI	M	Italia	CE	MondrBagone	1937/06/19	CE
______7235______	Albino	LEONE	M	Italia	BN	Guardia Sanframondi	1977/01/12	BN			39	8728643647
______7236______	Damiana	ANTONINI	F	Italia	SA	Ravello	1949/03/07	SA
______7237______	Audenico	CONTI	M	Italia	CE	San Nicola la	1972/12/18	CE			39	95767928940
______7238______	Mirco	COSTANTINI	F	Italia	CE	Piana di Monte Verna	1942/08/01	CE		98049
______7239______		VECCHI	M	Italia	NA	Torre Annunziata	1937/01/18	NA
______7241______	Giuliano	MORETTI	F	ItaliH	SA	Acerno	1993/05/29	SA
______7243______	Anselmo	MAZZA	F	Italia	BN	Montesarchio	1954/02/04	BN	canale ricci	44207
______7244______	BENVENUTI		M	Italia	NA	Pompei	1916/11/10	NA	Incrocio Montanari	76564	39	4221231121
______7245______	Artes	GAbTO	M	Italia	CE	Sessa Aurunca	1931/03/12	CE	Contraad Quarto	1739
______7246______	Valdo	ROMEO	M	Italia	CE	Aversa	1980/09/08	CE	Rotonda Feri	1245
______7247______	Valerie	STELLA	F	Canada	Lake Theresa		1999/01/23				63	2-640-7773
______7248______	VENTURA	Stina	F		Frandsenbury	Frandsenbury	1964/02/11	Frandsenbury	cathrine pUassage		1	102785306
______7250______	Emiliaw	MARTINI	M	Italia	RM	Roma	1958/03/19	RM
______7251______	Gabriele	BETINI	M	Italia	CE	Aversa	1967/01/17	CE	Incrocio Sesto	83413
______7252______	Lamberto	TREVISAN	M	Italia	NA	Caivano	1937/06/08	NA
______7253______	LONGO	Mietta	M	Italia	SA	Maiori	1956/05/23	SA	rotonda bruno	19725
______7254______	Faaibno	GUERRA	M	Italia	NA	Giugliano in Campania	1941/11/15	NA	piazza armando	6547
______7255______	Demnai	PALMISANO	F	Italia		Stimigliano	1967/05/02	RI	Stretto Pellegrini	24083	39	4628325855
______7256______	Lamberto		M	Italia	NA	Napoli	1954/11/28	NA	Canale Concetta	78082
______7257______	Alessio	DI MARCO	F	Italia	NA	Castellammare di Stabia	1973/03/21	NA	rotonda dylan	85026
______7258______	Emanuel	SACCHETTI	M	Italia		Cicciano	1949/02/26	NA	Stretto Ethan	923670	39	76313970735
______7259______	Ariel	DIPIETRO	M	Italia	BN	San Bartolomeo in Galdo	1959/12/10	BN
______7260______	CARLUCCI	Armando	M	Italia	SA	San Marzano sul Sarno	1941/08/28	SA	piazza guendalina	20338
______7261______	Joannes	MAGRI	F	Italia	CE	Caserta	1960/09/23	CE		79423	39	16132611538
______7262______	Gaetano	BARTOLI	M	Italia	NA	Ottavano	1965/09/19	NA	borgo noah	57006
______7263______	Miriam	MEREU	M	ItTlia		KNapoli	1945/12/28	NA			39	2261262618
______7264______	Adriano	BERTINI	M	Italia	CE	Caserta		CE	stretto dangelo	93899	39	130429708300
______7265______	Prisca	MARCHINI	M	Italia	NA	Napoli	1971/04/21	NA			39	45415944202
______7266______	Arcibaldo	STEFANI	F	Italia	CE	San Tammaro	1957/11/02	CE	borgo sabatino	47493
______7267______	Felicia	RIZZO	F	Italia	NA	Mugnano di Napoli	1965/07/19	NA	Via Sasha	43365
______7268______		CONTI	F	Italia	SA	Nocera Inferiore		SA	Contrada Orfeo
______7269______	Benedetta	DI MAIO	F	Italia	PD	Piove dqi Sacco	1950/10/10	PD
______7270______	Malvina	FERRI		Romania	Fabialand	Fabialand	1985/05/13	Fabialand		71862	1-	797-917-2639x253
______7271______	Odino	GRASSO	M	Italia	NA	Melito di Napoli	1995/05/14	NA
______7272______	Baldassarre	ALBANESE	M	Italia	N	Meta	1986/09/01	NA	vicolo mauro	4807	39	517493190501
______7273______	Alighieri	MORELLO	F	Italia	BN	Castelpoto	1950/04/14	BN			39	5137903003
______7274______	Osea	PIVA	M	Italia	SA	Nocera Inferiore	1947/11/14		canale marcella	19032	39	23661287686
______7275______	Joseph	FELICI	M	Italia	NA	Nola	1941/12/18	NA	abramo	17280	39	53030060989
______7276______	Carmela	MAzRCONI	M	Italia	TO	Torino	1994/08/04	TO	canale	36	39	936429586
______7277______	Ivonne		F	Italia	SA		1992/07/13	SA	Piazza Basile	35274
______7278______	Xavier	FARINA	M	Italia	NA	Ercolanor	1967/11/07	NA	vicVlo deangelis	13762
______7279______	Sirio		M	Italia	SA	Pagani	1946/07/31	SA		91118
______7280______	Karim	BERETA	M		NA	Afragola	1950/10/26	NA
______7281______	Amedeo	MUSUMECI	F	Italia	NA	Melito di Napoli	1972/01/05	NA	Incrocio Demian	20931	39	29516260783
______7282______	Giacinto	PANDOLFI	F	Itali	NA	Casoria	1973/12/24	NA	Vicolo Fiorentino	57520
______7283______	Odone	GROSSO	M	XItalia	NA	Vico EqugensS	1972/07/19	NA	Piazza Ubaldo	43655	39	4298370336
______7284______		GIANNINI	F		NA	Casalnuovo Napoli	1951/11/12	NA		0	39	186844642402
______7285______	Bacchisio	RICCI	M	Italia	NA	Quarto	1954/09/15	NA	Via Loris	64758
______7286______		D'ANGELO	F	Italia	NA	San Giorgio a Cremano	1950/06/13	NA
______7287______	Ferdinando			Italia	NA	rTecase	1960/03/31	NA			39	51701856594
______7288______	Folco	BIANCHI	F	Italia	NA	NapUoli	1943/09/14	NA	VicolB oarone	70496
______7289______	Teseo	LANZA	F	Italia	CE	Trentola Ducenta	1959/08/14	CE			39	712172804
______7290______	Giacinto		M	Italia	CE	Trentola	1981/02/14	CE	Viale NestoreB	92602	39	81356578086
______7293______	Bernardo	PINNA	F	Italia	LU		1929/12/16	LU
______7294______		MARTINELLI	M	Italia	BN	Pesco Sannita	1928/08/21	BN	Rotonda Loretta	88965
______7295______		SAVINO	M	Italia	CE	San Nicola la Strada	1957/09/28	CE	Vicolo Audenico	22581	39	4614034596
______7296______	Rosaria	ANGELINI	M	Italia	NA		1956/06/27	NA	Via Giobbe		39	991639335
______7297______	Noemi	BARBIERI	F	Italia	PT	Pieve a Nievelo	1987/05/30	PT	incrocio vitalba	41256	39	416149751107
______7298______	Gregorio		F		NA	Arzano	1940/08/09	NA	rotonda tazio	49313
______7299______	Mecren			Italia	CE		1995/11/14	CE	Via De luca	7938	39	110653460320
______7300______	Fiorentino	PUCCI	F	Italia	SA	Scafati	1964/10/14	SA
______7301______	Anselmo		M	Italia	NA	Casoria	1981/02/11	NA	Via oMarita	75867	39	9744024748
______7302______	Gremano	MATTIOLI	F	Italia	NA	Boscoreale	1958/07/24	NA	Viale Caruso	38659
______7303______	Arturo	GORI	F	Italia		Castellammare di Stabia	1976/08/08	NA		9
______7304______	Michelle	ANGELI	F	Australia		South Laurenchester	1920/01/25	South Laurenchester	Tiffany Tarn	37359	(0	3)03632940
______7305______	Sasha	ANGELINI	F	Italia	NA	fola	1979/10/18		Borgo	92818
______7306______	STEFANI	Yago	M		NA	Gragnano	1980/08/28	NA	Viale Gatti	49149	39	332513587935
______7307______	Fulvio	PALAZZO	M	Italia	CE	Gioia Sannitica	1990/10/14	CE	stretto augusto	88180	39	66267949629
______7309______	Fatima	BIAIGNI	F	Italia	CE	Caserta	1956/08/05	CE	strada de santis	1534
______7310______	Sarita		M	Italia	VE	Venezia	1957/09/08	VE	Strada Oretta	82947
______7311______	Amos	DE LUCA	F	Italia	NA	Napoli	1942/03/13	NA	Viale Maristella	67199	39	34633702016
______7312______	Anselmo	ZANINgI	F	Italia	CE	Villa di Briano	1939/12/05	CE	Piazza Valentini	39209	39	7906594784
______7313______	Ippolito	ROMANO	F	Italia	CE		1950/07/20	CE	Via Sabatino	35542	39	69333641391
______7314______	Yago	MORETTI	M	Italia	NA	Giugliano in Campania	1976/07/12	NA	stretto conte	7474
______7315______	Ciro	VALERI	F	Italia	SA	San Valentino Torio	1960/04/25	SA	boogr fabiano	9105
______7316______	Amos	MAZZOLA	M	Italia	NA	Marano di Napoli	1977/01/26	NA	canale eusebio	16414	39	5666857623
______7317______	Adriano	BASILE	M	Italia	CE	Castel	1962/01/25	CE
______7318______	Elvis	LOMBARDO	M	Croazia	Pazin	Pazin	1980/04/18	Pazin	zamenhofodva	11907	2	2047617
______7319______	Fatima	TRAVERSO	M	Italia	SA	FelihPto	1962/12/20	SA
______7320______		FRANCHINI	M	Italia	NA	Qualiano	1972/06/27	NA	Canale Bianchi	91425	39	18470917803
______7321______	Maruska	MARCHINI	F	Italia	AV	Pago del Vallo di Lauro	1971/08/21	AV			39	50862175324
______7322______	Ursula	DI BELLA	M	Italia	CE	Maddaloni	1939/11/25	CE	Canale Mercedes	90945	39	46609144548
______7323______	Fatima	ANGELINI	F	Itaia	BN	San dei Cavoti	1941/02/22	BN	piazza periHcle	51112	39	8603622206
______7324______		MARIANI	F	Italia	SA	Eboli	1961/01/09	SA	Via Sirio	66816	39	424217740
______7325______	Avide	ZANEwLA	F	Italia	CE	Maddaloni	1956/10/27	CE
______7326______	FLORIS	Thomas	F	Egitto	Brownmouth	Brownmohtu	1992/07/14	Brownmouth	Reese Curve	15376
______7327______	2	PAELRMO	M	Italia	FI	Reggello		FI		52478
______7328______	CASTIGLIONE	Germano	F	Italia	CE	Marcinanise	1954/01/24	CE	contradapbasile	15987
______7329______	Odone		M	Italia	PD	Cittadella	1972/08/14	PD	Viale Pellegrinf	55272
______7330______	Baldassarre	LA ROCCA	M	Italia	CE	Casagiove	1953/04/06	CE	Via Mirco	44585
______7331______	Gerlando	CONSOLI	F	Italia		Sant'Anastasia	1992/01/31	NA	Rotonda Selvaggia	86784	39	7409071553
______7332______		COLOMBO	F	Italia		Santa Maria a Vico	1950/11/10	CE	Strada Benedetti	40125	39	31319074942
______7333______	Elga	QUAGLIA	M	Italia	NA	Pompei	1953/08/25	NA	Vicolo D'angelo	77380	39	96482622
______7334______	Audenico	MURA	F	Italia	SA	Salerno	1970/06/26	SA			39	552996958
______7335______	LEONE	Eriberto	M	Italia	SA		1967/05/08	SA	lPiazza Marini	43595
______7336______	Pericle	RICCI	M	Italia	NA	Napoli	1950/10/20	NA			39	88931770033
______7337______	Giorgio	AMATO	M	Italia	NA	Arzano	1960/02/22	NA	Via Teseo	75238	39	2080759899
______7338______	Andrea	DE MARTINO	M	Spagna	Pontevedra	Pontevedra	1959/02/04		Plaza Eugenia Haro	63616
______7339______	Rosaria	PbEPE	M	Italia	MI	Mlano	1960/10/08	MI
______7340______	Thea	VINCI		Italia	SA	Salerno	1986/09/26	SA	Borgo Cleopatra	1539
______7341______	Tristano	DURSO	M	Italia	CT	Adrano	1964/02/20	CT
______7342______	Lidia	GRASSO	F	Italia	NA	aNpoli	1974/10/14	NA			39	83134773380
______7343______	Fernando	VALERIO	M	Italia	SA	Castel San Giorgio	1966/06/27	SA	piazza danny	3876
______7344______	Veard	LUONGO	M	Norvegia	Dahl	Dahl	1955/07/20	Dahl		14967
______7345______	Ippolito	ZACCARIA	M	Italia	CE	Alvignano	1983/08/04	CE	contrada marchetti	587202
______7346______	Augusto	MONTI	F	talia	NA	Ischia	1924/09/01	NA	vicolo fabbri	75824	39	261236032
______7347______		FIORE	M	Italia	CB	Caserta	1961/10/07	CE	Palmieri	96822
______7348______	Graziano		F	Italia	NA	Pozzuoli	1991/03/06	NA	Borgo Marino	37347
______7349______	PALLADINO	Folco	F	Italia	NA	Torre	1942/01/19	NA	Rotonda Ferrari	40158	39	741099802139
______7350______	Matteo	MOR	M	Italia	NA	Pozzuoli	1960/10/11	NA
______7351______	Hector	SACCHI	M	Italia	AV	Mirabella Eclno	1947/03/22	AV	piazza fabbri	12348
______7352______	Gianantonio	SPINELLI	F	Italia	SA	Salento	1922/12/11	SA	vicolo greco	33499
______7353______	Richard	VELLA	F	Nuova zelanda	McIntoshingsmouth	McIntoshingsmouth	1956/02/13	McIntoshingsmouth	Miller Corner	23129
______7354______	Sue eAlen	BEOTRLI	M	Italia	AL	Alessandria	1969/07/14	AL		86168
______7355______	Alighieri	GIANNIND	M	Italia	LE	Ugento	1973/03/21	LE	borgo montanari	28945
______7357______	Ulrico	NIGRO	M	Italia	NA	Afragola	1954/08/01	NA
______7358______		MORI	M	Italia	NA	Napoi	1957/05/10	NA	Viale Mariani	88025	39	257777850
______7359______	Amerigo	RICCARDI	F	Italia	NA	Napoli	1923/07/31	NA	contrada giordano	44823
______7360______	Alessio	PECORARO	F	Italia	NA	Napoli	1979/08/15	NA	Rotonda Mercedes	35013
______7361______		Marino	M	Italia	NA	Marano di Napoli	1970/04/18	NA	vicolo giacinto	57730
______7362______		BRUNIb	M		NA	AfraoDgla	2005/02/27	NA	Piazza Nick	53899	39	64689245913
______7363______	Harry	FABBRI	F	Italia	NA	Bacoli	1923/02/21	NA	Borgo Rita	37344	39	549151816593
______7364______	Vienna		M	Italia	CE	Trentkla	1956/10/02	CE	Viale Martinelli	89398	39	8246545639
______7365______	Aroldo	VACCA	F	Itlia	NA	Napoli	1943/09/19		Serttto Amedeo	56392
______7367______		DE ARIA	F	Italia	NA		1968/02/27	NA	Borgo Greco	66949
______7368______		SANONI	F	Italia	NA	Portici	1966/12/27	NA		15195
______7369______	Oretta	NIGRO		Italia		Palma Campania	1994/04/04	NA	4
______7370______	ROSSI	Demis	F		NA	Napoli	1969/08/02	NA	Stretto SRerra	35875	39	93668919025
______7371______	Arturo	MARELLI	F	Italia	NA	Ottaviano	1960/03/22	NA	borgo evita	75580
______7372______	Pacifico	DURANTE	F	Italia	NA	Napoli	1944/05/23	NA
______7373______	Matteo	ZANETTI	M	Italia	RA	Lugo	1983/01/01	RA			39	2919984920
______7374______	Fatima	MORO	M	Italia	BN	Benevento	1980/07/02	BN
______7375______	Carlo	GAROFALO	F	Italia	NA	Piano di Sorrento	1964/09/23	NA
______7376______	Cassiopea		M		NA	Giugliano in Campania	1945/09/04	NA	Contrada Sartori
______7377______	Joseph	ADHAMI	M	Italia	CE	Orta di Atella	1961/05/09	CE	Borgo Anastasio	2369	39	8636702392
______7378______	Mirko	ROMEO	F	Italia	CE	Caserta	1975/03/21	CE	strada orlando	24836	39	493647008
______7379______	Loris	DE STEFANO		Italia	AV	Grottolella	1961/03/07	AV	Borgo Giordano	44298
______7381______	Lia	RUGGERI	F	Italia	CE	Caserta	1960/07/25	CE	Contrada	42503
______7382______	Brigitta	IORIO	M	Italia	CE	Maddaloni	1944/12/05	CE	contrada martinelli	44244
______7383______	Marcella	MATTIOLI	F	Italiy		Napoli	1963/05/11	NA
______7384______	GrazAano	DI MARCO	M	Italia	SA	Salerny	1952/01/22	SA	vicolo lauro	99474
______7385______	Giulio	6	F	Italia	CE	Pietravairano	1971/05/04	CE	viale ursula	11220	39	8986631868
______7386______		GRAZIANI	F	Italia	NA	Quarto	1916/05/21	NA
______7387______	Alberto	USAI	F	Italia	SA	Sarno	1971/10/21	SA	Vicoalo Ulrico	53687	39	555899004377
______7388______	Eufemia	TOSI	M	Italia	NA	Torre del Greco	1969/01/07	NA
______7389______	Terz	DELFINO	M	Italia		Terzigno	1928/03/30	NA			39	531576632321
______7390______	Elsa	VILLANI		Italia	NA	Napoli	1953/04/21	NA			39	57532093717
______7391______	Emidio	ANTONUCCI	M	Italia	NA	Naopli	1960/08/30	NA	rotondOa d'amico	49366
______7392______	Mecren	MELONI	M	Italia	NA	Napoli		NA
______7393______	Marvin	VERDE	M	Italia	CE	Teverola	1982/05/22	CE	Strada Ileana	94653
______7394______	Vinicio	CAPPELLI	M	Italia	NA	Napoli	1975/02/03	NA
______7395______	Concetta	BALDINI	M	Italia	NA	Caivano	1963/09/17	NA	strada valdo	89102
______7396______	Marino	GRECO	F	Italia	NA	Torre Annuenziata	1952/08/10	NA	Viale Amedeo	22662
______7397______	Rodolfo	CAASADEI	M	Italia	CE	Caserat	1947/06/20	CE	Strada Silvano	82479
______7398______	Amerigo	RUSSO	M	Italia	PZ		1983/12/24	PZ	rotonda colombo	36563
______7399______	Ivonne	COATS	F	Italia	NA	CampXosano	1947/12/12	NA	Canale Ruggiero	4826
______7400______	Giuliano	FEDERICI	M	Italia	SA	San Giovanni a Piro	1972/12/21	SA			39	7610916414
______7401______	Moreno	ALBANESE	M	Italia	NA	Poggiomarino	1964/07/29	NA	Via	30219
______7402______	Audenico	ORLANDI	M	Italia	VE	Jeslo	1951/11/24	VE	Via Ferrara	3761
______7403______		MAZZA	F	Italia	NA	Nola	1954/05/15	NA	Strada BerAandi		39	6912441974
______7404______	Nayade	MARCHETTI	F	Italia	CE	Aversa		CE
______7406______	Ulrico	CALVI	M	Italia	NA	Castellammare di Stabia	1961/10/30	NA			39	75528851780
______7407______	laWtero	RICCI	M	Italia	NA	Sant'Antonio Abate	1964/08/08	NA	Borgo Orfeo	35465
______7408______	Davis	FERRARA	M	Italia	SA	Salerno	1954/12/02	SA	Canale Battaglia	21565
______7409______	Nunzia	MANCINELoLI	F	Italia	NA	Casandrino	1917/11/22	NA	Via Donatella	59665
______7410______	Nathan	LAMBERTI	F	Italia	SA	Angri	1943/01/14	SA			39	565711166
______7411______	Mariano	BATTISTINI	F	Italia	NA	Pomigliano d'Arco	1939/06/19	NA	Viale Elda	73528
______7412______	rAtemide	MONTANARI	F	Italia	NA	Crispano	2003/03/26	NA	Canale Dorian	40467
______7413______	Rosalba	CATANIA	F	Italia	NA	Napoli	1968/04/04	NA	4
______7415______	Mariano		M	Italia	AV	Bisaccia	1961/02/10	AV		69489
______7416______	Lauro	COPPOLA	M	Italia	CE	San Marcellino	1944/04/19	CE	Incrocio Marino	65003
______7417______	Luigi	DI MAIO	M	Italia	SA	Pagani	2001/12/11	SA
______7418______	Donatella	ROSATI	F	Italia	NA	Frattamaggiore	1976/12/03	NA	Strada Conti
______7419______	Azue	CASSANO	M	Italia	NA	Volla	1949/08/25	NA			39	84186122350
______7420______	Ryan	PERRONE	M	Paesi Bassi	Uffelte	Uffelte	1959/11/16	Uffelte	Twanbaan	26893
______7421______	Harrly	ABATE	F	Italia	NA	zaivano	1943/11/22	NA			39	14514166916
______7422______	Gregorio	BOTTI	F	Italia	NA	Napoli	1968/12/12	NA			39	130715267569
______7423______	Danny	FEDELI	M	Italia	CE	Portico di Caserta	1985/11/14	CE	viale rolodfo	70791
______7424______	MARCHESINI	Nayade	F	Italia	NA	Giugliano in Campania	1957/10/23	NA	Gentile	241614	39	8060096478
______7425______	AMATO	Michael	F	Italia	TO	Torino	1972/01/23	TO	viale vitalba	68890
______7427______	Lauren	TOSI	F	Egitto	South Sarah	South Sarah	1963/06/28	South Sarah
______7428______	Audenico		F	Italia	PI	Pisa	1949/06/07	PI	Canale Romano		39	617394458
______7429______	Gelsomina	PUGLIESE	M	Italia	CE	Casapulla	1978/08/29	CE	Borgo Rinaldi	30509
______7430______	Quarto	VINCIGUERRA	F	Italia	NA	Casamarciano	1936/12/13	NA	Piazza Palmieri	82404
______7431______	Patrizio	SANFILIPPO	M	Italia	NA	Cicciano	1954/12/18		Rotonda Ione	30862
______7432______	Erminio	GIORDANO		Italia	SA	Eboli	1985/10/10	SA	Via Pericle	86949
______7433______		FERRO	M	Italia	NA	Afragola	1961/01/14	NA	Borgo Vanria	37625	39	50443498346
______7435______	Michele	MARELL	F	Bosnia	North Seanville	roNth Seanville	1938/11/23	North Seanville			3	1288358
______7436______	Xavier	BIANCH	M	Italia	CE	Curti	1972/03/04	CE	piazza teseo	47661
______7437______	Italo	BIANCHI	M	Italia	NA	Anacarp	1973/12/13	NA	Ferretti	160518	39	72682269450
______7438______	SACCO	Kevin	M	Australia	Port Karachester	Port Karachester	1934/07/29	Port Karachester	Carlos Motorfway	41645
______7439______	Claudia	MATBEUCCI	F	Italia	AV	Rotondi	1957/04/16	AV	via marino	51923	39	93111537778
______7440______	Sibilla	LONGHI	F	Italia	SA	Vietri sul Mare	1976/12/04	SA	Viale Pericle	867526
______7441______	Harry	CAMPANELLA	F	Italia	SA	Postiglione	1940/10/23		4		39	6130492358
