# Supplementary material for: Record linkage of banks and municipalities through multiple criteria and neural networks
Source: PeerJ Comput Sci. 2020 Feb 24;6:e258. doi: 10.7717/peerj-cs.258 (PMC7924437; doi:10.7717/peerj-cs.258)
Supplement: Supplemental Information 4 — Java and Python code to perform Record Linkage as described in the paper. Please refer to the READ_ME file. [file peerj-cs-06-258-s004.zip]

Archive with 500 entries (385 files):
- RecordLinkagePaper/
- RecordLinkagePaper/.DS_Store
- __MACOSX/
- __MACOSX/RecordLinkagePaper/
- __MACOSX/RecordLinkagePaper/._.DS_Store
- RecordLinkagePaper/dataset/
- RecordLinkagePaper/dataset/.DS_Store
- __MACOSX/RecordLinkagePaper/dataset/
- __MACOSX/RecordLinkagePaper/dataset/._.DS_Store
- RecordLinkagePaper/dataset/dataset.csv
- RecordLinkagePaper/dataset/RL-data/
- RecordLinkagePaper/dataset/RL-data/.DS_Store
- __MACOSX/RecordLinkagePaper/dataset/RL-data/
- __MACOSX/RecordLinkagePaper/dataset/RL-data/._.DS_Store
- RecordLinkagePaper/dataset/RL-data/batch.sql
- RecordLinkagePaper/dataset/RL-data/indexing/
- RecordLinkagePaper/dataset/RL-data/indexing/PAIRS_PRE_TAB_A_PRE_TAB_B.CSV
- RecordLinkagePaper/dataset/RL-data/preprocessing/
- RecordLinkagePaper/dataset/RL-data/preprocessing/PRE_TAB_A.CSV
- RecordLinkagePaper/dataset/RL-data/preprocessing/PRE_TAB_B.CSV
- RecordLinkagePaper/dataset/RL-data/RecordLinkage.db
- RecordLinkagePaper/dataset/RL-data/sqlite3.exe
- RecordLinkagePaper/dataset/RL-data/tables/
- RecordLinkagePaper/dataset/RL-data/tables/TAB_A.csv
- RecordLinkagePaper/dataset/RL-data/tables/TAB_B.csv
- RecordLinkagePaper/Demo/
- RecordLinkagePaper/Demo/classifying.py
- RecordLinkagePaper/Demo/dataset.csv
- RecordLinkagePaper/Demo/lib/
- RecordLinkagePaper/Demo/lib/java-string-similarity-1.1.0.jar
- RecordLinkagePaper/Demo/lib/RecordLinkage.jar
- RecordLinkagePaper/Demo/lib/sqlite-jdbc-3.27.2.1.jar
- RecordLinkagePaper/Demo/models/
- RecordLinkagePaper/Demo/models/checkpoint
- RecordLinkagePaper/Demo/models/model.ckpt-10000.data-00000-of-00002
- RecordLinkagePaper/Demo/models/model.ckpt-10000.data-00001-of-00002
- RecordLinkagePaper/Demo/models/model.ckpt-10000.index
- RecordLinkagePaper/Demo/models/model.ckpt-10000.meta
- RecordLinkagePaper/Demo/OUTPUT_TAB_A_TAB_B/
- RecordLinkagePaper/Demo/OUTPUT_TAB_A_TAB_B/FALSE_NEGATIVE.txt
- RecordLinkagePaper/Demo/OUTPUT_TAB_A_TAB_B/FALSE_POSITIVE.txt
- RecordLinkagePaper/Demo/OUTPUT_TAB_A_TAB_B/stats.txt
- RecordLinkagePaper/Demo/OUTPUT_TAB_A_TAB_B/TRUE_NEGATIVE.txt
- RecordLinkagePaper/Demo/OUTPUT_TAB_A_TAB_B/TRUE_POSITIVE.txt
- RecordLinkagePaper/Demo/RecordLinkage.db
- RecordLinkagePaper/Demo/RecordLinkageTest.jar
- RecordLinkagePaper/Java/
- RecordLinkagePaper/Java/RecordLinkage/
- RecordLinkagePaper/Java/RecordLinkage/build/
- RecordLinkagePaper/Java/RecordLinkage/build/built-jar.properties
- RecordLinkagePaper/Java/RecordLinkage/build/classes/
- RecordLinkagePaper/Java/RecordLinkage/build/classes/.netbeans_automatic_build
- RecordLinkagePaper/Java/RecordLinkage/build/classes/.netbeans_update_resources
- RecordLinkagePaper/Java/RecordLinkage/build/classes/config/
- RecordLinkagePaper/Java/RecordLinkage/build/classes/config/Config.class
- RecordLinkagePaper/Java/RecordLinkage/build/classes/config/ConnectionPool.class
- RecordLinkagePaper/Java/RecordLinkage/build/classes/config/IConfig.class
- RecordLinkagePaper/Java/RecordLinkage/build/classes/config/ISource.class
- RecordLinkagePaper/Java/RecordLinkage/build/classes/config/loaders/
- RecordLinkagePaper/Java/RecordLinkage/build/classes/config/loaders/ConfigLoader.class
- RecordLinkagePaper/Java/RecordLinkage/build/classes/config/Source.class
- RecordLinkagePaper/Java/RecordLinkage/build/classes/core/
- RecordLinkagePaper/Java/RecordLinkage/build/classes/core/classifyng/
- RecordLinkagePaper/Java/RecordLinkage/build/classes/core/classifyng/AClassifier.class
- RecordLinkagePaper/Java/RecordLinkage/build/classes/core/classifyng/EMatchStatus.class
- RecordLinkagePaper/Java/RecordLinkage/build/classes/core/classifyng/IClassifier.class
- RecordLinkagePaper/Java/RecordLinkage/build/classes/core/classifyng/IClassifyingResult.class
- RecordLinkagePaper/Java/RecordLinkage/build/classes/core/classifyng/ThresholdClassifier$1.class
- RecordLinkagePaper/Java/RecordLinkage/build/classes/core/classifyng/ThresholdClassifier$ClassifyingResult.class
- RecordLinkagePaper/Java/RecordLinkage/build/classes/core/classifyng/ThresholdClassifier$Tfun$1.class
- RecordLinkagePaper/Java/RecordLinkage/build/classes/core/classifyng/ThresholdClassifier$Tfun$2.class
- RecordLinkagePaper/Java/RecordLinkage/build/classes/core/classifyng/ThresholdClassifier$Tfun.class
- RecordLinkagePaper/Java/RecordLinkage/build/classes/core/classifyng/ThresholdClassifier.class
- RecordLinkagePaper/Java/RecordLinkage/build/classes/core/comparing/
- RecordLinkagePaper/Java/RecordLinkage/build/classes/core/comparing/aggregators/
- RecordLinkagePaper/Java/RecordLinkage/build/classes/core/comparing/aggregators/ArithmeticMeanAggregator.class
- RecordLinkagePaper/Java/RecordLinkage/build/classes/core/comparing/aggregators/EAggregator.class
- RecordLinkagePaper/Java/RecordLinkage/build/classes/core/comparing/aggregators/GeometricMeanAggregator.class
- RecordLinkagePaper/Java/RecordLinkage/build/classes/core/comparing/aggregators/HarmonicMeanAggregator.class
- RecordLinkagePaper/Java/RecordLinkage/build/classes/core/comparing/aggregators/IAggregator.class
- RecordLinkagePaper/Java/RecordLinkage/build/classes/core/comparing/aggregators/MaxAggregator.class
- RecordLinkagePaper/Java/RecordLinkage/build/classes/core/comparing/aggregators/MedianAggregator.class
- RecordLinkagePaper/Java/RecordLinkage/build/classes/core/comparing/aggregators/MidrangeAggregator.class
- RecordLinkagePaper/Java/RecordLinkage/build/classes/core/comparing/aggregators/MinAggregator.class
- RecordLinkagePaper/Java/RecordLinkage/build/classes/core/comparing/aggregators/QuadraticMeanAggregator.class
- RecordLinkagePaper/Java/RecordLinkage/build/classes/core/comparing/comparators/
- RecordLinkagePaper/Java/RecordLinkage/build/classes/core/comparing/comparators/AComparator.class
- RecordLinkagePaper/Java/RecordLinkage/build/classes/core/comparing/comparators/EComparator.class
- RecordLinkagePaper/Java/RecordLinkage/build/classes/core/comparing/comparators/IComparator.class
- RecordLinkagePaper/Java/RecordLinkage/build/classes/core/comparing/comparators/numbers/
- RecordLinkagePaper/Java/RecordLinkage/build/classes/core/comparing/comparators/numbers/ExactIntegerComparator.class
- RecordLinkagePaper/Java/RecordLinkage/build/classes/core/comparing/comparators/strings/
- RecordLinkagePaper/Java/RecordLinkage/build/classes/core/comparing/comparators/strings/CosineComparator.class
- RecordLinkagePaper/Java/RecordLinkage/build/classes/core/comparing/comparators/strings/ExactComparator.class
- RecordLinkagePaper/Java/RecordLinkage/build/classes/core/comparing/comparators/strings/JaccardComparator.class
- RecordLinkagePaper/Java/RecordLinkage/build/classes/core/comparing/comparators/strings/JaroWinklerComparator.class
- RecordLinkagePaper/Java/RecordLinkage/build/classes/core/comparing/comparators/strings/NormalizedLevenshteinComparator.class
- RecordLinkagePaper/Java/RecordLinkage/build/classes/core/comparing/comparators/strings/QGramComparator$1.class
- RecordLinkagePaper/Java/RecordLinkage/build/classes/core/comparing/comparators/strings/QGramComparator$2.class
- RecordLinkagePaper/Java/RecordLinkage/build/classes/core/comparing/comparators/strings/QGramComparator$Formula$1.class
- RecordLinkagePaper/Java/RecordLinkage/build/classes/core/comparing/comparators/strings/QGramComparator$Formula$2.class
- RecordLinkagePaper/Java/RecordLinkage/build/classes/core/comparing/comparators/strings/QGramComparator$Formula$3.class
- RecordLinkagePaper/Java/RecordLinkage/build/classes/core/comparing/comparators/strings/QGramComparator$Formula.class
- RecordLinkagePaper/Java/RecordLinkage/build/classes/core/comparing/comparators/strings/QGramComparator$Tokenizer$1.class
- RecordLinkagePaper/Java/RecordLinkage/build/classes/core/comparing/comparators/strings/QGramComparator$Tokenizer$2.class
- RecordLinkagePaper/Java/RecordLinkage/build/classes/core/comparing/comparators/strings/QGramComparator$Tokenizer$3.class
- RecordLinkagePaper/Java/RecordLinkage/build/classes/core/comparing/comparators/strings/QGramComparator$Tokenizer.class
- RecordLinkagePaper/Java/RecordLinkage/build/classes/core/comparing/comparators/strings/QGramComparator.class
- RecordLinkagePaper/Java/RecordLinkage/build/classes/core/comparing/comparators/strings/SorensenDiceComparator.class
- RecordLinkagePaper/Java/RecordLinkage/build/classes/core/comparing/comparators/strings/TFIDFComparator.class
- RecordLinkagePaper/Java/RecordLinkage/build/classes/core/comparing/IComparer.class
- RecordLinkagePaper/Java/RecordLinkage/build/classes/core/comparing/IComparingResult.class
- RecordLinkagePaper/Java/RecordLinkage/build/classes/core/comparing/InMemoryComparator$ComparingResult.class
- RecordLinkagePaper/Java/RecordLinkage/build/classes/core/comparing/InMemoryComparator.class
- RecordLinkagePaper/Java/RecordLinkage/build/classes/core/comparing/recordComparators/
- RecordLinkagePaper/Java/RecordLinkage/build/classes/core/comparing/recordComparators/FieldRecordComparator.class
- RecordLinkagePaper/Java/RecordLinkage/build/classes/core/comparing/recordComparators/IRecordComparator.class
- RecordLinkagePaper/Java/RecordLinkage/build/classes/core/comparing/weights/
- RecordLinkagePaper/Java/RecordLinkage/build/classes/core/comparing/weights/AWeightEstimator$1.class
- RecordLinkagePaper/Java/RecordLinkage/build/classes/core/comparing/weights/AWeightEstimator.class
- RecordLinkagePaper/Java/RecordLinkage/build/classes/core/comparing/weights/DistinctRatioWeightEstimator.class
- RecordLinkagePaper/Java/RecordLinkage/build/classes/core/comparing/weights/IWeightsEstimator.class
- RecordLinkagePaper/Java/RecordLinkage/build/classes/core/indexing/
- RecordLinkagePaper/Java/RecordLinkage/build/classes/core/indexing/blocking/
- RecordLinkagePaper/Java/RecordLinkage/build/classes/core/indexing/blocking/indexes/
- RecordLinkagePaper/Java/RecordLinkage/build/classes/core/indexing/encoding/
- RecordLinkagePaper/Java/RecordLinkage/build/classes/core/indexing/IIndexer.class
- RecordLinkagePaper/Java/RecordLinkage/build/classes/core/indexing/IIndexingResult.class
- RecordLinkagePaper/Java/RecordLinkage/build/classes/core/indexing/suffixArray/
- RecordLinkagePaper/Java/RecordLinkage/build/classes/core/preprocessing/
- RecordLinkagePaper/Java/RecordLinkage/build/classes/core/preprocessing/APreprocesser.class
- RecordLinkagePaper/Java/RecordLinkage/build/classes/core/preprocessing/cleaning/
- RecordLinkagePaper/Java/RecordLinkage/build/classes/core/preprocessing/cleaning/BaseCleaner.class
- RecordLinkagePaper/Java/RecordLinkage/build/classes/core/preprocessing/cleaning/ECleaner.class
- RecordLinkagePaper/Java/RecordLinkage/build/classes/core/preprocessing/cleaning/ICleaner.class
- RecordLinkagePaper/Java/RecordLinkage/build/classes/core/preprocessing/cleaning/LeadingZeroCleaner.class
- RecordLinkagePaper/Java/RecordLinkage/build/classes/core/preprocessing/cleaning/PhoneCleaner.class
- RecordLinkagePaper/Java/RecordLinkage/build/classes/core/preprocessing/IPreprocesser.class
- RecordLinkagePaper/Java/RecordLinkage/build/classes/core/preprocessing/IPreprocessingResult.class
- RecordLinkagePaper/Java/RecordLinkage/build/classes/core/preprocessing/PreprocessingResult.class
- RecordLinkagePaper/Java/RecordLinkage/build/classes/core/verifying/
- RecordLinkagePaper/Java/RecordLinkage/build/classes/core/verifying/EVerifiedStatus.class
- RecordLinkagePaper/Java/RecordLinkage/build/classes/core/verifying/GoldenStandard.class
- RecordLinkagePaper/Java/RecordLinkage/build/classes/core/verifying/IVerifier.class
- RecordLinkagePaper/Java/RecordLinkage/build/classes/core/verifying/IVerifyingResult.class
- RecordLinkagePaper/Java/RecordLinkage/build/classes/core/verifying/PairLogger.class
- RecordLinkagePaper/Java/RecordLinkage/build/classes/core/verifying/VerifiedPairLogger.class
- RecordLinkagePaper/Java/RecordLinkage/build/classes/core/verifying/Verifier$1.class
- RecordLinkagePaper/Java/RecordLinkage/build/classes/core/verifying/Verifier.class
- RecordLinkagePaper/Java/RecordLinkage/build/classes/core/verifying/VerifyingResult.class
- RecordLinkagePaper/Java/RecordLinkage/build/classes/model/
- RecordLinkagePaper/Java/RecordLinkage/build/classes/model/Column.class
- RecordLinkagePaper/Java/RecordLinkage/build/classes/model/components/
- RecordLinkagePaper/Java/RecordLinkage/build/classes/model/components/IColumn.class
- RecordLinkagePaper/Java/RecordLinkage/build/classes/model/components/IField.class
- RecordLinkagePaper/Java/RecordLinkage/build/classes/model/components/IFieldMapper.class
- RecordLinkagePaper/Java/RecordLinkage/build/classes/model/components/IRecord.class
- RecordLinkagePaper/Java/RecordLinkage/build/classes/model/components/ISchema.class
- RecordLinkagePaper/Java/RecordLinkage/build/classes/model/components/IWeights.class
- RecordLinkagePaper/Java/RecordLinkage/build/classes/model/datasources/
- RecordLinkagePaper/Java/RecordLinkage/build/classes/model/datasources/ACSVSource.class
- RecordLinkagePaper/Java/RecordLinkage/build/classes/model/datasources/CSVSource.class
- RecordLinkagePaper/Java/RecordLinkage/build/classes/model/datasources/ICSVSource.class
- RecordLinkagePaper/Java/RecordLinkage/build/classes/model/datasources/ITable.class
- RecordLinkagePaper/Java/RecordLinkage/build/classes/model/datasources/Table.class
- RecordLinkagePaper/Java/RecordLinkage/build/classes/model/datasources/Table.java.bkp
- RecordLinkagePaper/Java/RecordLinkage/build/classes/model/Field.class
- RecordLinkagePaper/Java/RecordLinkage/build/classes/model/FieldMapper.class
- RecordLinkagePaper/Java/RecordLinkage/build/classes/model/iterators/
- RecordLinkagePaper/Java/RecordLinkage/build/classes/model/iterators/BaseIterator.class
- RecordLinkagePaper/Java/RecordLinkage/build/classes/model/iterators/ClassifyedPairIterator.class
- RecordLinkagePaper/Java/RecordLinkage/build/classes/model/iterators/ComparedRecordIterator.class
- RecordLinkagePaper/Java/RecordLinkage/build/classes/model/iterators/JDBCRecordIterator.class
- RecordLinkagePaper/Java/RecordLinkage/build/classes/model/iterators/RecordIterator.class
- RecordLinkagePaper/Java/RecordLinkage/build/classes/model/iterators/RecordPairIterator.class
- RecordLinkagePaper/Java/RecordLinkage/build/classes/model/pairs/
- RecordLinkagePaper/Java/RecordLinkage/build/classes/model/pairs/ClassifyedPair.class
- RecordLinkagePaper/Java/RecordLinkage/build/classes/model/pairs/ComparedPair.class
- RecordLinkagePaper/Java/RecordLinkage/build/classes/model/pairs/RecordPair.class
- RecordLinkagePaper/Java/RecordLinkage/build/classes/model/pairs/Tuple.class
- RecordLinkagePaper/Java/RecordLinkage/build/classes/model/pairs/VerifiedPair.class
- RecordLinkagePaper/Java/RecordLinkage/build/classes/model/Record.class
- RecordLinkagePaper/Java/RecordLinkage/build/classes/model/Schema.class
- RecordLinkagePaper/Java/RecordLinkage/build/classes/model/Weights.class
- RecordLinkagePaper/Java/RecordLinkage/build/classes/query/
- RecordLinkagePaper/Java/RecordLinkage/build/classes/query/conditions/
- RecordLinkagePaper/Java/RecordLinkage/build/classes/query/conditions/Condition.class
- RecordLinkagePaper/Java/RecordLinkage/build/classes/query/conditions/Predicate.class
- RecordLinkagePaper/Java/RecordLinkage/build/classes/Test.class
- RecordLinkagePaper/Java/RecordLinkage/build/classes/utils/
- RecordLinkagePaper/Java/RecordLinkage/build/classes/utils/ETypes.class
- RecordLinkagePaper/Java/RecordLinkage/build/classes/utils/JDBCUtils.class
- RecordLinkagePaper/Java/RecordLinkage/build/classes/utils/math/
- RecordLinkagePaper/Java/RecordLinkage/build/classes/utils/math/ENormalizer$1.class
- RecordLinkagePaper/Java/RecordLinkage/build/classes/utils/math/ENormalizer$2.class
- RecordLinkagePaper/Java/RecordLinkage/build/classes/utils/math/ENormalizer$3.class
- RecordLinkagePaper/Java/RecordLinkage/build/classes/utils/math/ENormalizer$4.class
- RecordLinkagePaper/Java/RecordLinkage/build/classes/utils/math/ENormalizer$5.class
- RecordLinkagePaper/Java/RecordLinkage/build/classes/utils/math/ENormalizer$6.class
- RecordLinkagePaper/Java/RecordLinkage/build/classes/utils/math/ENormalizer.class
- RecordLinkagePaper/Java/RecordLinkage/build/classes/utils/math/INormalizer.class
- RecordLinkagePaper/Java/RecordLinkage/build/classes/utils/math/IVector.class
- RecordLinkagePaper/Java/RecordLinkage/build/classes/utils/math/UncheckedVector.class
- RecordLinkagePaper/Java/RecordLinkage/build/classes/utils/math/Vector.class
- RecordLinkagePaper/Java/RecordLinkage/build/classes/utils/ObjectUtils.class
- RecordLinkagePaper/Java/RecordLinkage/build/classes/utils/query/
- RecordLinkagePaper/Java/RecordLinkage/build/classes/utils/query/conditions/
- RecordLinkagePaper/Java/RecordLinkage/build/classes/utils/query/conditions/Condition.rs
- RecordLinkagePaper/Java/RecordLinkage/build/classes/utils/query/conditions/Predicate.rs
- RecordLinkagePaper/Java/RecordLinkage/build/classes/utils/query/create/
- RecordLinkagePaper/Java/RecordLinkage/build/classes/utils/query/create/CreateStatment.class
- RecordLinkagePaper/Java/RecordLinkage/build/classes/utils/query/create/IColumnType.class
- RecordLinkagePaper/Java/RecordLinkage/build/classes/utils/query/create/ICreate.class
- RecordLinkagePaper/Java/RecordLinkage/build/classes/utils/query/insert/
- RecordLinkagePaper/Java/RecordLinkage/build/classes/utils/query/insert/IColumnValue.class
- RecordLinkagePaper/Java/RecordLinkage/build/classes/utils/query/insert/IInsert.class
- RecordLinkagePaper/Java/RecordLinkage/build/classes/utils/query/insert/InsertStatment.class
- RecordLinkagePaper/Java/RecordLinkage/build/classes/utils/query/insert/IValue.class
- RecordLinkagePaper/Java/RecordLinkage/build/classes/utils/query/insert/IValues.class
- RecordLinkagePaper/Java/RecordLinkage/build/classes/utils/query/IQueryBuilder.class
- RecordLinkagePaper/Java/RecordLinkage/build/classes/utils/query/Query.class
- RecordLinkagePaper/Java/RecordLinkage/build/classes/utils/query/QueryBuilder.class
- RecordLinkagePaper/Java/RecordLinkage/build/classes/utils/query/select/
- RecordLinkagePaper/Java/RecordLinkage/build/classes/utils/query/select/IFrom$EJoinType.class
- RecordLinkagePaper/Java/RecordLinkage/build/classes/utils/query/select/IFrom.class
- RecordLinkagePaper/Java/RecordLinkage/build/classes/utils/query/select/IHaving.class
- RecordLinkagePaper/Java/RecordLinkage/build/classes/utils/query/select/IOrder.class
- RecordLinkagePaper/Java/RecordLinkage/build/classes/utils/query/select/IOther.class
- RecordLinkagePaper/Java/RecordLinkage/build/classes/utils/query/select/ISelect.class
- RecordLinkagePaper/Java/RecordLinkage/build/classes/utils/query/select/IWhere.class
- RecordLinkagePaper/Java/RecordLinkage/build/classes/utils/query/select/SelectStatment$1.class
- RecordLinkagePaper/Java/RecordLinkage/build/classes/utils/query/select/SelectStatment.class
- RecordLinkagePaper/Java/RecordLinkage/build/classes/utils/query/update/
- RecordLinkagePaper/Java/RecordLinkage/build/classes/utils/query/update/ISetValue.class
- RecordLinkagePaper/Java/RecordLinkage/build/classes/utils/query/update/IUpdate.class
- RecordLinkagePaper/Java/RecordLinkage/build/classes/utils/query/update/IUpdateWhere.class
- RecordLinkagePaper/Java/RecordLinkage/build/classes/utils/query/update/UpdateStatement.class
- RecordLinkagePaper/Java/RecordLinkage/build/empty/
- RecordLinkagePaper/Java/RecordLinkage/build/generated-sources/
- RecordLinkagePaper/Java/RecordLinkage/build/generated-sources/ap-source-output/
- RecordLinkagePaper/Java/RecordLinkage/build.xml
- RecordLinkagePaper/Java/RecordLinkage/CNazioni.txt
- RecordLinkagePaper/Java/RecordLinkage/DComuni.txt
- RecordLinkagePaper/Java/RecordLinkage/dist/
- RecordLinkagePaper/Java/RecordLinkage/dist/lib/
- RecordLinkagePaper/Java/RecordLinkage/dist/lib/java-string-similarity-1.1.0.jar
- RecordLinkagePaper/Java/RecordLinkage/dist/README.TXT
- RecordLinkagePaper/Java/RecordLinkage/dist/RecordLinkage.jar
- RecordLinkagePaper/Java/RecordLinkage/manifest.mf
- RecordLinkagePaper/Java/RecordLinkage/nbproject/
- RecordLinkagePaper/Java/RecordLinkage/nbproject/build-impl.xml
- RecordLinkagePaper/Java/RecordLinkage/nbproject/genfiles.properties
- RecordLinkagePaper/Java/RecordLinkage/nbproject/private/
- RecordLinkagePaper/Java/RecordLinkage/nbproject/private/config.properties
- RecordLinkagePaper/Java/RecordLinkage/nbproject/private/private.properties
- RecordLinkagePaper/Java/RecordLinkage/nbproject/private/private.xml
- RecordLinkagePaper/Java/RecordLinkage/nbproject/private/profiler/
- RecordLinkagePaper/Java/RecordLinkage/nbproject/private/profiler/configurations.xml
- RecordLinkagePaper/Java/RecordLinkage/nbproject/project.properties
- RecordLinkagePaper/Java/RecordLinkage/nbproject/project.xml
- RecordLinkagePaper/Java/RecordLinkage/src/
- RecordLinkagePaper/Java/RecordLinkage/src/config/
- RecordLinkagePaper/Java/RecordLinkage/src/config/Config.java
- RecordLinkagePaper/Java/RecordLinkage/src/config/ConnectionPool.java
- RecordLinkagePaper/Java/RecordLinkage/src/config/IConfig.java
- RecordLinkagePaper/Java/RecordLinkage/src/config/ISource.java
- RecordLinkagePaper/Java/RecordLinkage/src/config/loaders/
- RecordLinkagePaper/Java/RecordLinkage/src/config/loaders/ConfigLoader.java
- RecordLinkagePaper/Java/RecordLinkage/src/config/Source.java
- RecordLinkagePaper/Java/RecordLinkage/src/core/
- RecordLinkagePaper/Java/RecordLinkage/src/core/classifyng/
- RecordLinkagePaper/Java/RecordLinkage/src/core/classifyng/AClassifier.java
- RecordLinkagePaper/Java/RecordLinkage/src/core/classifyng/EMatchStatus.java
- RecordLinkagePaper/Java/RecordLinkage/src/core/classifyng/IClassifier.java
- RecordLinkagePaper/Java/RecordLinkage/src/core/classifyng/IClassifyingResult.java
- RecordLinkagePaper/Java/RecordLinkage/src/core/classifyng/ThresholdClassifier.java
- RecordLinkagePaper/Java/RecordLinkage/src/core/comparing/
- RecordLinkagePaper/Java/RecordLinkage/src/core/comparing/aggregators/
- RecordLinkagePaper/Java/RecordLinkage/src/core/comparing/aggregators/ArithmeticMeanAggregator.java
- RecordLinkagePaper/Java/RecordLinkage/src/core/comparing/aggregators/EAggregator.java
- RecordLinkagePaper/Java/RecordLinkage/src/core/comparing/aggregators/GeometricMeanAggregator.java
- RecordLinkagePaper/Java/RecordLinkage/src/core/comparing/aggregators/HarmonicMeanAggregator.java
- RecordLinkagePaper/Java/RecordLinkage/src/core/comparing/aggregators/IAggregator.java
- RecordLinkagePaper/Java/RecordLinkage/src/core/comparing/aggregators/MaxAggregator.java
- RecordLinkagePaper/Java/RecordLinkage/src/core/comparing/aggregators/MedianAggregator.java
- RecordLinkagePaper/Java/RecordLinkage/src/core/comparing/aggregators/MidrangeAggregator.java
- RecordLinkagePaper/Java/RecordLinkage/src/core/comparing/aggregators/MinAggregator.java
- RecordLinkagePaper/Java/RecordLinkage/src/core/comparing/aggregators/QuadraticMeanAggregator.java
- RecordLinkagePaper/Java/RecordLinkage/src/core/comparing/comparators/
- RecordLinkagePaper/Java/RecordLinkage/src/core/comparing/comparators/AComparator.java
- RecordLinkagePaper/Java/RecordLinkage/src/core/comparing/comparators/EComparator.java
- RecordLinkagePaper/Java/RecordLinkage/src/core/comparing/comparators/IComparator.java
- RecordLinkagePaper/Java/RecordLinkage/src/core/comparing/comparators/numbers/
- RecordLinkagePaper/Java/RecordLinkage/src/core/comparing/comparators/numbers/ExactIntegerComparator.java
- RecordLinkagePaper/Java/RecordLinkage/src/core/comparing/comparators/strings/
- RecordLinkagePaper/Java/RecordLinkage/src/core/comparing/comparators/strings/CosineComparator.java
- RecordLinkagePaper/Java/RecordLinkage/src/core/comparing/comparators/strings/ExactComparator.java
- RecordLinkagePaper/Java/RecordLinkage/src/core/comparing/comparators/strings/JaccardComparator.java
- RecordLinkagePaper/Java/RecordLinkage/src/core/comparing/comparators/strings/JaroWinklerComparator.java
- RecordLinkagePaper/Java/RecordLinkage/src/core/comparing/comparators/strings/NormalizedLevenshteinComparator.java
[truncated: 200 more entries]
