# Supplementary material for: Record linkage of banks and municipalities through multiple criteria and neural networks
Source: PeerJ Comput Sci. 2020 Feb 24;6:e258. doi: 10.7717/peerj-cs.258 (PMC7924437; doi:10.7717/peerj-cs.258)
Supplement: Supplemental Information 4 — Java and Python code to perform Record Linkage as described in the paper. Please refer to the READ_ME file. [file peerj-cs-06-258-s004.zip › RecordLinkagePaper/dataset/dataset.csv]

NOME_JARO_WINKLER	NOME_COSINE	NOME_BIGRAM	NOME_TRIGRAM	NOME_NORMALIZED_LEVENSHTEIN	NOME_SIRESEN_DICE	NOME_JACCARD	NOME_EXACT	COGNOME_JARO_WINKLER	COGNOME_COSINE	COGNOME_BIGRAM	COGNOME_TRIGRAM	COGNOME_NORMALIZED_LEVENSHTEIN	COGNOME_SIRESEN_DICE	COGNOME_JACCARD	COGNOME_EXACT	SESSO_JARO_WINKLER	SESSO_COSINE	SESSO_BIGRAM	SESSO_TRIGRAM	SESSO_NORMALIZED_LEVENSHTEIN	SESSO_SIRESEN_DICE	SESSO_JACCARD	SESSO_EXACT	STATO_NASCITA_JARO_WINKLER	STATO_NASCITA_COSINE	STATO_NASCITA_BIGRAM	STATO_NASCITA_TRIGRAM	STATO_NASCITA_NORMALIZED_LEVENSHTEIN	STATO_NASCITA_SIRESEN_DICE	STATO_NASCITA_JACCARD	STATO_NASCITA_EXACT	DATA_NASCITA_JARO_WINKLER	DATA_NASCITA_COSINE	DATA_NASCITA_BIGRAM	DATA_NASCITA_TRIGRAM	DATA_NASCITA_NORMALIZED_LEVENSHTEIN	DATA_NASCITA_SIRESEN_DICE	DATA_NASCITA_JACCARD	DATA_NASCITA_EXACT	COMUNE_NASCITA_JARO_WINKLER	COMUNE_NASCITA_COSINE	COMUNE_NASCITA_BIGRAM	COMUNE_NASCITA_TRIGRAM	COMUNE_NASCITA_NORMALIZED_LEVENSHTEIN	COMUNE_NASCITA_SIRESEN_DICE	COMUNE_NASCITA_JACCARD	COMUNE_NASCITA_EXACT	PROVINCIA_NASCITA_JARO_WINKLER	PROVINCIA_NASCITA_COSINE
0.68333334	0.0	0.18181819	0.0	0.25	0.0	0.0	0.0	0.41666666	0.0	0.0	0.0	0.125	0.0	0.0	0.0	0.0	0.0	0.0	0.0	0.0	0.0	0.0	0.0	0.9666667	0.4472136	0.72727275	0.44444445	0.85714287	0.44444445	0.2857143	0.0	0.8222222	0.33333334	0.5714286	0.33333334	0.75	0.33333334	0.2	0.0	0.5888889	0.0	0.0	0.0	0.25	0.0	0.0	0.0	0.0	0.0
0.5277778	0.0	0.0	0.0	0.25	0.0	0.0	0.0	0.5472222	0.0	0.0	0.0	0.25	0.0	0.0	0.0	0.0	0.0	0.0	0.0	0.0	0.0	0.0	0.0	0.9666667	0.4472136	0.72727275	0.44444445	0.85714287	0.44444445	0.2857143	0.0	0.8222222	0.33333334	0.5714286	0.33333334	0.75	0.33333334	0.2	0.0	0.49487182	0.0	0.0952381	0.0	0.15384616	0.0	0.0	0.0	0.0	0.0
0.6388889	0.0	0.33333334	0.0	0.375	0.0	0.0	0.0	0.6011905	0.0	0.0	0.0	0.375	0.0	0.0	0.0	1.0	1.0	1.0	1.0	1.0	1.0	1.0	1.0	0.89444447	0.2236068	0.54545456	0.22222222	0.71428573	0.22222222	0.125	0.0	0.8952381	0.33333334	0.71428573	0.33333334	0.75	0.33333334	0.2	0.0	0.57380956	0.0	0.13333334	0.0	0.3	0.0	0.0	0.0	0.0	0.0
0.5648148	0.0	0.26666668	0.0	0.33333334	0.0	0.0	0.0	0.0	0.0	0.0	0.0	0.0	0.0	0.0	0.0	1.0	1.0	1.0	1.0	1.0	1.0	1.0	1.0	0.9666667	0.4472136	0.72727275	0.44444445	0.85714287	0.44444445	0.2857143	0.0	0.8222222	0.33333334	0.5714286	0.33333334	0.75	0.33333334	0.2	0.0	0.4888889	0.0	0.14285715	0.0	0.3	0.0	0.0	0.0	0.0	0.0
0.5238095	0.0	0.0	0.0	0.14285715	0.0	0.0	0.0	0.41919193	0.0	0.0	0.0	0.09090909	0.0	0.0	0.0	0.0	0.0	0.0	0.0	0.0	0.0	0.0	0.0	1.0	1.0	1.0	1.0	1.0	1.0	1.0	1.0	0.8666667	0.33333334	0.5714286	0.33333334	0.75	0.33333334	0.2	0.0	0.0	0.0	0.0	0.0	0.0	0.0	0.0	0.0	0.0	0.0
0.0	0.0	0.0	0.0	0.0	0.0	0.0	0.0	0.52727276	0.0	0.0	0.0	0.09090909	0.0	0.0	0.0	0.0	0.0	0.0	0.0	0.0	0.0	0.0	0.0	1.0	1.0	1.0	1.0	1.0	1.0	1.0	1.0	0.8666667	0.33333334	0.5714286	0.33333334	0.75	0.33333334	0.2	0.0	0.0	0.0	0.0	0.0	0.0	0.0	0.0	0.0	1.0	1.0
0.43650794	0.0	0.0	0.0	0.0	0.0	0.0	0.0	0.4112554	0.0	0.0	0.0	0.0	0.0	0.0	0.0	0.0	0.0	0.0	0.0	0.0	0.0	0.0	0.0	1.0	1.0	1.0	1.0	1.0	1.0	1.0	1.0	0.8222222	0.33333334	0.61538464	0.33333334	0.75	0.33333334	0.2	0.0	0.0	0.0	0.0	0.0	0.0	0.0	0.0	0.0	1.0	1.0
0.64285713	0.0	0.0	0.0	0.2857143	0.0	0.0	0.0	0.56168836	0.0	0.0	0.0	0.27272728	0.0	0.0	0.0	0.0	0.0	0.0	0.0	0.0	0.0	0.0	0.0	1.0	1.0	1.0	1.0	1.0	1.0	1.0	1.0	1.0	1.0	1.0	1.0	1.0	1.0	1.0	1.0	0.0	0.0	0.0	0.0	0.0	0.0	0.0	0.0	0.0	0.0
0.61904764	0.0	0.16666667	0.0	0.2857143	0.0	0.0	0.0	0.47727275	0.0	0.0	0.0	0.18181819	0.0	0.0	0.0	0.0	0.0	0.0	0.0	0.0	0.0	0.0	0.0	1.0	1.0	1.0	1.0	1.0	1.0	1.0	1.0	0.93333334	0.33333334	0.71428573	0.33333334	0.75	0.33333334	0.2	0.0	0.0	0.0	0.0	0.0	0.0	0.0	0.0	0.0	0.0	0.0
0.5119048	0.0	0.0	0.0	0.125	0.0	0.0	0.0	0.5378788	0.0	0.23529412	0.0	0.27272728	0.0	0.0	0.0	0.0	0.0	0.0	0.0	0.0	0.0	0.0	0.0	1.0	1.0	1.0	1.0	1.0	1.0	1.0	1.0	0.8952381	0.5	0.71428573	0.5	0.875	0.5	0.33333334	0.0	0.0	0.0	0.0	0.0	0.0	0.0	0.0	0.0	0.0	0.0
0.0	0.0	0.0	0.0	0.0	0.0	0.0	0.0	0.0	0.0	0.0	0.0	0.0	0.0	0.0	0.0	0.0	0.0	0.0	0.0	0.0	0.0	0.0	0.0	1.0	1.0	1.0	1.0	1.0	1.0	1.0	1.0	0.90833336	0.5	0.71428573	0.5	0.875	0.5	0.33333334	0.0	0.32539684	0.0	0.11111111	0.0	0.21428572	0.0	0.0	0.0	0.0	0.0
0.5119048	0.0	0.0	0.0	0.25	0.0	0.0	0.0	0.0	0.0	0.0	0.0	0.0	0.0	0.0	0.0	0.0	0.0	0.0	0.0	0.0	0.0	0.0	0.0	1.0	1.0	1.0	1.0	1.0	1.0	1.0	1.0	0.8	0.16666667	0.42857143	0.16666667	0.625	0.16666667	0.09090909	0.0	0.44444445	0.0	0.0	0.0	0.0	0.0	0.0	0.0	0.0	0.0
1.0	1.0	1.0	1.0	1.0	1.0	1.0	1.0	0.97333336	0.375	0.5555556	0.375	0.8	0.375	0.23076923	0.0	1.0	1.0	1.0	1.0	1.0	1.0	1.0	1.0	1.0	1.0	1.0	1.0	1.0	1.0	1.0	1.0	0.975	0.8333333	0.85714287	0.8333333	0.875	0.8333333	0.71428573	0.0	1.0	1.0	1.0	1.0	1.0	1.0	1.0	1.0	1.0	1.0
0.45555556	0.0	0.0	0.0	0.0	0.0	0.0	0.0	0.4952381	0.0	0.13333334	0.0	0.1	0.0	0.0	0.0	0.0	0.0	0.0	0.0	0.0	0.0	0.0	0.0	1.0	1.0	1.0	1.0	1.0	1.0	1.0	1.0	0.8222222	0.33333334	0.5714286	0.33333334	0.75	0.33333334	0.2	0.0	0.7651515	0.4082483	0.47058824	0.4	0.54545456	0.4	0.25	0.0	0.0	0.0
0.5650794	0.0	0.0	0.0	0.2857143	0.0	0.0	0.0	0.59999996	0.0	0.23529412	0.0	0.1	0.0	0.0	0.0	0.0	0.0	0.0	0.0	0.0	0.0	0.0	0.0	1.0	1.0	1.0	1.0	1.0	1.0	1.0	1.0	0.8222222	0.33333334	0.5714286	0.33333334	0.75	0.33333334	0.2	0.0	0.54924244	0.0	0.0	0.0	0.27272728	0.0	0.0	0.0	0.0	0.0
0.60714287	0.0	0.15384616	0.0	0.375	0.0	0.0	0.0	0.71309525	0.0	0.0	0.0	0.375	0.0	0.0	0.0	0.0	0.0	0.0	0.0	0.0	0.0	0.0	0.0	1.0	1.0	1.0	1.0	1.0	1.0	1.0	1.0	0.8222222	0.33333334	0.61538464	0.33333334	0.75	0.33333334	0.2	0.0	0.5277778	0.0	0.16666667	0.0	0.125	0.0	0.0	0.0	0.6666667	0.0
0.67619056	0.0	0.2	0.0	0.42857143	0.0	0.0	0.0	0.5238095	0.0	0.0	0.0	0.2857143	0.0	0.0	0.0	1.0	1.0	1.0	1.0	1.0	1.0	1.0	1.0	1.0	1.0	1.0	1.0	1.0	1.0	1.0	1.0	0.93333334	0.5	0.71428573	0.5	0.875	0.5	0.33333334	0.0	0.5277778	0.0	0.16666667	0.0	0.125	0.0	0.0	0.0	0.6666667	0.0
0.42857143	0.0	0.0	0.0	0.0	0.0	0.0	0.0	0.6011905	0.0	0.0	0.0	0.125	0.0	0.0	0.0	1.0	1.0	1.0	1.0	1.0	1.0	1.0	1.0	1.0	1.0	1.0	1.0	1.0	1.0	1.0	1.0	0.90833336	0.5	0.71428573	0.5	0.875	0.5	0.33333334	0.0	0.0	0.0	0.0	0.0	0.0	0.0	0.0	0.0	0.6666667	0.0
0.50529104	0.3380617	0.46153846	0.33333334	0.22222222	0.33333334	0.2	0.0	0.43650794	0.0	0.0	0.0	0.0	0.0	0.0	0.0	1.0	1.0	1.0	1.0	1.0	1.0	1.0	1.0	1.0	1.0	1.0	1.0	1.0	1.0	1.0	1.0	0.8222222	0.33333334	0.5714286	0.33333334	0.75	0.33333334	0.2	0.0	0.39880952	0.11785113	0.2	0.11111111	0.071428575	0.11111111	0.05882353	0.0	1.0	1.0
0.74285716	0.2	0.33333334	0.2	0.42857143	0.2	0.11111111	0.0	0.60714287	0.0	0.33333334	0.0	0.25	0.0	0.0	0.0	0.0	0.0	0.0	0.0	0.0	0.0	0.0	0.0	1.0	1.0	1.0	1.0	1.0	1.0	1.0	1.0	0.90833336	0.5	0.71428573	0.5	0.875	0.5	0.33333334	0.0	0.6011905	0.18257418	0.30769232	0.18181819	0.125	0.18181819	0.1	0.0	1.0	1.0
0.5619047	0.0	0.2	0.0	0.2857143	0.0	0.0	0.0	0.5761905	0.0	0.13333334	0.0	0.3	0.0	0.0	0.0	0.0	0.0	0.0	0.0	0.0	0.0	0.0	0.0	1.0	1.0	1.0	1.0	1.0	1.0	1.0	1.0	0.8222222	0.33333334	0.5714286	0.33333334	0.75	0.33333334	0.2	0.0	0.40530303	0.13608277	0.23529412	0.13333334	0.09090909	0.13333334	0.071428575	0.0	0.0	0.0
0.0	0.0	0.0	0.0	0.0	0.0	0.0	0.0	0.5277778	0.0	0.0	0.0	0.125	0.0	0.0	0.0	1.0	1.0	1.0	1.0	1.0	1.0	1.0	1.0	1.0	1.0	1.0	1.0	1.0	1.0	1.0	1.0	0.8222222	0.33333334	0.5714286	0.33333334	0.75	0.33333334	0.2	0.0	0.50555557	0.0	0.2	0.0	0.16666667	0.0	0.0	0.0	0.6666667	0.0
0.0	0.0	0.0	0.0	0.0	0.0	0.0	0.0	0.55	0.0	0.0	0.0	0.125	0.0	0.0	0.0	0.0	0.0	0.0	0.0	0.0	0.0	0.0	0.0	1.0	1.0	1.0	1.0	1.0	1.0	1.0	1.0	0.8666667	0.33333334	0.5714286	0.33333334	0.75	0.33333334	0.2	0.0	0.6521164	0.0	0.06666667	0.0	0.2857143	0.0	0.0	0.0	0.0	0.0
0.0	0.0	0.0	0.0	0.0	0.0	0.0	0.0	0.47222224	0.0	0.0	0.0	0.125	0.0	0.0	0.0	0.0	0.0	0.0	0.0	0.0	0.0	0.0	0.0	1.0	1.0	1.0	1.0	1.0	1.0	1.0	1.0	0.8666667	0.33333334	0.5714286	0.33333334	0.75	0.33333334	0.2	0.0	0.5833333	0.0	0.0	0.0	0.25	0.0	0.0	0.0	0.0	0.0
0.42261901	0.0	0.0	0.0	0.0	0.0	0.0	0.0	0.4416667	0.0	0.0	0.0	0.125	0.0	0.0	0.0	1.0	1.0	1.0	1.0	1.0	1.0	1.0	1.0	1.0	1.0	1.0	1.0	1.0	1.0	1.0	1.0	0.8666667	0.33333334	0.5714286	0.33333334	0.75	0.33333334	0.2	0.0	0.5092593	0.0	0.10526316	0.0	0.25	0.0	0.0	0.0	0.6666667	0.0
0.47222224	0.0	0.0	0.0	0.0	0.0	0.0	0.0	0.0	0.0	0.0	0.0	0.0	0.0	0.0	0.0	1.0	1.0	1.0	1.0	1.0	1.0	1.0	1.0	1.0	1.0	1.0	1.0	1.0	1.0	1.0	1.0	0.8	0.28867513	0.36363637	0.18181819	0.625	0.18181819	0.1	0.0	0.4138889	0.0	0.0	0.0	0.13333334	0.0	0.0	0.0	0.0	0.0
0.5277778	0.0	0.0	0.0	0.125	0.0	0.0	0.0	0.4179894	0.0	0.0	0.0	0.11111111	0.0	0.0	0.0	1.0	1.0	1.0	1.0	1.0	1.0	1.0	1.0	1.0	1.0	1.0	1.0	1.0	1.0	1.0	1.0	0.93333334	0.5	0.4	0.2	0.75	0.2	0.11111111	0.0	0.5277778	0.0	0.0	0.0	0.125	0.0	0.0	0.0	0.0	0.0
0.60714287	0.0	0.0	0.0	0.25	0.0	0.0	0.0	0.61904764	0.0	0.16666667	0.0	0.2857143	0.0	0.0	0.0	0.0	0.0	0.0	0.0	0.0	0.0	0.0	0.0	1.0	1.0	1.0	1.0	1.0	1.0	1.0	1.0	1.0	1.0	1.0	1.0	1.0	1.0	1.0	1.0	0.60714287	0.0	0.0	0.0	0.25	0.0	0.0	0.0	0.84999996	0.0
0.44444445	0.0	0.0	0.0	0.083333336	0.0	0.0	0.0	0.7714286	0.0	0.0	0.0	0.42857143	0.0	0.0	0.0	1.0	1.0	1.0	1.0	1.0	1.0	1.0	1.0	1.0	1.0	1.0	1.0	1.0	1.0	1.0	1.0	0.8022222	0.20412415	0.54545456	0.2	0.625	0.2	0.11111111	0.0	0.58730155	0.0	0.0	0.0	0.33333334	0.0	0.0	0.0	1.0	1.0
0.0	0.0	0.0	0.0	0.0	0.0	0.0	0.0	0.75357145	0.0	0.0	0.0	0.42857143	0.0	0.0	0.0	0.0	0.0	0.0	0.0	0.0	0.0	0.0	0.0	1.0	1.0	1.0	1.0	1.0	1.0	1.0	1.0	0.8222222	0.33333334	0.5714286	0.33333334	0.75	0.33333334	0.2	0.0	0.50555557	0.0	0.13333334	0.0	0.25	0.0	0.0	0.0	0.6666667	0.0
0.64285713	0.0	0.0	0.0	0.42857143	0.0	0.0	0.0	0.38333333	0.0	0.0	0.0	0.25	0.0	0.0	0.0	1.0	1.0	1.0	1.0	1.0	1.0	1.0	1.0	1.0	1.0	1.0	1.0	1.0	1.0	1.0	1.0	0.68333334	0.16666667	0.33333334	0.16666667	0.625	0.16666667	0.09090909	0.0	0.5119048	0.0	0.0	0.0	0.125	0.0	0.0	0.0	0.0	0.0
0.61904764	0.2	0.33333334	0.2	0.14285715	0.2	0.11111111	0.0	0.44761905	0.0	0.0	0.0	0.14285715	0.0	0.0	0.0	0.0	0.0	0.0	0.0	0.0	0.0	0.0	0.0	1.0	1.0	1.0	1.0	1.0	1.0	1.0	1.0	0.8444444	0.33333334	0.5	0.33333334	0.75	0.33333334	0.2	0.0	0.0	0.0	0.0	0.0	0.0	0.0	0.0	0.0	0.0	0.0
0.5619047	0.0	0.2	0.0	0.14285715	0.0	0.0	0.0	0.4416667	0.0	0.0	0.0	0.125	0.0	0.0	0.0	0.0	0.0	0.0	0.0	0.0	0.0	0.0	0.0	1.0	1.0	1.0	1.0	1.0	1.0	1.0	1.0	0.8222222	0.16666667	0.33333334	0.16666667	0.75	0.16666667	0.09090909	0.0	0.53968257	0.0	0.0	0.0	0.2857143	0.0	0.0	0.0	0.0	0.0
0.5238095	0.0	0.0	0.0	0.0	0.0	0.0	0.0	0.59999996	0.0	0.0	0.0	0.4	0.0	0.0	0.0	1.0	1.0	1.0	1.0	1.0	1.0	1.0	1.0	1.0	1.0	1.0	1.0	1.0	1.0	1.0	1.0	0.8222222	0.16666667	0.33333334	0.16666667	0.625	0.16666667	0.09090909	0.0	0.5670996	0.0	0.0	0.0	0.18181819	0.0	0.0	0.0	1.0	1.0
0.60714287	0.0	0.15384616	0.0	0.125	0.0	0.0	0.0	0.46666667	0.0	0.0	0.0	0.2	0.0	0.0	0.0	1.0	1.0	1.0	1.0	1.0	1.0	1.0	1.0	1.0	1.0	1.0	1.0	1.0	1.0	1.0	1.0	0.8222222	0.16666667	0.33333334	0.16666667	0.75	0.16666667	0.09090909	0.0	0.42857143	0.0	0.0	0.0	0.14285715	0.0	0.0	0.0	0.0	0.0
0.4642857	0.0	0.0	0.0	0.14285715	0.0	0.0	0.0	0.59999996	0.0	0.0	0.0	0.2	0.0	0.0	0.0	0.0	0.0	0.0	0.0	0.0	0.0	0.0	0.0	1.0	1.0	1.0	1.0	1.0	1.0	1.0	1.0	0.93333334	0.5	0.6666667	0.5	0.875	0.5	0.33333334	0.0	0.5119048	0.0	0.0	0.0	0.125	0.0	0.0	0.0	0.0	0.0
0.53968257	0.0	0.0	0.0	0.2857143	0.0	0.0	0.0	0.5619047	0.0	0.0	0.0	0.2857143	0.0	0.0	0.0	0.0	0.0	0.0	0.0	0.0	0.0	0.0	0.0	1.0	1.0	1.0	1.0	1.0	1.0	1.0	1.0	0.93333334	0.33333334	0.5	0.33333334	0.75	0.33333334	0.2	0.0	0.0	0.0	0.0	0.0	0.0	0.0	0.0	0.0	0.52777773	0.0
0.0	0.0	0.0	0.0	0.0	0.0	0.0	0.0	0.0	0.0	0.0	0.0	0.0	0.0	0.0	0.0	1.0	1.0	1.0	1.0	1.0	1.0	1.0	1.0	1.0	1.0	1.0	1.0	1.0	1.0	1.0	1.0	0.8222222	0.33333334	0.5714286	0.33333334	0.75	0.33333334	0.2	0.0	0.5952381	0.0	0.1	0.0	0.071428575	0.0	0.0	0.0	0.0	0.0
0.44761905	0.0	0.0	0.0	0.14285715	0.0	0.0	0.0	0.6011905	0.0	0.15384616	0.0	0.375	0.0	0.0	0.0	0.0	0.0	0.0	0.0	0.0	0.0	0.0	0.0	1.0	1.0	1.0	1.0	1.0	1.0	1.0	1.0	0.8222222	0.33333334	0.5714286	0.33333334	0.75	0.33333334	0.2	0.0	0.4206349	0.0	0.0	0.0	0.11111111	0.0	0.0	0.0	1.0	1.0
0.0	0.0	0.0	0.0	0.0	0.0	0.0	0.0	0.8000001	0.0	0.2	0.0	0.5	0.0	0.0	0.0	1.0	1.0	1.0	1.0	1.0	1.0	1.0	1.0	0.0	0.0	0.0	0.0	0.0	0.0	0.0	0.0	0.45833334	0.57735026	0.6	0.5	0.5	0.5	0.33333334	0.0	0.48472223	0.0	0.10526316	0.0	0.25	0.0	0.0	0.0	0.0	0.0
0.46666667	0.0	0.0	0.0	0.2	0.0	0.0	0.0	0.0	0.0	0.0	0.0	0.0	0.0	0.0	0.0	1.0	1.0	1.0	1.0	1.0	1.0	1.0	1.0	1.0	1.0	1.0	1.0	1.0	1.0	1.0	1.0	0.8666667	0.16666667	0.42857143	0.16666667	0.625	0.16666667	0.09090909	0.0	0.50653595	0.0	0.07692308	0.0	0.11764706	0.0	0.0	0.0	0.0	0.0
0.55	0.0	0.0	0.0	0.25	0.0	0.0	0.0	0.0	0.0	0.0	0.0	0.0	0.0	0.0	0.0	0.0	0.0	0.0	0.0	0.0	0.0	0.0	0.0	1.0	1.0	1.0	1.0	1.0	1.0	1.0	1.0	0.93333334	0.33333334	0.5714286	0.33333334	0.75	0.33333334	0.2	0.0	0.4647059	0.0	0.0	0.0	0.1764706	0.0	0.0	0.0	0.0	0.0
0.46666667	0.0	0.0	0.0	0.2	0.0	0.0	0.0	0.0	0.0	0.0	0.0	0.0	0.0	0.0	0.0	1.0	1.0	1.0	1.0	1.0	1.0	1.0	1.0	1.0	1.0	1.0	1.0	1.0	1.0	1.0	1.0	0.8666667	0.33333334	0.5714286	0.33333334	0.75	0.33333334	0.2	0.0	0.53137255	0.0	0.0	0.0	0.05882353	0.0	0.0	0.0	0.0	0.0
0.39523807	0.0	0.0	0.0	0.14285715	0.0	0.0	0.0	0.0	0.0	0.0	0.0	0.0	0.0	0.0	0.0	0.0	0.0	0.0	0.0	0.0	0.0	0.0	0.0	1.0	1.0	1.0	1.0	1.0	1.0	1.0	1.0	0.8666667	0.16666667	0.42857143	0.16666667	0.75	0.16666667	0.09090909	0.0	0.55065364	0.0	0.0	0.0	0.11764706	0.0	0.0	0.0	0.0	0.0
0.0	0.0	0.0	0.0	0.0	0.0	0.0	0.0	0.0	0.0	0.0	0.0	0.0	0.0	0.0	0.0	1.0	1.0	1.0	1.0	1.0	1.0	1.0	1.0	1.0	1.0	1.0	1.0	1.0	1.0	1.0	1.0	0.8666667	0.33333334	0.5714286	0.33333334	0.75	0.33333334	0.2	0.0	0.46176472	0.09128709	0.25	0.08695652	0.1764706	0.08695652	0.045454547	0.0	0.0	0.0
0.5777778	0.0	0.22222222	0.0	0.33333334	0.0	0.0	0.0	0.0	0.0	0.0	0.0	0.0	0.0	0.0	0.0	0.0	0.0	0.0	0.0	0.0	0.0	0.0	0.0	1.0	1.0	1.0	1.0	1.0	1.0	1.0	1.0	0.8666667	0.16666667	0.42857143	0.16666667	0.75	0.16666667	0.09090909	0.0	0.53137255	0.0	0.0	0.0	0.05882353	0.0	0.0	0.0	0.0	0.0
0.5619047	0.0	0.0	0.0	0.14285715	0.0	0.0	0.0	0.0	0.0	0.0	0.0	0.0	0.0	0.0	0.0	0.0	0.0	0.0	0.0	0.0	0.0	0.0	0.0	1.0	1.0	1.0	1.0	1.0	1.0	1.0	1.0	0.94166666	0.5	0.71428573	0.5	0.875	0.5	0.33333334	0.0	0.43692812	0.0	0.07692308	0.0	0.0	0.0	0.0	0.0	0.0	0.0
0.0	0.0	0.0	0.0	0.0	0.0	0.0	0.0	0.0	0.0	0.0	0.0	0.0	0.0	0.0	0.0	1.0	1.0	1.0	1.0	1.0	1.0	1.0	1.0	1.0	1.0	1.0	1.0	1.0	1.0	1.0	1.0	0.8666667	0.33333334	0.5714286	0.33333334	0.75	0.33333334	0.2	0.0	0.5211835	0.0	0.0	0.0	0.05882353	0.0	0.0	0.0	0.0	0.0
0.5111111	0.0	0.0	0.0	0.2	0.0	0.0	0.0	0.0	0.0	0.0	0.0	0.0	0.0	0.0	0.0	0.0	0.0	0.0	0.0	0.0	0.0	0.0	0.0	1.0	1.0	1.0	1.0	1.0	1.0	1.0	1.0	0.8	0.16666667	0.42857143	0.16666667	0.625	0.16666667	0.09090909	0.0	0.49509802	0.0	0.0	0.0	0.1764706	0.0	0.0	0.0	0.0	0.0
0.38333333	0.0	0.18181819	0.0	0.0	0.0	0.0	0.0	0.5619047	0.0	0.2	0.0	0.14285715	0.0	0.0	0.0	0.0	0.0	0.0	0.0	0.0	0.0	0.0	0.0	1.0	1.0	1.0	1.0	1.0	1.0	1.0	1.0	0.93333334	0.33333334	0.5714286	0.33333334	0.75	0.33333334	0.2	0.0	0.5381264	0.18786728	0.33333334	0.20689656	0.23529412	0.20689656	0.115384616	0.0	0.0	0.0
0.50555557	0.0	0.13333334	0.0	0.083333336	0.0	0.0	0.0	0.6011905	0.0	0.15384616	0.0	0.25	0.0	0.0	0.0	0.0	0.0	0.0	0.0	0.0	0.0	0.0	0.0	1.0	1.0	1.0	1.0	1.0	1.0	1.0	1.0	1.0	1.0	1.0	1.0	1.0	1.0	1.0	1.0	0.41708684	0.0	0.22222222	0.0	0.1764706	0.0	0.0	0.0	1.0	1.0
0.0	0.0	0.0	0.0	0.0	0.0	0.0	0.0	0.42261901	0.0	0.0	0.0	0.125	0.0	0.0	0.0	1.0	1.0	1.0	1.0	1.0	1.0	1.0	1.0	1.0	1.0	1.0	1.0	1.0	1.0	1.0	1.0	0.94166666	0.5	0.6666667	0.5	0.875	0.5	0.33333334	0.0	0.61390656	0.0	0.17142858	0.0	0.33333334	0.0	0.0	0.0	0.0	0.0
0.0	0.0	0.0	0.0	0.0	0.0	0.0	0.0	0.43650794	0.0	0.0	0.0	0.0	0.0	0.0	0.0	1.0	1.0	1.0	1.0	1.0	1.0	1.0	1.0	1.0	1.0	1.0	1.0	1.0	1.0	1.0	1.0	0.8666667	0.33333334	0.61538464	0.33333334	0.625	0.33333334	0.2	0.0	0.5195505	0.0	0.18181819	0.0	0.15789473	0.0	0.0	0.0	0.0	0.0
0.0	0.0	0.0	0.0	0.0	0.0	0.0	0.0	0.43650794	0.0	0.0	0.0	0.0	0.0	0.0	0.0	0.0	0.0	0.0	0.0	0.0	0.0	0.0	0.0	1.0	1.0	1.0	1.0	1.0	1.0	1.0	1.0	0.94166666	0.5	0.6666667	0.5	0.875	0.5	0.33333334	0.0	0.54146725	0.054232616	0.16216215	0.054054055	0.09090909	0.054054055	0.027777778	0.0	0.0	0.0
0.0	0.0	0.0	0.0	0.0	0.0	0.0	0.0	0.5119048	0.0	0.15384616	0.0	0.25	0.0	0.0	0.0	1.0	1.0	1.0	1.0	1.0	1.0	1.0	1.0	1.0	1.0	1.0	1.0	1.0	1.0	1.0	1.0	0.9708333	0.5	0.7692308	0.5	0.75	0.5	0.33333334	0.0	0.5467836	0.11433239	0.1875	0.125	0.31578946	0.125	0.06666667	0.0	0.0	0.0
0.0	0.0	0.0	0.0	0.0	0.0	0.0	0.0	0.43650794	0.0	0.0	0.0	0.0	0.0	0.0	0.0	0.0	0.0	0.0	0.0	0.0	0.0	0.0	0.0	1.0	1.0	1.0	1.0	1.0	1.0	1.0	1.0	0.8666667	0.33333334	0.61538464	0.33333334	0.75	0.33333334	0.2	0.0	0.47953215	0.0	0.0	0.0	0.21052632	0.0	0.0	0.0	0.0	0.0
0.0	0.0	0.0	0.0	0.0	0.0	0.0	0.0	0.43650794	0.0	0.0	0.0	0.14285715	0.0	0.0	0.0	1.0	1.0	1.0	1.0	1.0	1.0	1.0	1.0	1.0	1.0	1.0	1.0	1.0	1.0	1.0	1.0	0.8952381	0.33333334	0.61538464	0.33333334	0.625	0.33333334	0.2	0.0	0.5627193	0.0	0.0	0.0	0.21052632	0.0	0.0	0.0	0.0	0.0
0.0	0.0	0.0	0.0	0.0	0.0	0.0	0.0	1.0	1.0	1.0	1.0	1.0	1.0	1.0	1.0	0.0	0.0	0.0	0.0	0.0	0.0	0.0	0.0	1.0	1.0	1.0	1.0	1.0	1.0	1.0	1.0	0.975	0.8333333	0.8333333	0.8333333	0.875	0.8333333	0.71428573	0.0	0.6549708	0.12126781	0.3125	0.121212125	0.21052632	0.121212125	0.06451613	0.0	0.0	0.0
0.70714283	0.2581989	0.4	0.25	0.5714286	0.25	0.14285715	0.0	0.44761905	0.0	0.2	0.0	0.14285715	0.0	0.0	0.0	0.0	0.0	0.0	0.0	0.0	0.0	0.0	0.0	1.0	1.0	1.0	1.0	1.0	1.0	1.0	1.0	1.0	1.0	1.0	1.0	1.0	1.0	1.0	1.0	0.57380956	0.0	0.13333334	0.0	0.3	0.0	0.0	0.0	0.0	0.0
0.48333335	0.0	0.0	0.0	0.2	0.0	0.0	0.0	0.44761905	0.0	0.0	0.0	0.14285715	0.0	0.0	0.0	1.0	1.0	1.0	1.0	1.0	1.0	1.0	1.0	1.0	1.0	1.0	1.0	1.0	1.0	1.0	1.0	0.8666667	0.33333334	0.5714286	0.33333334	0.75	0.33333334	0.2	0.0	0.5761905	0.0	0.13333334	0.0	0.3	0.0	0.0	0.0	0.0	0.0
0.65833336	0.0	0.18181819	0.0	0.375	0.0	0.0	0.0	0.5238095	0.0	0.0	0.0	0.0	0.0	0.0	0.0	0.0	0.0	0.0	0.0	0.0	0.0	0.0	0.0	1.0	1.0	1.0	1.0	1.0	1.0	1.0	1.0	0.8888889	0.20412415	0.6666667	0.2	0.75	0.2	0.11111111	0.0	0.57843137	0.0	0.17391305	0.0	0.23529412	0.0	0.0	0.0	0.0	0.0
0.0	0.0	0.0	0.0	0.125	0.0	0.0	0.0	0.5119048	0.0	0.0	0.0	0.125	0.0	0.0	0.0	0.0	0.0	0.0	0.0	0.0	0.0	0.0	0.0	1.0	1.0	1.0	1.0	1.0	1.0	1.0	1.0	0.85555553	0.35355338	0.6	0.22222222	0.625	0.22222222	0.125	0.0	0.44771242	0.0	0.0	0.0	0.1764706	0.0	0.0	0.0	0.0	0.0
0.36111113	0.0	0.0	0.0	0.125	0.0	0.0	0.0	0.61904764	0.0	0.16666667	0.0	0.14285715	0.0	0.0	0.0	0.0	0.0	0.0	0.0	0.0	0.0	0.0	0.0	1.0	1.0	1.0	1.0	1.0	1.0	1.0	1.0	0.8022222	0.20412415	0.54545456	0.2	0.625	0.2	0.11111111	0.0	0.0	0.0	0.0	0.0	0.11764706	0.0	0.0	0.0	0.0	0.0
0.4642857	0.0	0.0	0.0	0.2857143	0.0	0.0	0.0	0.0	0.0	0.0	0.0	0.0	0.0	0.0	0.0	0.0	0.0	0.0	0.0	0.0	0.0	0.0	0.0	1.0	1.0	1.0	1.0	1.0	1.0	1.0	1.0	0.8	0.16666667	0.42857143	0.16666667	0.625	0.16666667	0.09090909	0.0	0.4747475	0.0	0.08	0.0	0.13636364	0.0	0.0	0.0	1.0	1.0
0.4642857	0.0	0.0	0.0	0.14285715	0.0	0.0	0.0	0.5238095	0.0	0.0	0.0	0.14285715	0.0	0.0	0.0	1.0	1.0	1.0	1.0	1.0	1.0	1.0	1.0	1.0	1.0	1.0	1.0	1.0	1.0	1.0	1.0	0.8	0.16666667	0.42857143	0.16666667	0.625	0.16666667	0.09090909	0.0	0.43888888	0.0	0.0	0.0	0.15	0.0	0.0	0.0	1.0	1.0
0.5740741	0.0	0.0	0.0	0.11111111	0.0	0.0	0.0	0.5119048	0.0	0.0	0.0	0.25	0.0	0.0	0.0	1.0	1.0	1.0	1.0	1.0	1.0	1.0	1.0	1.0	1.0	1.0	1.0	1.0	1.0	1.0	1.0	0.8833333	0.33333334	0.5714286	0.33333334	0.75	0.33333334	0.2	0.0	0.5277778	0.0	0.07692308	0.0	0.125	0.0	0.0	0.0	0.0	0.0
0.0	0.0	0.0	0.0	0.0	0.0	0.0	0.0	0.5670996	0.0	0.25	0.0	0.27272728	0.0	0.0	0.0	0.0	0.0	0.0	0.0	0.0	0.0	0.0	0.0	1.0	1.0	1.0	1.0	1.0	1.0	1.0	1.0	0.8666667	0.16666667	0.42857143	0.16666667	0.625	0.16666667	0.09090909	0.0	0.5555556	0.0	0.2	0.0	0.25	0.0	0.0	0.0	0.6666667	0.0
0.45370373	0.0	0.0	0.0	0.11111111	0.0	0.0	0.0	0.925	0.47140452	0.54545456	0.44444445	0.625	0.44444445	0.2857143	0.0	0.0	0.0	0.0	0.0	0.0	0.0	0.0	0.0	1.0	1.0	1.0	1.0	1.0	1.0	1.0	1.0	0.8666667	0.33333334	0.5714286	0.33333334	0.75	0.33333334	0.2	0.0	0.5515873	0.0	0.23529412	0.0	0.33333334	0.0	0.0	0.0	0.0	0.0
0.4074074	0.0	0.0	0.0	0.11111111	0.0	0.0	0.0	0.55	0.0	0.0	0.0	0.25	0.0	0.0	0.0	0.0	0.0	0.0	0.0	0.0	0.0	0.0	0.0	1.0	1.0	1.0	1.0	1.0	1.0	1.0	1.0	0.8666667	0.33333334	0.5714286	0.33333334	0.75	0.33333334	0.2	0.0	0.43650794	0.0	0.0	0.0	0.14285715	0.0	0.0	0.0	0.0	0.0
0.0	0.0	0.0	0.0	0.0	0.0	0.0	0.0	0.46666667	0.0	0.0	0.0	0.2	0.0	0.0	0.0	1.0	1.0	1.0	1.0	1.0	1.0	1.0	1.0	1.0	1.0	1.0	1.0	1.0	1.0	1.0	1.0	0.8666667	0.33333334	0.5714286	0.33333334	0.75	0.33333334	0.2	0.0	0.0	0.0	0.0	0.0	0.0	0.0	0.0	0.0	0.0	0.0
0.47222224	0.0	0.0	0.0	0.0	0.0	0.0	0.0	0.5111111	0.0	0.0	0.0	0.2	0.0	0.0	0.0	0.0	0.0	0.0	0.0	0.0	0.0	0.0	0.0	1.0	1.0	1.0	1.0	1.0	1.0	1.0	1.0	0.8222222	0.33333334	0.61538464	0.33333334	0.75	0.33333334	0.2	0.0	0.0	0.0	0.0	0.0	0.0	0.0	0.0	0.0	0.0	0.0
0.44761905	0.0	0.0	0.0	0.0	0.0	0.0	0.0	0.65833336	0.0	0.0	0.0	0.25	0.0	0.0	0.0	0.0	0.0	0.0	0.0	0.0	0.0	0.0	0.0	1.0	1.0	1.0	1.0	1.0	1.0	1.0	1.0	1.0	1.0	1.0	1.0	1.0	1.0	1.0	1.0	0.41908213	0.069006555	0.125	0.06451613	0.17391305	0.06451613	0.033333335	0.0	0.0	0.0
0.0	0.0	0.0	0.0	0.0	0.0	0.0	0.0	0.45555556	0.0	0.0	0.0	0.0	0.0	0.0	0.0	1.0	1.0	1.0	1.0	1.0	1.0	1.0	1.0	1.0	1.0	1.0	1.0	1.0	1.0	1.0	1.0	0.8222222	0.33333334	0.5714286	0.33333334	0.75	0.33333334	0.2	0.0	0.53968257	0.0	0.0	0.0	0.1904762	0.0	0.0	0.0	0.0	0.0
0.775	0.0	0.25	0.0	0.5	0.0	0.0	0.0	0.55	0.0	0.125	0.0	0.3	0.0	0.0	0.0	0.0	0.0	0.0	0.0	0.0	0.0	0.0	0.0	1.0	1.0	1.0	1.0	1.0	1.0	1.0	1.0	0.8666667	0.33333334	0.5714286	0.33333334	0.75	0.33333334	0.2	0.0	0.97619045	0.6708204	0.72727275	0.6666667	0.85714287	0.6666667	0.5	0.0	0.6666667	0.0
0.5	0.0	0.0	0.0	0.16666667	0.0	0.0	0.0	0.6011905	0.0	0.15384616	0.0	0.25	0.0	0.0	0.0	0.0	0.0	0.0	0.0	0.0	0.0	0.0	0.0	1.0	1.0	1.0	1.0	1.0	1.0	1.0	1.0	0.8222222	0.33333334	0.5714286	0.33333334	0.75	0.33333334	0.2	0.0	0.55065364	0.0	0.0	0.0	0.11764706	0.0	0.0	0.0	0.0	0.0
0.55	0.0	0.0	0.0	0.25	0.0	0.0	0.0	0.0	0.0	0.0	0.0	0.0	0.0	0.0	0.0	0.0	0.0	0.0	0.0	0.0	0.0	0.0	0.0	1.0	1.0	1.0	1.0	1.0	1.0	1.0	1.0	0.8222222	0.33333334	0.5714286	0.33333334	0.75	0.33333334	0.2	0.0	0.625	0.0	0.16666667	0.0	0.125	0.0	0.0	0.0	1.0	1.0
0.36111113	0.0	0.0	0.0	0.125	0.0	0.0	0.0	0.0	0.0	0.0	0.0	0.0	0.0	0.0	0.0	0.0	0.0	0.0	0.0	0.0	0.0	0.0	0.0	1.0	1.0	1.0	1.0	1.0	1.0	1.0	1.0	0.8444444	0.33333334	0.5714286	0.33333334	0.75	0.33333334	0.2	0.0	0.625	0.0	0.16666667	0.0	0.125	0.0	0.0	0.0	1.0	1.0
0.36111113	0.0	0.0	0.0	0.0	0.0	0.0	0.0	0.0	0.0	0.0	0.0	0.0	0.0	0.0	0.0	0.0	0.0	0.0	0.0	0.0	0.0	0.0	0.0	1.0	1.0	1.0	1.0	1.0	1.0	1.0	1.0	0.8666667	0.33333334	0.5714286	0.33333334	0.75	0.33333334	0.2	0.0	0.0	0.0	0.0	0.0	0.0	0.0	0.0	0.0	0.6666667	0.0
0.0	0.0	0.0	0.0	0.0	0.0	0.0	0.0	0.0	0.0	0.0	0.0	0.0	0.0	0.0	0.0	0.0	0.0	0.0	0.0	0.0	0.0	0.0	0.0	1.0	1.0	1.0	1.0	1.0	1.0	1.0	1.0	0.68333334	0.16666667	0.42857143	0.16666667	0.625	0.16666667	0.09090909	0.0	0.49074075	0.0	0.0	0.0	0.22222222	0.0	0.0	0.0	0.0	0.0
0.5833333	0.0	0.0	0.0	0.25	0.0	0.0	0.0	0.0	0.0	0.0	0.0	0.0	0.0	0.0	0.0	0.0	0.0	0.0	0.0	0.0	0.0	0.0	0.0	1.0	1.0	1.0	1.0	1.0	1.0	1.0	1.0	0.68333334	0.16666667	0.42857143	0.16666667	0.625	0.16666667	0.09090909	0.0	0.50181156	0.0	0.071428575	0.0	0.13043478	0.0	0.0	0.0	1.0	1.0
0.5833333	0.0	0.0	0.0	0.125	0.0	0.0	0.0	0.0	0.0	0.0	0.0	0.0	0.0	0.0	0.0	0.0	0.0	0.0	0.0	0.0	0.0	0.0	0.0	1.0	1.0	1.0	1.0	1.0	1.0	1.0	1.0	0.8666667	0.33333334	0.5714286	0.33333334	0.75	0.33333334	0.2	0.0	0.29444444	0.1132277	0.1904762	0.10526316	0.26666668	0.10526316	0.055555556	0.0	1.0	1.0
0.46666667	0.0	0.0	0.0	0.0	0.0	0.0	0.0	0.41111112	0.0	0.0	0.0	0.16666667	0.0	0.0	0.0	1.0	1.0	1.0	1.0	1.0	1.0	1.0	1.0	1.0	1.0	1.0	1.0	1.0	1.0	1.0	1.0	0.94166666	0.5	0.6666667	0.5	0.875	0.5	0.33333334	0.0	0.40849674	0.0	0.0	0.0	0.05882353	0.0	0.0	0.0	0.0	0.0
0.65833336	0.0	0.18181819	0.0	0.375	0.0	0.0	0.0	0.84000003	0.0	0.22222222	0.0	0.6666667	0.0	0.0	0.0	0.0	0.0	0.0	0.0	0.0	0.0	0.0	0.0	1.0	1.0	1.0	1.0	1.0	1.0	1.0	1.0	0.8	0.0	0.30769232	0.0	0.375	0.0	0.0	0.0	0.625	0.0	0.0	0.0	0.25	0.0	0.0	0.0	0.0	0.0
0.65833336	0.0	0.18181819	0.0	0.25	0.0	0.0	0.0	0.4416667	0.0	0.0	0.0	0.0	0.0	0.0	0.0	1.0	1.0	1.0	1.0	1.0	1.0	1.0	1.0	1.0	1.0	1.0	1.0	1.0	1.0	1.0	1.0	0.8666667	0.33333334	0.5	0.33333334	0.75	0.33333334	0.2	0.0	0.43650794	0.0	0.0	0.0	0.0	0.0	0.0	0.0	1.0	1.0
0.65833336	0.0	0.18181819	0.0	0.25	0.0	0.0	0.0	0.53333336	0.0	0.0	0.0	0.2	0.0	0.0	0.0	1.0	1.0	1.0	1.0	1.0	1.0	1.0	1.0	1.0	1.0	1.0	1.0	1.0	1.0	1.0	1.0	0.8666667	0.33333334	0.5	0.33333334	0.75	0.33333334	0.2	0.0	0.44444445	0.0	0.23076923	0.0	0.125	0.0	0.0	0.0	1.0	1.0
0.0	0.0	0.0	0.0	0.0	0.0	0.0	0.0	0.67619056	0.0	0.0	0.0	0.2857143	0.0	0.0	0.0	1.0	1.0	1.0	1.0	1.0	1.0	1.0	1.0	1.0	1.0	1.0	1.0	1.0	1.0	1.0	1.0	0.8833333	0.33333334	0.61538464	0.33333334	0.75	0.33333334	0.2	0.0	0.48611113	0.0	0.0	0.0	0.1875	0.0	0.0	0.0	0.0	0.0
0.55	0.0	0.0	0.0	0.25	0.0	0.0	0.0	0.37407407	0.0	0.0	0.0	0.11111111	0.0	0.0	0.0	0.0	0.0	0.0	0.0	0.0	0.0	0.0	0.0	1.0	1.0	1.0	1.0	1.0	1.0	1.0	1.0	0.8666667	0.16666667	0.46153846	0.16666667	0.625	0.16666667	0.09090909	0.0	0.44444445	0.0	0.0	0.0	0.0	0.0	0.0	0.0	0.0	0.0
0.0	0.0	0.0	0.0	0.0	0.0	0.0	0.0	0.5777778	0.0	0.0	0.0	0.33333334	0.0	0.0	0.0	1.0	1.0	1.0	1.0	1.0	1.0	1.0	1.0	1.0	1.0	1.0	1.0	1.0	1.0	1.0	1.0	0.8	0.16666667	0.46153846	0.16666667	0.625	0.16666667	0.09090909	0.0	0.45138893	0.0	0.0	0.0	0.125	0.0	0.0	0.0	0.0	0.0
0.5833333	0.0	0.0	0.0	0.125	0.0	0.0	0.0	0.42261901	0.0	0.0	0.0	0.0	0.0	0.0	0.0	1.0	1.0	1.0	1.0	1.0	1.0	1.0	1.0	0.96666664	0.57735026	0.6666667	0.5714286	0.8333333	0.5714286	0.4	0.0	0.8666667	0.33333334	0.5714286	0.33333334	0.75	0.33333334	0.2	0.0	0.0	0.0	0.0	0.0	0.0	0.0	0.0	0.0	1.0	1.0
0.5378788	0.0	0.125	0.0	0.27272728	0.0	0.0	0.0	0.4416667	0.0	0.0	0.0	0.125	0.0	0.0	0.0	1.0	1.0	1.0	1.0	1.0	1.0	1.0	1.0	0.96666664	0.57735026	0.6666667	0.5714286	0.8333333	0.5714286	0.4	0.0	0.8222222	0.33333334	0.5714286	0.33333334	0.75	0.33333334	0.2	0.0	0.4957265	0.0	0.0	0.0	0.07692308	0.0	0.0	0.0	0.0	0.0
0.0	0.0	0.0	0.0	0.0	0.0	0.0	0.0	0.4416667	0.0	0.0	0.0	0.125	0.0	0.0	0.0	0.0	0.0	0.0	0.0	0.0	0.0	0.0	0.0	0.96666664	0.57735026	0.6666667	0.5714286	0.8333333	0.5714286	0.4	0.0	0.93333334	0.33333334	0.5714286	0.33333334	0.75	0.33333334	0.2	0.0	0.4888889	0.0	0.0	0.0	0.2	0.0	0.0	0.0	0.6666667	0.0
0.6904762	0.0	0.0	0.0	0.375	0.0	0.0	0.0	0.5	0.0	0.0	0.0	0.25	0.0	0.0	0.0	0.0	0.0	0.0	0.0	0.0	0.0	0.0	0.0	0.96666664	0.57735026	0.6666667	0.5714286	0.8333333	0.5714286	0.4	0.0	0.8666667	0.33333334	0.5714286	0.33333334	0.75	0.33333334	0.2	0.0	0.5555556	0.0	0.0	0.0	0.33333334	0.0	0.0	0.0	0.6666667	0.0
0.32905984	0.0	0.11764706	0.0	0.15384616	0.0	0.0	0.0	0.0	0.0	0.0	0.0	0.0	0.0	0.0	0.0	1.0	1.0	1.0	1.0	1.0	1.0	1.0	1.0	1.0	1.0	1.0	1.0	1.0	1.0	1.0	1.0	0.90833336	0.5	0.71428573	0.5	0.875	0.5	0.33333334	0.0	0.60245305	0.0	0.0	0.0	0.21428572	0.0	0.0	0.0	0.0	0.0
0.6944445	0.0	0.0	0.0	0.16666667	0.0	0.0	0.0	0.6481481	0.0	0.13333334	0.0	0.22222222	0.0	0.0	0.0	1.0	1.0	1.0	1.0	1.0	1.0	1.0	1.0	1.0	1.0	1.0	1.0	1.0	1.0	1.0	1.0	0.8666667	0.33333334	0.5	0.33333334	0.75	0.33333334	0.2	0.0	0.40972224	0.0	0.0952381	0.0	0.1875	0.0	0.0	0.0	1.0	1.0
0.0	0.0	0.0	0.0	0.0	0.0	0.0	0.0	0.4179894	0.0	0.0	0.0	0.0	0.0	0.0	0.0	0.0	0.0	0.0	0.0	0.0	0.0	0.0	0.0	1.0	1.0	1.0	1.0	1.0	1.0	1.0	1.0	0.93333334	0.33333334	0.5	0.33333334	0.75	0.33333334	0.2	0.0	0.0	0.0	0.0	0.0	0.0	0.0	0.0	0.0	1.0	1.0
0.7388889	0.0	0.22222222	0.0	0.33333334	0.0	0.0	0.0	0.5648148	0.0	0.13333334	0.0	0.22222222	0.0	0.0	0.0	0.0	0.0	0.0	0.0	0.0	0.0	0.0	0.0	1.0	1.0	1.0	1.0	1.0	1.0	1.0	1.0	0.93333334	0.5	0.6666667	0.5	0.875	0.5	0.33333334	0.0	0.45138893	0.26726124	0.31578946	0.22222222	0.3125	0.22222222	0.125	0.0	1.0	1.0
0.0	0.0	0.0	0.0	0.0	0.0	0.0	0.0	0.0	0.0	0.0	0.0	0.11111111	0.0	0.0	0.0	1.0	1.0	1.0	1.0	1.0	1.0	1.0	1.0	1.0	1.0	1.0	1.0	1.0	1.0	1.0	1.0	0.93333334	0.33333334	0.5	0.33333334	0.75	0.33333334	0.2	0.0	0.7381629	0.0	0.25	0.0	0.4375	0.0	0.0	0.0	0.0	0.0
0.5555556	0.20412415	0.33333334	0.2	0.375	0.2	0.11111111	0.0	0.5407407	0.0	0.0	0.0	0.22222222	0.0	0.0	0.0	1.0	1.0	1.0	1.0	1.0	1.0	1.0	1.0	1.0	1.0	1.0	1.0	1.0	1.0	1.0	1.0	0.93333334	0.5	0.6666667	0.5	0.875	0.5	0.33333334	0.0	0.4275794	0.0	0.0	0.0	0.125	0.0	0.0	0.0	0.0	0.0
0.47222224	0.0	0.0	0.0	0.16666667	0.0	0.0	0.0	0.64444447	0.0	0.33333334	0.0	0.11111111	0.0	0.0	0.0	0.0	0.0	0.0	0.0	0.0	0.0	0.0	0.0	1.0	1.0	1.0	1.0	1.0	1.0	1.0	1.0	0.8222222	0.16666667	0.33333334	0.16666667	0.75	0.16666667	0.09090909	0.0	0.40972224	0.0	0.0952381	0.0	0.1875	0.0	0.0	0.0	1.0	1.0
0.5555556	0.0	0.0	0.0	0.0	0.0	0.0	0.0	0.47619048	0.0	0.0	0.0	0.11111111	0.0	0.0	0.0	0.0	0.0	0.0	0.0	0.0	0.0	0.0	0.0	1.0	1.0	1.0	1.0	1.0	1.0	1.0	1.0	0.8222222	0.16666667	0.33333334	0.16666667	0.625	0.16666667	0.09090909	0.0	0.43055558	0.0	0.0	0.0	0.0	0.0	0.0	0.0	0.52777773	0.0
0.4333333	0.0	0.0	0.0	0.2	0.0	0.0	0.0	0.5952381	0.0	0.0	0.0	0.14285715	0.0	0.0	0.0	1.0	1.0	1.0	1.0	1.0	1.0	1.0	1.0	1.0	1.0	1.0	1.0	1.0	1.0	1.0	1.0	0.93333334	0.33333334	0.5714286	0.33333334	0.75	0.33333334	0.2	0.0	0.6388889	0.0	0.16666667	0.0	0.125	0.0	0.0	0.0	1.0	1.0
0.0	0.0	0.0	0.0	0.0	0.0	0.0	0.0	0.0	0.0	0.0	0.0	0.0	0.0	0.0	0.0	0.0	0.0	0.0	0.0	0.0	0.0	0.0	0.0	1.0	1.0	1.0	1.0	1.0	1.0	1.0	1.0	0.93333334	0.33333334	0.5714286	0.33333334	0.75	0.33333334	0.2	0.0	0.59722227	0.0	0.0	0.0	0.25	0.0	0.0	0.0	0.0	0.0
0.57380956	0.0	0.13333334	0.0	0.4	0.0	0.0	0.0	0.64285713	0.0	0.18181819	0.0	0.2857143	0.0	0.0	0.0	1.0	1.0	1.0	1.0	1.0	1.0	1.0	1.0	1.0	1.0	1.0	1.0	1.0	1.0	1.0	1.0	0.8666667	0.33333334	0.5	0.33333334	0.75	0.33333334	0.2	0.0	0.48079714	0.0	0.071428575	0.0	0.17391305	0.0	0.0	0.0	0.0	0.0
0.57222223	0.0	0.0	0.0	0.2	0.0	0.0	0.0	0.5119048	0.0	0.0	0.0	0.125	0.0	0.0	0.0	0.0	0.0	0.0	0.0	0.0	0.0	0.0	0.0	1.0	1.0	1.0	1.0	1.0	1.0	1.0	1.0	0.8952381	0.33333334	0.6666667	0.33333334	0.75	0.33333334	0.2	0.0	0.5869565	0.0	0.13793103	0.0	0.2173913	0.0	0.0	0.0	0.0	0.0
0.53333336	0.0	0.0	0.0	0.3	0.0	0.0	0.0	0.47619048	0.0	0.14285715	0.0	0.22222222	0.0	0.0	0.0	1.0	1.0	1.0	1.0	1.0	1.0	1.0	1.0	1.0	1.0	1.0	1.0	1.0	1.0	1.0	1.0	0.8222222	0.16666667	0.46153846	0.16666667	0.625	0.16666667	0.09090909	0.0	0.5474638	0.0	0.14285715	0.0	0.2173913	0.0	0.0	0.0	0.0	0.0
0.4333333	0.0	0.0	0.0	0.1	0.0	0.0	0.0	0.50793654	0.0	0.16666667	0.0	0.2857143	0.0	0.0	0.0	0.0	0.0	0.0	0.0	0.0	0.0	0.0	0.0	1.0	1.0	1.0	1.0	1.0	1.0	1.0	1.0	0.8666667	0.33333334	0.5	0.33333334	0.75	0.33333334	0.2	0.0	0.61690825	0.0	0.15384616	0.0	0.17391305	0.0	0.0	0.0	0.0	0.0
0.4333333	0.0	0.0	0.0	0.1	0.0	0.0	0.0	0.5238095	0.0	0.18181819	0.0	0.0	0.0	0.0	0.0	1.0	1.0	1.0	1.0	1.0	1.0	1.0	1.0	1.0	1.0	1.0	1.0	1.0	1.0	1.0	1.0	0.8222222	0.16666667	0.46153846	0.16666667	0.625	0.16666667	0.09090909	0.0	0.6728778	0.0	0.14814815	0.0	0.26086956	0.0	0.0	0.0	0.0	0.0
0.45833334	0.0	0.0	0.0	0.125	0.0	0.0	0.0	0.76666665	0.47140452	0.54545456	0.44444445	0.5	0.44444445	0.2857143	0.0	0.0	0.0	0.0	0.0	0.0	0.0	0.0	0.0	1.0	1.0	1.0	1.0	1.0	1.0	1.0	1.0	0.8222222	0.33333334	0.54545456	0.33333334	0.75	0.33333334	0.2	0.0	0.5806878	0.0	0.05882353	0.0	0.21428572	0.0	0.0	0.0	0.0	0.0
0.45833334	0.0	0.0	0.0	0.125	0.0	0.0	0.0	0.4900794	0.0	0.0	0.0	0.125	0.0	0.0	0.0	1.0	1.0	1.0	1.0	1.0	1.0	1.0	1.0	1.0	1.0	1.0	1.0	1.0	1.0	1.0	1.0	0.8952381	0.33333334	0.5	0.33333334	0.75	0.33333334	0.2	0.0	0.5436508	0.0	0.121212125	0.0	0.14285715	0.0	0.0	0.0	0.6666667	0.0
0.6011905	0.0	0.15384616	0.0	0.125	0.0	0.0	0.0	0.4416667	0.0	0.0	0.0	0.125	0.0	0.0	0.0	0.0	0.0	0.0	0.0	0.0	0.0	0.0	0.0	1.0	1.0	1.0	1.0	1.0	1.0	1.0	1.0	0.93333334	0.33333334	0.5	0.33333334	0.75	0.33333334	0.2	0.0	0.6147921	0.05063697	0.24390244	0.048780486	0.2857143	0.048780486	0.025	0.0	0.6666667	0.0
0.5777778	0.0	0.22222222	0.0	0.16666667	0.0	0.0	0.0	0.45555556	0.0	0.0	0.0	0.16666667	0.0	0.0	0.0	0.0	0.0	0.0	0.0	0.0	0.0	0.0	0.0	1.0	1.0	1.0	1.0	1.0	1.0	1.0	1.0	0.73749995	0.28867513	0.44444445	0.25	0.5	0.25	0.14285715	0.0	0.54285717	0.0	0.0	0.0	0.2	0.0	0.0	0.0	1.0	1.0
0.64285713	0.0	0.18181819	0.0	0.2857143	0.0	0.0	0.0	0.5777778	0.0	0.0	0.0	0.16666667	0.0	0.0	0.0	1.0	1.0	1.0	1.0	1.0	1.0	1.0	1.0	1.0	1.0	1.0	1.0	1.0	1.0	1.0	1.0	0.73749995	0.57735026	0.5	0.5	0.5	0.5	0.33333334	0.0	0.50476193	0.06362848	0.13793103	0.0625	0.23809524	0.0625	0.032258064	0.0	0.0	0.0
0.47222224	0.0	0.0	0.0	0.0	0.0	0.0	0.0	0.64285713	0.0	0.18181819	0.0	0.2857143	0.0	0.0	0.0	1.0	1.0	1.0	1.0	1.0	1.0	1.0	1.0	1.0	1.0	1.0	1.0	1.0	1.0	1.0	1.0	0.59722227	0.28867513	0.44444445	0.25	0.5	0.25	0.14285715	0.0	0.60959595	0.13074408	0.18181819	0.12903225	0.25	0.12903225	0.06896552	0.0	0.0	0.0
0.5555556	0.0	0.0	0.0	0.16666667	0.0	0.0	0.0	0.44444445	0.0	0.0	0.0	0.16666667	0.0	0.0	0.0	1.0	1.0	1.0	1.0	1.0	1.0	1.0	1.0	1.0	1.0	1.0	1.0	1.0	1.0	1.0	1.0	0.5833333	0.28867513	0.44444445	0.25	0.5	0.25	0.14285715	0.0	0.4888889	0.0	0.0	0.0	0.2	0.0	0.0	0.0	0.0	0.0
0.43650794	0.0	0.0	0.0	0.0	0.0	0.0	0.0	0.43650794	0.0	0.0	0.0	0.0	0.0	0.0	0.0	1.0	1.0	1.0	1.0	1.0	1.0	1.0	1.0	1.0	1.0	1.0	1.0	1.0	1.0	1.0	1.0	0.5833333	0.28867513	0.44444445	0.25	0.5	0.25	0.14285715	0.0	0.45555556	0.0	0.0	0.0	0.13333334	0.0	0.0	0.0	0.0	0.0
0.44444445	0.0	0.0	0.0	0.0	0.0	0.0	0.0	0.41111112	0.0	0.0	0.0	0.16666667	0.0	0.0	0.0	1.0	1.0	1.0	1.0	1.0	1.0	1.0	1.0	1.0	1.0	1.0	1.0	1.0	1.0	1.0	1.0	0.5833333	0.28867513	0.44444445	0.25	0.5	0.25	0.14285715	0.0	0.5430799	0.0	0.2580645	0.0	0.21052632	0.0	0.0	0.0	0.0	0.0
0.5407407	0.0	0.0	0.0	0.22222222	0.0	0.0	0.0	0.37407407	0.0	0.16666667	0.0	0.11111111	0.0	0.0	0.0	0.0	0.0	0.0	0.0	0.0	0.0	0.0	0.0	1.0	1.0	1.0	1.0	1.0	1.0	1.0	1.0	0.5833333	0.57735026	0.6	0.5	0.5	0.5	0.33333334	0.0	0.39849624	0.0	0.0	0.0	0.15789473	0.0	0.0	0.0	0.0	0.0
0.5026455	0.0	0.2857143	0.0	0.0	0.0	0.0	0.0	0.37407407	0.0	0.0	0.0	0.11111111	0.0	0.0	0.0	1.0	1.0	1.0	1.0	1.0	1.0	1.0	1.0	1.0	1.0	1.0	1.0	1.0	1.0	1.0	1.0	0.59722227	0.57735026	0.6666667	0.5	0.5	0.5	0.33333334	0.0	0.56001115	0.0	0.060606062	0.0	0.14285715	0.0	0.0	0.0	1.0	1.0
0.5740741	0.0	0.0	0.0	0.11111111	0.0	0.0	0.0	0.4179894	0.0	0.0	0.0	0.11111111	0.0	0.0	0.0	1.0	1.0	1.0	1.0	1.0	1.0	1.0	1.0	1.0	1.0	1.0	1.0	1.0	1.0	1.0	1.0	0.59722227	0.57735026	0.6	0.5	0.5	0.5	0.33333334	0.0	0.624224	0.0	0.16216215	0.0	0.15	0.0	0.0	0.0	0.6666667	0.0
0.5	0.0	0.0	0.0	0.22222222	0.0	0.0	0.0	0.42592594	0.0	0.0	0.0	0.0	0.0	0.0	0.0	1.0	1.0	1.0	1.0	1.0	1.0	1.0	1.0	1.0	1.0	1.0	1.0	1.0	1.0	1.0	1.0	0.5833333	0.57735026	0.6	0.5	0.5	0.5	0.33333334	0.0	0.40643275	0.0	0.0	0.0	0.15789473	0.0	0.0	0.0	0.6666667	0.0
0.58862436	0.0	0.14285715	0.0	0.22222222	0.0	0.0	0.0	0.0	0.0	0.0	0.0	0.0	0.0	0.0	0.0	1.0	1.0	1.0	1.0	1.0	1.0	1.0	1.0	1.0	1.0	1.0	1.0	1.0	1.0	1.0	1.0	0.5833333	0.57735026	0.6	0.5	0.5	0.5	0.33333334	0.0	0.5654971	0.0	0.08695652	0.0	0.15789473	0.0	0.0	0.0	0.6666667	0.0
0.35185185	0.0	0.0	0.0	0.11111111	0.0	0.0	0.0	0.5407407	0.0	0.0	0.0	0.22222222	0.0	0.0	0.0	1.0	1.0	1.0	1.0	1.0	1.0	1.0	1.0	1.0	1.0	1.0	1.0	1.0	1.0	1.0	1.0	0.5833333	0.57735026	0.6	0.5	0.5	0.5	0.33333334	0.0	0.5842106	0.0	0.17142858	0.0	0.15789473	0.0	0.0	0.0	0.0	0.0
0.53968257	0.0	0.18181819	0.0	0.2857143	0.0	0.0	0.0	0.4333333	0.0	0.15384616	0.0	0.1	0.0	0.0	0.0	1.0	1.0	1.0	1.0	1.0	1.0	1.0	1.0	1.0	1.0	1.0	1.0	1.0	1.0	1.0	1.0	0.8222222	0.33333334	0.5714286	0.33333334	0.75	0.33333334	0.2	0.0	0.5777778	0.0	0.1	0.0	0.16666667	0.0	0.0	0.0	0.6666667	0.0
0.44444445	0.0	0.0	0.0	0.16666667	0.0	0.0	0.0	0.59999996	0.0	0.0	0.0	0.4	0.0	0.0	0.0	0.0	0.0	0.0	0.0	0.0	0.0	0.0	0.0	1.0	1.0	1.0	1.0	1.0	1.0	1.0	1.0	0.93333334	0.33333334	0.5714286	0.33333334	0.75	0.33333334	0.2	0.0	0.5277778	0.12909944	0.22222222	0.125	0.33333334	0.125	0.06666667	0.0	0.0	0.0
0.5185185	0.0	0.0	0.0	0.11111111	0.0	0.0	0.0	0.46666667	0.0	0.0	0.0	0.2	0.0	0.0	0.0	0.0	0.0	0.0	0.0	0.0	0.0	0.0	0.0	1.0	1.0	1.0	1.0	1.0	1.0	1.0	1.0	0.8222222	0.33333334	0.5714286	0.33333334	0.75	0.33333334	0.2	0.0	0.44841275	0.0	0.0	0.0	0.16666667	0.0	0.0	0.0	1.0	1.0
0.53968257	0.0	0.0	0.0	0.2857143	0.0	0.0	0.0	0.43055558	0.0	0.0	0.0	0.0	0.0	0.0	0.0	0.0	0.0	0.0	0.0	0.0	0.0	0.0	0.0	1.0	1.0	1.0	1.0	1.0	1.0	1.0	1.0	0.8833333	0.33333334	0.61538464	0.33333334	0.75	0.33333334	0.2	0.0	0.5436508	0.07254762	0.20689656	0.06896552	0.33333334	0.06896552	0.035714287	0.0	1.0	1.0
0.0	0.0	0.0	0.0	0.0	0.0	0.0	0.0	0.44444445	0.0	0.0	0.0	0.0	0.0	0.0	0.0	0.0	0.0	0.0	0.0	0.0	0.0	0.0	0.0	1.0	1.0	1.0	1.0	1.0	1.0	1.0	1.0	0.8666667	0.33333334	0.5714286	0.33333334	0.75	0.33333334	0.2	0.0	0.5697946	0.08164966	0.22222222	0.08	0.23529412	0.08	0.041666668	0.0	1.0	1.0
0.47222224	0.0	0.0	0.0	0.16666667	0.0	0.0	0.0	0.0	0.0	0.0	0.0	0.0	0.0	0.0	0.0	1.0	1.0	1.0	1.0	1.0	1.0	1.0	1.0	1.0	1.0	1.0	1.0	1.0	1.0	1.0	1.0	0.8833333	0.33333334	0.61538464	0.33333334	0.75	0.33333334	0.2	0.0	0.60858583	0.07071068	0.12903225	0.06666667	0.36363637	0.06666667	0.03448276	0.0	1.0	1.0
0.6203704	0.0	0.0	0.0	0.33333334	0.0	0.0	0.0	0.5277778	0.0	0.0	0.0	0.125	0.0	0.0	0.0	0.0	0.0	0.0	0.0	0.0	0.0	0.0	0.0	1.0	1.0	1.0	1.0	1.0	1.0	1.0	1.0	0.90833336	0.5	0.71428573	0.5	0.875	0.5	0.33333334	0.0	0.43148148	0.0	0.07692308	0.0	0.16666667	0.0	0.0	0.0	0.6666667	0.0
0.43055558	0.0	0.0	0.0	0.125	0.0	0.0	0.0	0.5555556	0.0	0.0	0.0	0.16666667	0.0	0.0	0.0	1.0	1.0	1.0	1.0	1.0	1.0	1.0	1.0	1.0	1.0	1.0	1.0	1.0	1.0	1.0	1.0	0.8666667	0.33333334	0.5714286	0.33333334	0.75	0.33333334	0.2	0.0	0.41666666	0.0	0.0	0.0	0.083333336	0.0	0.0	0.0	0.0	0.0
0.5777778	0.0	0.0	0.0	0.16666667	0.0	0.0	0.0	0.0	0.0	0.0	0.0	0.0	0.0	0.0	0.0	0.0	0.0	0.0	0.0	0.0	0.0	0.0	0.0	1.0	1.0	1.0	1.0	1.0	1.0	1.0	1.0	0.8222222	0.33333334	0.5714286	0.33333334	0.75	0.33333334	0.2	0.0	0.44444445	0.0	0.11111111	0.0	0.16666667	0.0	0.0	0.0	1.0	1.0
0.0	0.0	0.0	0.0	0.0	0.0	0.0	0.0	0.6333333	0.0	0.2857143	0.0	0.4	0.0	0.0	0.0	1.0	1.0	1.0	1.0	1.0	1.0	1.0	1.0	1.0	1.0	1.0	1.0	1.0	1.0	1.0	1.0	0.625	0.0	0.18181819	0.0	0.375	0.0	0.0	0.0	1.0	1.0	1.0	1.0	1.0	1.0	1.0	1.0	1.0	1.0
0.48333335	0.0	0.0	0.0	0.0	0.0	0.0	0.0	0.47222224	0.0	0.0	0.0	0.16666667	0.0	0.0	0.0	1.0	1.0	1.0	1.0	1.0	1.0	1.0	1.0	1.0	1.0	1.0	1.0	1.0	1.0	1.0	1.0	0.93333334	0.20412415	0.5	0.2	0.75	0.2	0.11111111	0.0	0.5555556	0.0	0.0	0.0	0.0	0.0	0.0	0.0	0.0	0.0
0.0	0.0	0.0	0.0	0.0	0.0	0.0	0.0	0.45833334	0.0	0.0	0.0	0.25	0.0	0.0	0.0	0.0	0.0	0.0	0.0	0.0	0.0	0.0	0.0	1.0	1.0	1.0	1.0	1.0	1.0	1.0	1.0	0.85555553	0.20412415	0.5	0.2	0.625	0.2	0.11111111	0.0	0.96111107	0.25	0.4	0.25	0.6666667	0.25	0.14285715	0.0	1.0	1.0
0.46666667	0.0	0.0	0.0	0.2	0.0	0.0	0.0	0.6333333	0.0	0.2857143	0.0	0.4	0.0	0.0	0.0	0.0	0.0	0.0	0.0	0.0	0.0	0.0	0.0	1.0	1.0	1.0	1.0	1.0	1.0	1.0	1.0	0.8022222	0.20412415	0.5	0.2	0.625	0.2	0.11111111	0.0	0.95238096	0.8944272	0.90909094	0.8888889	0.85714287	0.8888889	0.8	0.0	0.0	0.0
0.430303	0.0	0.15384616	0.0	0.18181819	0.0	0.0	0.0	0.5740741	0.0	0.0	0.0	0.22222222	0.0	0.0	0.0	1.0	1.0	1.0	1.0	1.0	1.0	1.0	1.0	1.0	1.0	1.0	1.0	1.0	1.0	1.0	1.0	0.85555553	0.20412415	0.5	0.2	0.625	0.2	0.11111111	0.0	0.4888889	0.0	0.0	0.0	0.2	0.0	0.0	0.0	0.0	0.0
0.6333333	0.0	0.0	0.0	0.4	0.0	0.0	0.0	0.5833333	0.0	0.0	0.0	0.375	0.0	0.0	0.0	0.0	0.0	0.0	0.0	0.0	0.0	0.0	0.0	1.0	1.0	1.0	1.0	1.0	1.0	1.0	1.0	0.625	0.0	0.2	0.0	0.375	0.0	0.0	0.0	1.0	1.0	1.0	1.0	1.0	1.0	1.0	1.0	0.0	0.0
0.0	0.0	0.0	0.0	0.0	0.0	0.0	0.0	0.8	0.0	0.25	0.0	0.5	0.0	0.0	0.0	0.0	0.0	0.0	0.0	0.0	0.0	0.0	0.0	1.0	1.0	1.0	1.0	1.0	1.0	1.0	1.0	0.8055556	0.20412415	0.33333334	0.2	0.5	0.2	0.11111111	0.0	1.0	1.0	1.0	1.0	1.0	1.0	1.0	1.0	1.0	1.0
0.6333333	0.0	0.0	0.0	0.2	0.0	0.0	0.0	0.6333333	0.0	0.0	0.0	0.4	0.0	0.0	0.0	0.0	0.0	0.0	0.0	0.0	0.0	0.0	0.0	1.0	1.0	1.0	1.0	1.0	1.0	1.0	1.0	0.8022222	0.20412415	0.5	0.2	0.625	0.2	0.11111111	0.0	0.4888889	0.0	0.0	0.0	0.3	0.0	0.0	0.0	1.0	1.0
0.0	0.0	0.0	0.0	0.0	0.0	0.0	0.0	0.5833333	0.0	0.0	0.0	0.125	0.0	0.0	0.0	1.0	1.0	1.0	1.0	1.0	1.0	1.0	1.0	1.0	1.0	1.0	1.0	1.0	1.0	1.0	1.0	0.85555553	0.20412415	0.5	0.2	0.625	0.2	0.11111111	0.0	0.43650794	0.0	0.0	0.0	0.14285715	0.0	0.0	0.0	1.0	1.0
0.52727276	0.0	0.14285715	0.0	0.18181819	0.0	0.0	0.0	0.48333335	0.0	0.0	0.0	0.2	0.0	0.0	0.0	1.0	1.0	1.0	1.0	1.0	1.0	1.0	1.0	1.0	1.0	1.0	1.0	1.0	1.0	1.0	1.0	0.85555553	0.20412415	0.5	0.2	0.625	0.2	0.11111111	0.0	0.63398695	0.5163978	0.5	0.42105263	0.3529412	0.42105263	0.26666668	0.0	0.6666667	0.0
0.44761905	0.0	0.0	0.0	0.0	0.0	0.0	0.0	0.45833334	0.0	0.0	0.0	0.25	0.0	0.0	0.0	0.0	0.0	0.0	0.0	0.0	0.0	0.0	0.0	1.0	1.0	1.0	1.0	1.0	1.0	1.0	1.0	0.8022222	0.20412415	0.5	0.2	0.625	0.2	0.11111111	0.0	1.0	1.0	1.0	1.0	1.0	1.0	1.0	1.0	1.0	1.0
0.64444447	0.0	0.16666667	0.0	0.22222222	0.0	0.0	0.0	0.6388889	0.0	0.0	0.0	0.33333334	0.0	0.0	0.0	1.0	1.0	1.0	1.0	1.0	1.0	1.0	1.0	1.0	1.0	1.0	1.0	1.0	1.0	1.0	1.0	0.85555553	0.20412415	0.5	0.2	0.625	0.2	0.11111111	0.0	0.49206352	0.0	0.0	0.0	0.14285715	0.0	0.0	0.0	1.0	1.0
0.5185185	0.0	0.0	0.0	0.11111111	0.0	0.0	0.0	0.5119048	0.0	0.0	0.0	0.125	0.0	0.0	0.0	0.0	0.0	0.0	0.0	0.0	0.0	0.0	0.0	1.0	1.0	1.0	1.0	1.0	1.0	1.0	1.0	0.8666667	0.33333334	0.5714286	0.33333334	0.75	0.33333334	0.2	0.0	0.63398695	0.5163978	0.5	0.42105263	0.3529412	0.42105263	0.26666668	0.0	0.6666667	0.0
0.56666666	0.0	0.0	0.0	0.2	0.0	0.0	0.0	0.5619047	0.0	0.0	0.0	0.2857143	0.0	0.0	0.0	0.0	0.0	0.0	0.0	0.0	0.0	0.0	0.0	1.0	1.0	1.0	1.0	1.0	1.0	1.0	1.0	0.90833336	0.5	0.71428573	0.5	0.875	0.5	0.33333334	0.0	0.54347825	0.0	0.0	0.0	0.13043478	0.0	0.0	0.0	1.0	1.0
0.6481481	0.0	0.18181819	0.0	0.33333334	0.0	0.0	0.0	0.4416667	0.0	0.0	0.0	0.125	0.0	0.0	0.0	0.0	0.0	0.0	0.0	0.0	0.0	0.0	0.0	1.0	1.0	1.0	1.0	1.0	1.0	1.0	1.0	0.8952381	0.33333334	0.71428573	0.33333334	0.75	0.33333334	0.2	0.0	0.53011274	0.10910895	0.21621622	0.10810811	0.17391305	0.10810811	0.057142857	0.0	0.6666667	0.0
0.6388889	0.0	0.0	0.0	0.33333334	0.0	0.0	0.0	0.0	0.0	0.0	0.0	0.0	0.0	0.0	0.0	0.0	0.0	0.0	0.0	0.0	0.0	0.0	0.0	1.0	1.0	1.0	1.0	1.0	1.0	1.0	1.0	0.8222222	0.33333334	0.61538464	0.33333334	0.75	0.33333334	0.2	0.0	0.5704052	0.17496355	0.2777778	0.17142858	0.26086956	0.17142858	0.09375	0.0	0.0	0.0
0.0	0.0	0.0	0.0	0.0	0.0	0.0	0.0	0.0	0.0	0.0	0.0	0.0	0.0	0.0	0.0	0.0	0.0	0.0	0.0	0.0	0.0	0.0	0.0	1.0	1.0	1.0	1.0	1.0	1.0	1.0	1.0	0.8222222	0.16666667	0.46153846	0.16666667	0.625	0.16666667	0.09090909	0.0	0.43236718	0.0	0.0	0.0	0.13043478	0.0	0.0	0.0	1.0	1.0
0.0	0.0	0.0	0.0	0.0	0.0	0.0	0.0	0.0	0.0	0.0	0.0	0.0	0.0	0.0	0.0	0.0	0.0	0.0	0.0	0.0	0.0	0.0	0.0	1.0	1.0	1.0	1.0	1.0	1.0	1.0	1.0	0.8222222	0.33333334	0.61538464	0.33333334	0.75	0.33333334	0.2	0.0	0.6342747	0.054554474	0.22222222	0.054054055	0.3043478	0.054054055	0.027777778	0.0	0.0	0.0
0.47619048	0.0	0.0	0.0	0.21428572	0.0	0.0	0.0	0.5952381	0.0	0.0	0.0	0.2857143	0.0	0.0	0.0	0.0	0.0	0.0	0.0	0.0	0.0	0.0	0.0	1.0	1.0	1.0	1.0	1.0	1.0	1.0	1.0	0.8666667	0.33333334	0.5714286	0.33333334	0.75	0.33333334	0.2	0.0	0.54304034	0.0	0.0	0.0	0.23076923	0.0	0.0	0.0	1.0	1.0
0.0	0.0	0.0	0.0	0.0	0.0	0.0	0.0	0.47222224	0.0	0.0	0.0	0.16666667	0.0	0.0	0.0	1.0	1.0	1.0	1.0	1.0	1.0	1.0	1.0	1.0	1.0	1.0	1.0	1.0	1.0	1.0	1.0	0.8	0.16666667	0.42857143	0.16666667	0.625	0.16666667	0.09090909	0.0	0.5293651	0.0	0.0	0.0	0.2	0.0	0.0	0.0	0.0	0.0
0.57380956	0.0	0.13333334	0.0	0.2	0.0	0.0	0.0	0.45833334	0.0	0.0	0.0	0.125	0.0	0.0	0.0	1.0	1.0	1.0	1.0	1.0	1.0	1.0	1.0	1.0	1.0	1.0	1.0	1.0	1.0	1.0	1.0	0.8	0.16666667	0.46153846	0.16666667	0.625	0.16666667	0.09090909	0.0	0.63293654	0.0	0.0952381	0.0	0.1875	0.0	0.0	0.0	0.6666667	0.0
0.5670996	0.0	0.125	0.0	0.27272728	0.0	0.0	0.0	0.5952381	0.0	0.0	0.0	0.2857143	0.0	0.0	0.0	1.0	1.0	1.0	1.0	1.0	1.0	1.0	1.0	1.0	1.0	1.0	1.0	1.0	1.0	1.0	1.0	0.94166666	0.5	0.71428573	0.5	0.875	0.5	0.33333334	0.0	0.5670996	0.0	0.0	0.0	0.18181819	0.0	0.0	0.0	0.0	0.0
0.5119048	0.0	0.0	0.0	0.125	0.0	0.0	0.0	1.0	1.0	1.0	1.0	1.0	1.0	1.0	1.0	1.0	1.0	1.0	1.0	1.0	1.0	1.0	1.0	1.0	1.0	1.0	1.0	1.0	1.0	1.0	1.0	0.6666667	0.0	0.14285715	0.0	0.5	0.0	0.0	0.0	1.0	1.0	1.0	1.0	1.0	1.0	1.0	1.0	1.0	1.0
0.5119048	0.0	0.0	0.0	0.125	0.0	0.0	0.0	0.5952381	0.0	0.0	0.0	0.14285715	0.0	0.0	0.0	0.0	0.0	0.0	0.0	0.0	0.0	0.0	0.0	1.0	1.0	1.0	1.0	1.0	1.0	1.0	1.0	0.8833333	0.33333334	0.61538464	0.33333334	0.75	0.33333334	0.2	0.0	0.70714283	0.0	0.0	0.0	0.2857143	0.0	0.0	0.0	0.0	0.0
0.66269845	0.0	0.18181819	0.0	0.14285715	0.0	0.0	0.0	0.59722227	0.0	0.2	0.0	0.25	0.0	0.0	0.0	0.0	0.0	0.0	0.0	0.0	0.0	0.0	0.0	1.0	1.0	1.0	1.0	1.0	1.0	1.0	1.0	0.93333334	0.33333334	0.5714286	0.33333334	0.75	0.33333334	0.2	0.0	0.43650794	0.0	0.0	0.0	0.14285715	0.0	0.0	0.0	0.0	0.0
0.5185185	0.0	0.0	0.0	0.11111111	0.0	0.0	0.0	0.0	0.0	0.0	0.0	0.0	0.0	0.0	0.0	1.0	1.0	1.0	1.0	1.0	1.0	1.0	1.0	1.0	1.0	1.0	1.0	1.0	1.0	1.0	1.0	0.41666666	0.57735026	0.6	0.5	0.5	0.5	0.33333334	0.0	0.32905984	0.0	0.11764706	0.0	0.07692308	0.0	0.0	0.0	0.0	0.0
1.0	1.0	1.0	1.0	1.0	1.0	1.0	1.0	0.4416667	0.0	0.0	0.0	0.125	0.0	0.0	0.0	1.0	1.0	1.0	1.0	1.0	1.0	1.0	1.0	1.0	1.0	1.0	1.0	1.0	1.0	1.0	1.0	0.45833334	0.0	0.0	0.0	0.125	0.0	0.0	0.0	1.0	1.0	1.0	1.0	1.0	1.0	1.0	1.0	1.0	1.0
0.5185185	0.0	0.15384616	0.0	0.11111111	0.0	0.0	0.0	0.4416667	0.0	0.0	0.0	0.125	0.0	0.0	0.0	0.0	0.0	0.0	0.0	0.0	0.0	0.0	0.0	1.0	1.0	1.0	1.0	1.0	1.0	1.0	1.0	0.41666666	0.57735026	0.6	0.5	0.5	0.5	0.33333334	0.0	0.6111111	0.0	0.15384616	0.0	0.33333334	0.0	0.0	0.0	0.0	0.0
0.44444445	0.0	0.0	0.0	0.16666667	0.0	0.0	0.0	0.5238095	0.0	0.0	0.0	0.14285715	0.0	0.0	0.0	0.0	0.0	0.0	0.0	0.0	0.0	0.0	0.0	1.0	1.0	1.0	1.0	1.0	1.0	1.0	1.0	0.8666667	0.33333334	0.5714286	0.33333334	0.75	0.33333334	0.2	0.0	0.6388889	0.0	0.16666667	0.0	0.375	0.0	0.0	0.0	0.0	0.0
0.0	0.0	0.0	0.0	0.0	0.0	0.0	0.0	0.53333336	0.0	0.0	0.0	0.1	0.0	0.0	0.0	0.0	0.0	0.0	0.0	0.0	0.0	0.0	0.0	1.0	1.0	1.0	1.0	1.0	1.0	1.0	1.0	0.8222222	0.33333334	0.5714286	0.33333334	0.75	0.33333334	0.2	0.0	0.64285713	0.0	0.18181819	0.0	0.14285715	0.0	0.0	0.0	0.0	0.0
0.5317461	0.0	0.18181819	0.0	0.2857143	0.0	0.0	0.0	0.7	0.0	0.22222222	0.0	0.5	0.0	0.0	0.0	1.0	1.0	1.0	1.0	1.0	1.0	1.0	1.0	1.0	1.0	1.0	1.0	1.0	1.0	1.0	1.0	0.8	0.0	0.2857143	0.0	0.625	0.0	0.0	0.0	1.0	1.0	1.0	1.0	1.0	1.0	1.0	1.0	1.0	1.0
0.48333335	0.0	0.0	0.0	0.2	0.0	0.0	0.0	0.42857143	0.0	0.0	0.0	0.0	0.0	0.0	0.0	0.0	0.0	0.0	0.0	0.0	0.0	0.0	0.0	0.96111107	0.28867513	0.6666667	0.2857143	0.8333333	0.2857143	0.16666667	0.0	0.8222222	0.33333334	0.5714286	0.33333334	0.75	0.33333334	0.2	0.0	0.4275794	0.0	0.0	0.0	0.1875	0.0	0.0	0.0	0.0	0.0
0.5952381	0.0	0.0	0.0	0.14285715	0.0	0.0	0.0	0.0	0.0	0.0	0.0	0.0	0.0	0.0	0.0	0.0	0.0	0.0	0.0	0.0	0.0	0.0	0.0	0.96111107	0.28867513	0.6666667	0.2857143	0.8333333	0.2857143	0.16666667	0.0	0.8222222	0.33333334	0.5714286	0.33333334	0.75	0.33333334	0.2	0.0	0.4275794	0.0	0.0	0.0	0.1875	0.0	0.0	0.0	0.0	0.0
0.47222224	0.0	0.0	0.0	0.16666667	0.0	0.0	0.0	0.5119048	0.0	0.0	0.0	0.125	0.0	0.0	0.0	0.0	0.0	0.0	0.0	0.0	0.0	0.0	0.0	0.96111107	0.28867513	0.6666667	0.2857143	0.8333333	0.2857143	0.16666667	0.0	0.8666667	0.33333334	0.5714286	0.33333334	0.75	0.33333334	0.2	0.0	0.5138889	0.0	0.0	0.0	0.1875	0.0	0.0	0.0	0.0	0.0
0.6111111	0.0	0.0	0.0	0.33333334	0.0	0.0	0.0	0.42857143	0.0	0.16666667	0.0	0.14285715	0.0	0.0	0.0	0.0	0.0	0.0	0.0	0.0	0.0	0.0	0.0	1.0	1.0	1.0	1.0	1.0	1.0	1.0	1.0	0.68333334	0.16666667	0.42857143	0.16666667	0.625	0.16666667	0.09090909	0.0	0.0	0.0	0.0	0.0	0.0	0.0	0.0	0.0	0.0	0.0
0.7314815	0.0	0.18181819	0.0	0.33333334	0.0	0.0	0.0	0.4642857	0.0	0.0	0.0	0.14285715	0.0	0.0	0.0	1.0	1.0	1.0	1.0	1.0	1.0	1.0	1.0	1.0	1.0	1.0	1.0	1.0	1.0	1.0	1.0	0.93333334	0.33333334	0.71428573	0.33333334	0.75	0.33333334	0.2	0.0	0.4	0.0	0.0	0.0	0.13333334	0.0	0.0	0.0	0.0	0.0
0.47222224	0.0	0.0	0.0	0.0	0.0	0.0	0.0	0.4891775	0.0	0.125	0.0	0.09090909	0.0	0.0	0.0	0.0	0.0	0.0	0.0	0.0	0.0	0.0	0.0	1.0	1.0	1.0	1.0	1.0	1.0	1.0	1.0	0.8222222	0.16666667	0.42857143	0.16666667	0.625	0.16666667	0.09090909	0.0	0.45000002	0.0877058	0.16	0.08695652	0.06666667	0.08695652	0.045454547	0.0	0.6666667	0.0
0.48333335	0.0	0.0	0.0	0.0	0.0	0.0	0.0	0.5238095	0.0	0.16666667	0.0	0.14285715	0.0	0.0	0.0	1.0	1.0	1.0	1.0	1.0	1.0	1.0	1.0	1.0	1.0	1.0	1.0	1.0	1.0	1.0	1.0	0.92142856	0.5	0.71428573	0.5	0.875	0.5	0.33333334	0.0	0.4031746	0.0	0.1	0.0	0.13333334	0.0	0.0	0.0	0.6666667	0.0
0.5026455	0.0	0.0	0.0	0.22222222	0.0	0.0	0.0	0.71309525	0.36514837	0.46153846	0.36363637	0.625	0.36363637	0.22222222	0.0	0.0	0.0	0.0	0.0	0.0	0.0	0.0	0.0	1.0	1.0	1.0	1.0	1.0	1.0	1.0	1.0	0.7777778	0.33333334	0.5714286	0.33333334	0.75	0.33333334	0.2	0.0	0.0	0.0	0.0	0.0	0.13333334	0.0	0.0	0.0	0.0	0.0
0.44761905	0.0	0.0	0.0	0.14285715	0.0	0.0	0.0	0.0	0.0	0.0	0.0	0.0	0.0	0.0	0.0	0.0	0.0	0.0	0.0	0.0	0.0	0.0	0.0	1.0	1.0	1.0	1.0	1.0	1.0	1.0	1.0	0.94166666	0.5	0.85714287	0.5	0.875	0.5	0.33333334	0.0	0.5809524	0.0	0.0625	0.0	0.23809524	0.0	0.0	0.0	0.0	0.0
0.60714287	0.0	0.0	0.0	0.25	0.0	0.0	0.0	0.0	0.0	0.0	0.0	0.125	0.0	0.0	0.0	0.0	0.0	0.0	0.0	0.0	0.0	0.0	0.0	1.0	1.0	1.0	1.0	1.0	1.0	1.0	1.0	0.8666667	0.33333334	0.5714286	0.33333334	0.75	0.33333334	0.2	0.0	0.61269844	0.0	0.1	0.0	0.2	0.0	0.0	0.0	0.0	0.0
0.42592594	0.0	0.0	0.0	0.11111111	0.0	0.0	0.0	0.44761905	0.0	0.0	0.0	0.14285715	0.0	0.0	0.0	1.0	1.0	1.0	1.0	1.0	1.0	1.0	1.0	1.0	1.0	1.0	1.0	1.0	1.0	1.0	1.0	0.8222222	0.33333334	0.5714286	0.33333334	0.75	0.33333334	0.2	0.0	0.53174603	0.0	0.0	0.0	0.16666667	0.0	0.0	0.0	0.6666667	0.0
0.47619048	0.0	0.0	0.0	0.33333334	0.0	0.0	0.0	0.5777778	0.0	0.0	0.0	0.16666667	0.0	0.0	0.0	1.0	1.0	1.0	1.0	1.0	1.0	1.0	1.0	1.0	1.0	1.0	1.0	1.0	1.0	1.0	1.0	0.8222222	0.33333334	0.5714286	0.33333334	0.75	0.33333334	0.2	0.0	0.6309524	0.0	0.16666667	0.0	0.2857143	0.0	0.0	0.0	0.0	0.0
0.0	0.0	0.0	0.0	0.0	0.0	0.0	0.0	0.85555553	0.0	0.33333334	0.0	0.5	0.0	0.0	0.0	1.0	1.0	1.0	1.0	1.0	1.0	1.0	1.0	0.9022222	0.0	0.22222222	0.0	0.6666667	0.0	0.0	0.0	0.0	0.0	0.0	0.0	0.0	0.0	0.0	0.0	1.0	1.0	1.0	1.0	1.0	1.0	1.0	1.0	1.0	1.0
0.0	0.0	0.0	0.0	0.0	0.0	0.0	0.0	0.47222224	0.0	0.0	0.0	0.16666667	0.0	0.0	0.0	1.0	1.0	1.0	1.0	1.0	1.0	1.0	1.0	1.0	1.0	1.0	1.0	1.0	1.0	1.0	1.0	0.5833333	0.0	0.14285715	0.0	0.25	0.0	0.0	0.0	1.0	1.0	1.0	1.0	1.0	1.0	1.0	1.0	1.0	1.0
0.0	0.0	0.0	0.0	0.0	0.0	0.0	0.0	0.42592594	0.0	0.0	0.0	0.11111111	0.0	0.0	0.0	0.0	0.0	0.0	0.0	0.0	0.0	0.0	0.0	1.0	1.0	1.0	1.0	1.0	1.0	1.0	1.0	0.0	0.0	0.0	0.0	0.0	0.0	0.0	0.0	1.0	1.0	1.0	1.0	1.0	1.0	1.0	1.0	0.0	0.0
0.0	0.0	0.0	0.0	0.0	0.0	0.0	0.0	0.5	0.0	0.0	0.0	0.22222222	0.0	0.0	0.0	0.0	0.0	0.0	0.0	0.0	0.0	0.0	0.0	1.0	1.0	1.0	1.0	1.0	1.0	1.0	1.0	0.5833333	0.0	0.16666667	0.0	0.375	0.0	0.0	0.0	1.0	1.0	1.0	1.0	1.0	1.0	1.0	1.0	0.0	0.0
0.6150794	0.0	0.0	0.0	0.2857143	0.0	0.0	0.0	0.3148148	0.0	0.125	0.0	0.11111111	0.0	0.0	0.0	1.0	1.0	1.0	1.0	1.0	1.0	1.0	1.0	1.0	1.0	1.0	1.0	1.0	1.0	1.0	1.0	0.6388889	0.0	0.33333334	0.0	0.5	0.0	0.0	0.0	1.0	1.0	1.0	1.0	1.0	1.0	1.0	1.0	1.0	1.0
0.78095233	0.16903085	0.30769232	0.16666667	0.5555556	0.16666667	0.09090909	0.0	0.5026455	0.0	0.14285715	0.0	0.22222222	0.0	0.0	0.0	1.0	1.0	1.0	1.0	1.0	1.0	1.0	1.0	1.0	1.0	1.0	1.0	1.0	1.0	1.0	1.0	0.8022222	0.20412415	0.5	0.2	0.625	0.2	0.11111111	0.0	0.0	0.0	0.0	0.0	0.0	0.0	0.0	0.0	0.6666667	0.0
0.42857143	0.0	0.0	0.0	0.0	0.0	0.0	0.0	0.5026455	0.0	0.14285715	0.0	0.11111111	0.0	0.0	0.0	0.0	0.0	0.0	0.0	0.0	0.0	0.0	0.0	1.0	1.0	1.0	1.0	1.0	1.0	1.0	1.0	0.9027778	0.4082483	0.6666667	0.4	0.75	0.4	0.25	0.0	0.5555556	0.0	0.0	0.0	0.125	0.0	0.0	0.0	1.0	1.0
1.0	1.0	1.0	1.0	1.0	1.0	1.0	1.0	0.45833334	0.0	0.0	0.0	0.22222222	0.0	0.0	0.0	0.0	0.0	0.0	0.0	0.0	0.0	0.0	0.0	1.0	1.0	1.0	1.0	1.0	1.0	1.0	1.0	0.8022222	0.0	0.16666667	0.0	0.5	0.0	0.0	0.0	1.0	1.0	1.0	1.0	1.0	1.0	1.0	1.0	1.0	1.0
0.6150794	0.0	0.0	0.0	0.2857143	0.0	0.0	0.0	0.5026455	0.0	0.0	0.0	0.11111111	0.0	0.0	0.0	0.0	0.0	0.0	0.0	0.0	0.0	0.0	0.0	1.0	1.0	1.0	1.0	1.0	1.0	1.0	1.0	0.8022222	0.0	0.16666667	0.0	0.375	0.0	0.0	0.0	1.0	1.0	1.0	1.0	1.0	1.0	1.0	1.0	1.0	1.0
0.0	0.0	0.0	0.0	0.0	0.0	0.0	0.0	0.45555556	0.0	0.0	0.0	0.16666667	0.0	0.0	0.0	1.0	1.0	1.0	1.0	1.0	1.0	1.0	1.0	1.0	1.0	1.0	1.0	1.0	1.0	1.0	1.0	1.0	1.0	1.0	1.0	1.0	1.0	1.0	1.0	0.56904763	0.0	0.125	0.0	0.2	0.0	0.0	0.0	1.0	1.0
0.45555556	0.0	0.0	0.0	0.0	0.0	0.0	0.0	0.67619056	0.0	0.2	0.0	0.42857143	0.0	0.0	0.0	0.0	0.0	0.0	0.0	0.0	0.0	0.0	0.0	1.0	1.0	1.0	1.0	1.0	1.0	1.0	1.0	0.8	0.16666667	0.36363637	0.16666667	0.625	0.16666667	0.09090909	0.0	0.41507936	0.0	0.0	0.0	0.15	0.0	0.0	0.0	0.0	0.0
0.77777785	0.0	0.2	0.0	0.5	0.0	0.0	0.0	0.44761905	0.0	0.0	0.0	0.14285715	0.0	0.0	0.0	0.0	0.0	0.0	0.0	0.0	0.0	0.0	0.0	1.0	1.0	1.0	1.0	1.0	1.0	1.0	1.0	0.8	0.16666667	0.36363637	0.16666667	0.625	0.16666667	0.09090909	0.0	0.5833333	0.0	0.08695652	0.0	0.15	0.0	0.0	0.0	0.6666667	0.0
0.6111111	0.0	0.0	0.0	0.33333334	0.0	0.0	0.0	0.0	0.0	0.0	0.0	0.0	0.0	0.0	0.0	1.0	1.0	1.0	1.0	1.0	1.0	1.0	1.0	1.0	1.0	1.0	1.0	1.0	1.0	1.0	1.0	0.8666667	0.16666667	0.36363637	0.16666667	0.625	0.16666667	0.09090909	0.0	0.41666666	0.0	0.0	0.0	0.05	0.0	0.0	0.0	1.0	1.0
0.6111111	0.0	0.0	0.0	0.22222222	0.0	0.0	0.0	0.53968257	0.0	0.0	0.0	0.14285715	0.0	0.0	0.0	0.0	0.0	0.0	0.0	0.0	0.0	0.0	0.0	1.0	1.0	1.0	1.0	1.0	1.0	1.0	1.0	0.7777778	0.4330127	0.6666667	0.36363637	0.75	0.36363637	0.22222222	0.0	0.4351852	0.0	0.0	0.0	0.16666667	0.0	0.0	0.0	0.0	0.0
0.44444445	0.0	0.0	0.0	0.0	0.0	0.0	0.0	0.5185185	0.0	0.0	0.0	0.22222222	0.0	0.0	0.0	0.0	0.0	0.0	0.0	0.0	0.0	0.0	0.0	1.0	1.0	1.0	1.0	1.0	1.0	1.0	1.0	0.8222222	0.33333334	0.61538464	0.33333334	0.75	0.33333334	0.2	0.0	0.55	0.0	0.06451613	0.0	0.2	0.0	0.0	0.0	0.0	0.0
0.0	0.0	0.0	0.0	0.0	0.0	0.0	0.0	0.0	0.0	0.0	0.0	0.0	0.0	0.0	0.0	1.0	1.0	1.0	1.0	1.0	1.0	1.0	1.0	1.0	1.0	1.0	1.0	1.0	1.0	1.0	1.0	0.8666667	0.33333334	0.61538464	0.33333334	0.75	0.33333334	0.2	0.0	0.0	0.0	0.0	0.0	0.0	0.0	0.0	0.0	0.0	0.0
0.53333336	0.0	0.0	0.0	0.22222222	0.0	0.0	0.0	0.0	0.0	0.0	0.0	0.0	0.0	0.0	0.0	1.0	1.0	1.0	1.0	1.0	1.0	1.0	1.0	1.0	1.0	1.0	1.0	1.0	1.0	1.0	1.0	0.8	0.16666667	0.42857143	0.16666667	0.625	0.16666667	0.09090909	0.0	0.0	0.0	0.0	0.0	0.0	0.0	0.0	0.0	0.0	0.0
0.64444447	0.0	0.0	0.0	0.11111111	0.0	0.0	0.0	0.5185185	0.0	0.0	0.0	0.22222222	0.0	0.0	0.0	1.0	1.0	1.0	1.0	1.0	1.0	1.0	1.0	1.0	1.0	1.0	1.0	1.0	1.0	1.0	1.0	0.8833333	0.33333334	0.5714286	0.33333334	0.75	0.33333334	0.2	0.0	0.0	0.0	0.0	0.0	0.0	0.0	0.0	0.0	0.0	0.0
0.0	0.0	0.0	0.0	0.0	0.0	0.0	0.0	0.45555556	0.0	0.0	0.0	0.0	0.0	0.0	0.0	0.0	0.0	0.0	0.0	0.0	0.0	0.0	0.0	0.96111107	0.25	0.4	0.25	0.6666667	0.25	0.14285715	0.0	0.94166666	0.5	0.71428573	0.5	0.875	0.5	0.33333334	0.0	0.0	0.0	0.0	0.0	0.0	0.0	0.0	0.0	0.0	0.0
0.5472222	0.0	0.18181819	0.0	0.25	0.0	0.0	0.0	0.43055558	0.0	0.0	0.0	0.0	0.0	0.0	0.0	1.0	1.0	1.0	1.0	1.0	1.0	1.0	1.0	1.0	1.0	1.0	1.0	1.0	1.0	1.0	1.0	0.68333334	0.16666667	0.42857143	0.16666667	0.625	0.16666667	0.09090909	0.0	0.0	0.0	0.0	0.0	0.0	0.0	0.0	0.0	0.0	0.0
0.5777778	0.0	0.0	0.0	0.16666667	0.0	0.0	0.0	0.479798	0.0	0.0	0.0	0.18181819	0.0	0.0	0.0	0.0	0.0	0.0	0.0	0.0	0.0	0.0	0.0	1.0	1.0	1.0	1.0	1.0	1.0	1.0	1.0	0.8952381	0.5	0.71428573	0.5	0.875	0.5	0.33333334	0.0	0.0	0.0	0.0	0.0	0.0	0.0	0.0	0.0	0.0	0.0
0.5777778	0.0	0.0	0.0	0.33333334	0.0	0.0	0.0	0.45555556	0.0	0.0	0.0	0.16666667	0.0	0.0	0.0	0.0	0.0	0.0	0.0	0.0	0.0	0.0	0.0	1.0	1.0	1.0	1.0	1.0	1.0	1.0	1.0	0.8666667	0.33333334	0.5714286	0.33333334	0.75	0.33333334	0.2	0.0	0.0	0.0	0.0	0.0	0.0	0.0	0.0	0.0	0.0	0.0
0.479798	0.0	0.0	0.0	0.09090909	0.0	0.0	0.0	0.45555556	0.0	0.0	0.0	0.0	0.0	0.0	0.0	1.0	1.0	1.0	1.0	1.0	1.0	1.0	1.0	1.0	1.0	1.0	1.0	1.0	1.0	1.0	1.0	0.8022222	0.20412415	0.5	0.2	0.625	0.2	0.11111111	0.0	0.60280114	0.21693046	0.21052632	0.10526316	0.29411766	0.10526316	0.055555556	0.0	0.0	0.0
0.5670996	0.0	0.13333334	0.0	0.27272728	0.0	0.0	0.0	0.46666667	0.0	0.0	0.0	0.2	0.0	0.0	0.0	1.0	1.0	1.0	1.0	1.0	1.0	1.0	1.0	1.0	1.0	1.0	1.0	1.0	1.0	1.0	1.0	0.8022222	0.20412415	0.5	0.2	0.625	0.2	0.11111111	0.0	0.53968257	0.0	0.0	0.0	0.14285715	0.0	0.0	0.0	1.0	1.0
0.0	0.0	0.0	0.0	0.0	0.0	0.0	0.0	0.0	0.0	0.0	0.0	0.0	0.0	0.0	0.0	1.0	1.0	1.0	1.0	1.0	1.0	1.0	1.0	1.0	1.0	1.0	1.0	1.0	1.0	1.0	1.0	0.8666667	0.16666667	0.33333334	0.16666667	0.625	0.16666667	0.09090909	0.0	0.484127	0.173422	0.23076923	0.15384616	0.23809524	0.15384616	0.083333336	0.0	1.0	1.0
0.48333335	0.0	0.0	0.0	0.2	0.0	0.0	0.0	0.0	0.0	0.0	0.0	0.0	0.0	0.0	0.0	0.0	0.0	0.0	0.0	0.0	0.0	0.0	0.0	1.0	1.0	1.0	1.0	1.0	1.0	1.0	1.0	0.8666667	0.16666667	0.33333334	0.16666667	0.625	0.16666667	0.09090909	0.0	0.77777785	0.6299408	0.71428573	0.61538464	0.6666667	0.61538464	0.44444445	0.0	1.0	1.0
0.0	0.0	0.0	0.0	0.0	0.0	0.0	0.0	0.0	0.0	0.0	0.0	0.0	0.0	0.0	0.0	0.0	0.0	0.0	0.0	0.0	0.0	0.0	0.0	1.0	1.0	1.0	1.0	1.0	1.0	1.0	1.0	0.8666667	0.16666667	0.33333334	0.16666667	0.625	0.16666667	0.09090909	0.0	0.75	0.15430336	0.26666668	0.15384616	0.5555556	0.15384616	0.083333336	0.0	1.0	1.0
0.0	0.0	0.0	0.0	0.0	0.0	0.0	0.0	0.0	0.0	0.0	0.0	0.0	0.0	0.0	0.0	1.0	1.0	1.0	1.0	1.0	1.0	1.0	1.0	1.0	1.0	1.0	1.0	1.0	1.0	1.0	1.0	0.94166666	0.5	0.6666667	0.5	0.875	0.5	0.33333334	0.0	0.5462963	0.0	0.0	0.0	0.11111111	0.0	0.0	0.0	0.0	0.0
0.5833333	0.0	0.0	0.0	0.25	0.0	0.0	0.0	0.0	0.0	0.0	0.0	0.0	0.0	0.0	0.0	1.0	1.0	1.0	1.0	1.0	1.0	1.0	1.0	1.0	1.0	1.0	1.0	1.0	1.0	1.0	1.0	0.8666667	0.16666667	0.33333334	0.16666667	0.75	0.16666667	0.09090909	0.0	0.4683236	0.09166985	0.15384616	0.083333336	0.15789473	0.083333336	0.04347826	0.0	0.0	0.0
0.6111111	0.0	0.25	0.0	0.33333334	0.0	0.0	0.0	0.0	0.0	0.0	0.0	0.0	0.0	0.0	0.0	1.0	1.0	1.0	1.0	1.0	1.0	1.0	1.0	1.0	1.0	1.0	1.0	1.0	1.0	1.0	1.0	0.94166666	0.5	0.6666667	0.5	0.875	0.5	0.33333334	0.0	0.52444446	0.0	0.12903225	0.0	0.12	0.0	0.0	0.0	0.0	0.0
0.48333335	0.0	0.0	0.0	0.2	0.0	0.0	0.0	0.0	0.0	0.0	0.0	0.0	0.0	0.0	0.0	0.0	0.0	0.0	0.0	0.0	0.0	0.0	0.0	1.0	1.0	1.0	1.0	1.0	1.0	1.0	1.0	0.93333334	0.33333334	0.5	0.33333334	0.75	0.33333334	0.2	0.0	0.5444445	0.0	0.08	0.0	0.1	0.0	0.0	0.0	0.0	0.0
0.48333335	0.0	0.0	0.0	0.2	0.0	0.0	0.0	0.0	0.0	0.0	0.0	0.0	0.0	0.0	0.0	1.0	1.0	1.0	1.0	1.0	1.0	1.0	1.0	1.0	1.0	1.0	1.0	1.0	1.0	1.0	1.0	0.8666667	0.33333334	0.5	0.33333334	0.75	0.33333334	0.2	0.0	0.4	0.0	0.09090909	0.0	0.06666667	0.0	0.0	0.0	0.6666667	0.0
0.47222224	0.0	0.0	0.0	0.16666667	0.0	0.0	0.0	0.0	0.0	0.0	0.0	0.0	0.0	0.0	0.0	0.0	0.0	0.0	0.0	0.0	0.0	0.0	0.0	0.96111107	0.28867513	0.6666667	0.2857143	0.8333333	0.2857143	0.16666667	0.0	0.9708333	0.33333334	0.5	0.33333334	0.75	0.33333334	0.2	0.0	0.58730155	0.0	0.0952381	0.0	0.21428572	0.0	0.0	0.0	0.0	0.0
0.0	0.0	0.0	0.0	0.0	0.0	0.0	0.0	0.0	0.0	0.0	0.0	0.0	0.0	0.0	0.0	1.0	1.0	1.0	1.0	1.0	1.0	1.0	1.0	1.0	1.0	1.0	1.0	1.0	1.0	1.0	1.0	0.8666667	0.16666667	0.33333334	0.16666667	0.75	0.16666667	0.09090909	0.0	0.7037037	0.18898223	0.30769232	0.18181819	0.44444445	0.18181819	0.1	0.0	1.0	1.0
0.46666667	0.0	0.0	0.0	0.2	0.0	0.0	0.0	0.6944445	0.0	0.2	0.0	0.5	0.0	0.0	0.0	0.0	0.0	0.0	0.0	0.0	0.0	0.0	0.0	1.0	1.0	1.0	1.0	1.0	1.0	1.0	1.0	0.8952381	0.33333334	0.5714286	0.33333334	0.75	0.33333334	0.2	0.0	0.4151139	0.0	0.0	0.0	0.13043478	0.0	0.0	0.0	1.0	1.0
0.46666667	0.0	0.0	0.0	0.0	0.0	0.0	0.0	0.76500005	0.0	0.0	0.0	0.5	0.0	0.0	0.0	0.0	0.0	0.0	0.0	0.0	0.0	0.0	0.0	1.0	1.0	1.0	1.0	1.0	1.0	1.0	1.0	0.8666667	0.33333334	0.5714286	0.33333334	0.75	0.33333334	0.2	0.0	0.54347825	0.0	0.0	0.0	0.13043478	0.0	0.0	0.0	1.0	1.0
0.44761905	0.0	0.0	0.0	0.14285715	0.0	0.0	0.0	0.0	0.0	0.0	0.0	0.0	0.0	0.0	0.0	0.0	0.0	0.0	0.0	0.0	0.0	0.0	0.0	1.0	1.0	1.0	1.0	1.0	1.0	1.0	1.0	0.94166666	0.5	0.71428573	0.5	0.875	0.5	0.33333334	0.0	0.5464976	0.069006555	0.1875	0.06451613	0.17391305	0.06451613	0.033333335	0.0	0.0	0.0
1.0	1.0	1.0	1.0	1.0	1.0	1.0	1.0	0.59090906	0.0	0.0	0.0	0.09090909	0.0	0.0	0.0	0.0	0.0	0.0	0.0	0.0	0.0	0.0	0.0	1.0	1.0	1.0	1.0	1.0	1.0	1.0	1.0	0.8444444	0.16666667	0.2857143	0.16666667	0.625	0.16666667	0.09090909	0.0	0.6338164	0.24209101	0.2857143	0.23529412	0.3478261	0.23529412	0.13333334	0.0	0.0	0.0
0.55185187	0.0	0.0	0.0	0.2	0.0	0.0	0.0	0.45555556	0.0	0.0	0.0	0.0	0.0	0.0	0.0	1.0	1.0	1.0	1.0	1.0	1.0	1.0	1.0	1.0	1.0	1.0	1.0	1.0	1.0	1.0	1.0	0.8666667	0.33333334	0.5	0.33333334	0.75	0.33333334	0.2	0.0	0.60336703	0.0	0.0	0.0	0.27272728	0.0	0.0	0.0	0.0	0.0
0.4952381	0.0	0.13333334	0.0	0.1	0.0	0.0	0.0	0.4888889	0.0	0.14285715	0.0	0.2	0.0	0.0	0.0	1.0	1.0	1.0	1.0	1.0	1.0	1.0	1.0	1.0	1.0	1.0	1.0	1.0	1.0	1.0	1.0	0.8666667	0.33333334	0.5	0.33333334	0.75	0.33333334	0.2	0.0	0.47835502	0.0	0.0	0.0	0.27272728	0.0	0.0	0.0	1.0	1.0
0.4888889	0.0	0.0	0.0	0.1	0.0	0.0	0.0	0.5777778	0.0	0.0	0.0	0.33333334	0.0	0.0	0.0	1.0	1.0	1.0	1.0	1.0	1.0	1.0	1.0	1.0	1.0	1.0	1.0	1.0	1.0	1.0	1.0	0.94166666	0.5	0.6666667	0.5	0.875	0.5	0.33333334	0.0	0.6242424	0.0	0.16666667	0.0	0.27272728	0.0	0.0	0.0	0.6666667	0.0
0.57380956	0.0	0.13333334	0.0	0.2	0.0	0.0	0.0	0.45555556	0.0	0.0	0.0	0.16666667	0.0	0.0	0.0	1.0	1.0	1.0	1.0	1.0	1.0	1.0	1.0	1.0	1.0	1.0	1.0	1.0	1.0	1.0	1.0	0.5	0.33333334	0.33333334	0.33333334	0.5	0.33333334	0.2	0.0	0.479798	0.0	0.0	0.0	0.18181819	0.0	0.0	0.0	1.0	1.0
0.34444442	0.0	0.0	0.0	0.2	0.0	0.0	0.0	0.44444445	0.0	0.25	0.0	0.33333334	0.0	0.0	0.0	0.0	0.0	0.0	0.0	0.0	0.0	0.0	0.0	1.0	1.0	1.0	1.0	1.0	1.0	1.0	1.0	0.8666667	0.33333334	0.5	0.33333334	0.75	0.33333334	0.2	0.0	0.53607506	0.0	0.07692308	0.0	0.23809524	0.0	0.0	0.0	0.0	0.0
0.57222223	0.0	0.1	0.0	0.16666667	0.0	0.0	0.0	0.42592594	0.0	0.0	0.0	0.11111111	0.0	0.0	0.0	0.0	0.0	0.0	0.0	0.0	0.0	0.0	0.0	1.0	1.0	1.0	1.0	1.0	1.0	1.0	1.0	0.8666667	0.33333334	0.5	0.33333334	0.75	0.33333334	0.2	0.0	0.52234846	0.0	0.09090909	0.0	0.1875	0.0	0.0	0.0	0.0	0.0
0.44814816	0.0	0.11764706	0.0	0.1	0.0	0.0	0.0	0.53968257	0.0	0.0	0.0	0.2857143	0.0	0.0	0.0	0.0	0.0	0.0	0.0	0.0	0.0	0.0	0.0	1.0	1.0	1.0	1.0	1.0	1.0	1.0	1.0	0.7777778	0.4330127	0.54545456	0.36363637	0.75	0.36363637	0.22222222	0.0	0.460101	0.0	0.09090909	0.0	0.13333334	0.0	0.0	0.0	0.0	0.0
0.4650794	0.0	0.13333334	0.0	0.3	0.0	0.0	0.0	0.5138889	0.20412415	0.33333334	0.2	0.375	0.2	0.11111111	0.0	0.0	0.0	0.0	0.0	0.0	0.0	0.0	0.0	1.0	1.0	1.0	1.0	1.0	1.0	1.0	1.0	0.8666667	0.33333334	0.5	0.33333334	0.75	0.33333334	0.2	0.0	0.430303	0.0	0.0	0.0	0.09090909	0.0	0.0	0.0	0.6666667	0.0
0.5238095	0.0	0.0	0.0	0.14285715	0.0	0.0	0.0	0.5277778	0.0	0.0	0.0	0.125	0.0	0.0	0.0	0.0	0.0	0.0	0.0	0.0	0.0	0.0	0.0	1.0	1.0	1.0	1.0	1.0	1.0	1.0	1.0	0.93333334	0.33333334	0.5714286	0.33333334	0.75	0.33333334	0.2	0.0	0.54285717	0.0	0.10526316	0.0	0.2	0.0	0.0	0.0	0.0	0.0
0.0	0.0	0.0	0.0	0.0	0.0	0.0	0.0	0.55	0.0	0.0	0.0	0.25	0.0	0.0	0.0	1.0	1.0	1.0	1.0	1.0	1.0	1.0	1.0	1.0	1.0	1.0	1.0	1.0	1.0	1.0	1.0	0.8666667	0.33333334	0.5714286	0.33333334	0.75	0.33333334	0.2	0.0	0.54285717	0.0	0.10526316	0.0	0.06666667	0.0	0.0	0.0	1.0	1.0
0.53968257	0.0	0.0	0.0	0.2857143	0.0	0.0	0.0	0.42261901	0.0	0.0	0.0	0.125	0.0	0.0	0.0	0.0	0.0	0.0	0.0	0.0	0.0	0.0	0.0	1.0	1.0	1.0	1.0	1.0	1.0	1.0	1.0	0.8222222	0.33333334	0.61538464	0.33333334	0.75	0.33333334	0.2	0.0	0.4611111	0.0	0.0	0.0	0.13333334	0.0	0.0	0.0	1.0	1.0
0.66269845	0.0	0.0	0.0	0.14285715	0.0	0.0	0.0	0.86785716	0.36514837	0.46153846	0.36363637	0.625	0.36363637	0.22222222	0.0	1.0	1.0	1.0	1.0	1.0	1.0	1.0	1.0	1.0	1.0	1.0	1.0	1.0	1.0	1.0	1.0	0.8666667	0.33333334	0.5714286	0.33333334	0.75	0.33333334	0.2	0.0	0.54047614	0.0	0.083333336	0.0	0.26666668	0.0	0.0	0.0	0.0	0.0
0.61904764	0.0	0.0	0.0	0.14285715	0.0	0.0	0.0	0.6666667	0.0	0.14285715	0.0	0.375	0.0	0.0	0.0	1.0	1.0	1.0	1.0	1.0	1.0	1.0	1.0	1.0	1.0	1.0	1.0	1.0	1.0	1.0	1.0	0.8666667	0.33333334	0.5714286	0.33333334	0.75	0.33333334	0.2	0.0	0.56666666	0.13867505	0.22222222	0.11764706	0.26666668	0.11764706	0.0625	0.0	0.0	0.0
0.5119048	0.0	0.0	0.0	0.125	0.0	0.0	0.0	0.5833333	0.0	0.14285715	0.0	0.125	0.0	0.0	0.0	1.0	1.0	1.0	1.0	1.0	1.0	1.0	1.0	1.0	1.0	1.0	1.0	1.0	1.0	1.0	1.0	0.8222222	0.33333334	0.5714286	0.33333334	0.75	0.33333334	0.2	0.0	0.45185184	0.0	0.0	0.0	0.13333334	0.0	0.0	0.0	0.0	0.0
0.5185185	0.0	0.0	0.0	0.11111111	0.0	0.0	0.0	0.6333333	0.0	0.2857143	0.0	0.4	0.0	0.0	0.0	1.0	1.0	1.0	1.0	1.0	1.0	1.0	1.0	1.0	1.0	1.0	1.0	1.0	1.0	1.0	1.0	0.8952381	0.5	0.71428573	0.5	0.875	0.5	0.33333334	0.0	0.38666666	0.0	0.20689656	0.0	0.2	0.0	0.0	0.0	0.0	0.0
0.5833333	0.0	0.18181819	0.0	0.33333334	0.0	0.0	0.0	0.5619047	0.0	0.0	0.0	0.14285715	0.0	0.0	0.0	0.0	0.0	0.0	0.0	0.0	0.0	0.0	0.0	1.0	1.0	1.0	1.0	1.0	1.0	1.0	1.0	0.94166666	0.5	0.71428573	0.5	0.875	0.5	0.33333334	0.0	0.64166665	0.4330127	0.5	0.42857143	0.5	0.42857143	0.27272728	0.0	0.6666667	0.0
0.5026455	0.0	0.0	0.0	0.11111111	0.0	0.0	0.0	0.46666667	0.0	0.0	0.0	0.2	0.0	0.0	0.0	0.0	0.0	0.0	0.0	0.0	0.0	0.0	0.0	1.0	1.0	1.0	1.0	1.0	1.0	1.0	1.0	0.8952381	0.5	0.71428573	0.5	0.875	0.5	0.33333334	0.0	0.625	0.0	0.16666667	0.0	0.125	0.0	0.0	0.0	1.0	1.0
0.5026455	0.0	0.0	0.0	0.11111111	0.0	0.0	0.0	0.4416667	0.0	0.0	0.0	0.125	0.0	0.0	0.0	0.0	0.0	0.0	0.0	0.0	0.0	0.0	0.0	1.0	1.0	1.0	1.0	1.0	1.0	1.0	1.0	0.8952381	0.5	0.71428573	0.5	0.875	0.5	0.33333334	0.0	0.31666666	0.0	0.125	0.0	0.1	0.0	0.0	0.0	1.0	1.0
0.47619048	0.0	0.0	0.0	0.22222222	0.0	0.0	0.0	0.5619047	0.0	0.4	0.0	0.2857143	0.0	0.0	0.0	1.0	1.0	1.0	1.0	1.0	1.0	1.0	1.0	1.0	1.0	1.0	1.0	1.0	1.0	1.0	1.0	0.8222222	0.33333334	0.5714286	0.33333334	0.75	0.33333334	0.2	0.0	0.75277776	0.20412415	0.33333334	0.2	0.5	0.2	0.11111111	0.0	0.0	0.0
0.0	0.0	0.0	0.0	0.0	0.0	0.0	0.0	0.60714287	0.0	0.0	0.0	0.125	0.0	0.0	0.0	0.0	0.0	0.0	0.0	0.0	0.0	0.0	0.0	1.0	1.0	1.0	1.0	1.0	1.0	1.0	1.0	0.8222222	0.33333334	0.61538464	0.33333334	0.75	0.33333334	0.2	0.0	0.0	0.0	0.0	0.0	0.0	0.0	0.0	0.0	0.0	0.0
0.56666666	0.0	0.0	0.0	0.2	0.0	0.0	0.0	0.0	0.0	0.0	0.0	0.0	0.0	0.0	0.0	0.0	0.0	0.0	0.0	0.0	0.0	0.0	0.0	1.0	1.0	1.0	1.0	1.0	1.0	1.0	1.0	0.8222222	0.33333334	0.61538464	0.33333334	0.75	0.33333334	0.2	0.0	0.0	0.0	0.0	0.0	0.0	0.0	0.0	0.0	0.6666667	0.0
0.5416667	0.0	0.0	0.0	0.25	0.0	0.0	0.0	0.53968257	0.0	0.0	0.0	0.2857143	0.0	0.0	0.0	0.0	0.0	0.0	0.0	0.0	0.0	0.0	0.0	1.0	1.0	1.0	1.0	1.0	1.0	1.0	1.0	0.8222222	0.33333334	0.61538464	0.33333334	0.75	0.33333334	0.2	0.0	0.0	0.0	0.0	0.0	0.0	0.0	0.0	0.0	0.6666667	0.0
0.49206352	0.0	0.0	0.0	0.2857143	0.0	0.0	0.0	0.42261901	0.0	0.0	0.0	0.125	0.0	0.0	0.0	1.0	1.0	1.0	1.0	1.0	1.0	1.0	1.0	1.0	1.0	1.0	1.0	1.0	1.0	1.0	1.0	0.8222222	0.33333334	0.5714286	0.33333334	0.75	0.33333334	0.2	0.0	0.53968257	0.0	0.0	0.0	0.2857143	0.0	0.0	0.0	0.6666667	0.0
0.39523807	0.0	0.0	0.0	0.14285715	0.0	0.0	0.0	0.33597884	0.0	0.0	0.0	0.11111111	0.0	0.0	0.0	0.0	0.0	0.0	0.0	0.0	0.0	0.0	0.0	1.0	1.0	1.0	1.0	1.0	1.0	1.0	1.0	0.8666667	0.33333334	0.5714286	0.33333334	0.75	0.33333334	0.2	0.0	0.43055558	0.0	0.16666667	0.0	0.125	0.0	0.0	0.0	1.0	1.0
1.0	1.0	1.0	1.0	1.0	1.0	1.0	1.0	0.44761905	0.0	0.0	0.0	0.14285715	0.0	0.0	0.0	1.0	1.0	1.0	1.0	1.0	1.0	1.0	1.0	1.0	1.0	1.0	1.0	1.0	1.0	1.0	1.0	0.8	0.0	0.14285715	0.0	0.5	0.0	0.0	0.0	1.0	1.0	1.0	1.0	1.0	1.0	1.0	1.0	1.0	1.0
0.5619047	0.0	0.0	0.0	0.2857143	0.0	0.0	0.0	0.64285713	0.0	0.0	0.0	0.2857143	0.0	0.0	0.0	0.0	0.0	0.0	0.0	0.0	0.0	0.0	0.0	1.0	1.0	1.0	1.0	1.0	1.0	1.0	1.0	0.8222222	0.33333334	0.5714286	0.33333334	0.75	0.33333334	0.2	0.0	0.6666667	0.0	0.0	0.0	0.5	0.0	0.0	0.0	0.6666667	0.0
0.5119048	0.0	0.0	0.0	0.125	0.0	0.0	0.0	0.5238095	0.2	0.5	0.2	0.0	0.2	0.11111111	0.0	1.0	1.0	1.0	1.0	1.0	1.0	1.0	1.0	1.0	1.0	1.0	1.0	1.0	1.0	1.0	1.0	0.8666667	0.33333334	0.5714286	0.33333334	0.75	0.33333334	0.2	0.0	1.0	1.0	1.0	1.0	1.0	1.0	1.0	1.0	1.0	1.0
0.43703702	0.0	0.0	0.0	0.11111111	0.0	0.0	0.0	0.0	0.0	0.0	0.0	0.0	0.0	0.0	0.0	0.0	0.0	0.0	0.0	0.0	0.0	0.0	0.0	1.0	1.0	1.0	1.0	1.0	1.0	1.0	1.0	0.8666667	0.33333334	0.5714286	0.33333334	0.75	0.33333334	0.2	0.0	0.5555556	0.0	0.0	0.0	0.125	0.0	0.0	0.0	1.0	1.0
0.44761905	0.0	0.0	0.0	0.14285715	0.0	0.0	0.0	0.8755556	0.28867513	0.44444445	0.2857143	0.5	0.2857143	0.16666667	0.0	1.0	1.0	1.0	1.0	1.0	1.0	1.0	1.0	1.0	1.0	1.0	1.0	1.0	1.0	1.0	1.0	0.93333334	0.33333334	0.5714286	0.33333334	0.75	0.33333334	0.2	0.0	0.5307539	0.0	0.07692308	0.0	0.125	0.0	0.0	0.0	0.0	0.0
0.46666667	0.0	0.0	0.0	0.2	0.0	0.0	0.0	0.0	0.0	0.0	0.0	0.0	0.0	0.0	0.0	0.0	0.0	0.0	0.0	0.0	0.0	0.0	0.0	1.0	1.0	1.0	1.0	1.0	1.0	1.0	1.0	0.8222222	0.16666667	0.5	0.16666667	0.75	0.16666667	0.09090909	0.0	0.44444445	0.0	0.0	0.0	0.0	0.0	0.0	0.0	1.0	1.0
0.0	0.0	0.0	0.0	0.0	0.0	0.0	0.0	0.5619047	0.0	0.0	0.0	0.14285715	0.0	0.0	0.0	0.0	0.0	0.0	0.0	0.0	0.0	0.0	0.0	1.0	1.0	1.0	1.0	1.0	1.0	1.0	1.0	0.8444444	0.33333334	0.61538464	0.33333334	0.75	0.33333334	0.2	0.0	0.47222224	0.0	0.0	0.0	0.16666667	0.0	0.0	0.0	0.0	0.0
0.5777778	0.0	0.0	0.0	0.16666667	0.0	0.0	0.0	0.5317461	0.0	0.0	0.0	0.14285715	0.0	0.0	0.0	0.0	0.0	0.0	0.0	0.0	0.0	0.0	0.0	1.0	1.0	1.0	1.0	1.0	1.0	1.0	1.0	0.8666667	0.33333334	0.61538464	0.33333334	0.75	0.33333334	0.2	0.0	0.5185185	0.0	0.0	0.0	0.22222222	0.0	0.0	0.0	1.0	1.0
0.0	0.0	0.0	0.0	0.0	0.0	0.0	0.0	0.4642857	0.0	0.0	0.0	0.14285715	0.0	0.0	0.0	0.0	0.0	0.0	0.0	0.0	0.0	0.0	0.0	1.0	1.0	1.0	1.0	1.0	1.0	1.0	1.0	0.68333334	0.16666667	0.46153846	0.16666667	0.625	0.16666667	0.09090909	0.0	0.0	0.0	0.0	0.0	0.0	0.0	0.0	0.0	1.0	1.0
0.625	0.0	0.16666667	0.0	0.25	0.0	0.0	0.0	0.45833334	0.28867513	0.4	0.25	0.375	0.25	0.14285715	0.0	0.0	0.0	0.0	0.0	0.0	0.0	0.0	0.0	0.9444444	0.75	0.8	0.75	0.8333333	0.75	0.6	0.0	0.85555553	0.20412415	0.5	0.2	0.625	0.2	0.11111111	0.0	0.46581197	0.0	0.11764706	0.0	0.15384616	0.0	0.0	0.0	0.0	0.0
0.0	0.0	0.0	0.0	0.0	0.0	0.0	0.0	0.47222224	0.0	0.0	0.0	0.16666667	0.0	0.0	0.0	0.0	0.0	0.0	0.0	0.0	0.0	0.0	0.0	1.0	1.0	1.0	1.0	1.0	1.0	1.0	1.0	0.8952381	0.33333334	0.5714286	0.33333334	0.75	0.33333334	0.2	0.0	0.6150794	0.11785113	0.2	0.11111111	0.35714287	0.11111111	0.05882353	0.0	0.0	0.0
0.0	0.0	0.0	0.0	0.0	0.0	0.0	0.0	0.0	0.0	0.0	0.0	0.0	0.0	0.0	0.0	0.0	0.0	0.0	0.0	0.0	0.0	0.0	0.0	1.0	1.0	1.0	1.0	1.0	1.0	1.0	1.0	0.8833333	0.33333334	0.5714286	0.33333334	0.75	0.33333334	0.2	0.0	0.6388889	0.0	0.16666667	0.0	0.125	0.0	0.0	0.0	0.0	0.0
0.0	0.0	0.0	0.0	0.0	0.0	0.0	0.0	0.5026455	0.0	0.0	0.0	0.11111111	0.0	0.0	0.0	0.0	0.0	0.0	0.0	0.0	0.0	0.0	0.0	1.0	1.0	1.0	1.0	1.0	1.0	1.0	1.0	0.8222222	0.33333334	0.5714286	0.33333334	0.75	0.33333334	0.2	0.0	0.6192308	0.0	0.0	0.0	0.23076923	0.0	0.0	0.0	0.6666667	0.0
0.48333335	0.0	0.0	0.0	0.2	0.0	0.0	0.0	0.5119048	0.0	0.0	0.0	0.25	0.0	0.0	0.0	1.0	1.0	1.0	1.0	1.0	1.0	1.0	1.0	1.0	1.0	1.0	1.0	1.0	1.0	1.0	1.0	0.68333334	0.16666667	0.42857143	0.16666667	0.625	0.16666667	0.09090909	0.0	0.44761905	0.0	0.0	0.0	0.14285715	0.0	0.0	0.0	0.0	0.0
0.48333335	0.0	0.0	0.0	0.2	0.0	0.0	0.0	0.58862436	0.0	0.0	0.0	0.33333334	0.0	0.0	0.0	0.0	0.0	0.0	0.0	0.0	0.0	0.0	0.0	1.0	1.0	1.0	1.0	1.0	1.0	1.0	1.0	0.68333334	0.16666667	0.42857143	0.16666667	0.625	0.16666667	0.09090909	0.0	0.5859649	0.0	0.0	0.0	0.21052632	0.0	0.0	0.0	0.0	0.0
0.4642857	0.0	0.0	0.0	0.14285715	0.0	0.0	0.0	0.5317461	0.0	0.18181819	0.0	0.2857143	0.0	0.0	0.0	1.0	1.0	1.0	1.0	1.0	1.0	1.0	1.0	1.0	1.0	1.0	1.0	1.0	1.0	1.0	1.0	0.68333334	0.16666667	0.42857143	0.16666667	0.625	0.16666667	0.09090909	0.0	0.7	0.28867513	0.44444445	0.2857143	0.5	0.2857143	0.16666667	0.0	0.6666667	0.0
0.0	0.0	0.2857143	0.0	0.2	0.0	0.0	0.0	0.5619047	0.0	0.0	0.0	0.2857143	0.0	0.0	0.0	1.0	1.0	1.0	1.0	1.0	1.0	1.0	1.0	1.0	1.0	1.0	1.0	1.0	1.0	1.0	1.0	0.8	0.16666667	0.42857143	0.16666667	0.625	0.16666667	0.09090909	0.0	0.48104575	0.0	0.1	0.0	0.11764706	0.0	0.0	0.0	0.6666667	0.0
0.42857143	0.0	0.0	0.0	0.14285715	0.0	0.0	0.0	0.5119048	0.0	0.0	0.0	0.125	0.0	0.0	0.0	0.0	0.0	0.0	0.0	0.0	0.0	0.0	0.0	1.0	1.0	1.0	1.0	1.0	1.0	1.0	1.0	0.8222222	0.33333334	0.5714286	0.33333334	0.75	0.33333334	0.2	0.0	0.44696972	0.0	0.0	0.0	0.09090909	0.0	0.0	0.0	0.0	0.0
0.48333335	0.0	0.0	0.0	0.2	0.0	0.0	0.0	0.44761905	0.0	0.0	0.0	0.14285715	0.0	0.0	0.0	0.0	0.0	0.0	0.0	0.0	0.0	0.0	0.0	1.0	1.0	1.0	1.0	1.0	1.0	1.0	1.0	0.8952381	0.33333334	0.61538464	0.33333334	0.75	0.33333334	0.2	0.0	0.6130536	0.0	0.2	0.0	0.23076923	0.0	0.0	0.0	0.0	0.0
0.0	0.0	0.0	0.0	0.0	0.0	0.0	0.0	0.0	0.0	0.0	0.0	0.0	0.0	0.0	0.0	1.0	1.0	1.0	1.0	1.0	1.0	1.0	1.0	1.0	1.0	1.0	1.0	1.0	1.0	1.0	1.0	0.8666667	0.16666667	0.46153846	0.16666667	0.75	0.16666667	0.09090909	0.0	0.4921802	0.0	0.121212125	0.0	0.14285715	0.0	0.0	0.0	0.0	0.0
0.41666666	0.0	0.0	0.0	0.25	0.0	0.0	0.0	0.0	0.0	0.0	0.0	0.0	0.0	0.0	0.0	1.0	1.0	1.0	1.0	1.0	1.0	1.0	1.0	1.0	1.0	1.0	1.0	1.0	1.0	1.0	1.0	0.8666667	0.16666667	0.46153846	0.16666667	0.625	0.16666667	0.09090909	0.0	0.51746035	0.0	0.08695652	0.0	0.1904762	0.0	0.0	0.0	1.0	1.0
0.41666666	0.0	0.0	0.0	0.25	0.0	0.0	0.0	0.0	0.0	0.0	0.0	0.0	0.0	0.0	0.0	1.0	1.0	1.0	1.0	1.0	1.0	1.0	1.0	1.0	1.0	1.0	1.0	1.0	1.0	1.0	1.0	0.8833333	0.33333334	0.61538464	0.33333334	0.75	0.33333334	0.2	0.0	0.60714287	0.14673479	0.2631579	0.14634146	0.33333334	0.14634146	0.078947365	0.0	1.0	1.0
0.5	0.0	0.0	0.0	0.0	0.0	0.0	0.0	0.0	0.0	0.0	0.0	0.0	0.0	0.0	0.0	1.0	1.0	1.0	1.0	1.0	1.0	1.0	1.0	1.0	1.0	1.0	1.0	1.0	1.0	1.0	1.0	0.8666667	0.33333334	0.5714286	0.33333334	0.75	0.33333334	0.2	0.0	0.5019841	0.0	0.0625	0.0	0.1904762	0.0	0.0	0.0	0.0	0.0
0.45833334	0.0	0.0	0.0	0.25	0.0	0.0	0.0	0.0	0.0	0.0	0.0	0.0	0.0	0.0	0.0	0.0	0.0	0.0	0.0	0.0	0.0	0.0	0.0	1.0	1.0	1.0	1.0	1.0	1.0	1.0	1.0	0.90833336	0.5	0.71428573	0.5	0.875	0.5	0.33333334	0.0	0.5357143	0.0	0.09090909	0.0	0.14285715	0.0	0.0	0.0	0.0	0.0
0.0	0.0	0.0	0.0	0.0	0.0	0.0	0.0	0.0	0.0	0.0	0.0	0.0	0.0	0.0	0.0	1.0	1.0	1.0	1.0	1.0	1.0	1.0	1.0	1.0	1.0	1.0	1.0	1.0	1.0	1.0	1.0	0.93333334	0.5	0.71428573	0.5	0.875	0.5	0.33333334	0.0	0.5019841	0.061313935	0.1875	0.060606062	0.1904762	0.060606062	0.03125	0.0	0.0	0.0
0.45555556	0.0	0.0	0.0	0.16666667	0.0	0.0	0.0	0.0	0.0	0.0	0.0	0.0	0.0	0.0	0.0	0.0	0.0	0.0	0.0	0.0	0.0	0.0	0.0	1.0	1.0	1.0	1.0	1.0	1.0	1.0	1.0	0.8833333	0.33333334	0.61538464	0.33333334	0.75	0.33333334	0.2	0.0	0.33333334	0.0	0.0	0.0	0.0	0.0	0.0	0.0	0.0	0.0
0.5185185	0.0	0.15384616	0.0	0.22222222	0.0	0.0	0.0	0.0	0.0	0.0	0.0	0.0	0.0	0.0	0.0	0.0	0.0	0.0	0.0	0.0	0.0	0.0	0.0	1.0	1.0	1.0	1.0	1.0	1.0	1.0	1.0	0.8666667	0.33333334	0.5714286	0.33333334	0.75	0.33333334	0.2	0.0	0.75277776	0.4082483	0.5	0.4	0.5	0.4	0.25	0.0	0.6666667	0.0
0.6203704	0.0	0.0	0.0	0.22222222	0.0	0.0	0.0	0.0	0.0	0.0	0.0	0.0	0.0	0.0	0.0	0.0	0.0	0.0	0.0	0.0	0.0	0.0	0.0	1.0	1.0	1.0	1.0	1.0	1.0	1.0	1.0	0.8666667	0.33333334	0.5714286	0.33333334	0.75	0.33333334	0.2	0.0	0.5119048	0.0	0.0	0.0	0.125	0.0	0.0	0.0	0.0	0.0
0.0	0.0	0.0	0.0	0.0	0.0	0.0	0.0	0.0	0.0	0.0	0.0	0.0	0.0	0.0	0.0	1.0	1.0	1.0	1.0	1.0	1.0	1.0	1.0	0.96111107	0.25	0.4	0.25	0.6666667	0.25	0.14285715	0.0	0.8	0.16666667	0.42857143	0.16666667	0.625	0.16666667	0.09090909	0.0	0.65833336	0.23570226	0.36363637	0.22222222	0.375	0.22222222	0.125	0.0	1.0	1.0
0.5277778	0.0	0.0	0.0	0.25	0.0	0.0	0.0	0.0	0.0	0.0	0.0	0.0	0.0	0.0	0.0	0.0	0.0	0.0	0.0	0.0	0.0	0.0	0.0	1.0	1.0	1.0	1.0	1.0	1.0	1.0	1.0	0.8222222	0.33333334	0.5714286	0.33333334	0.75	0.33333334	0.2	0.0	0.5119048	0.0	0.0	0.0	0.0	0.0	0.0	0.0	1.0	1.0
0.5555556	0.0	0.0	0.0	0.16666667	0.0	0.0	0.0	0.0	0.0	0.0	0.0	0.0	0.0	0.0	0.0	1.0	1.0	1.0	1.0	1.0	1.0	1.0	1.0	1.0	1.0	1.0	1.0	1.0	1.0	1.0	1.0	0.8	0.16666667	0.42857143	0.16666667	0.625	0.16666667	0.09090909	0.0	0.55	0.0	0.0	0.0	0.1	0.0	0.0	0.0	0.6666667	0.0
0.44444445	0.0	0.0	0.0	0.0	0.0	0.0	0.0	0.0	0.0	0.0	0.0	0.0	0.0	0.0	0.0	1.0	1.0	1.0	1.0	1.0	1.0	1.0	1.0	1.0	1.0	1.0	1.0	1.0	1.0	1.0	1.0	0.8	0.16666667	0.42857143	0.16666667	0.625	0.16666667	0.09090909	0.0	0.5119048	0.0	0.0	0.0	0.125	0.0	0.0	0.0	0.6666667	0.0
0.48333335	0.0	0.0	0.0	0.2	0.0	0.0	0.0	0.53968257	0.0	0.0	0.0	0.14285715	0.0	0.0	0.0	1.0	1.0	1.0	1.0	1.0	1.0	1.0	1.0	1.0	1.0	1.0	1.0	1.0	1.0	1.0	1.0	0.8666667	0.33333334	0.5714286	0.33333334	0.75	0.33333334	0.2	0.0	0.64285713	0.0	0.0	0.0	0.2857143	0.0	0.0	0.0	1.0	1.0
0.0	0.0	0.0	0.0	0.0	0.0	0.0	0.0	0.43650794	0.0	0.0	0.0	0.14285715	0.0	0.0	0.0	1.0	1.0	1.0	1.0	1.0	1.0	1.0	1.0	1.0	1.0	1.0	1.0	1.0	1.0	1.0	1.0	0.8666667	0.33333334	0.5714286	0.33333334	0.75	0.33333334	0.2	0.0	0.5619047	0.0	0.0	0.0	0.2857143	0.0	0.0	0.0	1.0	1.0
0.72222227	0.0	0.33333334	0.0	0.375	0.0	0.0	0.0	0.5238095	0.0	0.0	0.0	0.14285715	0.0	0.0	0.0	1.0	1.0	1.0	1.0	1.0	1.0	1.0	1.0	1.0	1.0	1.0	1.0	1.0	1.0	1.0	1.0	0.8222222	0.33333334	0.5714286	0.33333334	0.75	0.33333334	0.2	0.0	0.56746036	0.0	0.11111111	0.0	0.2857143	0.0	0.0	0.0	0.0	0.0
0.5119048	0.0	0.0	0.0	0.125	0.0	0.0	0.0	0.44761905	0.0	0.0	0.0	0.14285715	0.0	0.0	0.0	0.0	0.0	0.0	0.0	0.0	0.0	0.0	0.0	1.0	1.0	1.0	1.0	1.0	1.0	1.0	1.0	0.93333334	0.5	0.71428573	0.5	0.875	0.5	0.33333334	0.0	0.43650794	0.0	0.0	0.0	0.14285715	0.0	0.0	0.0	0.0	0.0
0.5119048	0.0	0.0	0.0	0.125	0.0	0.0	0.0	0.50529104	0.0	0.42857143	0.0	0.33333334	0.0	0.0	0.0	0.0	0.0	0.0	0.0	0.0	0.0	0.0	0.0	1.0	1.0	1.0	1.0	1.0	1.0	1.0	1.0	0.8222222	0.33333334	0.5714286	0.33333334	0.75	0.33333334	0.2	0.0	0.44725275	0.0	0.0	0.0	0.0	0.0	0.0	0.0	0.0	0.0
0.5833333	0.0	0.0	0.0	0.25	0.0	0.0	0.0	0.44696972	0.0	0.0	0.0	0.09090909	0.0	0.0	0.0	0.0	0.0	0.0	0.0	0.0	0.0	0.0	0.0	1.0	1.0	1.0	1.0	1.0	1.0	1.0	1.0	0.8222222	0.33333334	0.5714286	0.33333334	0.75	0.33333334	0.2	0.0	0.4474207	0.0	0.0625	0.0	0.0952381	0.0	0.0	0.0	0.6666667	0.0
0.9533333	0.4082483	0.5714286	0.4	0.8	0.4	0.25	0.0	0.0	0.0	0.0	0.0	0.0	0.0	0.0	0.0	1.0	1.0	1.0	1.0	1.0	1.0	1.0	1.0	1.0	1.0	1.0	1.0	1.0	1.0	1.0	1.0	0.85714287	0.0	0.2857143	0.0	0.5	0.0	0.0	0.0	0.99092966	0.84210527	0.8888889	0.84210527	0.95238096	0.84210527	0.72727275	0.0	1.0	1.0
0.47222224	0.0	0.0	0.0	0.16666667	0.0	0.0	0.0	0.0	0.0	0.0	0.0	0.14285715	0.0	0.0	0.0	1.0	1.0	1.0	1.0	1.0	1.0	1.0	1.0	1.0	1.0	1.0	1.0	1.0	1.0	1.0	1.0	0.93333334	0.5	0.71428573	0.5	0.875	0.5	0.33333334	0.0	0.5404457	0.0	0.13333334	0.0	0.23809524	0.0	0.0	0.0	0.0	0.0
0.9533333	0.4082483	0.5714286	0.4	0.8	0.4	0.25	0.0	0.5952381	0.0	0.22222222	0.0	0.2857143	0.0	0.0	0.0	0.0	0.0	0.0	0.0	0.0	0.0	0.0	0.0	1.0	1.0	1.0	1.0	1.0	1.0	1.0	1.0	0.68333334	0.0	0.14285715	0.0	0.5	0.0	0.0	0.0	0.99092966	0.84210527	0.8888889	0.84210527	0.95238096	0.84210527	0.72727275	0.0	1.0	1.0
0.4642857	0.0	0.0	0.0	0.0	0.0	0.0	0.0	0.4642857	0.0	0.22222222	0.0	0.14285715	0.0	0.0	0.0	1.0	1.0	1.0	1.0	1.0	1.0	1.0	1.0	1.0	1.0	1.0	1.0	1.0	1.0	1.0	1.0	0.8666667	0.33333334	0.5714286	0.33333334	0.75	0.33333334	0.2	0.0	0.55714285	0.0	0.08695652	0.0	0.1904762	0.0	0.0	0.0	1.0	1.0
0.4642857	0.0	0.0	0.0	0.14285715	0.0	0.0	0.0	0.47222224	0.0	0.0	0.0	0.16666667	0.0	0.0	0.0	1.0	1.0	1.0	1.0	1.0	1.0	1.0	1.0	1.0	1.0	1.0	1.0	1.0	1.0	1.0	1.0	0.93333334	0.5	0.71428573	0.5	0.875	0.5	0.33333334	0.0	0.55714285	0.0	0.08695652	0.0	0.1904762	0.0	0.0	0.0	1.0	1.0
0.6719577	0.0	0.2857143	0.0	0.33333334	0.0	0.0	0.0	0.0	0.0	0.0	0.0	0.0	0.0	0.0	0.0	0.0	0.0	0.0	0.0	0.0	0.0	0.0	0.0	0.9222222	0.25	0.6	0.25	0.8333333	0.25	0.14285715	0.0	0.7777778	0.33333334	0.5	0.33333334	0.75	0.33333334	0.2	0.0	0.5277778	0.0	0.0	0.0	0.25	0.0	0.0	0.0	0.6666667	0.0
1.0	1.0	1.0	1.0	1.0	1.0	1.0	1.0	0.48333335	0.0	0.0	0.0	0.2	0.0	0.0	0.0	1.0	1.0	1.0	1.0	1.0	1.0	1.0	1.0	1.0	1.0	1.0	1.0	1.0	1.0	1.0	1.0	0.6666667	0.0	0.15384616	0.0	0.375	0.0	0.0	0.0	1.0	1.0	1.0	1.0	1.0	1.0	1.0	1.0	1.0	1.0
0.58730155	0.0	0.0	0.0	0.22222222	0.0	0.0	0.0	0.0	0.0	0.0	0.0	0.14285715	0.0	0.0	0.0	1.0	1.0	1.0	1.0	1.0	1.0	1.0	1.0	1.0	1.0	1.0	1.0	1.0	1.0	1.0	1.0	0.875	0.5	0.6666667	0.5	0.875	0.5	0.33333334	0.0	0.36111113	0.0	0.0	0.0	0.125	0.0	0.0	0.0	1.0	1.0
1.0	1.0	1.0	1.0	1.0	1.0	1.0	1.0	0.45833334	0.0	0.0	0.0	0.0	0.0	0.0	0.0	0.0	0.0	0.0	0.0	0.0	0.0	0.0	0.0	1.0	1.0	1.0	1.0	1.0	1.0	1.0	1.0	0.68333334	0.0	0.46153846	0.0	0.5	0.0	0.0	0.0	1.0	1.0	1.0	1.0	1.0	1.0	1.0	1.0	1.0	1.0
0.0	0.0	0.0	0.0	0.0	0.0	0.0	0.0	0.45555556	0.0	0.0	0.0	0.0	0.0	0.0	0.0	0.0	0.0	0.0	0.0	0.0	0.0	0.0	0.0	1.0	1.0	1.0	1.0	1.0	1.0	1.0	1.0	0.8222222	0.16666667	0.42857143	0.16666667	0.625	0.16666667	0.09090909	0.0	0.38888893	0.0	0.0	0.0	0.0	0.0	0.0	0.0	0.0	0.0
0.0	0.0	0.0	0.0	0.0	0.0	0.0	0.0	0.4416667	0.0	0.0	0.0	0.125	0.0	0.0	0.0	0.0	0.0	0.0	0.0	0.0	0.0	0.0	0.0	1.0	1.0	1.0	1.0	1.0	1.0	1.0	1.0	0.68333334	0.16666667	0.42857143	0.16666667	0.625	0.16666667	0.09090909	0.0	0.0	0.0	0.0	0.0	0.0	0.0	0.0	0.0	0.0	0.0
0.46666667	0.0	0.0	0.0	0.2	0.0	0.0	0.0	0.46666667	0.0	0.0	0.0	0.2	0.0	0.0	0.0	1.0	1.0	1.0	1.0	1.0	1.0	1.0	1.0	1.0	1.0	1.0	1.0	1.0	1.0	1.0	1.0	0.8222222	0.16666667	0.42857143	0.16666667	0.75	0.16666667	0.09090909	0.0	0.37301588	0.0	0.0	0.0	0.0	0.0	0.0	0.0	0.0	0.0
0.52727276	0.0	0.0	0.0	0.09090909	0.0	0.0	0.0	0.37407407	0.0	0.0	0.0	0.11111111	0.0	0.0	0.0	0.0	0.0	0.0	0.0	0.0	0.0	0.0	0.0	1.0	1.0	1.0	1.0	1.0	1.0	1.0	1.0	0.68333334	0.16666667	0.42857143	0.16666667	0.625	0.16666667	0.09090909	0.0	0.34444442	0.0	0.0	0.0	0.1	0.0	0.0	0.0	0.6666667	0.0
0.48333335	0.0	0.0	0.0	0.2	0.0	0.0	0.0	0.0	0.0	0.0	0.0	0.0	0.0	0.0	0.0	1.0	1.0	1.0	1.0	1.0	1.0	1.0	1.0	1.0	1.0	1.0	1.0	1.0	1.0	1.0	1.0	0.8222222	0.16666667	0.42857143	0.16666667	0.75	0.16666667	0.09090909	0.0	0.59999996	0.0	0.15384616	0.0	0.2	0.0	0.0	0.0	0.0	0.0
0.44761905	0.0	0.0	0.0	0.14285715	0.0	0.0	0.0	0.4416667	0.0	0.0	0.0	0.0	0.0	0.0	0.0	0.0	0.0	0.0	0.0	0.0	0.0	0.0	0.0	1.0	1.0	1.0	1.0	1.0	1.0	1.0	1.0	0.68333334	0.16666667	0.42857143	0.16666667	0.625	0.16666667	0.09090909	0.0	0.5317461	0.0	0.0	0.0	0.14285715	0.0	0.0	0.0	0.0	0.0
0.430303	0.0	0.0	0.0	0.09090909	0.0	0.0	0.0	0.46666667	0.0	0.0	0.0	0.0	0.0	0.0	0.0	0.0	0.0	0.0	0.0	0.0	0.0	0.0	0.0	1.0	1.0	1.0	1.0	1.0	1.0	1.0	1.0	0.68333334	0.16666667	0.42857143	0.16666667	0.625	0.16666667	0.09090909	0.0	0.55065364	0.0	0.0	0.0	0.1764706	0.0	0.0	0.0	0.0	0.0
0.0	0.0	0.0	0.0	0.0	0.0	0.0	0.0	0.0	0.0	0.0	0.0	0.0	0.0	0.0	0.0	1.0	1.0	1.0	1.0	1.0	1.0	1.0	1.0	1.0	1.0	1.0	1.0	1.0	1.0	1.0	1.0	0.8666667	0.33333334	0.5714286	0.33333334	0.75	0.33333334	0.2	0.0	0.44444445	0.0	0.0	0.0	0.0	0.0	0.0	0.0	0.0	0.0
0.43703702	0.0	0.0	0.0	0.22222222	0.0	0.0	0.0	0.5777778	0.0	0.0	0.0	0.33333334	0.0	0.0	0.0	0.0	0.0	0.0	0.0	0.0	0.0	0.0	0.0	1.0	1.0	1.0	1.0	1.0	1.0	1.0	1.0	0.68333334	0.16666667	0.42857143	0.16666667	0.625	0.16666667	0.09090909	0.0	0.41269842	0.0	0.0	0.0	0.071428575	0.0	0.0	0.0	0.0	0.0
0.0	0.0	0.0	0.0	0.0	0.0	0.0	0.0	0.0	0.0	0.0	0.0	0.0	0.0	0.0	0.0	1.0	1.0	1.0	1.0	1.0	1.0	1.0	1.0	1.0	1.0	1.0	1.0	1.0	1.0	1.0	1.0	0.41666666	0.57735026	0.6	0.5	0.5	0.5	0.33333334	0.0	0.5361345	0.0	0.09090909	0.0	0.11764706	0.0	0.0	0.0	0.6666667	0.0
0.5111111	0.0	0.0	0.0	0.2	0.0	0.0	0.0	0.53968257	0.0	0.0	0.0	0.0	0.0	0.0	0.0	1.0	1.0	1.0	1.0	1.0	1.0	1.0	1.0	1.0	1.0	1.0	1.0	1.0	1.0	1.0	1.0	0.59722227	0.57735026	0.6	0.5	0.5	0.5	0.33333334	0.0	0.5220588	0.0	0.0	0.0	0.1764706	0.0	0.0	0.0	0.0	0.0
0.7833333	0.0	0.25	0.0	0.4	0.0	0.0	0.0	0.42261901	0.0	0.0	0.0	0.0	0.0	0.0	0.0	0.0	0.0	0.0	0.0	0.0	0.0	0.0	0.0	1.0	1.0	1.0	1.0	1.0	1.0	1.0	1.0	0.8222222	0.33333334	0.5714286	0.33333334	0.75	0.33333334	0.2	0.0	0.44200245	0.0	0.11764706	0.0	0.23076923	0.0	0.0	0.0	0.0	0.0
0.46666667	0.0	0.0	0.0	0.2	0.0	0.0	0.0	0.37301588	0.0	0.0	0.0	0.14285715	0.0	0.0	0.0	0.0	0.0	0.0	0.0	0.0	0.0	0.0	0.0	1.0	1.0	1.0	1.0	1.0	1.0	1.0	1.0	0.8666667	0.16666667	0.42857143	0.16666667	0.625	0.16666667	0.09090909	0.0	0.4813315	0.0	0.06896552	0.0	0.21052632	0.0	0.0	0.0	0.0	0.0
0.46666667	0.0	0.0	0.0	0.0	0.0	0.0	0.0	0.39523807	0.0	0.0	0.0	0.14285715	0.0	0.0	0.0	0.0	0.0	0.0	0.0	0.0	0.0	0.0	0.0	1.0	1.0	1.0	1.0	1.0	1.0	1.0	1.0	0.8666667	0.16666667	0.42857143	0.16666667	0.625	0.16666667	0.09090909	0.0	0.4679487	0.0	0.0	0.0	0.07692308	0.0	0.0	0.0	0.0	0.0
0.5694445	0.0	0.26666668	0.0	0.22222222	0.0	0.0	0.0	0.38333333	0.0	0.0	0.0	0.125	0.0	0.0	0.0	1.0	1.0	1.0	1.0	1.0	1.0	1.0	1.0	1.0	1.0	1.0	1.0	1.0	1.0	1.0	1.0	0.8222222	0.33333334	0.5714286	0.33333334	0.75	0.33333334	0.2	0.0	0.5777778	0.0	0.22222222	0.0	0.33333334	0.0	0.0	0.0	0.0	0.0
0.5472222	0.0	0.0	0.0	0.25	0.0	0.0	0.0	0.0	0.0	0.0	0.0	0.0	0.0	0.0	0.0	1.0	1.0	1.0	1.0	1.0	1.0	1.0	1.0	1.0	1.0	1.0	1.0	1.0	1.0	1.0	1.0	0.8952381	0.5	0.71428573	0.5	0.875	0.5	0.33333334	0.0	0.41960785	0.0	0.10526316	0.0	0.11764706	0.0	0.0	0.0	0.0	0.0
0.41666666	0.0	0.0	0.0	0.125	0.0	0.0	0.0	0.4416667	0.0	0.0	0.0	0.0	0.0	0.0	0.0	0.0	0.0	0.0	0.0	0.0	0.0	0.0	0.0	1.0	1.0	1.0	1.0	1.0	1.0	1.0	1.0	0.8666667	0.33333334	0.5714286	0.33333334	0.75	0.33333334	0.2	0.0	0.67619056	0.0	0.2	0.0	0.42857143	0.0	0.0	0.0	0.0	0.0
0.5277778	0.0	0.0	0.0	0.125	0.0	0.0	0.0	0.46666667	0.0	0.0	0.0	0.2	0.0	0.0	0.0	1.0	1.0	1.0	1.0	1.0	1.0	1.0	1.0	1.0	1.0	1.0	1.0	1.0	1.0	1.0	1.0	0.8222222	0.33333334	0.61538464	0.33333334	0.75	0.33333334	0.2	0.0	0.44761905	0.0	0.0	0.0	0.14285715	0.0	0.0	0.0	0.0	0.0
0.5138889	0.0	0.0	0.0	0.25	0.0	0.0	0.0	0.0	0.0	0.0	0.0	0.0	0.0	0.0	0.0	0.0	0.0	0.0	0.0	0.0	0.0	0.0	0.0	1.0	1.0	1.0	1.0	1.0	1.0	1.0	1.0	0.72222227	0.33333334	0.5714286	0.33333334	0.5	0.33333334	0.2	0.0	0.58787876	0.0	0.10526316	0.0	0.27272728	0.0	0.0	0.0	0.0	0.0
0.5277778	0.0	0.0	0.0	0.25	0.0	0.0	0.0	0.42857143	0.0	0.0	0.0	0.0	0.0	0.0	0.0	1.0	1.0	1.0	1.0	1.0	1.0	1.0	1.0	1.0	1.0	1.0	1.0	1.0	1.0	1.0	1.0	0.6166667	0.33333334	0.42857143	0.33333334	0.5	0.33333334	0.2	0.0	0.43838382	0.0	0.0	0.0	0.06666667	0.0	0.0	0.0	0.0	0.0
0.36111113	0.0	0.0	0.0	0.125	0.0	0.0	0.0	0.42857143	0.0	0.22222222	0.0	0.14285715	0.0	0.0	0.0	1.0	1.0	1.0	1.0	1.0	1.0	1.0	1.0	1.0	1.0	1.0	1.0	1.0	1.0	1.0	1.0	0.72222227	0.33333334	0.5714286	0.33333334	0.5	0.33333334	0.2	0.0	0.46801344	0.0	0.0	0.0	0.09090909	0.0	0.0	0.0	0.0	0.0
0.0	0.0	0.0	0.0	0.0	0.0	0.0	0.0	0.45555556	0.0	0.0	0.0	0.16666667	0.0	0.0	0.0	0.0	0.0	0.0	0.0	0.0	0.0	0.0	0.0	1.0	1.0	1.0	1.0	1.0	1.0	1.0	1.0	0.8022222	0.20412415	0.5	0.2	0.625	0.2	0.11111111	0.0	0.42222223	0.0	0.0	0.0	0.1	0.0	0.0	0.0	0.6111111	0.0
0.4642857	0.0	0.0	0.0	0.2857143	0.0	0.0	0.0	0.430303	0.0	0.0	0.0	0.18181819	0.0	0.0	0.0	1.0	1.0	1.0	1.0	1.0	1.0	1.0	1.0	1.0	1.0	1.0	1.0	1.0	1.0	1.0	1.0	0.8022222	0.20412415	0.5	0.2	0.625	0.2	0.11111111	0.0	0.46666667	0.0	0.09090909	0.0	0.1875	0.0	0.0	0.0	0.0	0.0
0.6111111	0.0	0.0	0.0	0.16666667	0.0	0.0	0.0	0.0	0.0	0.0	0.0	0.0	0.0	0.0	0.0	0.0	0.0	0.0	0.0	0.0	0.0	0.0	0.0	1.0	1.0	1.0	1.0	1.0	1.0	1.0	1.0	0.9027778	0.4082483	0.6666667	0.4	0.75	0.4	0.25	0.0	0.5761905	0.0	0.0	0.0	0.3	0.0	0.0	0.0	0.0	0.0
0.43055558	0.0	0.0	0.0	0.0	0.0	0.0	0.0	0.0	0.0	0.0	0.0	0.0	0.0	0.0	0.0	1.0	1.0	1.0	1.0	1.0	1.0	1.0	1.0	1.0	1.0	1.0	1.0	1.0	1.0	1.0	1.0	0.93333334	0.5	0.71428573	0.5	0.875	0.5	0.33333334	0.0	0.46778712	0.0	0.0	0.0	0.11764706	0.0	0.0	0.0	0.0	0.0
0.43055558	0.0	0.0	0.0	0.125	0.0	0.0	0.0	0.0	0.0	0.0	0.0	0.0	0.0	0.0	0.0	0.0	0.0	0.0	0.0	0.0	0.0	0.0	0.0	1.0	1.0	1.0	1.0	1.0	1.0	1.0	1.0	0.93333334	0.33333334	0.5714286	0.33333334	0.75	0.33333334	0.2	0.0	0.5388889	0.0	0.09090909	0.0	0.15	0.0	0.0	0.0	0.0	0.0
0.7380953	0.13363062	0.30769232	0.16666667	0.5	0.16666667	0.09090909	0.0	0.5238095	0.0	0.16666667	0.0	0.2857143	0.0	0.0	0.0	1.0	1.0	1.0	1.0	1.0	1.0	1.0	1.0	0.96111107	0.25	0.4	0.25	0.6666667	0.25	0.14285715	0.0	0.8022222	0.20412415	0.5	0.2	0.625	0.2	0.11111111	0.0	0.5555556	0.0	0.0	0.0	0.125	0.0	0.0	0.0	1.0	1.0
0.47619048	0.0	0.0	0.0	0.22222222	0.0	0.0	0.0	0.4900794	0.0	0.15384616	0.0	0.125	0.0	0.0	0.0	1.0	1.0	1.0	1.0	1.0	1.0	1.0	1.0	0.96111107	0.25	0.4	0.25	0.6666667	0.25	0.14285715	0.0	0.8022222	0.20412415	0.5	0.2	0.625	0.2	0.11111111	0.0	0.5135582	0.0	0.0	0.0	0.11111111	0.0	0.0	0.0	0.6666667	0.0
0.37301588	0.0	0.0	0.0	0.14285715	0.0	0.0	0.0	0.44761905	0.0	0.0	0.0	0.0	0.0	0.0	0.0	0.0	0.0	0.0	0.0	0.0	0.0	0.0	0.0	0.96111107	0.25	0.4	0.25	0.6666667	0.25	0.14285715	0.0	0.9166667	0.61237246	0.90909094	0.6	0.75	0.6	0.42857143	0.0	0.5416667	0.0	0.06666667	0.0	0.125	0.0	0.0	0.0	0.0	0.0
0.4179894	0.0	0.0	0.0	0.0	0.0	0.0	0.0	0.0	0.0	0.0	0.0	0.0	0.0	0.0	0.0	1.0	1.0	1.0	1.0	1.0	1.0	1.0	1.0	0.96111107	0.25	0.4	0.25	0.6666667	0.25	0.14285715	0.0	0.85555553	0.20412415	0.54545456	0.2	0.625	0.2	0.11111111	0.0	0.5625	0.0	0.0	0.0	0.1875	0.0	0.0	0.0	1.0	1.0
0.0	0.0	0.0	0.0	0.0	0.0	0.0	0.0	0.0	0.0	0.0	0.0	0.0	0.0	0.0	0.0	0.0	0.0	0.0	0.0	0.0	0.0	0.0	0.0	0.96111107	0.25	0.4	0.25	0.6666667	0.25	0.14285715	0.0	0.8022222	0.20412415	0.54545456	0.2	0.625	0.2	0.11111111	0.0	0.5231481	0.0	0.26666668	0.0	0.11111111	0.0	0.0	0.0	0.0	0.0
0.45555556	0.0	0.0	0.0	0.0	0.0	0.0	0.0	0.5833333	0.0	0.0	0.0	0.25	0.0	0.0	0.0	1.0	1.0	1.0	1.0	1.0	1.0	1.0	1.0	1.0	1.0	1.0	1.0	1.0	1.0	1.0	1.0	0.8952381	0.5	0.71428573	0.5	0.875	0.5	0.33333334	0.0	0.5694445	0.0	0.13333334	0.0	0.11111111	0.0	0.0	0.0	0.0	0.0
0.5619047	0.0	0.0	0.0	0.14285715	0.0	0.0	0.0	0.45833334	0.0	0.0	0.0	0.25	0.0	0.0	0.0	1.0	1.0	1.0	1.0	1.0	1.0	1.0	1.0	1.0	1.0	1.0	1.0	1.0	1.0	1.0	1.0	0.94166666	0.5	0.71428573	0.5	0.875	0.5	0.33333334	0.0	0.41203704	0.0	0.0	0.0	0.11111111	0.0	0.0	0.0	0.0	0.0
0.53968257	0.0	0.0	0.0	0.14285715	0.0	0.0	0.0	0.0	0.0	0.0	0.0	0.0	0.0	0.0	0.0	0.0	0.0	0.0	0.0	0.0	0.0	0.0	0.0	1.0	1.0	1.0	1.0	1.0	1.0	1.0	1.0	0.8222222	0.33333334	0.5714286	0.33333334	0.75	0.33333334	0.2	0.0	0.430303	0.0	0.0	0.0	0.18181819	0.0	0.0	0.0	0.6666667	0.0
0.4991453	0.0	0.0	0.0	0.23076923	0.0	0.0	0.0	0.0	0.0	0.0	0.0	0.0	0.0	0.0	0.0	0.0	0.0	0.0	0.0	0.0	0.0	0.0	0.0	1.0	1.0	1.0	1.0	1.0	1.0	1.0	1.0	0.8222222	0.33333334	0.5714286	0.33333334	0.75	0.33333334	0.2	0.0	0.45454547	0.0	0.11764706	0.0	0.27272728	0.0	0.0	0.0	1.0	1.0
0.44444445	0.0	0.0	0.0	0.0	0.0	0.0	0.0	0.55	0.0	0.0	0.0	0.25	0.0	0.0	0.0	0.0	0.0	0.0	0.0	0.0	0.0	0.0	0.0	1.0	1.0	1.0	1.0	1.0	1.0	1.0	1.0	0.45833334	0.57735026	0.6	0.5	0.5	0.5	0.33333334	0.0	0.53518516	0.0	0.19354838	0.0	0.15	0.0	0.0	0.0	0.0	0.0
0.64285713	0.0	0.18181819	0.0	0.2857143	0.0	0.0	0.0	0.4416667	0.0	0.0	0.0	0.125	0.0	0.0	0.0	1.0	1.0	1.0	1.0	1.0	1.0	1.0	1.0	1.0	1.0	1.0	1.0	1.0	1.0	1.0	1.0	0.45833334	0.57735026	0.6	0.5	0.5	0.5	0.33333334	0.0	0.44603178	0.0	0.10526316	0.0	0.13333334	0.0	0.0	0.0	0.0	0.0
0.43055558	0.0	0.16666667	0.0	0.125	0.0	0.0	0.0	0.0	0.0	0.0	0.0	0.0	0.0	0.0	0.0	0.0	0.0	0.0	0.0	0.0	0.0	0.0	0.0	1.0	1.0	1.0	1.0	1.0	1.0	1.0	1.0	0.8666667	0.33333334	0.5714286	0.33333334	0.75	0.33333334	0.2	0.0	0.4273183	0.0	0.0	0.0	0.15789473	0.0	0.0	0.0	0.0	0.0
0.44444445	0.0	0.0	0.0	0.0	0.0	0.0	0.0	0.53968257	0.0	0.18181819	0.0	0.2857143	0.0	0.0	0.0	0.0	0.0	0.0	0.0	0.0	0.0	0.0	0.0	1.0	1.0	1.0	1.0	1.0	1.0	1.0	1.0	0.93333334	0.33333334	0.5714286	0.33333334	0.75	0.33333334	0.2	0.0	0.5238095	0.0	0.16666667	0.0	0.14285715	0.0	0.0	0.0	0.0	0.0
0.38888893	0.0	0.0	0.0	0.0	0.0	0.0	0.0	0.5777778	0.0	0.0	0.0	0.16666667	0.0	0.0	0.0	1.0	1.0	1.0	1.0	1.0	1.0	1.0	1.0	1.0	1.0	1.0	1.0	1.0	1.0	1.0	1.0	0.8222222	0.33333334	0.61538464	0.33333334	0.75	0.33333334	0.2	0.0	0.6996338	0.13483997	0.23529412	0.125	0.3846154	0.125	0.06666667	0.0	0.0	0.0
0.0	0.0	0.0	0.0	0.0	0.0	0.0	0.0	0.46666667	0.0	0.0	0.0	0.2	0.0	0.0	0.0	1.0	1.0	1.0	1.0	1.0	1.0	1.0	1.0	1.0	1.0	1.0	1.0	1.0	1.0	1.0	1.0	0.8666667	0.33333334	0.5714286	0.33333334	0.75	0.33333334	0.2	0.0	0.41269842	0.0	0.0	0.0	0.14285715	0.0	0.0	0.0	1.0	1.0
0.38333333	0.0	0.0	0.0	0.125	0.0	0.0	0.0	0.0	0.0	0.0	0.0	0.0	0.0	0.0	0.0	1.0	1.0	1.0	1.0	1.0	1.0	1.0	1.0	1.0	1.0	1.0	1.0	1.0	1.0	1.0	1.0	0.8222222	0.16666667	0.42857143	0.16666667	0.625	0.16666667	0.09090909	0.0	0.0	0.0	0.0	0.0	0.0	0.0	0.0	0.0	0.0	0.0
0.48333335	0.0	0.0	0.0	0.0	0.0	0.0	0.0	0.0	0.0	0.0	0.0	0.0	0.0	0.0	0.0	1.0	1.0	1.0	1.0	1.0	1.0	1.0	1.0	1.0	1.0	1.0	1.0	1.0	1.0	1.0	1.0	0.68333334	0.16666667	0.42857143	0.16666667	0.625	0.16666667	0.09090909	0.0	0.55714285	0.0	0.08695652	0.0	0.1904762	0.0	0.0	0.0	1.0	1.0
0.67619056	0.0	0.2	0.0	0.42857143	0.0	0.0	0.0	0.0	0.0	0.0	0.0	0.0	0.0	0.0	0.0	1.0	1.0	1.0	1.0	1.0	1.0	1.0	1.0	1.0	1.0	1.0	1.0	1.0	1.0	1.0	1.0	0.8222222	0.33333334	0.5714286	0.33333334	0.75	0.33333334	0.2	0.0	0.6183261	0.0	0.26666668	0.0	0.33333334	0.0	0.0	0.0	0.0	0.0
0.5833333	0.0	0.0	0.0	0.125	0.0	0.0	0.0	0.5119048	0.0	0.0	0.0	0.125	0.0	0.0	0.0	0.0	0.0	0.0	0.0	0.0	0.0	0.0	0.0	1.0	1.0	1.0	1.0	1.0	1.0	1.0	1.0	0.8666667	0.33333334	0.5714286	0.33333334	0.75	0.33333334	0.2	0.0	0.44949496	0.0	0.0	0.0	0.13636364	0.0	0.0	0.0	1.0	1.0
0.5	0.0	0.0	0.0	0.25	0.0	0.0	0.0	0.41666666	0.0	0.14285715	0.0	0.0	0.0	0.0	0.0	0.0	0.0	0.0	0.0	0.0	0.0	0.0	0.0	1.0	1.0	1.0	1.0	1.0	1.0	1.0	1.0	0.93333334	0.33333334	0.5714286	0.33333334	0.75	0.33333334	0.2	0.0	0.57954544	0.05976143	0.11764706	0.05882353	0.22727273	0.05882353	0.030303031	0.0	0.0	0.0
0.0	0.0	0.0	0.0	0.0	0.0	0.0	0.0	0.6904762	0.0	0.0	0.0	0.25	0.0	0.0	0.0	1.0	1.0	1.0	1.0	1.0	1.0	1.0	1.0	1.0	1.0	1.0	1.0	1.0	1.0	1.0	1.0	0.8666667	0.16666667	0.46153846	0.16666667	0.75	0.16666667	0.09090909	0.0	0.6724386	0.20519567	0.31578946	0.20512821	0.3181818	0.20512821	0.114285715	0.0	1.0	1.0
0.45833334	0.0	0.0	0.0	0.125	0.0	0.0	0.0	0.43055558	0.0	0.0	0.0	0.125	0.0	0.0	0.0	1.0	1.0	1.0	1.0	1.0	1.0	1.0	1.0	1.0	1.0	1.0	1.0	1.0	1.0	1.0	1.0	0.8666667	0.33333334	0.5714286	0.33333334	0.75	0.33333334	0.2	0.0	0.43434343	0.0	0.16	0.0	0.18181819	0.0	0.0	0.0	0.0	0.0
0.53333336	0.0	0.16666667	0.0	0.22222222	0.0	0.0	0.0	0.44761905	0.0	0.0	0.0	0.14285715	0.0	0.0	0.0	0.0	0.0	0.0	0.0	0.0	0.0	0.0	0.0	1.0	1.0	1.0	1.0	1.0	1.0	1.0	1.0	0.94166666	0.5	0.71428573	0.5	0.875	0.5	0.33333334	0.0	0.45906433	0.0	0.08695652	0.0	0.21052632	0.0	0.0	0.0	0.0	0.0
0.43055558	0.0	0.0	0.0	0.125	0.0	0.0	0.0	0.3452381	0.0	0.16666667	0.0	0.125	0.0	0.0	0.0	0.0	0.0	0.0	0.0	0.0	0.0	0.0	0.0	1.0	1.0	1.0	1.0	1.0	1.0	1.0	1.0	0.94166666	0.33333334	0.5714286	0.33333334	0.75	0.33333334	0.2	0.0	0.5627193	0.09901475	0.25	0.08695652	0.21052632	0.08695652	0.045454547	0.0	0.0	0.0
0.5833333	0.0	0.14285715	0.0	0.25	0.0	0.0	0.0	0.0	0.0	0.0	0.0	0.0	0.0	0.0	0.0	0.0	0.0	0.0	0.0	0.0	0.0	0.0	0.0	1.0	1.0	1.0	1.0	1.0	1.0	1.0	1.0	0.94166666	0.33333334	0.5714286	0.33333334	0.75	0.33333334	0.2	0.0	0.5277778	0.0	0.0	0.0	0.125	0.0	0.0	0.0	0.0	0.0
0.5119048	0.0	0.15384616	0.0	0.0	0.0	0.0	0.0	0.44761905	0.0	0.0	0.0	0.14285715	0.0	0.0	0.0	0.0	0.0	0.0	0.0	0.0	0.0	0.0	0.0	1.0	1.0	1.0	1.0	1.0	1.0	1.0	1.0	0.8666667	0.16666667	0.42857143	0.16666667	0.625	0.16666667	0.09090909	0.0	0.43055558	0.0	0.0	0.0	0.083333336	0.0	0.0	0.0	0.0	0.0
0.5119048	0.0	0.0	0.0	0.125	0.0	0.0	0.0	0.0	0.0	0.0	0.0	0.0	0.0	0.0	0.0	0.0	0.0	0.0	0.0	0.0	0.0	0.0	0.0	1.0	1.0	1.0	1.0	1.0	1.0	1.0	1.0	0.90833336	0.5	0.71428573	0.5	0.875	0.5	0.33333334	0.0	0.52500004	0.0	0.0	0.0	0.2	0.0	0.0	0.0	0.6666667	0.0
0.45833334	0.0	0.0	0.0	0.125	0.0	0.0	0.0	0.5777778	0.0	0.22222222	0.0	0.16666667	0.0	0.0	0.0	0.0	0.0	0.0	0.0	0.0	0.0	0.0	0.0	1.0	1.0	1.0	1.0	1.0	1.0	1.0	1.0	0.8666667	0.33333334	0.5714286	0.33333334	0.75	0.33333334	0.2	0.0	0.5940476	0.0	0.1	0.0	0.2857143	0.0	0.0	0.0	0.6666667	0.0
0.0	0.0	0.0	0.0	0.0	0.0	0.0	0.0	0.46666667	0.0	0.0	0.0	0.2	0.0	0.0	0.0	0.0	0.0	0.0	0.0	0.0	0.0	0.0	0.0	1.0	1.0	1.0	1.0	1.0	1.0	1.0	1.0	0.93333334	0.33333334	0.5714286	0.33333334	0.75	0.33333334	0.2	0.0	0.45238099	0.0	0.10526316	0.0	0.21428572	0.0	0.0	0.0	0.0	0.0
0.48333335	0.0	0.0	0.0	0.2	0.0	0.0	0.0	0.53333336	0.0	0.16666667	0.0	0.33333334	0.0	0.0	0.0	1.0	1.0	1.0	1.0	1.0	1.0	1.0	1.0	1.0	1.0	1.0	1.0	1.0	1.0	1.0	1.0	0.8666667	0.33333334	0.5714286	0.33333334	0.75	0.33333334	0.2	0.0	0.50529104	0.0	0.06666667	0.0	0.16666667	0.0	0.0	0.0	0.0	0.0
0.45000002	0.0	0.0	0.0	0.1	0.0	0.0	0.0	0.46666667	0.0	0.0	0.0	0.2	0.0	0.0	0.0	0.0	0.0	0.0	0.0	0.0	0.0	0.0	0.0	1.0	1.0	1.0	1.0	1.0	1.0	1.0	1.0	0.8666667	0.33333334	0.5714286	0.33333334	0.75	0.33333334	0.2	0.0	0.6150794	0.11785113	0.21052632	0.11111111	0.14285715	0.11111111	0.05882353	0.0	0.0	0.0
0.4642857	0.0	0.0	0.0	0.14285715	0.0	0.0	0.0	0.0	0.0	0.0	0.0	0.0	0.0	0.0	0.0	1.0	1.0	1.0	1.0	1.0	1.0	1.0	1.0	1.0	1.0	1.0	1.0	1.0	1.0	1.0	1.0	0.8222222	0.33333334	0.5714286	0.33333334	0.75	0.33333334	0.2	0.0	0.6238095	0.0	0.0	0.0	0.2857143	0.0	0.0	0.0	0.0	0.0
0.49074075	0.0	0.0	0.0	0.22222222	0.0	0.0	0.0	0.0	0.0	0.0	0.0	0.0	0.0	0.0	0.0	1.0	1.0	1.0	1.0	1.0	1.0	1.0	1.0	1.0	1.0	1.0	1.0	1.0	1.0	1.0	1.0	0.8666667	0.35355338	0.4	0.2	0.625	0.2	0.11111111	0.0	0.4888889	0.0	0.0	0.0	0.06666667	0.0	0.0	0.0	1.0	1.0
0.5185185	0.0	0.0	0.0	0.22222222	0.0	0.0	0.0	0.64444447	0.0	0.0	0.0	0.33333334	0.0	0.0	0.0	1.0	1.0	1.0	1.0	1.0	1.0	1.0	1.0	1.0	1.0	1.0	1.0	1.0	1.0	1.0	1.0	0.8666667	0.61237246	0.44444445	0.22222222	0.75	0.22222222	0.125	0.0	0.5555556	0.0	0.0	0.0	0.16666667	0.0	0.0	0.0	1.0	1.0
0.5026455	0.0	0.0	0.0	0.11111111	0.0	0.0	0.0	0.5619047	0.0	0.0	0.0	0.2857143	0.0	0.0	0.0	0.0	0.0	0.0	0.0	0.0	0.0	0.0	0.0	1.0	1.0	1.0	1.0	1.0	1.0	1.0	1.0	0.8666667	0.61237246	0.44444445	0.22222222	0.75	0.22222222	0.125	0.0	0.53968257	0.0	0.0	0.0	0.14285715	0.0	0.0	0.0	0.6666667	0.0
0.55	0.0	0.0	0.0	0.25	0.0	0.0	0.0	0.47222224	0.0	0.0	0.0	0.16666667	0.0	0.0	0.0	1.0	1.0	1.0	1.0	1.0	1.0	1.0	1.0	1.0	1.0	1.0	1.0	1.0	1.0	1.0	1.0	0.8222222	0.33333334	0.5714286	0.33333334	0.75	0.33333334	0.2	0.0	0.58809525	0.10540926	0.16	0.08695652	0.25	0.08695652	0.045454547	0.0	0.6666667	0.0
0.5222222	0.0	0.13333334	0.0	0.33333334	0.0	0.0	0.0	0.0	0.0	0.0	0.0	0.0	0.0	0.0	0.0	1.0	1.0	1.0	1.0	1.0	1.0	1.0	1.0	1.0	1.0	1.0	1.0	1.0	1.0	1.0	1.0	0.8	0.16666667	0.46153846	0.16666667	0.625	0.16666667	0.09090909	0.0	0.72222227	0.0	0.16666667	0.0	0.375	0.0	0.0	0.0	0.0	0.0
0.59074074	0.0	0.31578946	0.0	0.33333334	0.0	0.0	0.0	0.0	0.0	0.0	0.0	0.0	0.0	0.0	0.0	1.0	1.0	1.0	1.0	1.0	1.0	1.0	1.0	1.0	1.0	1.0	1.0	1.0	1.0	1.0	1.0	0.94166666	0.5	0.71428573	0.5	0.875	0.5	0.33333334	0.0	0.38888893	0.0	0.0	0.0	0.0	0.0	0.0	0.0	0.0	0.0
0.691799	0.0	0.21052632	0.0	0.41666666	0.0	0.0	0.0	0.6111111	0.0	0.15384616	0.0	0.33333334	0.0	0.0	0.0	1.0	1.0	1.0	1.0	1.0	1.0	1.0	1.0	1.0	1.0	1.0	1.0	1.0	1.0	1.0	1.0	0.8666667	0.33333334	0.5714286	0.33333334	0.75	0.33333334	0.2	0.0	0.53968257	0.0	0.18181819	0.0	0.2857143	0.0	0.0	0.0	0.0	0.0
0.44444445	0.0	0.0	0.0	0.16666667	0.0	0.0	0.0	0.45555556	0.0	0.0	0.0	0.0	0.0	0.0	0.0	0.0	0.0	0.0	0.0	0.0	0.0	0.0	0.0	0.96111107	0.25	0.4	0.25	0.6666667	0.25	0.14285715	0.0	0.8666667	0.16666667	0.42857143	0.16666667	0.75	0.16666667	0.09090909	0.0	0.5777778	0.0	0.0	0.0	0.16666667	0.0	0.0	0.0	0.0	0.0
0.6388889	0.0	0.11111111	0.0	0.33333334	0.0	0.0	0.0	0.5138889	0.0	0.16666667	0.0	0.125	0.0	0.0	0.0	1.0	1.0	1.0	1.0	1.0	1.0	1.0	1.0	1.0	1.0	1.0	1.0	1.0	1.0	1.0	1.0	0.90833336	0.5	0.71428573	0.5	0.875	0.5	0.33333334	0.0	0.7714286	0.0	0.18181819	0.0	0.42857143	0.0	0.0	0.0	0.0	0.0
0.47222224	0.0	0.125	0.0	0.25	0.0	0.0	0.0	0.5050505	0.0	0.0	0.0	0.27272728	0.0	0.0	0.0	0.0	0.0	0.0	0.0	0.0	0.0	0.0	0.0	1.0	1.0	1.0	1.0	1.0	1.0	1.0	1.0	0.8	0.16666667	0.42857143	0.16666667	0.625	0.16666667	0.09090909	0.0	0.71111107	0.35355338	0.42857143	0.33333334	0.5	0.33333334	0.2	0.0	0.0	0.0
0.5	0.0	0.125	0.0	0.25	0.0	0.0	0.0	0.45555556	0.0	0.0	0.0	0.16666667	0.0	0.0	0.0	0.0	0.0	0.0	0.0	0.0	0.0	0.0	0.0	1.0	1.0	1.0	1.0	1.0	1.0	1.0	1.0	0.8	0.16666667	0.42857143	0.16666667	0.625	0.16666667	0.09090909	0.0	0.64285713	0.0	0.18181819	0.0	0.2857143	0.0	0.0	0.0	0.0	0.0
0.0	0.0	0.0	0.0	0.0	0.0	0.0	0.0	0.41666666	0.0	0.0	0.0	0.25	0.0	0.0	0.0	0.0	0.0	0.0	0.0	0.0	0.0	0.0	0.0	1.0	1.0	1.0	1.0	1.0	1.0	1.0	1.0	0.8222222	0.33333334	0.61538464	0.33333334	0.75	0.33333334	0.2	0.0	0.5888889	0.0	0.0	0.0	0.16666667	0.0	0.0	0.0	0.0	0.0
0.0	0.0	0.0	0.0	0.0	0.0	0.0	0.0	0.0	0.0	0.0	0.0	0.0	0.0	0.0	0.0	0.0	0.0	0.0	0.0	0.0	0.0	0.0	0.0	1.0	1.0	1.0	1.0	1.0	1.0	1.0	1.0	0.7777778	0.33333334	0.5714286	0.33333334	0.75	0.33333334	0.2	0.0	0.46031746	0.0	0.23529412	0.0	0.2857143	0.0	0.0	0.0	1.0	1.0
0.48333335	0.0	0.0	0.0	0.0	0.0	0.0	0.0	0.0	0.0	0.0	0.0	0.0	0.0	0.0	0.0	0.0	0.0	0.0	0.0	0.0	0.0	0.0	0.0	1.0	1.0	1.0	1.0	1.0	1.0	1.0	1.0	0.94166666	0.5	0.71428573	0.5	0.875	0.5	0.33333334	0.0	1.0	1.0	1.0	1.0	1.0	1.0	1.0	1.0	1.0	1.0
0.0	0.0	0.0	0.0	0.0	0.0	0.0	0.0	0.0	0.0	0.0	0.0	0.0	0.0	0.0	0.0	0.0	0.0	0.0	0.0	0.0	0.0	0.0	0.0	1.0	1.0	1.0	1.0	1.0	1.0	1.0	1.0	0.8666667	0.33333334	0.5714286	0.33333334	0.75	0.33333334	0.2	0.0	0.32905984	0.0	0.0	0.0	0.15384616	0.0	0.0	0.0	1.0	1.0
0.0	0.0	0.2857143	0.0	0.2	0.0	0.0	0.0	0.0	0.0	0.0	0.0	0.0	0.0	0.0	0.0	0.0	0.0	0.0	0.0	0.0	0.0	0.0	0.0	1.0	1.0	1.0	1.0	1.0	1.0	1.0	1.0	0.94166666	0.5	0.71428573	0.5	0.875	0.5	0.33333334	0.0	0.32905984	0.0	0.0	0.0	0.15384616	0.0	0.0	0.0	1.0	1.0
0.47222224	0.0	0.0	0.0	0.16666667	0.0	0.0	0.0	0.0	0.0	0.0	0.0	0.0	0.0	0.0	0.0	1.0	1.0	1.0	1.0	1.0	1.0	1.0	1.0	1.0	1.0	1.0	1.0	1.0	1.0	1.0	1.0	0.94166666	0.5	0.71428573	0.5	0.875	0.5	0.33333334	0.0	0.6032967	0.0	0.2	0.0	0.23076923	0.0	0.0	0.0	1.0	1.0
0.5	0.0	0.0	0.0	0.25	0.0	0.0	0.0	0.7	0.0	0.22222222	0.0	0.5	0.0	0.0	0.0	1.0	1.0	1.0	1.0	1.0	1.0	1.0	1.0	1.0	1.0	1.0	1.0	1.0	1.0	1.0	1.0	0.68333334	0.0	0.2857143	0.0	0.375	0.0	0.0	0.0	0.81417525	0.6579517	0.78571427	0.6896552	0.61904764	0.6896552	0.5263158	0.0	1.0	1.0
0.0	0.0	0.0	0.0	0.0	0.0	0.0	0.0	0.46666667	0.0	0.0	0.0	0.2	0.0	0.0	0.0	1.0	1.0	1.0	1.0	1.0	1.0	1.0	1.0	1.0	1.0	1.0	1.0	1.0	1.0	1.0	1.0	0.94166666	0.5	0.71428573	0.5	0.875	0.5	0.33333334	0.0	0.5663004	0.0	0.0	0.0	0.23076923	0.0	0.0	0.0	0.0	0.0
0.43650794	0.0	0.0	0.0	0.14285715	0.0	0.0	0.0	0.48333335	0.0	0.125	0.0	0.0	0.0	0.0	0.0	0.0	0.0	0.0	0.0	0.0	0.0	0.0	0.0	1.0	1.0	1.0	1.0	1.0	1.0	1.0	1.0	0.8666667	0.33333334	0.5714286	0.33333334	0.75	0.33333334	0.2	0.0	0.52217555	0.0	0.07692308	0.0	0.23529412	0.0	0.0	0.0	0.0	0.0
0.5555556	0.0	0.2	0.0	0.33333334	0.0	0.0	0.0	0.34444442	0.0	0.0	0.0	0.1	0.0	0.0	0.0	1.0	1.0	1.0	1.0	1.0	1.0	1.0	1.0	1.0	1.0	1.0	1.0	1.0	1.0	1.0	1.0	0.8666667	0.33333334	0.5714286	0.33333334	0.75	0.33333334	0.2	0.0	0.5833333	0.0	0.125	0.0	0.16666667	0.0	0.0	0.0	0.0	0.0
0.5555556	0.0	0.0	0.0	0.16666667	0.0	0.0	0.0	0.4333333	0.0	0.0	0.0	0.2	0.0	0.0	0.0	0.0	0.0	0.0	0.0	0.0	0.0	0.0	0.0	1.0	1.0	1.0	1.0	1.0	1.0	1.0	1.0	0.8666667	0.33333334	0.5714286	0.33333334	0.75	0.33333334	0.2	0.0	0.53398895	0.0	0.0625	0.0	0.2173913	0.0	0.0	0.0	0.6666667	0.0
0.7	0.0	0.22222222	0.0	0.33333334	0.0	0.0	0.0	0.5119048	0.0	0.0	0.0	0.25	0.0	0.0	0.0	0.0	0.0	0.0	0.0	0.0	0.0	0.0	0.0	1.0	1.0	1.0	1.0	1.0	1.0	1.0	1.0	0.93333334	0.33333334	0.71428573	0.33333334	0.75	0.33333334	0.2	0.0	0.5543651	0.18731716	0.23076923	0.16	0.2857143	0.16	0.08695652	0.0	0.6666667	0.0
0.73333335	0.0	0.0	0.0	0.4	0.0	0.0	0.0	0.6309524	0.0	0.36363637	0.0	0.42857143	0.0	0.0	0.0	0.0	0.0	0.0	0.0	0.0	0.0	0.0	0.0	1.0	1.0	1.0	1.0	1.0	1.0	1.0	1.0	0.7777778	0.33333334	0.5714286	0.33333334	0.75	0.33333334	0.2	0.0	0.41269842	0.0	0.08	0.0	0.14285715	0.0	0.0	0.0	0.0	0.0
0.55	0.0	0.18181819	0.0	0.25	0.0	0.0	0.0	0.61904764	0.0	0.16666667	0.0	0.2857143	0.0	0.0	0.0	0.0	0.0	0.0	0.0	0.0	0.0	0.0	0.0	1.0	1.0	1.0	1.0	1.0	1.0	1.0	1.0	0.7777778	0.33333334	0.5714286	0.33333334	0.75	0.33333334	0.2	0.0	0.80083144	0.15789473	0.4117647	0.15789473	0.47619048	0.15789473	0.08571429	0.0	0.6666667	0.0
0.76	0.0	0.25	0.0	0.4	0.0	0.0	0.0	0.5277778	0.0	0.16666667	0.0	0.25	0.0	0.0	0.0	1.0	1.0	1.0	1.0	1.0	1.0	1.0	1.0	0.9809524	0.8944272	0.90909094	0.8888889	0.85714287	0.8888889	0.8	0.0	0.5833333	0.0	0.14285715	0.0	0.375	0.0	0.0	0.0	1.0	1.0	1.0	1.0	1.0	1.0	1.0	1.0	1.0	1.0
0.5777778	0.0	0.0	0.0	0.16666667	0.0	0.0	0.0	0.43055558	0.0	0.0	0.0	0.0	0.0	0.0	0.0	1.0	1.0	1.0	1.0	1.0	1.0	1.0	1.0	1.0	1.0	1.0	1.0	1.0	1.0	1.0	1.0	0.90833336	0.5	0.7692308	0.5	0.875	0.5	0.33333334	0.0	0.45138893	0.0	0.0	0.0	0.1875	0.0	0.0	0.0	0.0	0.0
0.0	0.0	0.0	0.0	0.0	0.0	0.0	0.0	0.7541667	0.0	0.26666668	0.0	0.5555556	0.0	0.0	0.0	0.0	0.0	0.0	0.0	0.0	0.0	0.0	0.0	1.0	1.0	1.0	1.0	1.0	1.0	1.0	1.0	0.8	0.0	0.2857143	0.0	0.5	0.0	0.0	0.0	0.6388889	0.15075567	0.22857143	0.10810811	0.41666666	0.10810811	0.057142857	0.0	0.0	0.0
0.42261901	0.0	0.16666667	0.0	0.125	0.0	0.0	0.0	0.7037037	0.2857143	0.375	0.2857143	0.5555556	0.2857143	0.16666667	0.0	0.0	0.0	0.0	0.0	0.0	0.0	0.0	0.0	1.0	1.0	1.0	1.0	1.0	1.0	1.0	1.0	0.8666667	0.33333334	0.5714286	0.33333334	0.75	0.33333334	0.2	0.0	0.575	0.0	0.08	0.0	0.16666667	0.0	0.0	0.0	0.0	0.0
0.53968257	0.0	0.0	0.0	0.0	0.0	0.0	0.0	0.49074075	0.0	0.0	0.0	0.11111111	0.0	0.0	0.0	0.0	0.0	0.0	0.0	0.0	0.0	0.0	0.0	1.0	1.0	1.0	1.0	1.0	1.0	1.0	1.0	0.8666667	0.33333334	0.5714286	0.33333334	0.75	0.33333334	0.2	0.0	0.0	0.0	0.0	0.0	0.0	0.0	0.0	0.0	0.0	0.0
0.44761905	0.0	0.0	0.0	0.14285715	0.0	0.0	0.0	0.7268519	0.3086067	0.4	0.30769232	0.5555556	0.30769232	0.18181819	0.0	0.0	0.0	0.0	0.0	0.0	0.0	0.0	0.0	1.0	1.0	1.0	1.0	1.0	1.0	1.0	1.0	0.8666667	0.33333334	0.5714286	0.33333334	0.75	0.33333334	0.2	0.0	0.43055555	0.0	0.0	0.0	0.041666668	0.0	0.0	0.0	0.0	0.0
0.0	0.0	0.0	0.0	0.0	0.0	0.0	0.0	1.0	1.0	1.0	1.0	1.0	1.0	1.0	1.0	0.0	0.0	0.0	0.0	0.0	0.0	0.0	0.0	1.0	1.0	1.0	1.0	1.0	1.0	1.0	1.0	0.9166666	0.5	0.61538464	0.5	0.75	0.5	0.33333334	0.0	1.0	1.0	1.0	1.0	1.0	1.0	1.0	1.0	1.0	1.0
0.5	0.0	0.0	0.0	0.0	0.0	0.0	0.0	0.5238095	0.0	0.16666667	0.0	0.14285715	0.0	0.0	0.0	0.0	0.0	0.0	0.0	0.0	0.0	0.0	0.0	1.0	1.0	1.0	1.0	1.0	1.0	1.0	1.0	0.93333334	0.5	0.71428573	0.5	0.875	0.5	0.33333334	0.0	0.6203704	0.0	0.0	0.0	0.22222222	0.0	0.0	0.0	0.0	0.0
0.0	0.0	0.0	0.0	0.0	0.0	0.0	0.0	0.0	0.0	0.0	0.0	0.0	0.0	0.0	0.0	0.0	0.0	0.0	0.0	0.0	0.0	0.0	0.0	1.0	1.0	1.0	1.0	1.0	1.0	1.0	1.0	0.8222222	0.33333334	0.5714286	0.33333334	0.75	0.33333334	0.2	0.0	0.6104762	0.04914732	0.2857143	0.048780486	0.24	0.048780486	0.025	0.0	0.0	0.0
0.44761905	0.0	0.0	0.0	0.0	0.0	0.0	0.0	0.74603176	0.2236068	0.36363637	0.22222222	0.5714286	0.22222222	0.125	0.0	0.0	0.0	0.0	0.0	0.0	0.0	0.0	0.0	1.0	1.0	1.0	1.0	1.0	1.0	1.0	1.0	0.8222222	0.33333334	0.5714286	0.33333334	0.75	0.33333334	0.2	0.0	0.0	0.0	0.0	0.0	0.0	0.0	0.0	0.0	0.0	0.0
0.0	0.0	0.0	0.0	0.0	0.0	0.0	0.0	0.5026455	0.0	0.0	0.0	0.11111111	0.0	0.0	0.0	1.0	1.0	1.0	1.0	1.0	1.0	1.0	1.0	1.0	1.0	1.0	1.0	1.0	1.0	1.0	1.0	0.8666667	0.33333334	0.5714286	0.33333334	0.75	0.33333334	0.2	0.0	0.0	0.0	0.0	0.0	0.0	0.0	0.0	0.0	0.0	0.0
0.3452381	0.0	0.15384616	0.0	0.25	0.0	0.0	0.0	0.3452381	0.0	0.0	0.0	0.0	0.0	0.0	0.0	1.0	1.0	1.0	1.0	1.0	1.0	1.0	1.0	1.0	1.0	1.0	1.0	1.0	1.0	1.0	1.0	0.93333334	0.5	0.71428573	0.5	0.875	0.5	0.33333334	0.0	0.0	0.0	0.0	0.0	0.0	0.0	0.0	0.0	0.0	0.0
0.4650794	0.0	0.0	0.0	0.2	0.0	0.0	0.0	0.5026455	0.0	0.0	0.0	0.11111111	0.0	0.0	0.0	1.0	1.0	1.0	1.0	1.0	1.0	1.0	1.0	1.0	1.0	1.0	1.0	1.0	1.0	1.0	1.0	0.8952381	0.33333334	0.5714286	0.33333334	0.75	0.33333334	0.2	0.0	0.0	0.0	0.0	0.0	0.0	0.0	0.0	0.0	0.0	0.0
0.44761905	0.0	0.0	0.0	0.14285715	0.0	0.0	0.0	0.5119048	0.0	0.0	0.0	0.125	0.0	0.0	0.0	0.0	0.0	0.0	0.0	0.0	0.0	0.0	0.0	1.0	1.0	1.0	1.0	1.0	1.0	1.0	1.0	0.8952381	0.33333334	0.5714286	0.33333334	0.75	0.33333334	0.2	0.0	0.0	0.0	0.0	0.0	0.0	0.0	0.0	0.0	0.0	0.0
0.42261901	0.0	0.0	0.0	0.0	0.0	0.0	0.0	0.43650794	0.0	0.0	0.0	0.0	0.0	0.0	0.0	0.0	0.0	0.0	0.0	0.0	0.0	0.0	0.0	1.0	1.0	1.0	1.0	1.0	1.0	1.0	1.0	0.94166666	0.5	0.71428573	0.5	0.875	0.5	0.33333334	0.0	0.0	0.0	0.0	0.0	0.0	0.0	0.0	0.0	0.6666667	0.0
0.44761905	0.0	0.0	0.0	0.14285715	0.0	0.0	0.0	0.42857143	0.0	0.0	0.0	0.0	0.0	0.0	0.0	1.0	1.0	1.0	1.0	1.0	1.0	1.0	1.0	1.0	1.0	1.0	1.0	1.0	1.0	1.0	1.0	0.8222222	0.33333334	0.5714286	0.33333334	0.75	0.33333334	0.2	0.0	0.0	0.0	0.0	0.0	0.0	0.0	0.0	0.0	0.0	0.0
0.5619047	0.0	0.0	0.0	0.14285715	0.0	0.0	0.0	0.44761905	0.0	0.0	0.0	0.14285715	0.0	0.0	0.0	0.0	0.0	0.0	0.0	0.0	0.0	0.0	0.0	1.0	1.0	1.0	1.0	1.0	1.0	1.0	1.0	0.8666667	0.33333334	0.5714286	0.33333334	0.75	0.33333334	0.2	0.0	0.0	0.0	0.0	0.0	0.0	0.0	0.0	0.0	0.0	0.0
0.0	0.0	0.0	0.0	0.0	0.0	0.0	0.0	0.41666666	0.0	0.0	0.0	0.125	0.0	0.0	0.0	1.0	1.0	1.0	1.0	1.0	1.0	1.0	1.0	0.9022222	0.0	0.22222222	0.0	0.6666667	0.0	0.0	0.0	0.0	0.0	0.0	0.0	0.0	0.0	0.0	0.0	0.97619045	0.6708204	0.72727275	0.6666667	0.85714287	0.6666667	0.5	0.0	1.0	1.0
0.0	0.0	0.0	0.0	0.0	0.0	0.0	0.0	0.43055558	0.0	0.0	0.0	0.0	0.0	0.0	0.0	0.0	0.0	0.0	0.0	0.0	0.0	0.0	0.0	1.0	1.0	1.0	1.0	1.0	1.0	1.0	1.0	0.8666667	0.16666667	0.46153846	0.16666667	0.625	0.16666667	0.09090909	0.0	0.5361345	0.11547005	0.27272728	0.1	0.29411766	0.1	0.05263158	0.0	1.0	1.0
0.0	0.0	0.0	0.0	0.0	0.0	0.0	0.0	0.0	0.0	0.0	0.0	0.0	0.0	0.0	0.0	1.0	1.0	1.0	1.0	1.0	1.0	1.0	1.0	1.0	1.0	1.0	1.0	1.0	1.0	1.0	1.0	0.5833333	0.0	0.14285715	0.0	0.25	0.0	0.0	0.0	0.97619045	0.6708204	0.72727275	0.6666667	0.85714287	0.6666667	0.5	0.0	1.0	1.0
0.0	0.0	0.0	0.0	0.0	0.0	0.0	0.0	0.33333334	0.0	0.0	0.0	0.125	0.0	0.0	0.0	0.0	0.0	0.0	0.0	0.0	0.0	0.0	0.0	1.0	1.0	1.0	1.0	1.0	1.0	1.0	1.0	0.8	0.16666667	0.46153846	0.16666667	0.625	0.16666667	0.09090909	0.0	0.0	0.0	0.0	0.0	0.0	0.0	0.0	0.0	0.0	0.0
0.0	0.0	0.0	0.0	0.0	0.0	0.0	0.0	0.64166665	0.0	0.125	0.0	0.4	0.0	0.0	0.0	0.0	0.0	0.0	0.0	0.0	0.0	0.0	0.0	1.0	1.0	1.0	1.0	1.0	1.0	1.0	1.0	0.8	0.16666667	0.46153846	0.16666667	0.625	0.16666667	0.09090909	0.0	0.41269842	0.0	0.074074075	0.0	0.125	0.0	0.0	0.0	0.0	0.0
0.0	0.0	0.0	0.0	0.0	0.0	0.0	0.0	0.71309525	0.5477226	0.61538464	0.54545456	0.625	0.54545456	0.375	0.0	0.0	0.0	0.0	0.0	0.0	0.0	0.0	0.0	1.0	1.0	1.0	1.0	1.0	1.0	1.0	1.0	0.8666667	0.33333334	0.5714286	0.33333334	0.75	0.33333334	0.2	0.0	0.44047618	0.0	0.0	0.0	0.1875	0.0	0.0	0.0	0.0	0.0
0.0	0.0	0.0	0.0	0.0	0.0	0.0	0.0	0.49074075	0.0	0.0	0.0	0.0	0.0	0.0	0.0	1.0	1.0	1.0	1.0	1.0	1.0	1.0	1.0	1.0	1.0	1.0	1.0	1.0	1.0	1.0	1.0	0.8222222	0.33333334	0.5714286	0.33333334	0.75	0.33333334	0.2	0.0	0.97619045	0.6708204	0.72727275	0.6666667	0.85714287	0.6666667	0.5	0.0	1.0	1.0
0.0	0.0	0.0	0.0	0.0	0.0	0.0	0.0	0.59351856	0.0	0.0	0.0	0.11111111	0.0	0.0	0.0	0.0	0.0	0.0	0.0	0.0	0.0	0.0	0.0	1.0	1.0	1.0	1.0	1.0	1.0	1.0	1.0	0.0	0.0	0.0	0.0	0.0	0.0	0.0	0.0	0.97619045	0.6708204	0.72727275	0.6666667	0.85714287	0.6666667	0.5	0.0	0.0	0.0
0.0	0.0	0.0	0.0	0.0	0.0	0.0	0.0	0.5277778	0.0	0.0	0.0	0.25	0.0	0.0	0.0	0.0	0.0	0.0	0.0	0.0	0.0	0.0	0.0	1.0	1.0	1.0	1.0	1.0	1.0	1.0	1.0	0.93333334	0.33333334	0.5714286	0.33333334	0.75	0.33333334	0.2	0.0	0.6089286	0.0	0.0	0.0	0.125	0.0	0.0	0.0	1.0	1.0
0.0	0.0	0.0	0.0	0.0	0.0	0.0	0.0	0.41203704	0.0	0.0	0.0	0.11111111	0.0	0.0	0.0	0.0	0.0	0.0	0.0	0.0	0.0	0.0	0.0	1.0	1.0	1.0	1.0	1.0	1.0	1.0	1.0	0.5833333	0.0	0.16666667	0.0	0.375	0.0	0.0	0.0	0.97619045	0.6708204	0.72727275	0.6666667	0.85714287	0.6666667	0.5	0.0	0.0	0.0
0.5317461	0.0	0.0	0.0	0.2857143	0.0	0.0	0.0	0.64285713	0.0	0.18181819	0.0	0.42857143	0.0	0.0	0.0	0.0	0.0	0.0	0.0	0.0	0.0	0.0	0.0	1.0	1.0	1.0	1.0	1.0	1.0	1.0	1.0	0.8666667	0.33333334	0.5714286	0.33333334	0.75	0.33333334	0.2	0.0	0.0	0.0	0.0	0.0	0.0	0.0	0.0	0.0	0.0	0.0
0.0	0.0	0.0	0.0	0.0	0.0	0.0	0.0	0.44761905	0.0	0.0	0.0	0.14285715	0.0	0.0	0.0	0.0	0.0	0.0	0.0	0.0	0.0	0.0	0.0	1.0	1.0	1.0	1.0	1.0	1.0	1.0	1.0	0.8666667	0.33333334	0.5714286	0.33333334	0.75	0.33333334	0.2	0.0	0.5619047	0.0	0.0	0.0	0.2857143	0.0	0.0	0.0	1.0	1.0
0.5555556	0.0	0.2	0.0	0.16666667	0.0	0.0	0.0	0.0	0.0	0.0	0.0	0.0	0.0	0.0	0.0	1.0	1.0	1.0	1.0	1.0	1.0	1.0	1.0	1.0	1.0	1.0	1.0	1.0	1.0	1.0	1.0	0.8222222	0.33333334	0.61538464	0.33333334	0.75	0.33333334	0.2	0.0	0.55	0.0	0.18181819	0.0	0.25	0.0	0.0	0.0	1.0	1.0
0.5555556	0.0	0.0	0.0	0.16666667	0.0	0.0	0.0	0.9333334	0.2	0.5	0.2	0.71428573	0.2	0.11111111	0.0	0.0	0.0	0.0	0.0	0.0	0.0	0.0	0.0	1.0	1.0	1.0	1.0	1.0	1.0	1.0	1.0	0.93333334	0.33333334	0.5714286	0.33333334	0.75	0.33333334	0.2	0.0	0.5222222	0.0	0.0	0.0	0.16666667	0.0	0.0	0.0	0.0	0.0
0.43650794	0.0	0.18181819	0.0	0.0	0.0	0.0	0.0	0.82380956	0.0	0.30769232	0.0	0.625	0.0	0.0	0.0	0.0	0.0	0.0	0.0	0.0	0.0	0.0	0.0	1.0	1.0	1.0	1.0	1.0	1.0	1.0	1.0	0.93333334	0.5	0.71428573	0.5	0.875	0.5	0.33333334	0.0	0.45555556	0.0	0.0	0.0	0.16666667	0.0	0.0	0.0	0.0	0.0
0.5138889	0.0	0.0	0.0	0.25	0.0	0.0	0.0	0.60714287	0.36514837	0.46153846	0.36363637	0.375	0.36363637	0.22222222	0.0	0.0	0.0	0.0	0.0	0.0	0.0	0.0	0.0	1.0	1.0	1.0	1.0	1.0	1.0	1.0	1.0	0.8222222	0.33333334	0.5714286	0.33333334	0.75	0.33333334	0.2	0.0	0.53333336	0.0	0.0	0.0	0.22222222	0.0	0.0	0.0	0.0	0.0
0.75	0.35355338	0.5	0.33333334	0.5	0.33333334	0.2	0.0	0.5694445	0.0	0.13333334	0.0	0.0	0.0	0.0	0.0	0.0	0.0	0.0	0.0	0.0	0.0	0.0	0.0	1.0	1.0	1.0	1.0	1.0	1.0	1.0	1.0	0.93333334	0.5	0.71428573	0.5	0.875	0.5	0.33333334	0.0	0.41666666	0.0	0.0	0.0	0.0	0.0	0.0	0.0	0.0	0.0
0.44444445	0.0	0.0	0.0	0.0	0.0	0.0	0.0	0.7962963	0.18898223	0.46153846	0.18181819	0.5555556	0.18181819	0.1	0.0	1.0	1.0	1.0	1.0	1.0	1.0	1.0	1.0	1.0	1.0	1.0	1.0	1.0	1.0	1.0	1.0	0.8666667	0.33333334	0.5714286	0.33333334	0.75	0.33333334	0.2	0.0	0.4900794	0.0	0.0	0.0	0.25	0.0	0.0	0.0	0.0	0.0
0.44444445	0.0	0.0	0.0	0.16666667	0.0	0.0	0.0	0.58730155	0.0	0.14285715	0.0	0.22222222	0.0	0.0	0.0	1.0	1.0	1.0	1.0	1.0	1.0	1.0	1.0	1.0	1.0	1.0	1.0	1.0	1.0	1.0	1.0	0.94166666	0.5	0.71428573	0.5	0.875	0.5	0.33333334	0.0	0.55	0.0	0.0	0.0	0.3	0.0	0.0	0.0	0.0	0.0
0.6296296	0.0	0.125	0.0	0.22222222	0.0	0.0	0.0	0.62328047	0.16903085	0.42857143	0.16666667	0.5555556	0.16666667	0.09090909	0.0	1.0	1.0	1.0	1.0	1.0	1.0	1.0	1.0	1.0	1.0	1.0	1.0	1.0	1.0	1.0	1.0	0.8222222	0.33333334	0.5714286	0.33333334	0.75	0.33333334	0.2	0.0	0.46031746	0.0	0.0	0.0	0.0952381	0.0	0.0	0.0	0.0	0.0
0.49074075	0.0	0.0	0.0	0.11111111	0.0	0.0	0.0	0.42857143	0.0	0.0	0.0	0.0	0.0	0.0	0.0	0.0	0.0	0.0	0.0	0.0	0.0	0.0	0.0	1.0	1.0	1.0	1.0	1.0	1.0	1.0	1.0	0.8222222	0.33333334	0.5714286	0.33333334	0.75	0.33333334	0.2	0.0	0.46190476	0.0	0.0	0.0	0.1	0.0	0.0	0.0	0.0	0.0
0.58730155	0.0	0.0	0.0	0.22222222	0.0	0.0	0.0	0.41313133	0.0	0.0	0.0	0.09090909	0.0	0.0	0.0	1.0	1.0	1.0	1.0	1.0	1.0	1.0	1.0	1.0	1.0	1.0	1.0	1.0	1.0	1.0	1.0	0.8222222	0.33333334	0.61538464	0.33333334	0.75	0.33333334	0.2	0.0	0.35714284	0.0	0.0	0.0	0.0	0.0	0.0	0.0	0.0	0.0
0.66269845	0.0	0.36363637	0.0	0.2857143	0.0	0.0	0.0	0.5314815	0.0	0.0	0.0	0.1	0.0	0.0	0.0	1.0	1.0	1.0	1.0	1.0	1.0	1.0	1.0	1.0	1.0	1.0	1.0	1.0	1.0	1.0	1.0	0.8222222	0.33333334	0.61538464	0.33333334	0.75	0.33333334	0.2	0.0	0.0	0.0	0.0	0.0	0.0	0.0	0.0	0.0	0.6666667	0.0
0.5238095	0.0	0.0	0.0	0.125	0.0	0.0	0.0	0.41428575	0.0	0.0	0.0	0.1	0.0	0.0	0.0	0.0	0.0	0.0	0.0	0.0	0.0	0.0	0.0	1.0	1.0	1.0	1.0	1.0	1.0	1.0	1.0	0.90833336	0.5	0.7692308	0.5	0.875	0.5	0.33333334	0.0	0.37301588	0.0	0.0	0.0	0.14285715	0.0	0.0	0.0	1.0	1.0
0.0	0.0	0.0	0.0	0.0	0.0	0.0	0.0	0.64166665	0.28867513	0.375	0.2857143	0.4	0.2857143	0.16666667	0.0	0.0	0.0	0.0	0.0	0.0	0.0	0.0	0.0	0.9722222	0.8660254	0.8888889	0.85714287	0.8333333	0.85714287	0.75	0.0	0.90833336	0.5	0.71428573	0.5	0.875	0.5	0.33333334	0.0	0.64285713	0.0	0.18181819	0.0	0.14285715	0.0	0.0	0.0	0.0	0.0
0.0	0.0	0.0	0.0	0.0	0.0	0.0	0.0	0.44761905	0.0	0.0	0.0	0.0	0.0	0.0	0.0	0.0	0.0	0.0	0.0	0.0	0.0	0.0	0.0	1.0	1.0	1.0	1.0	1.0	1.0	1.0	1.0	0.9027778	0.4082483	0.6666667	0.4	0.75	0.4	0.25	0.0	0.55185187	0.0	0.11764706	0.0	0.1	0.0	0.0	0.0	0.0	0.0
0.47222224	0.0	0.0	0.0	0.125	0.0	0.0	0.0	0.32857144	0.0	0.0	0.0	0.2	0.0	0.0	0.0	1.0	1.0	1.0	1.0	1.0	1.0	1.0	1.0	1.0	1.0	1.0	1.0	1.0	1.0	1.0	1.0	0.8	0.16666667	0.46153846	0.16666667	0.625	0.16666667	0.09090909	0.0	0.45555556	0.0	0.0	0.0	0.2	0.0	0.0	0.0	1.0	1.0
0.45833334	0.0	0.0	0.0	0.125	0.0	0.0	0.0	0.575	0.0	0.125	0.0	0.2	0.0	0.0	0.0	1.0	1.0	1.0	1.0	1.0	1.0	1.0	1.0	1.0	1.0	1.0	1.0	1.0	1.0	1.0	1.0	0.8	0.16666667	0.46153846	0.16666667	0.625	0.16666667	0.09090909	0.0	0.48055553	0.0	0.14814815	0.0	0.25	0.0	0.0	0.0	0.0	0.0
0.4416667	0.0	0.0	0.0	0.125	0.0	0.0	0.0	0.5761905	0.15811388	0.26666668	0.15384616	0.1	0.15384616	0.083333336	0.0	0.0	0.0	0.0	0.0	0.0	0.0	0.0	0.0	1.0	1.0	1.0	1.0	1.0	1.0	1.0	1.0	0.8666667	0.33333334	0.5	0.33333334	0.75	0.33333334	0.2	0.0	0.5280424	0.0	0.19354838	0.0	0.1904762	0.0	0.0	0.0	1.0	1.0
0.5	0.0	0.0	0.0	0.125	0.0	0.0	0.0	0.6444444	0.17677669	0.2857143	0.16666667	0.4	0.16666667	0.09090909	0.0	0.0	0.0	0.0	0.0	0.0	0.0	0.0	0.0	1.0	1.0	1.0	1.0	1.0	1.0	1.0	1.0	0.8666667	0.16666667	0.46153846	0.16666667	0.75	0.16666667	0.09090909	0.0	0.4888889	0.0	0.0	0.0	0.13333334	0.0	0.0	0.0	0.0	0.0
0.0	0.0	0.0	0.0	0.0	0.0	0.0	0.0	0.8483333	0.4082483	0.5714286	0.4	0.6	0.4	0.25	0.0	1.0	1.0	1.0	1.0	1.0	1.0	1.0	1.0	1.0	1.0	1.0	1.0	1.0	1.0	1.0	1.0	0.68333334	0.33333334	0.46153846	0.33333334	0.5	0.33333334	0.2	0.0	0.49074075	0.0	0.0	0.0	0.22222222	0.0	0.0	0.0	0.0	0.0
0.5833333	0.0	0.0	0.0	0.25	0.0	0.0	0.0	0.43703702	0.0	0.0	0.0	0.11111111	0.0	0.0	0.0	0.0	0.0	0.0	0.0	0.0	0.0	0.0	0.0	1.0	1.0	1.0	1.0	1.0	1.0	1.0	1.0	0.5833333	0.33333334	0.46153846	0.33333334	0.5	0.33333334	0.2	0.0	0.5407407	0.0	0.0	0.0	0.33333334	0.0	0.0	0.0	0.0	0.0
0.0	0.0	0.0	0.0	0.0	0.0	0.0	0.0	0.43703702	0.0	0.0	0.0	0.11111111	0.0	0.0	0.0	1.0	1.0	1.0	1.0	1.0	1.0	1.0	1.0	1.0	1.0	1.0	1.0	1.0	1.0	1.0	1.0	0.68333334	0.33333334	0.46153846	0.33333334	0.5	0.33333334	0.2	0.0	0.3768116	0.0	0.0	0.0	0.13043478	0.0	0.0	0.0	0.0	0.0
0.48333335	0.0	0.0	0.0	0.2	0.0	0.0	0.0	0.76666665	0.23570226	0.36363637	0.22222222	0.5	0.22222222	0.125	0.0	1.0	1.0	1.0	1.0	1.0	1.0	1.0	1.0	1.0	1.0	1.0	1.0	1.0	1.0	1.0	1.0	0.75	0.33333334	0.61538464	0.33333334	0.375	0.33333334	0.2	0.0	0.59074074	0.0	0.22222222	0.0	0.41666666	0.0	0.0	0.0	0.0	0.0
0.0	0.0	0.0	0.0	0.0	0.0	0.0	0.0	0.55	0.0	0.0	0.0	0.125	0.0	0.0	0.0	1.0	1.0	1.0	1.0	1.0	1.0	1.0	1.0	1.0	1.0	1.0	1.0	1.0	1.0	1.0	1.0	0.75	0.16666667	0.5	0.16666667	0.5	0.16666667	0.09090909	0.0	0.43703702	0.0	0.0	0.0	0.11111111	0.0	0.0	0.0	0.0	0.0
0.0	0.0	0.0	0.0	0.0	0.0	0.0	0.0	0.44761905	0.0	0.0	0.0	0.14285715	0.0	0.0	0.0	0.0	0.0	0.0	0.0	0.0	0.0	0.0	0.0	1.0	1.0	1.0	1.0	1.0	1.0	1.0	1.0	0.68333334	0.16666667	0.46153846	0.16666667	0.375	0.16666667	0.09090909	0.0	0.41203704	0.0	0.0	0.0	0.0	0.0	0.0	0.0	0.0	0.0
0.0	0.0	0.0	0.0	0.14285715	0.0	0.0	0.0	0.4416667	0.0	0.0	0.0	0.125	0.0	0.0	0.0	1.0	1.0	1.0	1.0	1.0	1.0	1.0	1.0	1.0	1.0	1.0	1.0	1.0	1.0	1.0	1.0	0.6666667	0.16666667	0.46153846	0.16666667	0.375	0.16666667	0.09090909	0.0	0.46801344	0.0	0.0	0.0	0.09090909	0.0	0.0	0.0	0.0	0.0
0.0	0.0	0.0	0.0	0.0	0.0	0.0	0.0	0.45555556	0.0	0.0	0.0	0.0	0.0	0.0	0.0	0.0	0.0	0.0	0.0	0.0	0.0	0.0	0.0	1.0	1.0	1.0	1.0	1.0	1.0	1.0	1.0	0.6666667	0.16666667	0.46153846	0.16666667	0.375	0.16666667	0.09090909	0.0	0.54444444	0.0	0.0	0.0	0.2	0.0	0.0	0.0	0.0	0.0
0.5	0.0	0.0	0.0	0.0	0.0	0.0	0.0	0.0	0.0	0.0	0.0	0.0	0.0	0.0	0.0	0.0	0.0	0.0	0.0	0.0	0.0	0.0	0.0	1.0	1.0	1.0	1.0	1.0	1.0	1.0	1.0	0.68333334	0.16666667	0.46153846	0.16666667	0.375	0.16666667	0.09090909	0.0	0.5694445	0.0	0.0	0.0	0.22222222	0.0	0.0	0.0	0.0	0.0
0.47222224	0.0	0.0	0.0	0.16666667	0.0	0.0	0.0	0.65833336	0.0	0.18181819	0.0	0.375	0.0	0.0	0.0	0.0	0.0	0.0	0.0	0.0	0.0	0.0	0.0	1.0	1.0	1.0	1.0	1.0	1.0	1.0	1.0	0.68333334	0.5	0.61538464	0.5	0.625	0.5	0.33333334	0.0	0.5694445	0.0	0.14285715	0.0	0.33333334	0.0	0.0	0.0	0.0	0.0
0.45833334	0.0	0.0	0.0	0.25	0.0	0.0	0.0	0.59999996	0.0	0.25	0.0	0.4	0.0	0.0	0.0	0.0	0.0	0.0	0.0	0.0	0.0	0.0	0.0	1.0	1.0	1.0	1.0	1.0	1.0	1.0	1.0	0.6666667	0.16666667	0.46153846	0.16666667	0.375	0.16666667	0.09090909	0.0	0.5185185	0.0	0.0	0.0	0.22222222	0.0	0.0	0.0	0.0	0.0
0.47222224	0.0	0.14285715	0.0	0.375	0.0	0.0	0.0	0.41111112	0.0	0.0	0.0	0.0	0.0	0.0	0.0	0.0	0.0	0.0	0.0	0.0	0.0	0.0	0.0	1.0	1.0	1.0	1.0	1.0	1.0	1.0	1.0	0.93333334	0.33333334	0.5714286	0.33333334	0.75	0.33333334	0.2	0.0	0.4138889	0.0	0.0	0.0	0.26666668	0.0	0.0	0.0	0.0	0.0
0.3452381	0.0	0.0	0.0	0.125	0.0	0.0	0.0	0.5407407	0.0	0.0	0.0	0.22222222	0.0	0.0	0.0	0.0	0.0	0.0	0.0	0.0	0.0	0.0	0.0	1.0	1.0	1.0	1.0	1.0	1.0	1.0	1.0	0.93333334	0.5	0.71428573	0.5	0.875	0.5	0.33333334	0.0	0.5238095	0.0	0.1	0.0	0.25	0.0	0.0	0.0	0.0	0.0
0.42857143	0.0	0.0	0.0	0.14285715	0.0	0.0	0.0	0.5555556	0.0	0.0	0.0	0.11111111	0.0	0.0	0.0	0.0	0.0	0.0	0.0	0.0	0.0	0.0	0.0	1.0	1.0	1.0	1.0	1.0	1.0	1.0	1.0	0.93333334	0.5	0.71428573	0.5	0.875	0.5	0.33333334	0.0	0.45138893	0.0	0.0	0.0	0.1875	0.0	0.0	0.0	1.0	1.0
0.4642857	0.0	0.0	0.0	0.0	0.0	0.0	0.0	0.5185185	0.0	0.0	0.0	0.11111111	0.0	0.0	0.0	0.0	0.0	0.0	0.0	0.0	0.0	0.0	0.0	1.0	1.0	1.0	1.0	1.0	1.0	1.0	1.0	0.7777778	0.33333334	0.5714286	0.33333334	0.75	0.33333334	0.2	0.0	0.5555556	0.0	0.0	0.0	0.1875	0.0	0.0	0.0	0.6666667	0.0
0.53968257	0.0	0.0	0.0	0.0	0.0	0.0	0.0	0.4416667	0.0	0.0	0.0	0.0	0.0	0.0	0.0	1.0	1.0	1.0	1.0	1.0	1.0	1.0	1.0	1.0	1.0	1.0	1.0	1.0	1.0	1.0	1.0	0.8222222	0.33333334	0.5714286	0.33333334	0.75	0.33333334	0.2	0.0	0.5694444	0.0	0.0	0.0	0.25	0.0	0.0	0.0	1.0	1.0
0.43055558	0.0	0.0	0.0	0.125	0.0	0.0	0.0	0.5619047	0.0	0.0	0.0	0.14285715	0.0	0.0	0.0	1.0	1.0	1.0	1.0	1.0	1.0	1.0	1.0	1.0	1.0	1.0	1.0	1.0	1.0	1.0	1.0	0.8952381	0.33333334	0.5714286	0.33333334	0.75	0.33333334	0.2	0.0	0.391886	0.0	0.0	0.0	0.21052632	0.0	0.0	0.0	1.0	1.0
0.6666667	0.0	0.13333334	0.0	0.33333334	0.0	0.0	0.0	0.64285713	0.2236068	0.36363637	0.22222222	0.42857143	0.22222222	0.125	0.0	1.0	1.0	1.0	1.0	1.0	1.0	1.0	1.0	1.0	1.0	1.0	1.0	1.0	1.0	1.0	1.0	0.8222222	0.33333334	0.61538464	0.33333334	0.75	0.33333334	0.2	0.0	0.45833334	0.0	0.0	0.0	0.22222222	0.0	0.0	0.0	1.0	1.0
0.46666667	0.0	0.25	0.0	0.0	0.0	0.0	0.0	0.5694445	0.0	0.0	0.0	0.22222222	0.0	0.0	0.0	0.0	0.0	0.0	0.0	0.0	0.0	0.0	0.0	1.0	1.0	1.0	1.0	1.0	1.0	1.0	1.0	0.8666667	0.33333334	0.5714286	0.33333334	0.75	0.33333334	0.2	0.0	0.5397547	0.10814761	0.2777778	0.10810811	0.23809524	0.10810811	0.057142857	0.0	1.0	1.0
0.0	0.0	0.0	0.0	0.0	0.0	0.0	0.0	0.42261901	0.0	0.0	0.0	0.125	0.0	0.0	0.0	1.0	1.0	1.0	1.0	1.0	1.0	1.0	1.0	1.0	1.0	1.0	1.0	1.0	1.0	1.0	1.0	0.93333334	0.5	0.71428573	0.5	0.875	0.5	0.33333334	0.0	0.41269842	0.0	0.08	0.0	0.14285715	0.0	0.0	0.0	1.0	1.0
0.48148146	0.0	0.0	0.0	0.11111111	0.0	0.0	0.0	0.5238095	0.0	0.0	0.0	0.14285715	0.0	0.0	0.0	1.0	1.0	1.0	1.0	1.0	1.0	1.0	1.0	1.0	1.0	1.0	1.0	1.0	1.0	1.0	1.0	0.8666667	0.33333334	0.5714286	0.33333334	0.75	0.33333334	0.2	0.0	0.36984125	0.0	0.0	0.0	0.14285715	0.0	0.0	0.0	1.0	1.0
0.48148146	0.0	0.0	0.0	0.11111111	0.0	0.0	0.0	0.43703702	0.0	0.0	0.0	0.11111111	0.0	0.0	0.0	0.0	0.0	0.0	0.0	0.0	0.0	0.0	0.0	1.0	1.0	1.0	1.0	1.0	1.0	1.0	1.0	0.8666667	0.33333334	0.5714286	0.33333334	0.75	0.33333334	0.2	0.0	0.331746	0.0	0.0	0.0	0.0952381	0.0	0.0	0.0	1.0	1.0
0.68333334	0.16666667	0.2857143	0.16666667	0.375	0.16666667	0.09090909	0.0	0.5619047	0.0	0.0	0.0	0.2857143	0.0	0.0	0.0	0.0	0.0	0.0	0.0	0.0	0.0	0.0	0.0	1.0	1.0	1.0	1.0	1.0	1.0	1.0	1.0	0.8952381	0.33333334	0.5714286	0.33333334	0.75	0.33333334	0.2	0.0	0.41666666	0.0	0.0	0.0	0.1	0.0	0.0	0.0	0.9111111	0.0
0.5	0.0	0.0	0.0	0.125	0.0	0.0	0.0	0.45833334	0.0	0.0	0.0	0.125	0.0	0.0	0.0	0.0	0.0	0.0	0.0	0.0	0.0	0.0	0.0	1.0	1.0	1.0	1.0	1.0	1.0	1.0	1.0	0.8952381	0.33333334	0.71428573	0.33333334	0.75	0.33333334	0.2	0.0	0.41771093	0.0	0.0	0.0	0.15789473	0.0	0.0	0.0	0.0	0.0
0.625	0.0	0.16666667	0.0	0.25	0.0	0.0	0.0	0.45833334	0.0	0.0	0.0	0.125	0.0	0.0	0.0	1.0	1.0	1.0	1.0	1.0	1.0	1.0	1.0	1.0	1.0	1.0	1.0	1.0	1.0	1.0	1.0	0.8222222	0.33333334	0.5714286	0.33333334	0.75	0.33333334	0.2	0.0	0.44152045	0.0	0.1	0.0	0.10526316	0.0	0.0	0.0	0.0	0.0
0.5138889	0.0	0.0	0.0	0.25	0.0	0.0	0.0	0.0	0.0	0.0	0.0	0.0	0.0	0.0	0.0	0.0	0.0	0.0	0.0	0.0	0.0	0.0	0.0	1.0	1.0	1.0	1.0	1.0	1.0	1.0	1.0	0.8222222	0.33333334	0.5714286	0.33333334	0.75	0.33333334	0.2	0.0	0.40350878	0.0	0.09090909	0.0	0.21052632	0.0	0.0	0.0	0.0	0.0
0.64285713	0.0	0.0	0.0	0.2857143	0.0	0.0	0.0	0.53968257	0.0	0.0	0.0	0.2857143	0.0	0.0	0.0	0.0	0.0	0.0	0.0	0.0	0.0	0.0	0.0	1.0	1.0	1.0	1.0	1.0	1.0	1.0	1.0	0.93333334	0.5	0.71428573	0.5	0.875	0.5	0.33333334	0.0	0.29894182	0.0	0.0	0.0	0.11111111	0.0	0.0	0.0	0.0	0.0
0.53968257	0.0	0.18181819	0.0	0.2857143	0.0	0.0	0.0	0.5317461	0.0	0.18181819	0.0	0.42857143	0.0	0.0	0.0	0.0	0.0	0.0	0.0	0.0	0.0	0.0	0.0	1.0	1.0	1.0	1.0	1.0	1.0	1.0	1.0	0.8666667	0.33333334	0.5714286	0.33333334	0.75	0.33333334	0.2	0.0	0.44603178	0.0	0.2	0.0	0.26666668	0.0	0.0	0.0	0.0	0.0
0.68888885	0.17677669	0.2857143	0.16666667	0.4	0.16666667	0.09090909	0.0	0.44444445	0.0	0.0	0.0	0.16666667	0.0	0.0	0.0	0.0	0.0	0.0	0.0	0.0	0.0	0.0	0.0	1.0	1.0	1.0	1.0	1.0	1.0	1.0	1.0	0.8666667	0.33333334	0.5714286	0.33333334	0.75	0.33333334	0.2	0.0	0.53968257	0.0	0.0	0.0	0.14285715	0.0	0.0	0.0	0.0	0.0
0.5238095	0.0	0.0	0.0	0.2857143	0.0	0.0	0.0	0.0	0.0	0.0	0.0	0.0	0.0	0.0	0.0	0.0	0.0	0.0	0.0	0.0	0.0	0.0	0.0	1.0	1.0	1.0	1.0	1.0	1.0	1.0	1.0	0.8022222	0.20412415	0.5	0.2	0.625	0.2	0.11111111	0.0	0.5125	0.0	0.0952381	0.0	0.1875	0.0	0.0	0.0	0.0	0.0
0.46666667	0.0	0.0	0.0	0.2	0.0	0.0	0.0	0.36111113	0.0	0.0	0.0	0.0	0.0	0.0	0.0	0.0	0.0	0.0	0.0	0.0	0.0	0.0	0.0	1.0	1.0	1.0	1.0	1.0	1.0	1.0	1.0	0.93333334	0.5	0.6666667	0.5	0.875	0.5	0.33333334	0.0	0.58747137	0.0	0.23076923	0.0	0.29411766	0.0	0.0	0.0	0.0	0.0
0.4416667	0.0	0.0	0.0	0.125	0.0	0.0	0.0	0.5	0.0	0.14285715	0.0	0.125	0.0	0.0	0.0	0.0	0.0	0.0	0.0	0.0	0.0	0.0	0.0	1.0	1.0	1.0	1.0	1.0	1.0	1.0	1.0	0.8666667	0.33333334	0.5	0.33333334	0.75	0.33333334	0.2	0.0	0.7229438	0.1490712	0.25	0.14285715	0.45454547	0.14285715	0.07692308	0.0	0.0	0.0
0.4416667	0.0	0.0	0.0	0.125	0.0	0.0	0.0	0.48333335	0.0	0.125	0.0	0.2	0.0	0.0	0.0	0.0	0.0	0.0	0.0	0.0	0.0	0.0	0.0	1.0	1.0	1.0	1.0	1.0	1.0	1.0	1.0	0.8666667	0.33333334	0.5	0.33333334	0.75	0.33333334	0.2	0.0	0.354798	0.0	0.19354838	0.0	0.125	0.0	0.0	0.0	0.0	0.0
0.0	0.0	0.0	0.0	0.0	0.0	0.0	0.0	0.5119048	0.0	0.0	0.0	0.125	0.0	0.0	0.0	0.0	0.0	0.0	0.0	0.0	0.0	0.0	0.0	1.0	1.0	1.0	1.0	1.0	1.0	1.0	1.0	0.8666667	0.16666667	0.46153846	0.16666667	0.625	0.16666667	0.09090909	0.0	0.45454547	0.0	0.0	0.0	0.0625	0.0	0.0	0.0	0.0	0.0
0.5472222	0.0	0.18181819	0.0	0.25	0.0	0.0	0.0	0.5694445	0.0	0.0	0.0	0.11111111	0.0	0.0	0.0	1.0	1.0	1.0	1.0	1.0	1.0	1.0	1.0	1.0	1.0	1.0	1.0	1.0	1.0	1.0	1.0	0.8666667	0.16666667	0.46153846	0.16666667	0.625	0.16666667	0.09090909	0.0	0.510101	0.0	0.13333334	0.0	0.18181819	0.0	0.0	0.0	0.0	0.0
0.0	0.0	0.0	0.0	0.0	0.0	0.0	0.0	0.625	0.0	0.16666667	0.0	0.375	0.0	0.0	0.0	0.0	0.0	0.0	0.0	0.0	0.0	0.0	0.0	1.0	1.0	1.0	1.0	1.0	1.0	1.0	1.0	0.8666667	0.16666667	0.46153846	0.16666667	0.75	0.16666667	0.09090909	0.0	0.37563133	0.0	0.16	0.0	0.125	0.0	0.0	0.0	0.0	0.0
0.0	0.0	0.0	0.0	0.0	0.0	0.0	0.0	0.59999996	0.0	0.25	0.0	0.4	0.0	0.0	0.0	1.0	1.0	1.0	1.0	1.0	1.0	1.0	1.0	1.0	1.0	1.0	1.0	1.0	1.0	1.0	1.0	0.5833333	0.0	0.15384616	0.0	0.375	0.0	0.0	0.0	1.0	1.0	1.0	1.0	1.0	1.0	1.0	1.0	1.0	1.0
0.0	0.0	0.0	0.0	0.0	0.0	0.0	0.0	0.46666667	0.0	0.0	0.0	0.0	0.0	0.0	0.0	0.0	0.0	0.0	0.0	0.0	0.0	0.0	0.0	1.0	1.0	1.0	1.0	1.0	1.0	1.0	1.0	0.8666667	0.33333334	0.5714286	0.33333334	0.75	0.33333334	0.2	0.0	0.43650794	0.0	0.0	0.0	0.14285715	0.0	0.0	0.0	0.0	0.0
0.5650794	0.0	0.2	0.0	0.42857143	0.0	0.0	0.0	0.43703702	0.0	0.0	0.0	0.11111111	0.0	0.0	0.0	0.0	0.0	0.0	0.0	0.0	0.0	0.0	0.0	1.0	1.0	1.0	1.0	1.0	1.0	1.0	1.0	0.8666667	0.33333334	0.5714286	0.33333334	0.75	0.33333334	0.2	0.0	0.5555556	0.0	0.0	0.0	0.33333334	0.0	0.0	0.0	0.6666667	0.0
0.48333335	0.0	0.0	0.0	0.2	0.0	0.0	0.0	0.45555556	0.0	0.0	0.0	0.16666667	0.0	0.0	0.0	0.0	0.0	0.0	0.0	0.0	0.0	0.0	0.0	1.0	1.0	1.0	1.0	1.0	1.0	1.0	1.0	0.7777778	0.33333334	0.5714286	0.33333334	0.75	0.33333334	0.2	0.0	1.0	1.0	1.0	1.0	1.0	1.0	1.0	1.0	1.0	1.0
0.45555556	0.0	0.0	0.0	0.16666667	0.0	0.0	0.0	0.7	0.0	0.22222222	0.0	0.5	0.0	0.0	0.0	0.0	0.0	0.0	0.0	0.0	0.0	0.0	0.0	1.0	1.0	1.0	1.0	1.0	1.0	1.0	1.0	0.5833333	0.0	0.14285715	0.0	0.375	0.0	0.0	0.0	1.0	1.0	1.0	1.0	1.0	1.0	1.0	1.0	1.0	1.0
0.45833334	0.0	0.0	0.0	0.125	0.0	0.0	0.0	0.4074074	0.0	0.0	0.0	0.11111111	0.0	0.0	0.0	0.0	0.0	0.0	0.0	0.0	0.0	0.0	0.0	1.0	1.0	1.0	1.0	1.0	1.0	1.0	1.0	0.45833334	0.57735026	0.6	0.5	0.5	0.5	0.33333334	0.0	0.0	0.0	0.0	0.0	0.0	0.0	0.0	0.0	0.0	0.0
0.48333335	0.0	0.0	0.0	0.2	0.0	0.0	0.0	0.5694445	0.0	0.0	0.0	0.11111111	0.0	0.0	0.0	0.0	0.0	0.0	0.0	0.0	0.0	0.0	0.0	1.0	1.0	1.0	1.0	1.0	1.0	1.0	1.0	0.5833333	0.57735026	0.6	0.5	0.5	0.5	0.33333334	0.0	0.60555553	0.0	0.0	0.0	0.26666668	0.0	0.0	0.0	0.0	0.0
0.5	0.0	0.0	0.0	0.0	0.0	0.0	0.0	0.47619048	0.0	0.0	0.0	0.22222222	0.0	0.0	0.0	0.0	0.0	0.0	0.0	0.0	0.0	0.0	0.0	1.0	1.0	1.0	1.0	1.0	1.0	1.0	1.0	0.45833334	0.57735026	0.6	0.5	0.5	0.5	0.33333334	0.0	0.49629632	0.0	0.0952381	0.0	0.13333334	0.0	0.0	0.0	0.0	0.0
0.41666666	0.0	0.0	0.0	0.125	0.0	0.0	0.0	0.4333333	0.0	0.11764706	0.0	0.1	0.0	0.0	0.0	1.0	1.0	1.0	1.0	1.0	1.0	1.0	1.0	1.0	1.0	1.0	1.0	1.0	1.0	1.0	1.0	0.45833334	0.57735026	0.6	0.5	0.5	0.5	0.33333334	0.0	0.0	0.0	0.0	0.0	0.06666667	0.0	0.0	0.0	0.0	0.0
0.42857143	0.0	0.0	0.0	0.14285715	0.0	0.0	0.0	0.62328047	0.0	0.42857143	0.0	0.44444445	0.0	0.0	0.0	1.0	1.0	1.0	1.0	1.0	1.0	1.0	1.0	1.0	1.0	1.0	1.0	1.0	1.0	1.0	1.0	0.45833334	0.57735026	0.6	0.5	0.5	0.5	0.33333334	0.0	0.54444444	0.0	0.074074075	0.0	0.26666668	0.0	0.0	0.0	0.0	0.0
0.0	0.0	0.0	0.0	0.0	0.0	0.0	0.0	0.5407407	0.0	0.0	0.0	0.22222222	0.0	0.0	0.0	0.0	0.0	0.0	0.0	0.0	0.0	0.0	0.0	1.0	1.0	1.0	1.0	1.0	1.0	1.0	1.0	0.45833334	0.57735026	0.6	0.5	0.5	0.5	0.33333334	0.0	0.4	0.0	0.0	0.0	0.13333334	0.0	0.0	0.0	0.0	0.0
0.44761905	0.0	0.0	0.0	0.0	0.0	0.0	0.0	0.0	0.0	0.0	0.0	0.0	0.0	0.0	0.0	0.0	0.0	0.0	0.0	0.0	0.0	0.0	0.0	1.0	1.0	1.0	1.0	1.0	1.0	1.0	1.0	0.8833333	0.33333334	0.5714286	0.33333334	0.75	0.33333334	0.2	0.0	0.50108224	0.0	0.15384616	0.0	0.18181819	0.0	0.0	0.0	0.6666667	0.0
0.0	0.0	0.0	0.0	0.0	0.0	0.0	0.0	0.0	0.0	0.0	0.0	0.0	0.0	0.0	0.0	1.0	1.0	1.0	1.0	1.0	1.0	1.0	1.0	1.0	1.0	1.0	1.0	1.0	1.0	1.0	1.0	0.8	0.16666667	0.42857143	0.16666667	0.625	0.16666667	0.09090909	0.0	0.60793656	0.0	0.17391305	0.0	0.25	0.0	0.0	0.0	0.6666667	0.0
0.43703702	0.0	0.0	0.0	0.11111111	0.0	0.0	0.0	0.0	0.0	0.0	0.0	0.0	0.0	0.0	0.0	1.0	1.0	1.0	1.0	1.0	1.0	1.0	1.0	1.0	1.0	1.0	1.0	1.0	1.0	1.0	1.0	0.8666667	0.16666667	0.42857143	0.16666667	0.625	0.16666667	0.09090909	0.0	0.5075397	0.09534626	0.22222222	0.074074075	0.16666667	0.074074075	0.03846154	0.0	0.0	0.0
0.0	0.0	0.0	0.0	0.0	0.0	0.0	0.0	0.0	0.0	0.0	0.0	0.09090909	0.0	0.0	0.0	0.0	0.0	0.0	0.0	0.0	0.0	0.0	0.0	1.0	1.0	1.0	1.0	1.0	1.0	1.0	1.0	0.8666667	0.16666667	0.42857143	0.16666667	0.75	0.16666667	0.09090909	0.0	0.5422619	0.0	0.0	0.0	0.25	0.0	0.0	0.0	1.0	1.0
0.4416667	0.0	0.0	0.0	0.125	0.0	0.0	0.0	0.67619056	0.0	0.2	0.0	0.42857143	0.0	0.0	0.0	1.0	1.0	1.0	1.0	1.0	1.0	1.0	1.0	1.0	1.0	1.0	1.0	1.0	1.0	1.0	1.0	0.94166666	0.4082483	0.6666667	0.4	0.75	0.4	0.25	0.0	0.0	0.0	0.0	0.0	0.0	0.0	0.0	0.0	1.0	1.0
0.0	0.0	0.0	0.0	0.0	0.0	0.0	0.0	0.0	0.0	0.0	0.0	0.0	0.0	0.0	0.0	1.0	1.0	1.0	1.0	1.0	1.0	1.0	1.0	1.0	1.0	1.0	1.0	1.0	1.0	1.0	1.0	0.85555553	0.20412415	0.5	0.2	0.625	0.2	0.11111111	0.0	0.0	0.0	0.0	0.0	0.0	0.0	0.0	0.0	1.0	1.0
0.32407406	0.0	0.0	0.0	0.0	0.0	0.0	0.0	0.5777778	0.0	0.0	0.0	0.33333334	0.0	0.0	0.0	0.0	0.0	0.0	0.0	0.0	0.0	0.0	0.0	1.0	1.0	1.0	1.0	1.0	1.0	1.0	1.0	0.8952381	0.5	0.71428573	0.5	0.875	0.5	0.33333334	0.0	0.0	0.0	0.0	0.0	0.0	0.0	0.0	0.0	0.6666667	0.0
0.0	0.0	0.0	0.0	0.0	0.0	0.0	0.0	0.53333336	0.0	0.15384616	0.0	0.2	0.0	0.0	0.0	1.0	1.0	1.0	1.0	1.0	1.0	1.0	1.0	1.0	1.0	1.0	1.0	1.0	1.0	1.0	1.0	0.8666667	0.33333334	0.5714286	0.33333334	0.75	0.33333334	0.2	0.0	0.0	0.0	0.0	0.0	0.0	0.0	0.0	0.0	1.0	1.0
0.5119048	0.0	0.0	0.0	0.25	0.0	0.0	0.0	0.5555556	0.0	0.0	0.0	0.33333334	0.0	0.0	0.0	0.0	0.0	0.0	0.0	0.0	0.0	0.0	0.0	1.0	1.0	1.0	1.0	1.0	1.0	1.0	1.0	0.8222222	0.33333334	0.5714286	0.33333334	0.75	0.33333334	0.2	0.0	0.4666667	0.0	0.15384616	0.0	0.25	0.0	0.0	0.0	0.0	0.0
0.53968257	0.0	0.0	0.0	0.2857143	0.0	0.0	0.0	0.45555556	0.0	0.0	0.0	0.0	0.0	0.0	0.0	0.0	0.0	0.0	0.0	0.0	0.0	0.0	0.0	1.0	1.0	1.0	1.0	1.0	1.0	1.0	1.0	0.90833336	0.5	0.71428573	0.5	0.875	0.5	0.33333334	0.0	0.5555556	0.12403473	0.19354838	0.06666667	0.3	0.06666667	0.03448276	0.0	1.0	1.0
0.5238095	0.0	0.16666667	0.0	0.14285715	0.0	0.0	0.0	0.45555556	0.0	0.0	0.0	0.0	0.0	0.0	0.0	0.0	0.0	0.0	0.0	0.0	0.0	0.0	0.0	1.0	1.0	1.0	1.0	1.0	1.0	1.0	1.0	0.90833336	0.5	0.71428573	0.5	0.875	0.5	0.33333334	0.0	0.50714284	0.0	0.0	0.0	0.25	0.0	0.0	0.0	1.0	1.0
0.44761905	0.0	0.0	0.0	0.14285715	0.0	0.0	0.0	0.43055558	0.0	0.0	0.0	0.125	0.0	0.0	0.0	0.0	0.0	0.0	0.0	0.0	0.0	0.0	0.0	1.0	1.0	1.0	1.0	1.0	1.0	1.0	1.0	0.90833336	0.5	0.71428573	0.5	0.875	0.5	0.33333334	0.0	0.5486928	0.0	0.121212125	0.0	0.2	0.0	0.0	0.0	0.0	0.0
0.6333333	0.0	0.0	0.0	0.2	0.0	0.0	0.0	0.6722222	0.0	0.0	0.0	0.4	0.0	0.0	0.0	0.0	0.0	0.0	0.0	0.0	0.0	0.0	0.0	1.0	1.0	1.0	1.0	1.0	1.0	1.0	1.0	0.8952381	0.33333334	0.61538464	0.33333334	0.625	0.33333334	0.2	0.0	0.6309524	0.0	0.16666667	0.0	0.42857143	0.0	0.0	0.0	0.0	0.0
0.5952381	0.0	0.0	0.0	0.2857143	0.0	0.0	0.0	0.6333333	0.0	0.2857143	0.0	0.4	0.0	0.0	0.0	1.0	1.0	1.0	1.0	1.0	1.0	1.0	1.0	1.0	1.0	1.0	1.0	1.0	1.0	1.0	1.0	0.93333334	0.5	0.6666667	0.5	0.875	0.5	0.33333334	0.0	0.584127	0.10259783	0.2857143	0.083333336	0.2857143	0.083333336	0.04347826	0.0	1.0	1.0
0.0	0.0	0.0	0.0	0.0	0.0	0.0	0.0	0.5952381	0.0	0.22222222	0.0	0.2857143	0.0	0.0	0.0	1.0	1.0	1.0	1.0	1.0	1.0	1.0	1.0	1.0	1.0	1.0	1.0	1.0	1.0	1.0	1.0	0.8666667	0.33333334	0.61538464	0.33333334	0.625	0.33333334	0.2	0.0	0.58809525	0.10540926	0.16	0.08695652	0.25	0.08695652	0.045454547	0.0	0.6666667	0.0
0.47222224	0.0	0.0	0.0	0.16666667	0.0	0.0	0.0	0.75	0.0	0.0	0.0	0.5	0.0	0.0	0.0	1.0	1.0	1.0	1.0	1.0	1.0	1.0	1.0	1.0	1.0	1.0	1.0	1.0	1.0	1.0	1.0	0.93333334	0.5	0.7692308	0.5	0.75	0.5	0.33333334	0.0	0.64285713	0.0	0.18181819	0.0	0.42857143	0.0	0.0	0.0	0.6666667	0.0
0.0	0.0	0.0	0.0	0.0	0.0	0.0	0.0	0.4642857	0.0	0.0	0.0	0.14285715	0.0	0.0	0.0	1.0	1.0	1.0	1.0	1.0	1.0	1.0	1.0	1.0	1.0	1.0	1.0	1.0	1.0	1.0	1.0	0.8666667	0.33333334	0.61538464	0.33333334	0.625	0.33333334	0.2	0.0	0.53968257	0.0	0.0	0.0	0.14285715	0.0	0.0	0.0	0.6666667	0.0
0.6111111	0.0	0.0	0.0	0.33333334	0.0	0.0	0.0	0.46666667	0.0	0.0	0.0	0.2	0.0	0.0	0.0	1.0	1.0	1.0	1.0	1.0	1.0	1.0	1.0	1.0	1.0	1.0	1.0	1.0	1.0	1.0	1.0	0.8666667	0.33333334	0.61538464	0.33333334	0.625	0.33333334	0.2	0.0	0.51065165	0.0	0.08695652	0.0	0.21052632	0.0	0.0	0.0	0.0	0.0
0.64285713	0.0	0.0	0.0	0.14285715	0.0	0.0	0.0	0.0	0.0	0.0	0.0	0.0	0.0	0.0	0.0	1.0	1.0	1.0	1.0	1.0	1.0	1.0	1.0	1.0	1.0	1.0	1.0	1.0	1.0	1.0	1.0	0.8222222	0.16666667	0.42857143	0.16666667	0.75	0.16666667	0.09090909	0.0	0.4900794	0.0	0.0	0.0	0.25	0.0	0.0	0.0	0.0	0.0
0.45555556	0.0	0.0	0.0	0.16666667	0.0	0.0	0.0	0.4650794	0.0	0.0	0.0	0.1	0.0	0.0	0.0	1.0	1.0	1.0	1.0	1.0	1.0	1.0	1.0	1.0	1.0	1.0	1.0	1.0	1.0	1.0	1.0	0.8222222	0.16666667	0.42857143	0.16666667	0.625	0.16666667	0.09090909	0.0	0.5378788	0.0	0.0	0.0	0.18181819	0.0	0.0	0.0	0.0	0.0
0.5555556	0.0	0.0	0.0	0.0	0.0	0.0	0.0	0.0	0.0	0.0	0.0	0.0	0.0	0.0	0.0	1.0	1.0	1.0	1.0	1.0	1.0	1.0	1.0	1.0	1.0	1.0	1.0	1.0	1.0	1.0	1.0	0.8952381	0.33333334	0.5714286	0.33333334	0.75	0.33333334	0.2	0.0	0.6458333	0.10910895	0.18181819	0.1	0.1875	0.1	0.05263158	0.0	0.0	0.0
0.44444445	0.0	0.0	0.0	0.0	0.0	0.0	0.0	0.61904764	0.2	0.33333334	0.2	0.14285715	0.2	0.11111111	0.0	1.0	1.0	1.0	1.0	1.0	1.0	1.0	1.0	1.0	1.0	1.0	1.0	1.0	1.0	1.0	1.0	0.8222222	0.16666667	0.42857143	0.16666667	0.625	0.16666667	0.09090909	0.0	0.68333334	0.0	0.0	0.0	0.375	0.0	0.0	0.0	0.0	0.0
0.0	0.0	0.0	0.0	0.0	0.0	0.0	0.0	0.44761905	0.0	0.0	0.0	0.14285715	0.0	0.0	0.0	0.0	0.0	0.0	0.0	0.0	0.0	0.0	0.0	1.0	1.0	1.0	1.0	1.0	1.0	1.0	1.0	0.8222222	0.16666667	0.42857143	0.16666667	0.625	0.16666667	0.09090909	0.0	0.42261901	0.0	0.0	0.0	0.125	0.0	0.0	0.0	1.0	1.0
0.5138889	0.0	0.0	0.0	0.25	0.0	0.0	0.0	0.44761905	0.0	0.0	0.0	0.14285715	0.0	0.0	0.0	1.0	1.0	1.0	1.0	1.0	1.0	1.0	1.0	1.0	1.0	1.0	1.0	1.0	1.0	1.0	1.0	0.8952381	0.16666667	0.5714286	0.16666667	0.75	0.16666667	0.09090909	0.0	0.6333333	0.14433756	0.25	0.14285715	0.3	0.14285715	0.07692308	0.0	0.0	0.0
0.5138889	0.0	0.0	0.0	0.25	0.0	0.0	0.0	0.0	0.0	0.0	0.0	0.0	0.0	0.0	0.0	1.0	1.0	1.0	1.0	1.0	1.0	1.0	1.0	1.0	1.0	1.0	1.0	1.0	1.0	1.0	1.0	0.8952381	0.16666667	0.42857143	0.16666667	0.625	0.16666667	0.09090909	0.0	0.5	0.0	0.0	0.0	0.0	0.0	0.0	0.0	0.0	0.0
0.45555556	0.0	0.0	0.0	0.0	0.0	0.0	0.0	0.46666667	0.0	0.0	0.0	0.0	0.0	0.0	0.0	0.0	0.0	0.0	0.0	0.0	0.0	0.0	0.0	1.0	1.0	1.0	1.0	1.0	1.0	1.0	1.0	0.47222224	0.14433756	0.33333334	0.18181819	0.375	0.18181819	0.1	0.0	0.0	0.0	0.0	0.0	0.0	0.0	0.0	0.0	0.0	0.0
0.0	0.0	0.0	0.0	0.0	0.0	0.0	0.0	0.5619047	0.0	0.0	0.0	0.2857143	0.0	0.0	0.0	1.0	1.0	1.0	1.0	1.0	1.0	1.0	1.0	1.0	1.0	1.0	1.0	1.0	1.0	1.0	1.0	0.94166666	0.5	0.7692308	0.5	0.875	0.5	0.33333334	0.0	1.0	1.0	1.0	1.0	1.0	1.0	1.0	1.0	1.0	1.0
0.45555556	0.0	0.0	0.0	0.0	0.0	0.0	0.0	0.55	0.0	0.18181819	0.0	0.0	0.0	0.0	0.0	1.0	1.0	1.0	1.0	1.0	1.0	1.0	1.0	1.0	1.0	1.0	1.0	1.0	1.0	1.0	1.0	0.8666667	0.33333334	0.5714286	0.33333334	0.75	0.33333334	0.2	0.0	0.53968257	0.0	0.18181819	0.0	0.2857143	0.0	0.0	0.0	0.0	0.0
0.46666667	0.0	0.0	0.0	0.2	0.0	0.0	0.0	0.38333333	0.0	0.0	0.0	0.125	0.0	0.0	0.0	0.0	0.0	0.0	0.0	0.0	0.0	0.0	0.0	1.0	1.0	1.0	1.0	1.0	1.0	1.0	1.0	0.8666667	0.33333334	0.5714286	0.33333334	0.75	0.33333334	0.2	0.0	0.625	0.0	0.16666667	0.0	0.25	0.0	0.0	0.0	0.0	0.0
0.0	0.0	0.0	0.0	0.0	0.0	0.0	0.0	0.5407407	0.0	0.0	0.0	0.22222222	0.0	0.0	0.0	1.0	1.0	1.0	1.0	1.0	1.0	1.0	1.0	1.0	1.0	1.0	1.0	1.0	1.0	1.0	1.0	0.8666667	0.33333334	0.5714286	0.33333334	0.75	0.33333334	0.2	0.0	0.4416667	0.0	0.0	0.0	0.125	0.0	0.0	0.0	0.0	0.0
0.6666667	0.16666667	0.2857143	0.16666667	0.125	0.16666667	0.09090909	0.0	0.44444445	0.0	0.0	0.0	0.0	0.0	0.0	0.0	0.0	0.0	0.0	0.0	0.0	0.0	0.0	0.0	1.0	1.0	1.0	1.0	1.0	1.0	1.0	1.0	0.68333334	0.16666667	0.42857143	0.16666667	0.625	0.16666667	0.09090909	0.0	0.31318682	0.0	0.0	0.0	0.07692308	0.0	0.0	0.0	0.0	0.0
0.0	0.0	0.0	0.0	0.0	0.0	0.0	0.0	0.53968257	0.0	0.0	0.0	0.2857143	0.0	0.0	0.0	0.0	0.0	0.0	0.0	0.0	0.0	0.0	0.0	1.0	1.0	1.0	1.0	1.0	1.0	1.0	1.0	0.68333334	0.16666667	0.42857143	0.16666667	0.625	0.16666667	0.09090909	0.0	0.59884566	0.0	0.09090909	0.0	0.18181819	0.0	0.0	0.0	0.0	0.0
0.4900794	0.0	0.15384616	0.0	0.125	0.0	0.0	0.0	0.0	0.0	0.0	0.0	0.0	0.0	0.0	0.0	0.0	0.0	0.0	0.0	0.0	0.0	0.0	0.0	1.0	1.0	1.0	1.0	1.0	1.0	1.0	1.0	0.68333334	0.16666667	0.42857143	0.16666667	0.625	0.16666667	0.09090909	0.0	0.6031746	0.0	0.0952381	0.0	0.1904762	0.0	0.0	0.0	0.6666667	0.0
0.5833333	0.0	0.14285715	0.0	0.125	0.0	0.0	0.0	0.42222223	0.0	0.0	0.0	0.1	0.0	0.0	0.0	1.0	1.0	1.0	1.0	1.0	1.0	1.0	1.0	1.0	1.0	1.0	1.0	1.0	1.0	1.0	1.0	0.8666667	0.33333334	0.5714286	0.33333334	0.75	0.33333334	0.2	0.0	0.37301588	0.0	0.0	0.0	0.14285715	0.0	0.0	0.0	0.6666667	0.0
0.43055558	0.0	0.0	0.0	0.0	0.0	0.0	0.0	0.5277778	0.0	0.16666667	0.0	0.125	0.0	0.0	0.0	1.0	1.0	1.0	1.0	1.0	1.0	1.0	1.0	1.0	1.0	1.0	1.0	1.0	1.0	1.0	1.0	0.8222222	0.16666667	0.42857143	0.16666667	0.625	0.16666667	0.09090909	0.0	0.6755953	0.0	0.1	0.0	0.3125	0.0	0.0	0.0	0.6666667	0.0
0.4900794	0.0	0.15384616	0.0	0.25	0.0	0.0	0.0	0.4416667	0.0	0.0	0.0	0.0	0.0	0.0	0.0	1.0	1.0	1.0	1.0	1.0	1.0	1.0	1.0	1.0	1.0	1.0	1.0	1.0	1.0	1.0	1.0	0.93333334	0.5	0.6666667	0.5	0.875	0.5	0.33333334	0.0	1.0	1.0	1.0	1.0	1.0	1.0	1.0	1.0	0.0	0.0
0.5277778	0.0	0.0	0.0	0.125	0.0	0.0	0.0	0.45555556	0.0	0.0	0.0	0.16666667	0.0	0.0	0.0	1.0	1.0	1.0	1.0	1.0	1.0	1.0	1.0	1.0	1.0	1.0	1.0	1.0	1.0	1.0	1.0	0.95	0.5	0.7692308	0.5	0.875	0.5	0.33333334	0.0	0.6024107	0.29617444	0.3529412	0.29411766	0.3809524	0.29411766	0.1724138	0.0	0.0	0.0
0.41666666	0.0	0.0	0.0	0.25	0.0	0.0	0.0	0.45555556	0.0	0.0	0.0	0.16666667	0.0	0.0	0.0	0.0	0.0	0.0	0.0	0.0	0.0	0.0	0.0	1.0	1.0	1.0	1.0	1.0	1.0	1.0	1.0	0.8666667	0.33333334	0.5	0.33333334	0.75	0.33333334	0.2	0.0	0.52308804	0.15389675	0.31578946	0.15384616	0.13636364	0.15384616	0.083333336	0.0	0.0	0.0
0.49074075	0.0	0.0	0.0	0.22222222	0.0	0.0	0.0	0.38333333	0.0	0.0	0.0	0.125	0.0	0.0	0.0	1.0	1.0	1.0	1.0	1.0	1.0	1.0	1.0	1.0	1.0	1.0	1.0	1.0	1.0	1.0	1.0	0.8666667	0.16666667	0.46153846	0.16666667	0.625	0.16666667	0.09090909	0.0	0.57724863	0.0	0.24242425	0.0	0.14285715	0.0	0.0	0.0	0.0	0.0
0.68333334	0.0	0.14285715	0.0	0.375	0.0	0.0	0.0	0.5777778	0.0	0.22222222	0.0	0.33333334	0.0	0.0	0.0	0.0	0.0	0.0	0.0	0.0	0.0	0.0	0.0	1.0	1.0	1.0	1.0	1.0	1.0	1.0	1.0	0.8	0.16666667	0.46153846	0.16666667	0.625	0.16666667	0.09090909	0.0	0.55714285	0.0	0.08695652	0.0	0.1904762	0.0	0.0	0.0	0.0	0.0
0.38333333	0.0	0.0	0.0	0.125	0.0	0.0	0.0	0.0	0.0	0.0	0.0	0.0	0.0	0.0	0.0	1.0	1.0	1.0	1.0	1.0	1.0	1.0	1.0	1.0	1.0	1.0	1.0	1.0	1.0	1.0	1.0	0.8666667	0.16666667	0.46153846	0.16666667	0.625	0.16666667	0.09090909	0.0	0.48015872	0.0	0.08	0.0	0.14285715	0.0	0.0	0.0	0.0	0.0
0.37407407	0.0	0.0	0.0	0.22222222	0.0	0.0	0.0	0.42857143	0.0	0.0	0.0	0.14285715	0.0	0.0	0.0	1.0	1.0	1.0	1.0	1.0	1.0	1.0	1.0	1.0	1.0	1.0	1.0	1.0	1.0	1.0	1.0	0.8666667	0.33333334	0.5714286	0.33333334	0.75	0.33333334	0.2	0.0	0.53968257	0.0	0.0	0.0	0.14285715	0.0	0.0	0.0	0.6666667	0.0
0.0	0.0	0.0	0.0	0.0	0.0	0.0	0.0	0.625	0.0	0.16666667	0.0	0.25	0.0	0.0	0.0	1.0	1.0	1.0	1.0	1.0	1.0	1.0	1.0	1.0	1.0	1.0	1.0	1.0	1.0	1.0	1.0	0.8222222	0.33333334	0.5714286	0.33333334	0.75	0.33333334	0.2	0.0	0.5648148	0.15430336	0.26666668	0.15384616	0.33333334	0.15384616	0.083333336	0.0	0.0	0.0
0.58730155	0.0	0.0	0.0	0.33333334	0.0	0.0	0.0	0.6111111	0.0	0.25	0.0	0.33333334	0.0	0.0	0.0	1.0	1.0	1.0	1.0	1.0	1.0	1.0	1.0	1.0	1.0	1.0	1.0	1.0	1.0	1.0	1.0	0.8222222	0.33333334	0.5714286	0.33333334	0.75	0.33333334	0.2	0.0	0.49074075	0.0	0.13333334	0.0	0.0	0.0	0.0	0.0	0.0	0.0
0.5277778	0.0	0.16666667	0.0	0.25	0.0	0.0	0.0	0.5619047	0.0	0.0	0.0	0.14285715	0.0	0.0	0.0	0.0	0.0	0.0	0.0	0.0	0.0	0.0	0.0	1.0	1.0	1.0	1.0	1.0	1.0	1.0	1.0	0.94166666	0.5	0.71428573	0.5	0.875	0.5	0.33333334	0.0	0.51065165	0.0	0.0	0.0	0.15789473	0.0	0.0	0.0	0.0	0.0
0.4416667	0.0	0.0	0.0	0.125	0.0	0.0	0.0	0.55	0.0	0.0	0.0	0.125	0.0	0.0	0.0	1.0	1.0	1.0	1.0	1.0	1.0	1.0	1.0	1.0	1.0	1.0	1.0	1.0	1.0	1.0	1.0	0.8222222	0.33333334	0.5714286	0.33333334	0.75	0.33333334	0.2	0.0	0.7142857	0.0	0.16666667	0.0	0.2857143	0.0	0.0	0.0	1.0	1.0
0.5833333	0.0	0.0	0.0	0.125	0.0	0.0	0.0	0.39523807	0.0	0.0	0.0	0.14285715	0.0	0.0	0.0	0.0	0.0	0.0	0.0	0.0	0.0	0.0	0.0	0.9444444	0.75	0.8	0.75	0.8333333	0.75	0.6	0.0	0.8222222	0.33333334	0.5714286	0.33333334	0.75	0.33333334	0.2	0.0	0.7714286	0.0	0.18181819	0.0	0.42857143	0.0	0.0	0.0	0.6666667	0.0
0.44761905	0.0	0.0	0.0	0.14285715	0.0	0.0	0.0	0.6309524	0.0	0.16666667	0.0	0.14285715	0.0	0.0	0.0	1.0	1.0	1.0	1.0	1.0	1.0	1.0	1.0	1.0	1.0	1.0	1.0	1.0	1.0	1.0	1.0	0.45833334	0.57735026	0.6	0.5	0.5	0.5	0.33333334	0.0	0.44444445	0.0	0.0	0.0	0.0	0.0	0.0	0.0	1.0	1.0
0.41111112	0.0	0.22222222	0.0	0.16666667	0.0	0.0	0.0	0.0	0.0	0.0	0.0	0.0	0.0	0.0	0.0	1.0	1.0	1.0	1.0	1.0	1.0	1.0	1.0	1.0	1.0	1.0	1.0	1.0	1.0	1.0	1.0	0.8666667	0.0	0.46153846	0.0	0.625	0.0	0.0	0.0	1.0	1.0	1.0	1.0	1.0	1.0	1.0	1.0	1.0	1.0
0.0	0.0	0.0	0.0	0.0	0.0	0.0	0.0	0.0	0.0	0.0	0.0	0.0	0.0	0.0	0.0	0.0	0.0	0.0	0.0	0.0	0.0	0.0	0.0	1.0	1.0	1.0	1.0	1.0	1.0	1.0	1.0	0.93333334	0.33333334	0.5714286	0.33333334	0.75	0.33333334	0.2	0.0	1.0	1.0	1.0	1.0	1.0	1.0	1.0	1.0	1.0	1.0
0.45555556	0.0	0.0	0.0	0.0	0.0	0.0	0.0	0.0	0.0	0.0	0.0	0.0	0.0	0.0	0.0	0.0	0.0	0.0	0.0	0.0	0.0	0.0	0.0	1.0	1.0	1.0	1.0	1.0	1.0	1.0	1.0	0.8666667	0.33333334	0.5714286	0.33333334	0.75	0.33333334	0.2	0.0	1.0	1.0	1.0	1.0	1.0	1.0	1.0	1.0	1.0	1.0
0.5555556	0.0	0.0	0.0	0.16666667	0.0	0.0	0.0	0.0	0.0	0.0	0.0	0.0	0.0	0.0	0.0	1.0	1.0	1.0	1.0	1.0	1.0	1.0	1.0	1.0	1.0	1.0	1.0	1.0	1.0	1.0	1.0	0.93333334	0.5	0.71428573	0.5	0.875	0.5	0.33333334	0.0	0.5111111	0.0	0.0	0.0	0.2	0.0	0.0	0.0	1.0	1.0
0.5777778	0.0	0.0	0.0	0.16666667	0.0	0.0	0.0	0.0	0.0	0.0	0.0	0.0	0.0	0.0	0.0	1.0	1.0	1.0	1.0	1.0	1.0	1.0	1.0	0.0	0.0	0.0	0.0	0.0	0.0	0.0	0.0	0.47222224	0.0	0.14285715	0.0	0.0	0.0	0.0	0.0	1.0	1.0	1.0	1.0	1.0	1.0	1.0	1.0	1.0	1.0
0.5277778	0.0	0.0	0.0	0.25	0.0	0.0	0.0	0.0	0.0	0.0	0.0	0.0	0.0	0.0	0.0	1.0	1.0	1.0	1.0	1.0	1.0	1.0	1.0	1.0	1.0	1.0	1.0	1.0	1.0	1.0	1.0	0.6666667	0.0	0.14285715	0.0	0.375	0.0	0.0	0.0	1.0	1.0	1.0	1.0	1.0	1.0	1.0	1.0	1.0	1.0
0.0	0.0	0.0	0.0	0.0	0.0	0.0	0.0	0.0	0.0	0.0	0.0	0.0	0.0	0.0	0.0	1.0	1.0	1.0	1.0	1.0	1.0	1.0	1.0	1.0	1.0	1.0	1.0	1.0	1.0	1.0	1.0	0.8666667	0.33333334	0.5714286	0.33333334	0.75	0.33333334	0.2	0.0	0.43650794	0.0	0.0	0.0	0.14285715	0.0	0.0	0.0	0.0	0.0
0.43650794	0.0	0.0	0.0	0.14285715	0.0	0.0	0.0	0.5777778	0.0	0.0	0.0	0.16666667	0.0	0.0	0.0	0.0	0.0	0.0	0.0	0.0	0.0	0.0	0.0	1.0	1.0	1.0	1.0	1.0	1.0	1.0	1.0	0.90833336	0.5	0.71428573	0.5	0.875	0.5	0.33333334	0.0	0.0	0.0	0.0	0.0	0.0	0.0	0.0	0.0	1.0	1.0
0.43650794	0.0	0.0	0.0	0.0	0.0	0.0	0.0	0.45555556	0.0	0.0	0.0	0.0	0.0	0.0	0.0	0.0	0.0	0.0	0.0	0.0	0.0	0.0	0.0	1.0	1.0	1.0	1.0	1.0	1.0	1.0	1.0	0.8222222	0.33333334	0.5714286	0.33333334	0.75	0.33333334	0.2	0.0	0.0	0.0	0.0	0.0	0.0	0.0	0.0	0.0	0.0	0.0
0.35714284	0.0	0.0	0.0	0.14285715	0.0	0.0	0.0	0.5619047	0.0	0.0	0.0	0.2857143	0.0	0.0	0.0	0.0	0.0	0.0	0.0	0.0	0.0	0.0	0.0	1.0	1.0	1.0	1.0	1.0	1.0	1.0	1.0	0.94166666	0.5	0.71428573	0.5	0.875	0.5	0.33333334	0.0	0.0	0.0	0.0	0.0	0.0	0.0	0.0	0.0	0.6666667	0.0
0.5	0.0	0.0	0.0	0.25	0.0	0.0	0.0	0.0	0.0	0.0	0.0	0.0	0.0	0.0	0.0	0.0	0.0	0.0	0.0	0.0	0.0	0.0	0.0	1.0	1.0	1.0	1.0	1.0	1.0	1.0	1.0	0.8666667	0.33333334	0.5714286	0.33333334	0.75	0.33333334	0.2	0.0	0.3350877	0.0	0.0	0.0	0.10526316	0.0	0.0	0.0	1.0	1.0
0.4642857	0.0	0.0	0.0	0.0	0.0	0.0	0.0	0.0	0.0	0.0	0.0	0.0	0.0	0.0	0.0	1.0	1.0	1.0	1.0	1.0	1.0	1.0	1.0	1.0	1.0	1.0	1.0	1.0	1.0	1.0	1.0	0.8952381	0.33333334	0.5714286	0.33333334	0.75	0.33333334	0.2	0.0	0.46666667	0.0	0.0	0.0	0.0	0.0	0.0	0.0	0.0	0.0
0.4900794	0.0	0.15384616	0.0	0.125	0.0	0.0	0.0	0.55	0.0	0.0	0.0	0.25	0.0	0.0	0.0	0.0	0.0	0.0	0.0	0.0	0.0	0.0	0.0	0.9222222	0.25	0.6	0.25	0.8333333	0.25	0.14285715	0.0	0.8666667	0.33333334	0.5714286	0.33333334	0.75	0.33333334	0.2	0.0	0.52581453	0.10259783	0.18181819	0.0952381	0.21052632	0.0952381	0.05	0.0	0.0	0.0
0.5472222	0.0	0.18181819	0.0	0.25	0.0	0.0	0.0	0.55	0.0	0.125	0.0	0.4	0.0	0.0	0.0	0.0	0.0	0.0	0.0	0.0	0.0	0.0	0.0	0.9222222	0.25	0.6	0.25	0.8333333	0.25	0.14285715	0.0	0.8666667	0.33333334	0.5714286	0.33333334	0.75	0.33333334	0.2	0.0	0.6744418	0.22941573	0.32	0.24	0.42105263	0.24	0.13636364	0.0	0.0	0.0
0.5138889	0.0	0.0	0.0	0.125	0.0	0.0	0.0	0.4416667	0.0	0.0	0.0	0.125	0.0	0.0	0.0	0.0	0.0	0.0	0.0	0.0	0.0	0.0	0.0	0.9222222	0.25	0.6	0.25	0.8333333	0.25	0.14285715	0.0	0.8222222	0.16666667	0.42857143	0.16666667	0.75	0.16666667	0.09090909	0.0	0.6549707	0.1839418	0.4516129	0.13333334	0.2631579	0.13333334	0.071428575	0.0	0.0	0.0
0.5277778	0.0	0.0	0.0	0.0	0.0	0.0	0.0	0.6011905	0.0	0.15384616	0.0	0.25	0.0	0.0	0.0	0.0	0.0	0.0	0.0	0.0	0.0	0.0	0.0	0.9222222	0.25	0.6	0.25	0.8333333	0.25	0.14285715	0.0	0.8666667	0.33333334	0.5714286	0.33333334	0.75	0.33333334	0.2	0.0	0.49605265	0.0	0.18181819	0.0	0.2631579	0.0	0.0	0.0	0.0	0.0
0.5555556	0.20412415	0.33333334	0.2	0.375	0.2	0.11111111	0.0	0.38333333	0.0	0.0	0.0	0.125	0.0	0.0	0.0	1.0	1.0	1.0	1.0	1.0	1.0	1.0	1.0	0.9222222	0.25	0.6	0.25	0.8333333	0.25	0.14285715	0.0	0.8666667	0.33333334	0.5714286	0.33333334	0.75	0.33333334	0.2	0.0	0.59398496	0.0	0.09090909	0.0	0.2631579	0.0	0.0	0.0	0.6666667	0.0
0.47222224	0.0	0.14285715	0.0	0.125	0.0	0.0	0.0	0.55	0.0	0.18181819	0.0	0.25	0.0	0.0	0.0	0.0	0.0	0.0	0.0	0.0	0.0	0.0	0.0	0.9222222	0.25	0.6	0.25	0.8333333	0.25	0.14285715	0.0	0.93333334	0.5	0.71428573	0.5	0.875	0.5	0.33333334	0.0	0.47192982	0.08111071	0.16	0.083333336	0.21052632	0.083333336	0.04347826	0.0	0.0	0.0
0.5833333	0.0	0.0	0.0	0.125	0.0	0.0	0.0	0.0	0.0	0.0	0.0	0.0	0.0	0.0	0.0	0.0	0.0	0.0	0.0	0.0	0.0	0.0	0.0	0.9222222	0.25	0.6	0.25	0.8333333	0.25	0.14285715	0.0	0.8222222	0.33333334	0.5714286	0.33333334	0.75	0.33333334	0.2	0.0	0.49605265	0.0	0.08695652	0.0	0.21052632	0.0	0.0	0.0	0.0	0.0
0.41666666	0.0	0.0	0.0	0.125	0.0	0.0	0.0	0.4650794	0.0	0.0	0.0	0.1	0.0	0.0	0.0	0.0	0.0	0.0	0.0	0.0	0.0	0.0	0.0	1.0	1.0	1.0	1.0	1.0	1.0	1.0	1.0	0.8222222	0.33333334	0.5714286	0.33333334	0.75	0.33333334	0.2	0.0	0.41666666	0.0	0.0	0.0	0.125	0.0	0.0	0.0	1.0	1.0
0.6011905	0.0	0.0	0.0	0.25	0.0	0.0	0.0	0.73736775	0.0	0.1	0.0	0.41666666	0.0	0.0	0.0	0.0	0.0	0.0	0.0	0.0	0.0	0.0	0.0	1.0	1.0	1.0	1.0	1.0	1.0	1.0	1.0	0.93333334	0.5	0.71428573	0.5	0.875	0.5	0.33333334	0.0	0.5940476	0.0	0.0	0.0	0.2857143	0.0	0.0	0.0	0.0	0.0
0.0	0.0	0.0	0.0	0.0	0.0	0.0	0.0	0.5119048	0.0	0.0	0.0	0.125	0.0	0.0	0.0	0.0	0.0	0.0	0.0	0.0	0.0	0.0	0.0	1.0	1.0	1.0	1.0	1.0	1.0	1.0	1.0	0.8666667	0.33333334	0.5714286	0.33333334	0.75	0.33333334	0.2	0.0	0.5777778	0.0	0.0	0.0	0.16666667	0.0	0.0	0.0	0.6666667	0.0
0.38888893	0.0	0.0	0.0	0.0	0.0	0.0	0.0	0.5138889	0.0	0.16666667	0.0	0.25	0.0	0.0	0.0	0.0	0.0	0.0	0.0	0.0	0.0	0.0	0.0	1.0	1.0	1.0	1.0	1.0	1.0	1.0	1.0	0.8222222	0.33333334	0.5714286	0.33333334	0.75	0.33333334	0.2	0.0	0.42592594	0.0	0.0	0.0	0.11111111	0.0	0.0	0.0	0.0	0.0
0.0	0.0	0.0	0.0	0.0	0.0	0.0	0.0	0.6388889	0.0	0.16666667	0.0	0.375	0.0	0.0	0.0	0.0	0.0	0.0	0.0	0.0	0.0	0.0	0.0	1.0	1.0	1.0	1.0	1.0	1.0	1.0	1.0	0.8222222	0.33333334	0.61538464	0.33333334	0.75	0.33333334	0.2	0.0	0.5555556	0.0	0.0	0.0	0.33333334	0.0	0.0	0.0	0.6666667	0.0
0.53968257	0.0	0.0	0.0	0.2857143	0.0	0.0	0.0	0.5138889	0.20412415	0.33333334	0.2	0.375	0.2	0.11111111	0.0	1.0	1.0	1.0	1.0	1.0	1.0	1.0	1.0	1.0	1.0	1.0	1.0	1.0	1.0	1.0	1.0	0.8666667	0.33333334	0.5714286	0.33333334	0.75	0.33333334	0.2	0.0	0.43650794	0.0	0.0	0.0	0.14285715	0.0	0.0	0.0	0.0	0.0
0.6388889	0.0	0.25	0.0	0.33333334	0.0	0.0	0.0	0.5138889	0.0	0.0	0.0	0.125	0.0	0.0	0.0	0.0	0.0	0.0	0.0	0.0	0.0	0.0	0.0	1.0	1.0	1.0	1.0	1.0	1.0	1.0	1.0	0.8222222	0.33333334	0.5714286	0.33333334	0.75	0.33333334	0.2	0.0	0.5422619	0.0	0.0	0.0	0.125	0.0	0.0	0.0	0.6666667	0.0
0.0	0.0	0.0	0.0	0.0	0.0	0.0	0.0	0.6388889	0.0	0.0	0.0	0.375	0.0	0.0	0.0	0.0	0.0	0.0	0.0	0.0	0.0	0.0	0.0	1.0	1.0	1.0	1.0	1.0	1.0	1.0	1.0	0.8222222	0.33333334	0.5714286	0.33333334	0.75	0.33333334	0.2	0.0	0.5138889	0.0	0.17391305	0.0	0.1875	0.0	0.0	0.0	0.0	0.0
0.0	0.0	0.0	0.0	0.0	0.0	0.0	0.0	0.43650794	0.0	0.0	0.0	0.14285715	0.0	0.0	0.0	0.0	0.0	0.0	0.0	0.0	0.0	0.0	0.0	1.0	1.0	1.0	1.0	1.0	1.0	1.0	1.0	0.8222222	0.33333334	0.5714286	0.33333334	0.75	0.33333334	0.2	0.0	0.5	0.0	0.0	0.0	0.1875	0.0	0.0	0.0	1.0	1.0
0.6333333	0.0	0.0	0.0	0.4	0.0	0.0	0.0	0.0	0.0	0.22222222	0.0	0.0	0.0	0.0	0.0	1.0	1.0	1.0	1.0	1.0	1.0	1.0	1.0	1.0	1.0	1.0	1.0	1.0	1.0	1.0	1.0	0.8222222	0.33333334	0.5714286	0.33333334	0.75	0.33333334	0.2	0.0	0.51666665	0.0	0.0	0.0	0.1875	0.0	0.0	0.0	0.0	0.0
0.6666667	0.0	0.0	0.0	0.25	0.0	0.0	0.0	0.5555556	0.0	0.0	0.0	0.16666667	0.0	0.0	0.0	1.0	1.0	1.0	1.0	1.0	1.0	1.0	1.0	1.0	1.0	1.0	1.0	1.0	1.0	1.0	1.0	0.93333334	0.5	0.71428573	0.5	0.875	0.5	0.33333334	0.0	0.5555556	0.0	0.0	0.0	0.125	0.0	0.0	0.0	0.0	0.0
0.0	0.0	0.0	0.0	0.0	0.0	0.0	0.0	0.5185185	0.0	0.0	0.0	0.22222222	0.0	0.0	0.0	1.0	1.0	1.0	1.0	1.0	1.0	1.0	1.0	1.0	1.0	1.0	1.0	1.0	1.0	1.0	1.0	0.8222222	0.4330127	0.6666667	0.36363637	0.75	0.36363637	0.22222222	0.0	0.5555556	0.0	0.0	0.0	0.125	0.0	0.0	0.0	0.0	0.0
0.0	0.0	0.0	0.0	0.0	0.0	0.0	0.0	0.4900794	0.0	0.0	0.0	0.25	0.0	0.0	0.0	1.0	1.0	1.0	1.0	1.0	1.0	1.0	1.0	1.0	1.0	1.0	1.0	1.0	1.0	1.0	1.0	0.9583334	0.8164966	0.90909094	0.8	0.75	0.8	0.6666667	0.0	0.64285713	0.0	0.18181819	0.0	0.42857143	0.0	0.0	0.0	0.0	0.0
0.5740741	0.0	0.0	0.0	0.33333334	0.0	0.0	0.0	0.50793654	0.0	0.0	0.0	0.14285715	0.0	0.0	0.0	0.0	0.0	0.0	0.0	0.0	0.0	0.0	0.0	1.0	1.0	1.0	1.0	1.0	1.0	1.0	1.0	0.8022222	0.20412415	0.5	0.2	0.625	0.2	0.11111111	0.0	0.5777778	0.0	0.22222222	0.0	0.33333334	0.0	0.0	0.0	0.0	0.0
0.0	0.0	0.0	0.0	0.0	0.0	0.0	0.0	0.43650794	0.0	0.0	0.0	0.14285715	0.0	0.0	0.0	0.0	0.0	0.0	0.0	0.0	0.0	0.0	0.0	1.0	1.0	1.0	1.0	1.0	1.0	1.0	1.0	0.90833336	0.5	0.71428573	0.5	0.875	0.5	0.33333334	0.0	0.41771093	0.0	0.0	0.0	0.15789473	0.0	0.0	0.0	0.6666667	0.0
0.0	0.0	0.0	0.0	0.0	0.0	0.0	0.0	0.43650794	0.0	0.0	0.0	0.14285715	0.0	0.0	0.0	0.0	0.0	0.0	0.0	0.0	0.0	0.0	0.0	1.0	1.0	1.0	1.0	1.0	1.0	1.0	1.0	0.8222222	0.33333334	0.5714286	0.33333334	0.75	0.33333334	0.2	0.0	0.5153509	0.0	0.0	0.0	0.15789473	0.0	0.0	0.0	0.0	0.0
0.0	0.0	0.0	0.0	0.14285715	0.0	0.0	0.0	0.5238095	0.0	0.0	0.0	0.2857143	0.0	0.0	0.0	0.0	0.0	0.0	0.0	0.0	0.0	0.0	0.0	1.0	1.0	1.0	1.0	1.0	1.0	1.0	1.0	0.94166666	0.5	0.71428573	0.5	0.875	0.5	0.33333334	0.0	0.5868421	0.14002801	0.18181819	0.1	0.15789473	0.1	0.05263158	0.0	1.0	1.0
0.6011905	0.0	0.15384616	0.0	0.25	0.0	0.0	0.0	0.59722227	0.0	0.22222222	0.0	0.25	0.0	0.0	0.0	1.0	1.0	1.0	1.0	1.0	1.0	1.0	1.0	1.0	1.0	1.0	1.0	1.0	1.0	1.0	1.0	0.8952381	0.5	0.71428573	0.5	0.875	0.5	0.33333334	0.0	0.43174604	0.0	0.0	0.0	0.13333334	0.0	0.0	0.0	0.6666667	0.0
0.5277778	0.0	0.0	0.0	0.125	0.0	0.0	0.0	0.47222224	0.0	0.0	0.0	0.16666667	0.0	0.0	0.0	0.0	0.0	0.0	0.0	0.0	0.0	0.0	0.0	1.0	1.0	1.0	1.0	1.0	1.0	1.0	1.0	0.8222222	0.33333334	0.5714286	0.33333334	0.75	0.33333334	0.2	0.0	0.57592595	0.0	0.06896552	0.0	0.22222222	0.0	0.0	0.0	0.0	0.0
0.0	0.0	0.0	0.0	0.0	0.0	0.0	0.0	0.42261901	0.0	0.0	0.0	0.0	0.0	0.0	0.0	1.0	1.0	1.0	1.0	1.0	1.0	1.0	1.0	1.0	1.0	1.0	1.0	1.0	1.0	1.0	1.0	0.8952381	0.33333334	0.5714286	0.33333334	0.75	0.33333334	0.2	0.0	0.53968257	0.0	0.0	0.0	0.14285715	0.0	0.0	0.0	0.6666667	0.0
0.0	0.0	0.0	0.0	0.0	0.0	0.0	0.0	0.60714287	0.0	0.0	0.0	0.125	0.0	0.0	0.0	1.0	1.0	1.0	1.0	1.0	1.0	1.0	1.0	1.0	1.0	1.0	1.0	1.0	1.0	1.0	1.0	0.90833336	0.5	0.71428573	0.5	0.875	0.5	0.33333334	0.0	0.5	0.0	0.0	0.0	0.22222222	0.0	0.0	0.0	0.0	0.0
0.6666667	0.0	0.0	0.0	0.25	0.0	0.0	0.0	0.0	0.0	0.0	0.0	0.0	0.0	0.0	0.0	1.0	1.0	1.0	1.0	1.0	1.0	1.0	1.0	1.0	1.0	1.0	1.0	1.0	1.0	1.0	1.0	0.8222222	0.33333334	0.5714286	0.33333334	0.75	0.33333334	0.2	0.0	0.625	0.0	0.16666667	0.0	0.375	0.0	0.0	0.0	1.0	1.0
0.48333335	0.0	0.0	0.0	0.2	0.0	0.0	0.0	0.44761905	0.0	0.0	0.0	0.14285715	0.0	0.0	0.0	0.0	0.0	0.0	0.0	0.0	0.0	0.0	0.0	1.0	1.0	1.0	1.0	1.0	1.0	1.0	1.0	0.8952381	0.33333334	0.5714286	0.33333334	0.75	0.33333334	0.2	0.0	0.5888889	0.0	0.22222222	0.0	0.16666667	0.0	0.0	0.0	0.0	0.0
0.5	0.0	0.0	0.0	0.0	0.0	0.0	0.0	0.64285713	0.2236068	0.36363637	0.22222222	0.2857143	0.22222222	0.125	0.0	0.0	0.0	0.0	0.0	0.0	0.0	0.0	0.0	1.0	1.0	1.0	1.0	1.0	1.0	1.0	1.0	0.93333334	0.5	0.71428573	0.5	0.875	0.5	0.33333334	0.0	1.0	1.0	1.0	1.0	1.0	1.0	1.0	1.0	0.0	0.0
0.4642857	0.0	0.0	0.0	0.14285715	0.0	0.0	0.0	1.0	1.0	1.0	1.0	1.0	1.0	1.0	1.0	0.0	0.0	0.0	0.0	0.0	0.0	0.0	0.0	1.0	1.0	1.0	1.0	1.0	1.0	1.0	1.0	0.6666667	0.0	0.14285715	0.0	0.375	0.0	0.0	0.0	1.0	1.0	1.0	1.0	1.0	1.0	1.0	1.0	1.0	1.0
0.0	0.0	0.0	0.0	0.0	0.0	0.0	0.0	0.58730155	0.16903085	0.2857143	0.16666667	0.33333334	0.16666667	0.09090909	0.0	0.0	0.0	0.0	0.0	0.0	0.0	0.0	0.0	1.0	1.0	1.0	1.0	1.0	1.0	1.0	1.0	0.8222222	0.4330127	0.6666667	0.36363637	0.75	0.36363637	0.22222222	0.0	1.0	1.0	1.0	1.0	1.0	1.0	1.0	1.0	0.0	0.0
0.0	0.0	0.0	0.0	0.0	0.0	0.0	0.0	0.6666667	0.0	0.0	0.0	0.33333334	0.0	0.0	0.0	1.0	1.0	1.0	1.0	1.0	1.0	1.0	1.0	1.0	1.0	1.0	1.0	1.0	1.0	1.0	1.0	0.8222222	0.33333334	0.5714286	0.33333334	0.75	0.33333334	0.2	0.0	0.6309524	0.0	0.16666667	0.0	0.42857143	0.0	0.0	0.0	0.0	0.0
0.0	0.0	0.0	0.0	0.0	0.0	0.0	0.0	0.38888893	0.0	0.0	0.0	0.16666667	0.0	0.0	0.0	0.0	0.0	0.0	0.0	0.0	0.0	0.0	0.0	1.0	1.0	1.0	1.0	1.0	1.0	1.0	1.0	0.68333334	0.0	0.2857143	0.0	0.5	0.0	0.0	0.0	1.0	1.0	1.0	1.0	1.0	1.0	1.0	1.0	1.0	1.0
0.0	0.0	0.0	0.0	0.0	0.0	0.0	0.0	0.45555556	0.0	0.0	0.0	0.16666667	0.0	0.0	0.0	1.0	1.0	1.0	1.0	1.0	1.0	1.0	1.0	1.0	1.0	1.0	1.0	1.0	1.0	1.0	1.0	0.5833333	0.0	0.14285715	0.0	0.25	0.0	0.0	0.0	1.0	1.0	1.0	1.0	1.0	1.0	1.0	1.0	0.6666667	0.0
0.5407407	0.0	0.0	0.0	0.22222222	0.0	0.0	0.0	0.5777778	0.0	0.0	0.0	0.16666667	0.0	0.0	0.0	0.0	0.0	0.0	0.0	0.0	0.0	0.0	0.0	1.0	1.0	1.0	1.0	1.0	1.0	1.0	1.0	0.8222222	0.33333334	0.5714286	0.33333334	0.75	0.33333334	0.2	0.0	0.60793656	0.0	0.0	0.0	0.2	0.0	0.0	0.0	0.0	0.0
0.5407407	0.0	0.0	0.0	0.22222222	0.0	0.0	0.0	0.59999996	0.0	0.0	0.0	0.2	0.0	0.0	0.0	0.0	0.0	0.0	0.0	0.0	0.0	0.0	0.0	1.0	1.0	1.0	1.0	1.0	1.0	1.0	1.0	0.8222222	0.33333334	0.5714286	0.33333334	0.75	0.33333334	0.2	0.0	0.5388889	0.0	0.0	0.0	0.2	0.0	0.0	0.0	0.0	0.0
0.4179894	0.0	0.14285715	0.0	0.11111111	0.0	0.0	0.0	0.0	0.0	0.0	0.0	0.0	0.0	0.0	0.0	0.0	0.0	0.0	0.0	0.0	0.0	0.0	0.0	1.0	1.0	1.0	1.0	1.0	1.0	1.0	1.0	0.8222222	0.33333334	0.5714286	0.33333334	0.75	0.33333334	0.2	0.0	0.50158733	0.0	0.2	0.0	0.25	0.0	0.0	0.0	0.0	0.0
0.49047622	0.0	0.0	0.0	0.1	0.0	0.0	0.0	0.5026455	0.0	0.0	0.0	0.22222222	0.0	0.0	0.0	1.0	1.0	1.0	1.0	1.0	1.0	1.0	1.0	1.0	1.0	1.0	1.0	1.0	1.0	1.0	1.0	0.8222222	0.33333334	0.5714286	0.33333334	0.75	0.33333334	0.2	0.0	0.43055558	0.0	0.0	0.0	0.125	0.0	0.0	0.0	0.0	0.0
0.55	0.0	0.18181819	0.0	0.25	0.0	0.0	0.0	0.50793654	0.0	0.16666667	0.0	0.2857143	0.0	0.0	0.0	1.0	1.0	1.0	1.0	1.0	1.0	1.0	1.0	1.0	1.0	1.0	1.0	1.0	1.0	1.0	1.0	0.94166666	0.5	0.71428573	0.5	0.875	0.5	0.33333334	0.0	0.64215684	0.0	0.11111111	0.0	0.1764706	0.0	0.0	0.0	0.0	0.0
0.4416667	0.0	0.0	0.0	0.125	0.0	0.0	0.0	0.5238095	0.0	0.16666667	0.0	0.0	0.0	0.0	0.0	1.0	1.0	1.0	1.0	1.0	1.0	1.0	1.0	1.0	1.0	1.0	1.0	1.0	1.0	1.0	1.0	0.94166666	0.5	0.71428573	0.5	0.875	0.5	0.33333334	0.0	0.5740741	0.0	0.0	0.0	0.22222222	0.0	0.0	0.0	0.0	0.0
0.55	0.0	0.0	0.0	0.25	0.0	0.0	0.0	0.5	0.0	0.14285715	0.0	0.125	0.0	0.0	0.0	1.0	1.0	1.0	1.0	1.0	1.0	1.0	1.0	1.0	1.0	1.0	1.0	1.0	1.0	1.0	1.0	0.93333334	0.5	0.71428573	0.5	0.875	0.5	0.33333334	0.0	0.6111111	0.0	0.125	0.0	0.25	0.0	0.0	0.0	0.0	0.0
0.46666667	0.0	0.0	0.0	0.0	0.0	0.0	0.0	0.5555556	0.0	0.2	0.0	0.33333334	0.0	0.0	0.0	1.0	1.0	1.0	1.0	1.0	1.0	1.0	1.0	1.0	1.0	1.0	1.0	1.0	1.0	1.0	1.0	0.8	0.16666667	0.46153846	0.16666667	0.625	0.16666667	0.09090909	0.0	0.5398523	0.0	0.15384616	0.0	0.29411766	0.0	0.0	0.0	0.0	0.0
0.38333333	0.0	0.0	0.0	0.125	0.0	0.0	0.0	0.5138889	0.20412415	0.33333334	0.2	0.375	0.2	0.11111111	0.0	1.0	1.0	1.0	1.0	1.0	1.0	1.0	1.0	1.0	1.0	1.0	1.0	1.0	1.0	1.0	1.0	0.8	0.16666667	0.46153846	0.16666667	0.625	0.16666667	0.09090909	0.0	0.6450217	0.0	0.25	0.0	0.27272728	0.0	0.0	0.0	1.0	1.0
0.38333333	0.0	0.0	0.0	0.125	0.0	0.0	0.0	0.42222223	0.0	0.0	0.0	0.1	0.0	0.0	0.0	1.0	1.0	1.0	1.0	1.0	1.0	1.0	1.0	1.0	1.0	1.0	1.0	1.0	1.0	1.0	1.0	0.8	0.16666667	0.46153846	0.16666667	0.625	0.16666667	0.09090909	0.0	0.65698653	0.14213382	0.2580645	0.12903225	0.33333334	0.12903225	0.06896552	0.0	1.0	1.0
0.6333333	0.0	0.2857143	0.0	0.4	0.0	0.0	0.0	0.0	0.0	0.0	0.0	0.0	0.0	0.0	0.0	1.0	1.0	1.0	1.0	1.0	1.0	1.0	1.0	1.0	1.0	1.0	1.0	1.0	1.0	1.0	1.0	0.93333334	0.5	0.71428573	0.5	0.875	0.5	0.33333334	0.0	0.64366883	0.0	0.08	0.0	0.3125	0.0	0.0	0.0	0.0	0.0
0.68333334	0.0	0.0	0.0	0.25	0.0	0.0	0.0	0.42592594	0.0	0.0	0.0	0.11111111	0.0	0.0	0.0	0.0	0.0	0.0	0.0	0.0	0.0	0.0	0.0	1.0	1.0	1.0	1.0	1.0	1.0	1.0	1.0	0.8222222	0.33333334	0.5714286	0.33333334	0.75	0.33333334	0.2	0.0	0.479798	0.0	0.0	0.0	0.27272728	0.0	0.0	0.0	0.0	0.0
0.0	0.0	0.0	0.0	0.0	0.0	0.0	0.0	0.0	0.0	0.0	0.0	0.0	0.0	0.0	0.0	1.0	1.0	1.0	1.0	1.0	1.0	1.0	1.0	1.0	1.0	1.0	1.0	1.0	1.0	1.0	1.0	0.8666667	0.33333334	0.5714286	0.33333334	0.75	0.33333334	0.2	0.0	0.54843074	0.0	0.16	0.0	0.1875	0.0	0.0	0.0	0.0	0.0
0.64285713	0.0	0.0	0.0	0.2857143	0.0	0.0	0.0	0.44761905	0.0	0.0	0.0	0.14285715	0.0	0.0	0.0	0.0	0.0	0.0	0.0	0.0	0.0	0.0	0.0	1.0	1.0	1.0	1.0	1.0	1.0	1.0	1.0	0.93333334	0.33333334	0.5714286	0.33333334	0.75	0.33333334	0.2	0.0	0.0	0.0	0.0	0.0	0.0	0.0	0.0	0.0	0.0	0.0
0.7296296	0.0	0.15384616	0.0	0.33333334	0.0	0.0	0.0	0.0	0.0	0.0	0.0	0.0	0.0	0.0	0.0	0.0	0.0	0.0	0.0	0.0	0.0	0.0	0.0	1.0	1.0	1.0	1.0	1.0	1.0	1.0	1.0	0.8222222	0.33333334	0.5714286	0.33333334	0.75	0.33333334	0.2	0.0	0.0	0.0	0.0	0.0	0.0	0.0	0.0	0.0	0.0	0.0
0.64285713	0.0	0.0	0.0	0.42857143	0.0	0.0	0.0	0.46666667	0.0	0.0	0.0	0.2	0.0	0.0	0.0	0.0	0.0	0.0	0.0	0.0	0.0	0.0	0.0	1.0	1.0	1.0	1.0	1.0	1.0	1.0	1.0	0.68333334	0.0	0.14285715	0.0	0.375	0.0	0.0	0.0	0.0	0.0	0.0	0.0	0.0	0.0	0.0	0.0	0.0	0.0
0.5555556	0.0	0.0	0.0	0.16666667	0.0	0.0	0.0	0.45555556	0.0	0.0	0.0	0.16666667	0.0	0.0	0.0	0.0	0.0	0.0	0.0	0.0	0.0	0.0	0.0	1.0	1.0	1.0	1.0	1.0	1.0	1.0	1.0	0.8666667	0.33333334	0.5714286	0.33333334	0.75	0.33333334	0.2	0.0	0.0	0.0	0.0	0.0	0.0	0.0	0.0	0.0	1.0	1.0
0.55	0.0	0.0	0.0	0.25	0.0	0.0	0.0	0.6138889	0.0	0.11111111	0.0	0.25	0.0	0.0	0.0	0.0	0.0	0.0	0.0	0.0	0.0	0.0	0.0	1.0	1.0	1.0	1.0	1.0	1.0	1.0	1.0	0.8666667	0.33333334	0.5714286	0.33333334	0.75	0.33333334	0.2	0.0	0.5138889	0.0	0.0	0.0	0.125	0.0	0.0	0.0	0.0	0.0
0.6333333	0.0	0.0	0.0	0.4	0.0	0.0	0.0	0.55833334	0.0	0.125	0.0	0.2	0.0	0.0	0.0	0.0	0.0	0.0	0.0	0.0	0.0	0.0	0.0	1.0	1.0	1.0	1.0	1.0	1.0	1.0	1.0	0.8222222	0.33333334	0.5714286	0.33333334	0.75	0.33333334	0.2	0.0	0.41478696	0.0	0.06666667	0.0	0.21052632	0.0	0.0	0.0	0.0	0.0
0.43703702	0.0	0.0	0.0	0.11111111	0.0	0.0	0.0	0.59999996	0.17677669	0.2857143	0.16666667	0.3	0.16666667	0.09090909	0.0	0.0	0.0	0.0	0.0	0.0	0.0	0.0	0.0	1.0	1.0	1.0	1.0	1.0	1.0	1.0	1.0	0.93333334	0.33333334	0.5714286	0.33333334	0.75	0.33333334	0.2	0.0	0.505547	0.0	0.18181819	0.0	0.21052632	0.0	0.0	0.0	0.6666667	0.0
0.5111111	0.0	0.0	0.0	0.0	0.0	0.0	0.0	0.6333333	0.14433756	0.25	0.14285715	0.4	0.14285715	0.07692308	0.0	0.0	0.0	0.0	0.0	0.0	0.0	0.0	0.0	1.0	1.0	1.0	1.0	1.0	1.0	1.0	1.0	0.8666667	0.33333334	0.5714286	0.33333334	0.75	0.33333334	0.2	0.0	0.40350878	0.0	0.083333336	0.0	0.15789473	0.0	0.0	0.0	0.6666667	0.0
0.0	0.0	0.25	0.0	0.0	0.0	0.0	0.0	0.59999996	0.0	0.22222222	0.0	0.2	0.0	0.0	0.0	1.0	1.0	1.0	1.0	1.0	1.0	1.0	1.0	1.0	1.0	1.0	1.0	1.0	1.0	1.0	1.0	0.8666667	0.33333334	0.5714286	0.33333334	0.75	0.33333334	0.2	0.0	0.530117	0.0	0.22857143	0.0	0.15	0.0	0.0	0.0	0.0	0.0
0.45555556	0.0	0.0	0.0	0.0	0.0	0.0	0.0	0.4333333	0.0	0.0	0.0	0.2	0.0	0.0	0.0	0.0	0.0	0.0	0.0	0.0	0.0	0.0	0.0	1.0	1.0	1.0	1.0	1.0	1.0	1.0	1.0	0.93333334	0.33333334	0.5714286	0.33333334	0.75	0.33333334	0.2	0.0	0.5627193	0.0	0.083333336	0.0	0.15789473	0.0	0.0	0.0	0.6666667	0.0
0.0	0.0	0.0	0.0	0.0	0.0	0.0	0.0	0.5277778	0.0	0.0	0.0	0.125	0.0	0.0	0.0	0.0	0.0	0.0	0.0	0.0	0.0	0.0	0.0	1.0	1.0	1.0	1.0	1.0	1.0	1.0	1.0	0.0	0.28867513	0.4	0.25	0.375	0.25	0.14285715	0.0	0.6388889	0.0	0.16666667	0.0	0.375	0.0	0.0	0.0	0.0	0.0
0.44761905	0.0	0.0	0.0	0.14285715	0.0	0.0	0.0	0.5833333	0.0	0.14285715	0.0	0.0	0.0	0.0	0.0	0.0	0.0	0.0	0.0	0.0	0.0	0.0	0.0	1.0	1.0	1.0	1.0	1.0	1.0	1.0	1.0	0.0	0.28867513	0.4	0.25	0.375	0.25	0.14285715	0.0	0.6388889	0.0	0.0	0.0	0.25	0.0	0.0	0.0	0.0	0.0
0.67619056	0.0	0.0	0.0	0.42857143	0.0	0.0	0.0	0.38333333	0.0	0.0	0.0	0.25	0.0	0.0	0.0	0.0	0.0	0.0	0.0	0.0	0.0	0.0	0.0	1.0	1.0	1.0	1.0	1.0	1.0	1.0	1.0	0.45833334	0.28867513	0.4	0.25	0.375	0.25	0.14285715	0.0	0.60714287	0.0	0.15384616	0.0	0.125	0.0	0.0	0.0	1.0	1.0
0.4891775	0.0	0.13333334	0.0	0.18181819	0.0	0.0	0.0	0.66018516	0.0	0.13333334	0.0	0.33333334	0.0	0.0	0.0	0.0	0.0	0.0	0.0	0.0	0.0	0.0	0.0	1.0	1.0	1.0	1.0	1.0	1.0	1.0	1.0	0.0	0.28867513	0.4	0.25	0.375	0.25	0.14285715	0.0	0.55	0.14433756	0.25	0.14285715	0.4	0.14285715	0.07692308	0.0	0.0	0.0
0.5952381	0.0	0.22222222	0.0	0.2857143	0.0	0.0	0.0	0.38333333	0.0	0.0	0.0	0.125	0.0	0.0	0.0	0.0	0.0	0.0	0.0	0.0	0.0	0.0	0.0	1.0	1.0	1.0	1.0	1.0	1.0	1.0	1.0	0.45833334	0.28867513	0.4	0.25	0.375	0.25	0.14285715	0.0	0.48333335	0.0	0.0	0.0	0.1	0.0	0.0	0.0	0.0	0.0
0.0	0.0	0.0	0.0	0.0	0.0	0.0	0.0	0.5833333	0.0	0.0	0.0	0.125	0.0	0.0	0.0	0.0	0.0	0.0	0.0	0.0	0.0	0.0	0.0	1.0	1.0	1.0	1.0	1.0	1.0	1.0	1.0	0.45833334	0.28867513	0.4	0.25	0.375	0.25	0.14285715	0.0	0.6011905	0.0	0.15384616	0.0	0.25	0.0	0.0	0.0	0.0	0.0
0.4112554	0.0	0.125	0.0	0.09090909	0.0	0.0	0.0	0.5472222	0.0	0.18181819	0.0	0.25	0.0	0.0	0.0	0.0	0.0	0.0	0.0	0.0	0.0	0.0	0.0	1.0	1.0	1.0	1.0	1.0	1.0	1.0	1.0	0.45833334	0.28867513	0.4	0.25	0.375	0.25	0.14285715	0.0	0.4117647	0.0	0.18181819	0.0	0.23529412	0.0	0.0	0.0	0.0	0.0
0.42857143	0.0	0.0	0.0	0.0	0.0	0.0	0.0	0.0	0.0	0.0	0.0	0.0	0.0	0.0	0.0	0.0	0.0	0.0	0.0	0.0	0.0	0.0	0.0	1.0	1.0	1.0	1.0	1.0	1.0	1.0	1.0	0.45833334	0.57735026	0.6	0.5	0.5	0.5	0.33333334	0.0	0.625	0.0	0.16666667	0.0	0.25	0.0	0.0	0.0	0.0	0.0
0.58862436	0.0	0.14285715	0.0	0.22222222	0.0	0.0	0.0	0.5138889	0.0	0.0	0.0	0.25	0.0	0.0	0.0	0.0	0.0	0.0	0.0	0.0	0.0	0.0	0.0	1.0	1.0	1.0	1.0	1.0	1.0	1.0	1.0	0.0	0.28867513	0.4	0.25	0.375	0.25	0.14285715	0.0	0.5297619	0.0	0.0	0.0	0.14285715	0.0	0.0	0.0	0.0	0.0
0.55	0.0	0.0	0.0	0.25	0.0	0.0	0.0	0.5833333	0.0	0.2857143	0.0	0.0	0.0	0.0	0.0	0.0	0.0	0.0	0.0	0.0	0.0	0.0	0.0	1.0	1.0	1.0	1.0	1.0	1.0	1.0	1.0	0.68333334	0.16666667	0.42857143	0.16666667	0.625	0.16666667	0.09090909	0.0	0.49509802	0.0	0.0	0.0	0.1764706	0.0	0.0	0.0	1.0	1.0
0.42261901	0.0	0.0	0.0	0.125	0.0	0.0	0.0	0.6011905	0.18257418	0.30769232	0.18181819	0.375	0.18181819	0.1	0.0	1.0	1.0	1.0	1.0	1.0	1.0	1.0	1.0	1.0	1.0	1.0	1.0	1.0	1.0	1.0	1.0	0.8666667	0.33333334	0.5714286	0.33333334	0.75	0.33333334	0.2	0.0	0.54989105	0.19518001	0.25	0.18181819	0.1764706	0.18181819	0.1	0.0	1.0	1.0
0.0	0.0	0.0	0.0	0.0	0.0	0.0	0.0	0.42592594	0.0	0.0	0.0	0.11111111	0.0	0.0	0.0	0.0	0.0	0.0	0.0	0.0	0.0	0.0	0.0	1.0	1.0	1.0	1.0	1.0	1.0	1.0	1.0	0.7777778	0.33333334	0.5714286	0.33333334	0.75	0.33333334	0.2	0.0	0.5029762	0.0	0.22222222	0.0	0.25	0.0	0.0	0.0	1.0	1.0
0.0	0.0	0.0	0.0	0.0	0.0	0.0	0.0	0.33597884	0.0	0.0	0.0	0.11111111	0.0	0.0	0.0	0.0	0.0	0.0	0.0	0.0	0.0	0.0	0.0	1.0	1.0	1.0	1.0	1.0	1.0	1.0	1.0	0.8666667	0.33333334	0.5714286	0.33333334	0.75	0.33333334	0.2	0.0	0.5819444	0.13363062	0.3	0.11111111	0.25	0.11111111	0.05882353	0.0	1.0	1.0
0.45833334	0.0	0.0	0.0	0.25	0.0	0.0	0.0	0.0	0.0	0.15384616	0.0	0.0	0.0	0.0	0.0	0.0	0.0	0.0	0.0	0.0	0.0	0.0	0.0	1.0	1.0	1.0	1.0	1.0	1.0	1.0	1.0	0.8666667	0.33333334	0.5	0.33333334	0.75	0.33333334	0.2	0.0	0.57448107	0.0	0.08	0.0	0.21428572	0.0	0.0	0.0	0.0	0.0
0.5	0.0	0.0	0.0	0.0	0.0	0.0	0.0	0.45833334	0.0	0.0	0.0	0.0	0.0	0.0	0.0	0.0	0.0	0.0	0.0	0.0	0.0	0.0	0.0	1.0	1.0	1.0	1.0	1.0	1.0	1.0	1.0	0.94166666	0.5	0.6666667	0.5	0.875	0.5	0.33333334	0.0	0.4900794	0.0	0.14814815	0.0	0.25	0.0	0.0	0.0	0.6666667	0.0
0.47222224	0.0	0.0	0.0	0.16666667	0.0	0.0	0.0	0.0	0.0	0.0	0.0	0.0	0.0	0.0	0.0	0.0	0.0	0.0	0.0	0.0	0.0	0.0	0.0	1.0	1.0	1.0	1.0	1.0	1.0	1.0	1.0	0.8666667	0.33333334	0.5	0.33333334	0.75	0.33333334	0.2	0.0	0.0	0.0	0.0	0.0	0.0	0.0	0.0	0.0	0.0	0.0
0.0	0.0	0.0	0.0	0.0	0.0	0.0	0.0	0.5	0.0	0.0	0.0	0.125	0.0	0.0	0.0	1.0	1.0	1.0	1.0	1.0	1.0	1.0	1.0	1.0	1.0	1.0	1.0	1.0	1.0	1.0	1.0	0.8833333	0.33333334	0.61538464	0.33333334	0.75	0.33333334	0.2	0.0	0.51428574	0.0	0.0	0.0	0.14285715	0.0	0.0	0.0	0.6666667	0.0
0.0	0.0	0.0	0.0	0.0	0.0	0.0	0.0	0.625	0.0	0.16666667	0.0	0.25	0.0	0.0	0.0	0.0	0.0	0.0	0.0	0.0	0.0	0.0	0.0	1.0	1.0	1.0	1.0	1.0	1.0	1.0	1.0	0.8666667	0.33333334	0.5	0.33333334	0.75	0.33333334	0.2	0.0	0.41164026	0.0	0.13793103	0.0	0.11111111	0.0	0.0	0.0	0.0	0.0
0.0	0.0	0.0	0.0	0.0	0.0	0.0	0.0	0.4416667	0.0	0.0	0.0	0.125	0.0	0.0	0.0	0.0	0.0	0.0	0.0	0.0	0.0	0.0	0.0	1.0	1.0	1.0	1.0	1.0	1.0	1.0	1.0	0.8666667	0.16666667	0.46153846	0.16666667	0.625	0.16666667	0.09090909	0.0	0.5297619	0.0	0.0	0.0	0.14285715	0.0	0.0	0.0	1.0	1.0
0.64285713	0.0	0.18181819	0.0	0.42857143	0.0	0.0	0.0	0.53968257	0.0	0.18181819	0.0	0.14285715	0.0	0.0	0.0	0.0	0.0	0.0	0.0	0.0	0.0	0.0	0.0	1.0	1.0	1.0	1.0	1.0	1.0	1.0	1.0	0.8222222	0.16666667	0.42857143	0.16666667	0.625	0.16666667	0.09090909	0.0	0.0	0.0	0.0	0.0	0.0	0.0	0.0	0.0	0.0	0.0
0.53968257	0.0	0.0	0.0	0.14285715	0.0	0.0	0.0	0.43650794	0.0	0.0	0.0	0.14285715	0.0	0.0	0.0	1.0	1.0	1.0	1.0	1.0	1.0	1.0	1.0	1.0	1.0	1.0	1.0	1.0	1.0	1.0	1.0	0.8222222	0.33333334	0.5714286	0.33333334	0.75	0.33333334	0.2	0.0	0.0	0.0	0.0	0.0	0.0	0.0	0.0	0.0	0.0	0.0
0.0	0.0	0.0	0.0	0.0	0.0	0.0	0.0	0.44444445	0.0	0.0	0.0	0.16666667	0.0	0.0	0.0	0.0	0.0	0.0	0.0	0.0	0.0	0.0	0.0	1.0	1.0	1.0	1.0	1.0	1.0	1.0	1.0	0.8222222	0.33333334	0.5714286	0.33333334	0.75	0.33333334	0.2	0.0	0.0	0.0	0.0	0.0	0.0	0.0	0.0	0.0	0.0	0.0
0.0	0.0	0.0	0.0	0.0	0.0	0.0	0.0	0.64285713	0.0	0.18181819	0.0	0.2857143	0.0	0.0	0.0	1.0	1.0	1.0	1.0	1.0	1.0	1.0	1.0	1.0	1.0	1.0	1.0	1.0	1.0	1.0	1.0	0.8222222	0.33333334	0.5714286	0.33333334	0.75	0.33333334	0.2	0.0	0.0	0.0	0.0	0.0	0.0	0.0	0.0	0.0	0.0	0.0
0.0	0.0	0.0	0.0	0.0	0.0	0.0	0.0	0.38888893	0.0	0.0	0.0	0.0	0.0	0.0	0.0	1.0	1.0	1.0	1.0	1.0	1.0	1.0	1.0	1.0	1.0	1.0	1.0	1.0	1.0	1.0	1.0	0.8	0.16666667	0.42857143	0.16666667	0.625	0.16666667	0.09090909	0.0	0.0	0.0	0.0	0.0	0.0	0.0	0.0	0.0	0.0	0.0
0.44761905	0.0	0.0	0.0	0.14285715	0.0	0.0	0.0	0.67619056	0.0	0.2	0.0	0.42857143	0.0	0.0	0.0	1.0	1.0	1.0	1.0	1.0	1.0	1.0	1.0	1.0	1.0	1.0	1.0	1.0	1.0	1.0	1.0	0.94166666	0.5	0.71428573	0.5	0.875	0.5	0.33333334	0.0	0.49074075	0.0	0.0	0.0	0.16666667	0.0	0.0	0.0	0.0	0.0
0.45555556	0.0	0.0	0.0	0.16666667	0.0	0.0	0.0	0.5619047	0.0	0.0	0.0	0.2857143	0.0	0.0	0.0	1.0	1.0	1.0	1.0	1.0	1.0	1.0	1.0	1.0	1.0	1.0	1.0	1.0	1.0	1.0	1.0	0.85555553	0.20412415	0.5	0.2	0.625	0.2	0.11111111	0.0	0.55065364	0.0	0.0	0.0	0.1764706	0.0	0.0	0.0	0.0	0.0
0.45555556	0.0	0.0	0.0	0.16666667	0.0	0.0	0.0	0.0	0.0	0.0	0.0	0.0	0.0	0.0	0.0	1.0	1.0	1.0	1.0	1.0	1.0	1.0	1.0	1.0	1.0	1.0	1.0	1.0	1.0	1.0	1.0	0.85555553	0.20412415	0.5	0.2	0.625	0.2	0.11111111	0.0	0.7037037	0.18898223	0.30769232	0.18181819	0.44444445	0.18181819	0.1	0.0	0.0	0.0
0.5952381	0.0	0.0	0.0	0.14285715	0.0	0.0	0.0	0.47222224	0.0	0.0	0.0	0.16666667	0.0	0.0	0.0	1.0	1.0	1.0	1.0	1.0	1.0	1.0	1.0	1.0	1.0	1.0	1.0	1.0	1.0	1.0	1.0	0.8666667	0.33333334	0.4	0.33333334	0.75	0.33333334	0.2	0.0	0.56031746	0.08006407	0.22222222	0.08	0.26666668	0.08	0.041666668	0.0	0.6666667	0.0
0.0	0.0	0.0	0.0	0.0	0.0	0.0	0.0	0.4642857	0.0	0.0	0.0	0.14285715	0.0	0.0	0.0	0.0	0.0	0.0	0.0	0.0	0.0	0.0	0.0	1.0	1.0	1.0	1.0	1.0	1.0	1.0	1.0	0.8833333	0.33333334	0.54545456	0.33333334	0.75	0.33333334	0.2	0.0	0.47301587	0.0	0.0	0.0	0.13333334	0.0	0.0	0.0	0.0	0.0
0.47222224	0.0	0.0	0.0	0.0	0.0	0.0	0.0	0.0	0.0	0.0	0.0	0.0	0.0	0.0	0.0	0.0	0.0	0.0	0.0	0.0	0.0	0.0	0.0	1.0	1.0	1.0	1.0	1.0	1.0	1.0	1.0	0.8833333	0.33333334	0.54545456	0.33333334	0.75	0.33333334	0.2	0.0	0.5222222	0.0	0.0	0.0	0.13333334	0.0	0.0	0.0	1.0	1.0
0.45370373	0.0	0.0	0.0	0.11111111	0.0	0.0	0.0	0.48333335	0.0	0.2857143	0.0	0.2	0.0	0.0	0.0	1.0	1.0	1.0	1.0	1.0	1.0	1.0	1.0	1.0	1.0	1.0	1.0	1.0	1.0	1.0	1.0	0.8666667	0.16666667	0.36363637	0.16666667	0.75	0.16666667	0.09090909	0.0	0.42222223	0.16012815	0.22222222	0.125	0.26666668	0.125	0.06666667	0.0	0.6666667	0.0
0.5119048	0.0	0.0	0.0	0.125	0.0	0.0	0.0	0.45555556	0.0	0.0	0.0	0.0	0.0	0.0	0.0	0.0	0.0	0.0	0.0	0.0	0.0	0.0	0.0	1.0	1.0	1.0	1.0	1.0	1.0	1.0	1.0	0.8222222	0.33333334	0.5	0.33333334	0.75	0.33333334	0.2	0.0	0.43650794	0.0	0.0	0.0	0.14285715	0.0	0.0	0.0	0.6666667	0.0
0.53968257	0.0	0.0	0.0	0.14285715	0.0	0.0	0.0	0.5619047	0.0	0.0	0.0	0.14285715	0.0	0.0	0.0	1.0	1.0	1.0	1.0	1.0	1.0	1.0	1.0	1.0	1.0	1.0	1.0	1.0	1.0	1.0	1.0	0.8222222	0.33333334	0.5	0.33333334	0.75	0.33333334	0.2	0.0	1.0	1.0	1.0	1.0	1.0	1.0	1.0	1.0	1.0	1.0
0.44761905	0.0	0.0	0.0	0.14285715	0.0	0.0	0.0	0.6238095	0.0	0.2	0.0	0.2857143	0.0	0.0	0.0	1.0	1.0	1.0	1.0	1.0	1.0	1.0	1.0	1.0	1.0	1.0	1.0	1.0	1.0	1.0	1.0	0.94166666	0.5	0.6666667	0.5	0.875	0.5	0.33333334	0.0	0.4888889	0.0	0.0	0.0	0.3	0.0	0.0	0.0	0.0	0.0
1.0	1.0	1.0	1.0	1.0	1.0	1.0	1.0	0.0	0.0	0.0	0.0	0.0	0.0	0.0	0.0	0.0	0.0	0.0	0.0	0.0	0.0	0.0	0.0	1.0	1.0	1.0	1.0	1.0	1.0	1.0	1.0	0.8666667	0.33333334	0.5	0.33333334	0.75	0.33333334	0.2	0.0	0.43650794	0.0	0.0	0.0	0.14285715	0.0	0.0	0.0	1.0	1.0
0.5119048	0.0	0.0	0.0	0.25	0.0	0.0	0.0	0.55	0.0	0.18181819	0.0	0.25	0.0	0.0	0.0	0.0	0.0	0.0	0.0	0.0	0.0	0.0	0.0	1.0	1.0	1.0	1.0	1.0	1.0	1.0	1.0	0.8666667	0.33333334	0.5	0.33333334	0.75	0.33333334	0.2	0.0	1.0	1.0	1.0	1.0	1.0	1.0	1.0	1.0	1.0	1.0
0.43650794	0.0	0.0	0.0	0.14285715	0.0	0.0	0.0	0.53333336	0.0	0.0	0.0	0.1	0.0	0.0	0.0	1.0	1.0	1.0	1.0	1.0	1.0	1.0	1.0	1.0	1.0	1.0	1.0	1.0	1.0	1.0	1.0	0.94166666	0.5	0.6666667	0.5	0.875	0.5	0.33333334	0.0	0.33838382	0.0	0.0	0.0	0.27272728	0.0	0.0	0.0	0.0	0.0
0.5238095	0.0	0.16666667	0.0	0.0	0.0	0.0	0.0	0.4333333	0.0	0.0	0.0	0.1	0.0	0.0	0.0	0.0	0.0	0.0	0.0	0.0	0.0	0.0	0.0	1.0	1.0	1.0	1.0	1.0	1.0	1.0	1.0	0.94166666	0.5	0.6666667	0.5	0.875	0.5	0.33333334	0.0	0.575817	0.0	0.1904762	0.0	0.11764706	0.0	0.0	0.0	1.0	1.0
0.38888893	0.0	0.0	0.0	0.0	0.0	0.0	0.0	0.6666667	0.0	0.0	0.0	0.5	0.0	0.0	0.0	1.0	1.0	1.0	1.0	1.0	1.0	1.0	1.0	1.0	1.0	1.0	1.0	1.0	1.0	1.0	1.0	0.8222222	0.33333334	0.5714286	0.33333334	0.75	0.33333334	0.2	0.0	0.46031746	0.0	0.0	0.0	0.14285715	0.0	0.0	0.0	0.0	0.0
0.7142857	0.2	0.33333334	0.2	0.42857143	0.2	0.11111111	0.0	0.67619056	0.2581989	0.4	0.25	0.42857143	0.25	0.14285715	0.0	0.0	0.0	0.0	0.0	0.0	0.0	0.0	0.0	1.0	1.0	1.0	1.0	1.0	1.0	1.0	1.0	0.8022222	0.20412415	0.5	0.2	0.625	0.2	0.11111111	0.0	0.0	0.0	0.0	0.0	0.0	0.0	0.0	0.0	0.0	0.0
0.6899471	0.0	0.42857143	0.0	0.44444445	0.0	0.0	0.0	0.44761905	0.0	0.0	0.0	0.14285715	0.0	0.0	0.0	1.0	1.0	1.0	1.0	1.0	1.0	1.0	1.0	1.0	1.0	1.0	1.0	1.0	1.0	1.0	1.0	0.85555553	0.20412415	0.5	0.2	0.625	0.2	0.11111111	0.0	0.0	0.0	0.0	0.0	0.0	0.0	0.0	0.0	0.0	0.0
0.6309524	0.0	0.0	0.0	0.2857143	0.0	0.0	0.0	0.76	0.0	0.25	0.0	0.6	0.0	0.0	0.0	1.0	1.0	1.0	1.0	1.0	1.0	1.0	1.0	1.0	1.0	1.0	1.0	1.0	1.0	1.0	1.0	0.89166665	0.4082483	0.5	0.4	0.625	0.4	0.25	0.0	0.0	0.0	0.0	0.0	0.0	0.0	0.0	0.0	0.0	0.0
0.43650794	0.0	0.0	0.0	0.0	0.0	0.0	0.0	0.0	0.0	0.0	0.0	0.0	0.0	0.0	0.0	1.0	1.0	1.0	1.0	1.0	1.0	1.0	1.0	1.0	1.0	1.0	1.0	1.0	1.0	1.0	1.0	0.8022222	0.20412415	0.5	0.2	0.625	0.2	0.11111111	0.0	0.0	0.0	0.0	0.0	0.0	0.0	0.0	0.0	0.0	0.0
0.5378788	0.0	0.125	0.0	0.18181819	0.0	0.0	0.0	0.42857143	0.0	0.0	0.0	0.14285715	0.0	0.0	0.0	0.0	0.0	0.0	0.0	0.0	0.0	0.0	0.0	1.0	1.0	1.0	1.0	1.0	1.0	1.0	1.0	0.8666667	0.33333334	0.5714286	0.33333334	0.75	0.33333334	0.2	0.0	0.5138889	0.0	0.0	0.0	0.125	0.0	0.0	0.0	1.0	1.0
0.48333335	0.0	0.0	0.0	0.2	0.0	0.0	0.0	0.44761905	0.0	0.0	0.0	0.14285715	0.0	0.0	0.0	1.0	1.0	1.0	1.0	1.0	1.0	1.0	1.0	1.0	1.0	1.0	1.0	1.0	1.0	1.0	1.0	0.8666667	0.33333334	0.5714286	0.33333334	0.75	0.33333334	0.2	0.0	1.0	1.0	1.0	1.0	1.0	1.0	1.0	1.0	1.0	1.0
0.9533333	0.4082483	0.5714286	0.4	0.8	0.4	0.25	0.0	0.0	0.0	0.0	0.0	0.0	0.0	0.0	0.0	0.0	0.0	0.0	0.0	0.0	0.0	0.0	0.0	0.0	0.0	0.0	0.0	0.0	0.0	0.0	0.0	0.47222224	0.0	0.14285715	0.0	0.125	0.0	0.0	0.0	1.0	1.0	1.0	1.0	1.0	1.0	1.0	1.0	1.0	1.0
0.4642857	0.0	0.0	0.0	0.0	0.0	0.0	0.0	0.5650794	0.0	0.0	0.0	0.2857143	0.0	0.0	0.0	0.0	0.0	0.0	0.0	0.0	0.0	0.0	0.0	1.0	1.0	1.0	1.0	1.0	1.0	1.0	1.0	0.96666664	0.33333334	0.5714286	0.33333334	0.75	0.33333334	0.2	0.0	0.5492064	0.0	0.1	0.0	0.26666668	0.0	0.0	0.0	0.0	0.0
0.45000002	0.0	0.0	0.0	0.1	0.0	0.0	0.0	0.46666667	0.0	0.0	0.0	0.0	0.0	0.0	0.0	0.0	0.0	0.0	0.0	0.0	0.0	0.0	0.0	1.0	1.0	1.0	1.0	1.0	1.0	1.0	1.0	0.8666667	0.33333334	0.5714286	0.33333334	0.75	0.33333334	0.2	0.0	0.54285717	0.0	0.0	0.0	0.2	0.0	0.0	0.0	0.0	0.0
0.4642857	0.0	0.0	0.0	0.14285715	0.0	0.0	0.0	0.0	0.0	0.0	0.0	0.0	0.0	0.0	0.0	1.0	1.0	1.0	1.0	1.0	1.0	1.0	1.0	1.0	1.0	1.0	1.0	1.0	1.0	1.0	1.0	0.93333334	0.5	0.71428573	0.5	0.875	0.5	0.33333334	0.0	0.4037037	0.0	0.0	0.0	0.13333334	0.0	0.0	0.0	0.0	0.0
0.56666666	0.0	0.0	0.0	0.2	0.0	0.0	0.0	0.0	0.0	0.0	0.0	0.0	0.0	0.0	0.0	0.0	0.0	0.0	0.0	0.0	0.0	0.0	0.0	1.0	1.0	1.0	1.0	1.0	1.0	1.0	1.0	0.94166666	0.5	0.71428573	0.5	0.875	0.5	0.33333334	0.0	0.43174604	0.0	0.0	0.0	0.13333334	0.0	0.0	0.0	0.0	0.0
0.7388889	0.0	0.22222222	0.0	0.5	0.0	0.0	0.0	0.0	0.0	0.0	0.0	0.0	0.0	0.0	0.0	1.0	1.0	1.0	1.0	1.0	1.0	1.0	1.0	1.0	1.0	1.0	1.0	1.0	1.0	1.0	1.0	0.8666667	0.33333334	0.5714286	0.33333334	0.75	0.33333334	0.2	0.0	0.53373015	0.0	0.125	0.0	0.3809524	0.0	0.0	0.0	1.0	1.0
0.48333335	0.0	0.0	0.0	0.2	0.0	0.0	0.0	0.4900794	0.0	0.0	0.0	0.125	0.0	0.0	0.0	1.0	1.0	1.0	1.0	1.0	1.0	1.0	1.0	1.0	1.0	1.0	1.0	1.0	1.0	1.0	1.0	0.8222222	0.33333334	0.5714286	0.33333334	0.75	0.33333334	0.2	0.0	0.54232806	0.0	0.32258064	0.0	0.23809524	0.0	0.0	0.0	0.0	0.0
1.0	1.0	1.0	1.0	1.0	1.0	1.0	1.0	0.5694445	0.0	0.0	0.0	0.22222222	0.0	0.0	0.0	1.0	1.0	1.0	1.0	1.0	1.0	1.0	1.0	1.0	1.0	1.0	1.0	1.0	1.0	1.0	1.0	0.68333334	0.0	0.14285715	0.0	0.5	0.0	0.0	0.0	0.9567649	0.8651809	0.9142857	0.8648649	0.95238096	0.8648649	0.7619048	0.0	1.0	1.0
0.45555556	0.0	0.0	0.0	0.16666667	0.0	0.0	0.0	0.5119048	0.0	0.0	0.0	0.125	0.0	0.0	0.0	1.0	1.0	1.0	1.0	1.0	1.0	1.0	1.0	1.0	1.0	1.0	1.0	1.0	1.0	1.0	1.0	0.8666667	0.33333334	0.5714286	0.33333334	0.75	0.33333334	0.2	0.0	0.61589104	0.0	0.06666667	0.0	0.33333334	0.0	0.0	0.0	0.6666667	0.0
0.46031746	0.0	0.0	0.0	0.21428572	0.0	0.0	0.0	0.6011905	0.0	0.15384616	0.0	0.125	0.0	0.0	0.0	1.0	1.0	1.0	1.0	1.0	1.0	1.0	1.0	1.0	1.0	1.0	1.0	1.0	1.0	1.0	1.0	0.68333334	0.16666667	0.42857143	0.16666667	0.625	0.16666667	0.09090909	0.0	0.4993895	0.0	0.06451613	0.0	0.14285715	0.0	0.0	0.0	0.0	0.0
0.479798	0.0	0.0	0.0	0.18181819	0.0	0.0	0.0	0.5138889	0.0	0.0	0.0	0.125	0.0	0.0	0.0	0.0	0.0	0.0	0.0	0.0	0.0	0.0	0.0	1.0	1.0	1.0	1.0	1.0	1.0	1.0	1.0	0.8222222	0.33333334	0.5714286	0.33333334	0.75	0.33333334	0.2	0.0	0.55476195	0.0	0.125	0.0	0.14285715	0.0	0.0	0.0	0.0	0.0
0.34444442	0.0	0.0	0.0	0.1	0.0	0.0	0.0	0.0	0.0	0.0	0.0	0.0	0.0	0.0	0.0	0.0	0.0	0.0	0.0	0.0	0.0	0.0	0.0	1.0	1.0	1.0	1.0	1.0	1.0	1.0	1.0	0.8222222	0.33333334	0.61538464	0.33333334	0.75	0.33333334	0.2	0.0	0.5525794	0.0	0.11764706	0.0	0.14285715	0.0	0.0	0.0	0.0	0.0
0.479798	0.0	0.13333334	0.0	0.18181819	0.0	0.0	0.0	0.5119048	0.0	0.0	0.0	0.25	0.0	0.0	0.0	0.0	0.0	0.0	0.0	0.0	0.0	0.0	0.0	1.0	1.0	1.0	1.0	1.0	1.0	1.0	1.0	0.68333334	0.16666667	0.42857143	0.16666667	0.625	0.16666667	0.09090909	0.0	0.49927855	0.0	0.06896552	0.0	0.23809524	0.0	0.0	0.0	0.0	0.0
0.5277778	0.0	0.0	0.0	0.125	0.0	0.0	0.0	0.5238095	0.0	0.0	0.0	0.25	0.0	0.0	0.0	1.0	1.0	1.0	1.0	1.0	1.0	1.0	1.0	1.0	1.0	1.0	1.0	1.0	1.0	1.0	1.0	0.8222222	0.33333334	0.61538464	0.33333334	0.75	0.33333334	0.2	0.0	0.4984127	0.0	0.0	0.0	0.0952381	0.0	0.0	0.0	0.0	0.0
0.4642857	0.0	0.0	0.0	0.14285715	0.0	0.0	0.0	0.43650794	0.0	0.0	0.0	0.0	0.0	0.0	0.0	0.0	0.0	0.0	0.0	0.0	0.0	0.0	0.0	0.9809524	0.8944272	0.90909094	0.8888889	0.85714287	0.8888889	0.8	0.0	0.8666667	0.33333334	0.5714286	0.33333334	0.75	0.33333334	0.2	0.0	0.40972224	0.0	0.0	0.0	0.1875	0.0	0.0	0.0	0.0	0.0
0.0	0.0	0.0	0.0	0.0	0.0	0.0	0.0	0.43055558	0.0	0.0	0.0	0.125	0.0	0.0	0.0	1.0	1.0	1.0	1.0	1.0	1.0	1.0	1.0	1.0	1.0	1.0	1.0	1.0	1.0	1.0	1.0	0.6666667	0.16666667	0.2857143	0.16666667	0.375	0.16666667	0.09090909	0.0	0.5238095	0.3354102	0.42105263	0.22222222	0.375	0.22222222	0.125	0.0	0.0	0.0
0.56666666	0.0	0.0	0.0	0.2	0.0	0.0	0.0	0.45555556	0.0	0.0	0.0	0.16666667	0.0	0.0	0.0	0.0	0.0	0.0	0.0	0.0	0.0	0.0	0.0	1.0	1.0	1.0	1.0	1.0	1.0	1.0	1.0	0.8666667	0.33333334	0.5714286	0.33333334	0.75	0.33333334	0.2	0.0	0.5833333	0.0	0.14285715	0.0	0.1875	0.0	0.0	0.0	1.0	1.0
0.48333335	0.0	0.0	0.0	0.2	0.0	0.0	0.0	0.6111111	0.0	0.0	0.0	0.22222222	0.0	0.0	0.0	1.0	1.0	1.0	1.0	1.0	1.0	1.0	1.0	1.0	1.0	1.0	1.0	1.0	1.0	1.0	1.0	0.8666667	0.33333334	0.5714286	0.33333334	0.75	0.33333334	0.2	0.0	0.5726852	0.0	0.23076923	0.0	0.25	0.0	0.0	0.0	0.0	0.0
0.45370373	0.0	0.0	0.0	0.11111111	0.0	0.0	0.0	0.5555556	0.0	0.0	0.0	0.16666667	0.0	0.0	0.0	1.0	1.0	1.0	1.0	1.0	1.0	1.0	1.0	1.0	1.0	1.0	1.0	1.0	1.0	1.0	1.0	0.8833333	0.33333334	0.5714286	0.33333334	0.75	0.33333334	0.2	0.0	0.5555556	0.0	0.11111111	0.0	0.125	0.0	0.0	0.0	0.0	0.0
0.42857143	0.0	0.0	0.0	0.14285715	0.0	0.0	0.0	0.5555556	0.0	0.0	0.0	0.33333334	0.0	0.0	0.0	1.0	1.0	1.0	1.0	1.0	1.0	1.0	1.0	1.0	1.0	1.0	1.0	1.0	1.0	1.0	1.0	0.68333334	0.16666667	0.42857143	0.16666667	0.625	0.16666667	0.09090909	0.0	0.47222224	0.0	0.0	0.0	0.125	0.0	0.0	0.0	1.0	1.0
0.44444445	0.0	0.0	0.0	0.33333334	0.0	0.0	0.0	0.43055558	0.0	0.0	0.0	0.125	0.0	0.0	0.0	1.0	1.0	1.0	1.0	1.0	1.0	1.0	1.0	1.0	1.0	1.0	1.0	1.0	1.0	1.0	1.0	0.8666667	0.33333334	0.5714286	0.33333334	0.75	0.33333334	0.2	0.0	0.48935187	0.0	0.0	0.0	0.1875	0.0	0.0	0.0	1.0	1.0
1.0	1.0	1.0	1.0	1.0	1.0	1.0	1.0	0.44761905	0.0	0.0	0.0	0.14285715	0.0	0.0	0.0	0.0	0.0	0.0	0.0	0.0	0.0	0.0	0.0	0.91111106	0.25	0.6	0.25	0.8333333	0.25	0.14285715	0.0	0.5	0.0	0.14285715	0.0	0.25	0.0	0.0	0.0	0.9033333	0.4472136	0.5714286	0.42857143	0.5	0.42857143	0.27272728	0.0	0.6111111	0.0
0.0	0.0	0.0	0.0	0.0	0.0	0.0	0.0	0.91999996	0.6666667	0.75	0.6666667	0.8	0.6666667	0.5	0.0	0.0	0.0	0.0	0.0	0.0	0.0	0.0	0.0	0.91111106	0.25	0.6	0.25	0.8333333	0.25	0.14285715	0.0	0.5833333	0.0	0.14285715	0.0	0.25	0.0	0.0	0.0	1.0	1.0	1.0	1.0	1.0	1.0	1.0	1.0	1.0	1.0
1.0	1.0	1.0	1.0	1.0	1.0	1.0	1.0	0.45555556	0.0	0.0	0.0	0.16666667	0.0	0.0	0.0	1.0	1.0	1.0	1.0	1.0	1.0	1.0	1.0	1.0	1.0	1.0	1.0	1.0	1.0	1.0	1.0	0.8222222	0.0	0.15384616	0.0	0.5	0.0	0.0	0.0	1.0	1.0	1.0	1.0	1.0	1.0	1.0	1.0	1.0	1.0
0.44444445	0.0	0.0	0.0	0.0	0.0	0.0	0.0	0.8222223	0.0	0.4	0.0	0.6666667	0.0	0.0	0.0	0.0	0.0	0.0	0.0	0.0	0.0	0.0	0.0	1.0	1.0	1.0	1.0	1.0	1.0	1.0	1.0	0.5833333	0.0	0.14285715	0.0	0.375	0.0	0.0	0.0	1.0	1.0	1.0	1.0	1.0	1.0	1.0	1.0	1.0	1.0
0.35185185	0.0	0.0	0.0	0.11111111	0.0	0.0	0.0	0.42592594	0.0	0.0	0.0	0.11111111	0.0	0.0	0.0	0.0	0.0	0.0	0.0	0.0	0.0	0.0	0.0	1.0	1.0	1.0	1.0	1.0	1.0	1.0	1.0	0.93333334	0.33333334	0.5714286	0.33333334	0.75	0.33333334	0.2	0.0	0.55714285	0.0	0.08695652	0.0	0.1904762	0.0	0.0	0.0	1.0	1.0
0.38888893	0.0	0.2	0.0	0.33333334	0.0	0.0	0.0	0.9444444	0.75	0.8	0.75	0.8333333	0.75	0.6	0.0	0.0	0.0	0.0	0.0	0.0	0.0	0.0	0.0	0.625	0.0	0.16666667	0.0	0.375	0.0	0.0	0.0	0.0	0.0	0.0	0.0	0.0	0.0	0.0	0.0	1.0	1.0	1.0	1.0	1.0	1.0	1.0	1.0	1.0	1.0
0.625	0.0	0.0	0.0	0.375	0.0	0.0	0.0	0.43650794	0.0	0.0	0.0	0.14285715	0.0	0.0	0.0	0.0	0.0	0.0	0.0	0.0	0.0	0.0	0.0	1.0	1.0	1.0	1.0	1.0	1.0	1.0	1.0	0.8952381	0.5	0.71428573	0.5	0.875	0.5	0.33333334	0.0	0.4777778	0.0	0.0	0.0	0.15	0.0	0.0	0.0	0.9111111	0.0
1.0	1.0	1.0	1.0	1.0	1.0	1.0	1.0	0.45555556	0.0	0.0	0.0	0.0	0.0	0.0	0.0	0.0	0.0	0.0	0.0	0.0	0.0	0.0	0.0	0.91111106	0.25	0.6	0.25	0.8333333	0.25	0.14285715	0.0	0.5	0.0	0.14285715	0.0	0.25	0.0	0.0	0.0	0.95238096	0.8944272	0.90909094	0.8888889	0.85714287	0.8888889	0.8	0.0	0.0	0.0
0.0	0.0	0.0	0.0	0.0	0.0	0.0	0.0	0.45833334	0.0	0.0	0.0	0.25	0.0	0.0	0.0	1.0	1.0	1.0	1.0	1.0	1.0	1.0	1.0	1.0	1.0	1.0	1.0	1.0	1.0	1.0	1.0	0.8222222	0.33333334	0.5714286	0.33333334	0.75	0.33333334	0.2	0.0	0.8933333	0.57735026	0.6666667	0.5714286	0.6666667	0.5714286	0.4	0.0	1.0	1.0
0.0	0.0	0.0	0.0	0.0	0.0	0.0	0.0	0.7142857	0.2	0.33333334	0.2	0.42857143	0.2	0.11111111	0.0	1.0	1.0	1.0	1.0	1.0	1.0	1.0	1.0	0.9809524	0.8944272	0.90909094	0.8888889	0.85714287	0.8888889	0.8	0.0	0.8666667	0.16666667	0.5714286	0.16666667	0.625	0.16666667	0.09090909	0.0	0.51715684	0.0	0.09090909	0.0	0.1764706	0.0	0.0	0.0	0.0	0.0
0.0	0.0	0.0	0.0	0.0	0.0	0.0	0.0	0.5238095	0.0	0.15384616	0.0	0.25	0.0	0.0	0.0	0.0	0.0	0.0	0.0	0.0	0.0	0.0	0.0	1.0	1.0	1.0	1.0	1.0	1.0	1.0	1.0	0.68333334	0.33333334	0.42857143	0.33333334	0.5	0.33333334	0.2	0.0	0.30112043	0.0	0.0	0.0	0.11764706	0.0	0.0	0.0	0.0	0.0
0.0	0.0	0.0	0.0	0.0	0.0	0.0	0.0	0.44761905	0.0	0.2	0.0	0.14285715	0.0	0.0	0.0	1.0	1.0	1.0	1.0	1.0	1.0	1.0	1.0	1.0	1.0	1.0	1.0	1.0	1.0	1.0	1.0	0.8666667	0.16666667	0.42857143	0.16666667	0.625	0.16666667	0.09090909	0.0	0.58619285	0.13801311	0.26666668	0.13793103	0.29411766	0.13793103	0.074074075	0.0	0.0	0.0
0.0	0.0	0.0	0.0	0.0	0.0	0.0	0.0	0.5026455	0.0	0.0	0.0	0.22222222	0.0	0.0	0.0	0.0	0.0	0.0	0.0	0.0	0.0	0.0	0.0	1.0	1.0	1.0	1.0	1.0	1.0	1.0	1.0	0.8666667	0.16666667	0.5714286	0.16666667	0.625	0.16666667	0.09090909	0.0	0.58464056	0.0	0.071428575	0.0	0.1764706	0.0	0.0	0.0	1.0	1.0
0.0	0.0	0.0	0.0	0.0	0.0	0.0	0.0	0.53968257	0.0	0.18181819	0.0	0.14285715	0.0	0.0	0.0	0.0	0.0	0.0	0.0	0.0	0.0	0.0	0.0	1.0	1.0	1.0	1.0	1.0	1.0	1.0	1.0	0.94166666	0.5	0.71428573	0.5	0.875	0.5	0.33333334	0.0	0.55065364	0.0	0.2	0.0	0.23529412	0.0	0.0	0.0	1.0	1.0
0.0	0.0	0.0	0.0	0.0	0.0	0.0	0.0	0.64285713	0.0	0.18181819	0.0	0.42857143	0.0	0.0	0.0	0.0	0.0	0.0	0.0	0.0	0.0	0.0	0.0	1.0	1.0	1.0	1.0	1.0	1.0	1.0	1.0	0.8222222	0.33333334	0.5714286	0.33333334	0.75	0.33333334	0.2	0.0	0.48366013	0.0	0.1	0.0	0.1764706	0.0	0.0	0.0	0.0	0.0
0.0	0.0	0.0	0.0	0.0	0.0	0.0	0.0	0.42261901	0.0	0.0	0.0	0.0	0.0	0.0	0.0	0.0	0.0	0.0	0.0	0.0	0.0	0.0	0.0	1.0	1.0	1.0	1.0	1.0	1.0	1.0	1.0	0.8	0.16666667	0.42857143	0.16666667	0.625	0.16666667	0.09090909	0.0	0.5620915	0.0	0.08695652	0.0	0.1764706	0.0	0.0	0.0	0.0	0.0
0.0	0.0	0.0	0.0	0.125	0.0	0.0	0.0	0.0	0.0	0.0	0.0	0.0	0.0	0.0	0.0	1.0	1.0	1.0	1.0	1.0	1.0	1.0	1.0	1.0	1.0	1.0	1.0	1.0	1.0	1.0	1.0	0.90833336	0.5	0.71428573	0.5	0.875	0.5	0.33333334	0.0	0.42857143	0.0	0.0	0.0	0.0	0.0	0.0	0.0	0.0	0.0
0.9375	0.70710677	0.72727275	0.6666667	0.625	0.6666667	0.5	0.0	0.0	0.0	0.0	0.0	0.0	0.0	0.0	0.0	0.0	0.0	0.0	0.0	0.0	0.0	0.0	0.0	1.0	1.0	1.0	1.0	1.0	1.0	1.0	1.0	0.8666667	0.33333334	0.5714286	0.33333334	0.75	0.33333334	0.2	0.0	0.5119048	0.0	0.0	0.0	0.125	0.0	0.0	0.0	0.0	0.0
0.55	0.0	0.0	0.0	0.25	0.0	0.0	0.0	0.0	0.0	0.0	0.0	0.0	0.0	0.0	0.0	0.0	0.0	0.0	0.0	0.0	0.0	0.0	0.0	1.0	1.0	1.0	1.0	1.0	1.0	1.0	1.0	0.8952381	0.5	0.71428573	0.5	0.875	0.5	0.33333334	0.0	0.64285713	0.0	0.18181819	0.0	0.42857143	0.0	0.0	0.0	0.0	0.0
0.5833333	0.0	0.0	0.0	0.375	0.0	0.0	0.0	0.44761905	0.0	0.0	0.0	0.14285715	0.0	0.0	0.0	1.0	1.0	1.0	1.0	1.0	1.0	1.0	1.0	1.0	1.0	1.0	1.0	1.0	1.0	1.0	1.0	0.8666667	0.33333334	0.5714286	0.33333334	0.75	0.33333334	0.2	0.0	0.37301588	0.0	0.0	0.0	0.14285715	0.0	0.0	0.0	0.0	0.0
0.4642857	0.0	0.0	0.0	0.0	0.0	0.0	0.0	0.59351856	0.0	0.2857143	0.0	0.22222222	0.0	0.0	0.0	0.0	0.0	0.0	0.0	0.0	0.0	0.0	0.0	1.0	1.0	1.0	1.0	1.0	1.0	1.0	1.0	0.8222222	0.33333334	0.5714286	0.33333334	0.75	0.33333334	0.2	0.0	0.5619047	0.0	0.0	0.0	0.14285715	0.0	0.0	0.0	0.0	0.0
0.42857143	0.0	0.0	0.0	0.2857143	0.0	0.0	0.0	0.45555556	0.0	0.0	0.0	0.16666667	0.0	0.0	0.0	1.0	1.0	1.0	1.0	1.0	1.0	1.0	1.0	1.0	1.0	1.0	1.0	1.0	1.0	1.0	1.0	0.8666667	0.33333334	0.5714286	0.33333334	0.75	0.33333334	0.2	0.0	0.48148146	0.0	0.125	0.0	0.11111111	0.0	0.0	0.0	0.6666667	0.0
0.4642857	0.0	0.0	0.0	0.14285715	0.0	0.0	0.0	0.42777777	0.0	0.0	0.0	0.16666667	0.0	0.0	0.0	0.0	0.0	0.0	0.0	0.0	0.0	0.0	0.0	1.0	1.0	1.0	1.0	1.0	1.0	1.0	1.0	0.8666667	0.33333334	0.5714286	0.33333334	0.75	0.33333334	0.2	0.0	0.45833334	0.0	0.0	0.0	0.11111111	0.0	0.0	0.0	0.0	0.0
0.4642857	0.0	0.0	0.0	0.14285715	0.0	0.0	0.0	0.0	0.0	0.0	0.0	0.0	0.0	0.0	0.0	1.0	1.0	1.0	1.0	1.0	1.0	1.0	1.0	1.0	1.0	1.0	1.0	1.0	1.0	1.0	1.0	0.8666667	0.33333334	0.5714286	0.33333334	0.75	0.33333334	0.2	0.0	0.5026455	0.0	0.0	0.0	0.11111111	0.0	0.0	0.0	0.6666667	0.0
0.47222224	0.0	0.0	0.0	0.16666667	0.0	0.0	0.0	0.46666667	0.0	0.0	0.0	0.2	0.0	0.0	0.0	0.0	0.0	0.0	0.0	0.0	0.0	0.0	0.0	1.0	1.0	1.0	1.0	1.0	1.0	1.0	1.0	0.8222222	0.33333334	0.61538464	0.33333334	0.75	0.33333334	0.2	0.0	0.48148146	0.0	0.0	0.0	0.11111111	0.0	0.0	0.0	0.0	0.0
0.4416667	0.0	0.0	0.0	0.125	0.0	0.0	0.0	0.0	0.0	0.0	0.0	0.0	0.0	0.0	0.0	0.0	0.0	0.0	0.0	0.0	0.0	0.0	0.0	0.9444444	0.75	0.8	0.75	0.8333333	0.75	0.6	0.0	0.8666667	0.33333334	0.5714286	0.33333334	0.75	0.33333334	0.2	0.0	0.42592594	0.0	0.0	0.0	0.11111111	0.0	0.0	0.0	1.0	1.0
1.0	1.0	1.0	1.0	1.0	1.0	1.0	1.0	0.38333333	0.0	0.0	0.0	0.125	0.0	0.0	0.0	0.0	0.0	0.0	0.0	0.0	0.0	0.0	0.0	0.9444444	0.75	0.8	0.75	0.8333333	0.75	0.6	0.0	0.68333334	0.16666667	0.2857143	0.16666667	0.375	0.16666667	0.09090909	0.0	0.95238096	0.8944272	0.90909094	0.8888889	0.85714287	0.8888889	0.8	0.0	0.0	0.0
0.38333333	0.0	0.0	0.0	0.125	0.0	0.0	0.0	0.0	0.0	0.0	0.0	0.0	0.0	0.0	0.0	1.0	1.0	1.0	1.0	1.0	1.0	1.0	1.0	0.9444444	0.75	0.8	0.75	0.8333333	0.75	0.6	0.0	0.8952381	0.33333334	0.5714286	0.33333334	0.75	0.33333334	0.2	0.0	1.0	1.0	1.0	1.0	1.0	1.0	1.0	1.0	1.0	1.0
0.4416667	0.0	0.0	0.0	0.125	0.0	0.0	0.0	1.0	1.0	1.0	1.0	1.0	1.0	1.0	1.0	1.0	1.0	1.0	1.0	1.0	1.0	1.0	1.0	0.9444444	0.75	0.8	0.75	0.8333333	0.75	0.6	0.0	0.8222222	0.0	0.15384616	0.0	0.5	0.0	0.0	0.0	1.0	1.0	1.0	1.0	1.0	1.0	1.0	1.0	1.0	1.0
0.5238095	0.0	0.0	0.0	0.2857143	0.0	0.0	0.0	0.5317461	0.0	0.0	0.0	0.2857143	0.0	0.0	0.0	0.0	0.0	0.0	0.0	0.0	0.0	0.0	0.0	1.0	1.0	1.0	1.0	1.0	1.0	1.0	1.0	0.8666667	0.33333334	0.5714286	0.33333334	0.75	0.33333334	0.2	0.0	0.39583334	0.0	0.09090909	0.0	0.125	0.0	0.0	0.0	0.0	0.0
0.5026455	0.0	0.0	0.0	0.11111111	0.0	0.0	0.0	0.0	0.0	0.0	0.0	0.0	0.0	0.0	0.0	1.0	1.0	1.0	1.0	1.0	1.0	1.0	1.0	1.0	1.0	1.0	1.0	1.0	1.0	1.0	1.0	0.8666667	0.33333334	0.5714286	0.33333334	0.75	0.33333334	0.2	0.0	0.56640214	0.0	0.08	0.0	0.15	0.0	0.0	0.0	0.0	0.0
0.5619047	0.0	0.0	0.0	0.2857143	0.0	0.0	0.0	0.46666667	0.0	0.0	0.0	0.2	0.0	0.0	0.0	1.0	1.0	1.0	1.0	1.0	1.0	1.0	1.0	1.0	1.0	1.0	1.0	1.0	1.0	1.0	1.0	0.59722227	0.57735026	0.6	0.5	0.5	0.5	0.33333334	0.0	0.50454545	0.0	0.11764706	0.0	0.27272728	0.0	0.0	0.0	0.0	0.0
0.5407407	0.0	0.0	0.0	0.33333334	0.0	0.0	0.0	0.67619056	0.0	0.2	0.0	0.42857143	0.0	0.0	0.0	0.0	0.0	0.0	0.0	0.0	0.0	0.0	0.0	1.0	1.0	1.0	1.0	1.0	1.0	1.0	1.0	0.59722227	0.57735026	0.6	0.5	0.5	0.5	0.33333334	0.0	0.6242424	0.0	0.16666667	0.0	0.36363637	0.0	0.0	0.0	0.6666667	0.0
0.0	0.0	0.0	0.0	0.0	0.0	0.0	0.0	0.45555556	0.0	0.0	0.0	0.16666667	0.0	0.0	0.0	1.0	1.0	1.0	1.0	1.0	1.0	1.0	1.0	1.0	1.0	1.0	1.0	1.0	1.0	1.0	1.0	0.41666666	0.57735026	0.6	0.5	0.5	0.5	0.33333334	0.0	0.5468976	0.0	0.0952381	0.0	0.21428572	0.0	0.0	0.0	0.0	0.0
0.0	0.0	0.0	0.0	0.0	0.0	0.0	0.0	0.43055558	0.0	0.0	0.0	0.125	0.0	0.0	0.0	0.0	0.0	0.0	0.0	0.0	0.0	0.0	0.0	1.0	1.0	1.0	1.0	1.0	1.0	1.0	1.0	0.8666667	0.33333334	0.5714286	0.33333334	0.75	0.33333334	0.2	0.0	0.6111111	0.0	0.0	0.0	0.16666667	0.0	0.0	0.0	0.0	0.0
0.0	0.0	0.0	0.0	0.0	0.0	0.0	0.0	0.5	0.0	0.0	0.0	0.125	0.0	0.0	0.0	0.0	0.0	0.0	0.0	0.0	0.0	0.0	0.0	1.0	1.0	1.0	1.0	1.0	1.0	1.0	1.0	0.8666667	0.33333334	0.5714286	0.33333334	0.75	0.33333334	0.2	0.0	0.47222224	0.0	0.0	0.0	0.0	0.0	0.0	0.0	0.0	0.0
0.46666667	0.0	0.0	0.0	0.2	0.0	0.0	0.0	0.65833336	0.0	0.18181819	0.0	0.375	0.0	0.0	0.0	1.0	1.0	1.0	1.0	1.0	1.0	1.0	1.0	1.0	1.0	1.0	1.0	1.0	1.0	1.0	1.0	1.0	1.0	1.0	1.0	1.0	1.0	1.0	1.0	0.4642857	0.0	0.0	0.0	0.14285715	0.0	0.0	0.0	0.0	0.0
0.3939394	0.0	0.0	0.0	0.18181819	0.0	0.0	0.0	0.45833334	0.0	0.0	0.0	0.11111111	0.0	0.0	0.0	0.0	0.0	0.0	0.0	0.0	0.0	0.0	0.0	1.0	1.0	1.0	1.0	1.0	1.0	1.0	1.0	0.8666667	0.33333334	0.5714286	0.33333334	0.75	0.33333334	0.2	0.0	0.45000002	0.0	0.0	0.0	0.1	0.0	0.0	0.0	0.0	0.0
0.5	0.0	0.0	0.0	0.25	0.0	0.0	0.0	0.4416667	0.0	0.0	0.0	0.125	0.0	0.0	0.0	1.0	1.0	1.0	1.0	1.0	1.0	1.0	1.0	1.0	1.0	1.0	1.0	1.0	1.0	1.0	1.0	0.93333334	0.5	0.71428573	0.5	0.875	0.5	0.33333334	0.0	0.7166667	0.0	0.0	0.0	0.2	0.0	0.0	0.0	0.0	0.0
0.0	0.0	0.0	0.0	0.0	0.0	0.0	0.0	0.5	0.0	0.0	0.0	0.0	0.0	0.0	0.0	0.0	0.0	0.0	0.0	0.0	0.0	0.0	0.0	1.0	1.0	1.0	1.0	1.0	1.0	1.0	1.0	0.8222222	0.33333334	0.5714286	0.33333334	0.75	0.33333334	0.2	0.0	0.5952381	0.0	0.0	0.0	0.2857143	0.0	0.0	0.0	0.0	0.0
0.3939394	0.0	0.0	0.0	0.27272728	0.0	0.0	0.0	0.55	0.0	0.0	0.0	0.25	0.0	0.0	0.0	0.0	0.0	0.0	0.0	0.0	0.0	0.0	0.0	1.0	1.0	1.0	1.0	1.0	1.0	1.0	1.0	0.90833336	0.5	0.71428573	0.5	0.875	0.5	0.33333334	0.0	0.53104573	0.0	0.0	0.0	0.11764706	0.0	0.0	0.0	0.0	0.0
0.4642857	0.0	0.0	0.0	0.14285715	0.0	0.0	0.0	0.47222224	0.0	0.0	0.0	0.25	0.0	0.0	0.0	1.0	1.0	1.0	1.0	1.0	1.0	1.0	1.0	1.0	1.0	1.0	1.0	1.0	1.0	1.0	1.0	0.68333334	0.16666667	0.42857143	0.16666667	0.625	0.16666667	0.09090909	0.0	0.44444445	0.0	0.0	0.0	0.16666667	0.0	0.0	0.0	0.0	0.0
0.5833333	0.0	0.0	0.0	0.22222222	0.0	0.0	0.0	0.5138889	0.0	0.0	0.0	0.125	0.0	0.0	0.0	0.0	0.0	0.0	0.0	0.0	0.0	0.0	0.0	1.0	1.0	1.0	1.0	1.0	1.0	1.0	1.0	0.93333334	0.33333334	0.5714286	0.33333334	0.75	0.33333334	0.2	0.0	0.5436508	0.0	0.125	0.0	0.21428572	0.0	0.0	0.0	0.0	0.0
0.6904762	0.36514837	0.46153846	0.36363637	0.5	0.36363637	0.22222222	0.0	0.46666667	0.0	0.0	0.0	0.2	0.0	0.0	0.0	1.0	1.0	1.0	1.0	1.0	1.0	1.0	1.0	1.0	1.0	1.0	1.0	1.0	1.0	1.0	1.0	0.93333334	0.33333334	0.5714286	0.33333334	0.75	0.33333334	0.2	0.0	0.43703702	0.0	0.0	0.0	0.11111111	0.0	0.0	0.0	0.0	0.0
0.32857144	0.0	0.0	0.0	0.1	0.0	0.0	0.0	0.43703702	0.0	0.0	0.0	0.22222222	0.0	0.0	0.0	0.0	0.0	0.0	0.0	0.0	0.0	0.0	0.0	1.0	1.0	1.0	1.0	1.0	1.0	1.0	1.0	0.93333334	0.5	0.71428573	0.5	0.875	0.5	0.33333334	0.0	0.35185185	0.0	0.0	0.0	0.22222222	0.0	0.0	0.0	0.0	0.0
0.60714287	0.0	0.15384616	0.0	0.125	0.0	0.0	0.0	0.0	0.0	0.0	0.0	0.0	0.0	0.0	0.0	0.0	0.0	0.0	0.0	0.0	0.0	0.0	0.0	1.0	1.0	1.0	1.0	1.0	1.0	1.0	1.0	0.8666667	0.33333334	0.5714286	0.33333334	0.75	0.33333334	0.2	0.0	0.49074075	0.0	0.0	0.0	0.22222222	0.0	0.0	0.0	0.0	0.0
0.44761905	0.0	0.0	0.0	0.14285715	0.0	0.0	0.0	0.45555556	0.0	0.0	0.0	0.0	0.0	0.0	0.0	0.0	0.0	0.0	0.0	0.0	0.0	0.0	0.0	1.0	1.0	1.0	1.0	1.0	1.0	1.0	1.0	0.8833333	0.33333334	0.61538464	0.33333334	0.75	0.33333334	0.2	0.0	0.63398695	0.2581989	0.3809524	0.21052632	0.3529412	0.21052632	0.11764706	0.0	1.0	1.0
0.6011905	0.0	0.0	0.0	0.125	0.0	0.0	0.0	0.65833336	0.23570226	0.36363637	0.22222222	0.375	0.22222222	0.125	0.0	0.0	0.0	0.0	0.0	0.0	0.0	0.0	0.0	1.0	1.0	1.0	1.0	1.0	1.0	1.0	1.0	0.8	0.16666667	0.46153846	0.16666667	0.625	0.16666667	0.09090909	0.0	0.43650794	0.0	0.0	0.0	0.0	0.0	0.0	0.0	0.0	0.0
0.6011905	0.0	0.0	0.0	0.125	0.0	0.0	0.0	0.53333336	0.0	0.15384616	0.0	0.2	0.0	0.0	0.0	0.0	0.0	0.0	0.0	0.0	0.0	0.0	0.0	1.0	1.0	1.0	1.0	1.0	1.0	1.0	1.0	0.8	0.16666667	0.46153846	0.16666667	0.625	0.16666667	0.09090909	0.0	0.43055558	0.0	0.07692308	0.0	0.125	0.0	0.0	0.0	0.0	0.0
0.4642857	0.0	0.0	0.0	0.14285715	0.0	0.0	0.0	0.67619056	0.0	0.2	0.0	0.2857143	0.0	0.0	0.0	0.0	0.0	0.0	0.0	0.0	0.0	0.0	0.0	1.0	1.0	1.0	1.0	1.0	1.0	1.0	1.0	0.94166666	0.5	0.71428573	0.5	0.875	0.5	0.33333334	0.0	0.47222224	0.0	0.0	0.0	0.25	0.0	0.0	0.0	0.0	0.0
0.60714287	0.0	0.0	0.0	0.125	0.0	0.0	0.0	0.5407407	0.0	0.0	0.0	0.11111111	0.0	0.0	0.0	1.0	1.0	1.0	1.0	1.0	1.0	1.0	1.0	1.0	1.0	1.0	1.0	1.0	1.0	1.0	1.0	0.8222222	0.33333334	0.5714286	0.33333334	0.75	0.33333334	0.2	0.0	1.0	1.0	1.0	1.0	1.0	1.0	1.0	1.0	1.0	1.0
0.0	0.0	0.0	0.0	0.0	0.0	0.0	0.0	0.45555556	0.0	0.0	0.0	0.16666667	0.0	0.0	0.0	0.0	0.0	0.0	0.0	0.0	0.0	0.0	0.0	1.0	1.0	1.0	1.0	1.0	1.0	1.0	1.0	0.8666667	0.33333334	0.5714286	0.33333334	0.75	0.33333334	0.2	0.0	0.5555556	0.0	0.0	0.0	0.125	0.0	0.0	0.0	1.0	1.0
0.59999996	0.0	0.0	0.0	0.4	0.0	0.0	0.0	0.43055558	0.0	0.0	0.0	0.125	0.0	0.0	0.0	0.0	0.0	0.0	0.0	0.0	0.0	0.0	0.0	1.0	1.0	1.0	1.0	1.0	1.0	1.0	1.0	0.94166666	0.5	0.71428573	0.5	0.875	0.5	0.33333334	0.0	0.4857143	0.0	0.0	0.0	0.14285715	0.0	0.0	0.0	0.0	0.0
0.39523807	0.0	0.0	0.0	0.2857143	0.0	0.0	0.0	0.55	0.0	0.0	0.0	0.25	0.0	0.0	0.0	1.0	1.0	1.0	1.0	1.0	1.0	1.0	1.0	0.9714286	0.4472136	0.72727275	0.44444445	0.85714287	0.44444445	0.2857143	0.0	0.94166666	0.5	0.71428573	0.5	0.875	0.5	0.33333334	0.0	0.6571429	0.0	0.13333334	0.0	0.4	0.0	0.0	0.0	1.0	1.0
0.43055558	0.0	0.0	0.0	0.0	0.0	0.0	0.0	0.0	0.0	0.0	0.0	0.0	0.0	0.0	0.0	0.0	0.0	0.0	0.0	0.0	0.0	0.0	0.0	1.0	1.0	1.0	1.0	1.0	1.0	1.0	1.0	0.8666667	0.33333334	0.5714286	0.33333334	0.75	0.33333334	0.2	0.0	0.44722223	0.0	0.0	0.0	0.1	0.0	0.0	0.0	1.0	1.0
0.42261901	0.0	0.15384616	0.0	0.125	0.0	0.0	0.0	0.3452381	0.0	0.0	0.0	0.125	0.0	0.0	0.0	0.0	0.0	0.0	0.0	0.0	0.0	0.0	0.0	1.0	1.0	1.0	1.0	1.0	1.0	1.0	1.0	0.8952381	0.33333334	0.61538464	0.33333334	0.75	0.33333334	0.2	0.0	0.5185185	0.0	0.15384616	0.0	0.22222222	0.0	0.0	0.0	0.0	0.0
0.44761905	0.0	0.0	0.0	0.14285715	0.0	0.0	0.0	0.0	0.0	0.0	0.0	0.0	0.0	0.0	0.0	1.0	1.0	1.0	1.0	1.0	1.0	1.0	1.0	1.0	1.0	1.0	1.0	1.0	1.0	1.0	1.0	0.8222222	0.33333334	0.5714286	0.33333334	0.75	0.33333334	0.2	0.0	0.5185185	0.0	0.15384616	0.0	0.22222222	0.0	0.0	0.0	0.0	0.0
0.5238095	0.0	0.16666667	0.0	0.2857143	0.0	0.0	0.0	0.0	0.0	0.0	0.0	0.0	0.0	0.0	0.0	1.0	1.0	1.0	1.0	1.0	1.0	1.0	1.0	1.0	1.0	1.0	1.0	1.0	1.0	1.0	1.0	0.8666667	0.33333334	0.5714286	0.33333334	0.75	0.33333334	0.2	0.0	0.41203704	0.0	0.0	0.0	0.0	0.0	0.0	0.0	0.0	0.0
0.58730155	0.0	0.15384616	0.0	0.22222222	0.0	0.0	0.0	0.43650794	0.0	0.0	0.0	0.0	0.0	0.0	0.0	1.0	1.0	1.0	1.0	1.0	1.0	1.0	1.0	1.0	1.0	1.0	1.0	1.0	1.0	1.0	1.0	0.8666667	0.33333334	0.5714286	0.33333334	0.75	0.33333334	0.2	0.0	0.515873	0.0	0.0	0.0	0.14285715	0.0	0.0	0.0	0.0	0.0
0.42857143	0.0	0.16666667	0.0	0.0	0.0	0.0	0.0	0.42261901	0.0	0.0	0.0	0.125	0.0	0.0	0.0	0.0	0.0	0.0	0.0	0.0	0.0	0.0	0.0	1.0	1.0	1.0	1.0	1.0	1.0	1.0	1.0	0.8666667	0.33333334	0.5714286	0.33333334	0.75	0.33333334	0.2	0.0	0.5026455	0.0	0.0	0.0	0.22222222	0.0	0.0	0.0	0.0	0.0
0.44761905	0.0	0.0	0.0	0.0	0.0	0.0	0.0	0.41428575	0.0	0.0	0.0	0.1	0.0	0.0	0.0	0.0	0.0	0.0	0.0	0.0	0.0	0.0	0.0	1.0	1.0	1.0	1.0	1.0	1.0	1.0	1.0	0.94166666	0.5	0.71428573	0.5	0.875	0.5	0.33333334	0.0	0.3013468	0.0	0.0	0.0	0.09090909	0.0	0.0	0.0	0.0	0.0
0.7142857	0.2	0.33333334	0.2	0.2857143	0.2	0.11111111	0.0	0.67619056	0.0	0.2	0.0	0.42857143	0.0	0.0	0.0	1.0	1.0	1.0	1.0	1.0	1.0	1.0	1.0	1.0	1.0	1.0	1.0	1.0	1.0	1.0	1.0	0.68333334	0.16666667	0.46153846	0.16666667	0.625	0.16666667	0.09090909	0.0	0.57380956	0.15811388	0.26666668	0.15384616	0.2	0.15384616	0.083333336	0.0	0.6666667	0.0
0.58730155	0.16903085	0.2857143	0.16666667	0.33333334	0.16666667	0.09090909	0.0	0.55	0.0	0.0	0.0	0.125	0.0	0.0	0.0	1.0	1.0	1.0	1.0	1.0	1.0	1.0	1.0	1.0	1.0	1.0	1.0	1.0	1.0	1.0	1.0	0.8666667	0.33333334	0.5714286	0.33333334	0.75	0.33333334	0.2	0.0	0.5492064	0.12403473	0.2	0.11111111	0.33333334	0.11111111	0.05882353	0.0	0.0	0.0
0.5619047	0.0	0.4	0.0	0.2857143	0.0	0.0	0.0	0.5619047	0.0	0.0	0.0	0.2857143	0.0	0.0	0.0	1.0	1.0	1.0	1.0	1.0	1.0	1.0	1.0	1.0	1.0	1.0	1.0	1.0	1.0	1.0	1.0	0.68333334	0.16666667	0.46153846	0.16666667	0.625	0.16666667	0.09090909	0.0	0.552381	0.0	0.26086956	0.0	0.3	0.0	0.0	0.0	0.0	0.0
0.53968257	0.0	0.0	0.0	0.14285715	0.0	0.0	0.0	0.46666667	0.0	0.0	0.0	0.0	0.0	0.0	0.0	1.0	1.0	1.0	1.0	1.0	1.0	1.0	1.0	1.0	1.0	1.0	1.0	1.0	1.0	1.0	1.0	0.8222222	0.16666667	0.46153846	0.16666667	0.625	0.16666667	0.09090909	0.0	0.5238095	0.0	0.0	0.0	0.2857143	0.0	0.0	0.0	1.0	1.0
0.43650794	0.0	0.0	0.0	0.0	0.0	0.0	0.0	0.0	0.0	0.0	0.0	0.0	0.0	0.0	0.0	0.0	0.0	0.0	0.0	0.0	0.0	0.0	0.0	1.0	1.0	1.0	1.0	1.0	1.0	1.0	1.0	0.68333334	0.16666667	0.46153846	0.16666667	0.625	0.16666667	0.09090909	0.0	0.4650794	0.0	0.26666668	0.0	0.3	0.0	0.0	0.0	0.6666667	0.0
0.4900794	0.0	0.15384616	0.0	0.25	0.0	0.0	0.0	0.46666667	0.0	0.0	0.0	0.2	0.0	0.0	0.0	0.0	0.0	0.0	0.0	0.0	0.0	0.0	0.0	1.0	1.0	1.0	1.0	1.0	1.0	1.0	1.0	0.8444444	0.33333334	0.61538464	0.33333334	0.75	0.33333334	0.2	0.0	0.53968257	0.0	0.0	0.0	0.14285715	0.0	0.0	0.0	0.6666667	0.0
0.73333335	0.0	0.0	0.0	0.2	0.0	0.0	0.0	0.4900794	0.0	0.0	0.0	0.125	0.0	0.0	0.0	1.0	1.0	1.0	1.0	1.0	1.0	1.0	1.0	1.0	1.0	1.0	1.0	1.0	1.0	1.0	1.0	0.8222222	0.33333334	0.5714286	0.33333334	0.75	0.33333334	0.2	0.0	0.6333334	0.0	0.15384616	0.0	0.3	0.0	0.0	0.0	0.0	0.0
0.0	0.0	0.0	0.0	0.0	0.0	0.0	0.0	0.5138889	0.20412415	0.36363637	0.2	0.375	0.2	0.11111111	0.0	0.0	0.0	0.0	0.0	0.0	0.0	0.0	0.0	1.0	1.0	1.0	1.0	1.0	1.0	1.0	1.0	0.93333334	0.33333334	0.71428573	0.33333334	0.75	0.33333334	0.2	0.0	0.454386	0.0	0.22222222	0.0	0.21052632	0.0	0.0	0.0	0.0	0.0
0.4642857	0.0	0.0	0.0	0.14285715	0.0	0.0	0.0	0.5138889	0.0	0.16666667	0.0	0.375	0.0	0.0	0.0	0.0	0.0	0.0	0.0	0.0	0.0	0.0	0.0	1.0	1.0	1.0	1.0	1.0	1.0	1.0	1.0	0.8666667	0.33333334	0.5714286	0.33333334	0.75	0.33333334	0.2	0.0	0.454386	0.0	0.074074075	0.0	0.21052632	0.0	0.0	0.0	0.0	0.0
0.6309524	0.0	0.16666667	0.0	0.14285715	0.0	0.0	0.0	0.0	0.0	0.0	0.0	0.0	0.0	0.0	0.0	1.0	1.0	1.0	1.0	1.0	1.0	1.0	1.0	1.0	1.0	1.0	1.0	1.0	1.0	1.0	1.0	0.8222222	0.33333334	0.5714286	0.33333334	0.75	0.33333334	0.2	0.0	0.65000004	0.0	0.0	0.0	0.3	0.0	0.0	0.0	0.0	0.0
0.5555556	0.0	0.0	0.0	0.16666667	0.0	0.0	0.0	0.5238095	0.0	0.0	0.0	0.14285715	0.0	0.0	0.0	0.0	0.0	0.0	0.0	0.0	0.0	0.0	0.0	1.0	1.0	1.0	1.0	1.0	1.0	1.0	1.0	0.8952381	0.33333334	0.5714286	0.33333334	0.75	0.33333334	0.2	0.0	0.5153509	0.06482037	0.1875	0.06451613	0.15789473	0.06451613	0.033333335	0.0	0.0	0.0
0.5888889	0.0	0.0	0.0	0.33333334	0.0	0.0	0.0	0.42261901	0.0	0.0	0.0	0.0	0.0	0.0	0.0	1.0	1.0	1.0	1.0	1.0	1.0	1.0	1.0	1.0	1.0	1.0	1.0	1.0	1.0	1.0	1.0	0.94166666	0.5	0.71428573	0.5	0.875	0.5	0.33333334	0.0	0.44047618	0.0	0.0	0.0	0.125	0.0	0.0	0.0	1.0	1.0
0.625	0.0	0.16666667	0.0	0.375	0.0	0.0	0.0	0.5238095	0.0	0.0	0.0	0.14285715	0.0	0.0	0.0	0.0	0.0	0.0	0.0	0.0	0.0	0.0	0.0	0.9444444	0.75	0.8	0.75	0.8333333	0.75	0.6	0.0	0.93333334	0.33333334	0.5714286	0.33333334	0.75	0.33333334	0.2	0.0	0.47222224	0.0	0.0	0.0	0.125	0.0	0.0	0.0	0.6666667	0.0
0.48333335	0.0	0.0	0.0	0.2	0.0	0.0	0.0	0.5407407	0.0	0.16666667	0.0	0.22222222	0.0	0.0	0.0	0.0	0.0	0.0	0.0	0.0	0.0	0.0	0.0	1.0	1.0	1.0	1.0	1.0	1.0	1.0	1.0	0.8666667	0.33333334	0.61538464	0.33333334	0.75	0.33333334	0.2	0.0	0.50714284	0.0	0.17391305	0.0	0.2	0.0	0.0	0.0	0.0	0.0
0.44761905	0.0	0.0	0.0	0.14285715	0.0	0.0	0.0	0.0	0.0	0.0	0.0	0.0	0.0	0.0	0.0	1.0	1.0	1.0	1.0	1.0	1.0	1.0	1.0	1.0	1.0	1.0	1.0	1.0	1.0	1.0	1.0	0.93333334	0.33333334	0.61538464	0.33333334	0.75	0.33333334	0.2	0.0	0.663492	0.0	0.26086956	0.0	0.25	0.0	0.0	0.0	0.0	0.0
0.45555556	0.0	0.0	0.0	0.16666667	0.0	0.0	0.0	0.5648148	0.0	0.0	0.0	0.33333334	0.0	0.0	0.0	0.0	0.0	0.0	0.0	0.0	0.0	0.0	0.0	1.0	1.0	1.0	1.0	1.0	1.0	1.0	1.0	0.8666667	0.33333334	0.61538464	0.33333334	0.75	0.33333334	0.2	0.0	0.43888888	0.0	0.0	0.0	0.15	0.0	0.0	0.0	0.0	0.0
0.44444445	0.0	0.0	0.0	0.0	0.0	0.0	0.0	0.60714287	0.0	0.0	0.0	0.125	0.0	0.0	0.0	0.0	0.0	0.0	0.0	0.0	0.0	0.0	0.0	1.0	1.0	1.0	1.0	1.0	1.0	1.0	1.0	0.68333334	0.16666667	0.42857143	0.16666667	0.625	0.16666667	0.09090909	0.0	0.0	0.0	0.0	0.0	0.0	0.0	0.0	0.0	0.0	0.0
0.43650794	0.0	0.0	0.0	0.14285715	0.0	0.0	0.0	0.9345238	0.5	0.5714286	0.5	0.625	0.5	0.33333334	0.0	1.0	1.0	1.0	1.0	1.0	1.0	1.0	1.0	0.0	0.0	0.0	0.0	0.0	0.0	0.0	0.0	0.825	0.16666667	0.2857143	0.16666667	0.625	0.16666667	0.09090909	0.0	1.0	1.0	1.0	1.0	1.0	1.0	1.0	1.0	1.0	1.0
0.0	0.0	0.0	0.0	0.0	0.0	0.0	0.0	0.5833333	0.0	0.0	0.0	0.25	0.0	0.0	0.0	1.0	1.0	1.0	1.0	1.0	1.0	1.0	1.0	1.0	1.0	1.0	1.0	1.0	1.0	1.0	1.0	0.8666667	0.33333334	0.5714286	0.33333334	0.75	0.33333334	0.2	0.0	0.5	0.0	0.0	0.0	0.22222222	0.0	0.0	0.0	0.0	0.0
0.0	0.0	0.0	0.0	0.0	0.0	0.0	0.0	0.5378788	0.13608277	0.23529412	0.13333334	0.18181819	0.13333334	0.071428575	0.0	0.0	0.0	0.0	0.0	0.0	0.0	0.0	0.0	1.0	1.0	1.0	1.0	1.0	1.0	1.0	1.0	0.8444444	0.33333334	0.5714286	0.33333334	0.75	0.33333334	0.2	0.0	0.5	0.0	0.0	0.0	0.16666667	0.0	0.0	0.0	1.0	1.0
0.45555556	0.0	0.0	0.0	0.0	0.0	0.0	0.0	0.6011905	0.0	0.0	0.0	0.125	0.0	0.0	0.0	1.0	1.0	1.0	1.0	1.0	1.0	1.0	1.0	1.0	1.0	1.0	1.0	1.0	1.0	1.0	1.0	0.8222222	0.16666667	0.42857143	0.16666667	0.625	0.16666667	0.09090909	0.0	0.37301588	0.0	0.18181819	0.0	0.2857143	0.0	0.0	0.0	1.0	1.0
0.0	0.0	0.0	0.0	0.0	0.0	0.0	0.0	0.0	0.0	0.0	0.0	0.0	0.0	0.0	0.0	1.0	1.0	1.0	1.0	1.0	1.0	1.0	1.0	1.0	1.0	1.0	1.0	1.0	1.0	1.0	1.0	0.85555553	0.20412415	0.5	0.2	0.625	0.2	0.11111111	0.0	0.53968257	0.0	0.0	0.0	0.2857143	0.0	0.0	0.0	0.0	0.0
0.44761905	0.0	0.0	0.0	0.14285715	0.0	0.0	0.0	0.44761905	0.0	0.0	0.0	0.14285715	0.0	0.0	0.0	0.0	0.0	0.0	0.0	0.0	0.0	0.0	0.0	1.0	1.0	1.0	1.0	1.0	1.0	1.0	1.0	0.85555553	0.20412415	0.54545456	0.2	0.625	0.2	0.11111111	0.0	0.45238099	0.0	0.1	0.0	0.1904762	0.0	0.0	0.0	1.0	1.0
0.0	0.0	0.0	0.0	0.0	0.0	0.0	0.0	0.61904764	0.2	0.33333334	0.2	0.42857143	0.2	0.11111111	0.0	0.0	0.0	0.0	0.0	0.0	0.0	0.0	0.0	1.0	1.0	1.0	1.0	1.0	1.0	1.0	1.0	0.8022222	0.20412415	0.5	0.2	0.625	0.2	0.11111111	0.0	0.55	0.0	0.0	0.0	0.2	0.0	0.0	0.0	0.6666667	0.0
0.7388889	0.0	0.22222222	0.0	0.33333334	0.0	0.0	0.0	0.0	0.0	0.0	0.0	0.0	0.0	0.0	0.0	0.0	0.0	0.0	0.0	0.0	0.0	0.0	0.0	1.0	1.0	1.0	1.0	1.0	1.0	1.0	1.0	0.93333334	0.20412415	0.5	0.2	0.75	0.2	0.11111111	0.0	0.5555556	0.0	0.0	0.0	0.16666667	0.0	0.0	0.0	0.6666667	0.0
0.5619047	0.0	0.0	0.0	0.14285715	0.0	0.0	0.0	0.35714284	0.0	0.16666667	0.0	0.2857143	0.0	0.0	0.0	0.0	0.0	0.0	0.0	0.0	0.0	0.0	0.0	1.0	1.0	1.0	1.0	1.0	1.0	1.0	1.0	0.85555553	0.20412415	0.5	0.2	0.625	0.2	0.11111111	0.0	0.6666667	0.0	0.0	0.0	0.5	0.0	0.0	0.0	0.6666667	0.0
0.45555556	0.0	0.0	0.0	0.16666667	0.0	0.0	0.0	0.5619047	0.0	0.2	0.0	0.2857143	0.0	0.0	0.0	0.0	0.0	0.0	0.0	0.0	0.0	0.0	0.0	1.0	1.0	1.0	1.0	1.0	1.0	1.0	1.0	0.85555553	0.20412415	0.5	0.2	0.625	0.2	0.11111111	0.0	0.44152045	0.0	0.0	0.0	0.21052632	0.0	0.0	0.0	0.0	0.0
0.68333334	0.0	0.0	0.0	0.375	0.0	0.0	0.0	0.4416667	0.0	0.0	0.0	0.125	0.0	0.0	0.0	0.0	0.0	0.0	0.0	0.0	0.0	0.0	0.0	1.0	1.0	1.0	1.0	1.0	1.0	1.0	1.0	0.8666667	0.33333334	0.5714286	0.33333334	0.75	0.33333334	0.2	0.0	0.53968257	0.0	0.0	0.0	0.14285715	0.0	0.0	0.0	0.0	0.0
0.4416667	0.0	0.0	0.0	0.125	0.0	0.0	0.0	0.7	0.28867513	0.44444445	0.2857143	0.5	0.2857143	0.16666667	0.0	0.0	0.0	0.0	0.0	0.0	0.0	0.0	0.0	1.0	1.0	1.0	1.0	1.0	1.0	1.0	1.0	0.8666667	0.16666667	0.42857143	0.16666667	0.625	0.16666667	0.09090909	0.0	0.45906433	0.0	0.08695652	0.0	0.15789473	0.0	0.0	0.0	0.0	0.0
0.38333333	0.0	0.18181819	0.0	0.125	0.0	0.0	0.0	0.46666667	0.0	0.0	0.0	0.0	0.0	0.0	0.0	0.0	0.0	0.0	0.0	0.0	0.0	0.0	0.0	1.0	1.0	1.0	1.0	1.0	1.0	1.0	1.0	0.8666667	0.16666667	0.42857143	0.16666667	0.625	0.16666667	0.09090909	0.0	0.36111113	0.0	0.0	0.0	0.125	0.0	0.0	0.0	0.0	0.0
0.46666667	0.0	0.0	0.0	0.2	0.0	0.0	0.0	0.43650794	0.0	0.0	0.0	0.0	0.0	0.0	0.0	1.0	1.0	1.0	1.0	1.0	1.0	1.0	1.0	1.0	1.0	1.0	1.0	1.0	1.0	1.0	1.0	0.93333334	0.33333334	0.5714286	0.33333334	0.75	0.33333334	0.2	0.0	0.43055558	0.0	0.16666667	0.0	0.125	0.0	0.0	0.0	0.0	0.0
0.0	0.0	0.0	0.0	0.0	0.0	0.0	0.0	0.4888889	0.0	0.0	0.0	0.2	0.0	0.0	0.0	1.0	1.0	1.0	1.0	1.0	1.0	1.0	1.0	1.0	1.0	1.0	1.0	1.0	1.0	1.0	1.0	0.8222222	0.33333334	0.5714286	0.33333334	0.75	0.33333334	0.2	0.0	0.5	0.0	0.42857143	0.0	0.0	0.0	0.0	0.0	0.0	0.0
0.0	0.0	0.0	0.0	0.0	0.0	0.0	0.0	0.0	0.0	0.0	0.0	0.25	0.0	0.0	0.0	0.0	0.0	0.0	0.0	0.0	0.0	0.0	0.0	1.0	1.0	1.0	1.0	1.0	1.0	1.0	1.0	0.8952381	0.33333334	0.5714286	0.33333334	0.75	0.33333334	0.2	0.0	0.4416667	0.0	0.0	0.0	0.0	0.0	0.0	0.0	0.0	0.0
0.5694445	0.0	0.0	0.0	0.33333334	0.0	0.0	0.0	0.0	0.0	0.0	0.0	0.0	0.0	0.0	0.0	0.0	0.0	0.0	0.0	0.0	0.0	0.0	0.0	1.0	1.0	1.0	1.0	1.0	1.0	1.0	1.0	0.7777778	0.33333334	0.5714286	0.33333334	0.75	0.33333334	0.2	0.0	0.5674603	0.0	0.08	0.0	0.1904762	0.0	0.0	0.0	0.0	0.0
0.6296296	0.0	0.125	0.0	0.33333334	0.0	0.0	0.0	0.0	0.0	0.0	0.0	0.0	0.0	0.0	0.0	0.0	0.0	0.0	0.0	0.0	0.0	0.0	0.0	1.0	1.0	1.0	1.0	1.0	1.0	1.0	1.0	0.68333334	0.16666667	0.46153846	0.16666667	0.625	0.16666667	0.09090909	0.0	0.39484128	0.0	0.0	0.0	0.0952381	0.0	0.0	0.0	0.0	0.0
0.45370373	0.0	0.0	0.0	0.22222222	0.0	0.0	0.0	0.0	0.0	0.0	0.0	0.0	0.0	0.0	0.0	1.0	1.0	1.0	1.0	1.0	1.0	1.0	1.0	1.0	1.0	1.0	1.0	1.0	1.0	1.0	1.0	0.8666667	0.33333334	0.5714286	0.33333334	0.75	0.33333334	0.2	0.0	0.57301587	0.0	0.074074075	0.0	0.2857143	0.0	0.0	0.0	0.0	0.0
0.0	0.0	0.0	0.0	0.22222222	0.0	0.0	0.0	0.0	0.0	0.0	0.0	0.0	0.0	0.0	0.0	0.0	0.0	0.0	0.0	0.0	0.0	0.0	0.0	1.0	1.0	1.0	1.0	1.0	1.0	1.0	1.0	0.5833333	0.33333334	0.42857143	0.33333334	0.5	0.33333334	0.2	0.0	0.6460318	0.051298916	0.3529412	0.055555556	0.2857143	0.055555556	0.028571429	0.0	1.0	1.0
0.6481481	0.0	0.26666668	0.0	0.33333334	0.0	0.0	0.0	0.0	0.0	0.0	0.0	0.0	0.0	0.0	0.0	0.0	0.0	0.0	0.0	0.0	0.0	0.0	0.0	1.0	1.0	1.0	1.0	1.0	1.0	1.0	1.0	0.8666667	0.33333334	0.5714286	0.33333334	0.75	0.33333334	0.2	0.0	0.56746036	0.0	0.13793103	0.0	0.3809524	0.0	0.0	0.0	0.0	0.0
0.44444445	0.0	0.0	0.0	0.0	0.0	0.0	0.0	0.0	0.0	0.0	0.0	0.0	0.0	0.0	0.0	1.0	1.0	1.0	1.0	1.0	1.0	1.0	1.0	0.0	0.0	0.0	0.0	0.0	0.0	0.0	0.0	0.6666667	0.16666667	0.2857143	0.16666667	0.5	0.16666667	0.09090909	0.0	1.0	1.0	1.0	1.0	1.0	1.0	1.0	1.0	1.0	1.0
0.5138889	0.0	0.0	0.0	0.25	0.0	0.0	0.0	0.0	0.0	0.0	0.0	0.0	0.0	0.0	0.0	1.0	1.0	1.0	1.0	1.0	1.0	1.0	1.0	1.0	1.0	1.0	1.0	1.0	1.0	1.0	1.0	0.8666667	0.33333334	0.5	0.33333334	0.75	0.33333334	0.2	0.0	0.39523807	0.0	0.060606062	0.0	0.14285715	0.0	0.0	0.0	1.0	1.0
0.5555556	0.0	0.0	0.0	0.16666667	0.0	0.0	0.0	0.45833334	0.0	0.13333334	0.0	0.11111111	0.0	0.0	0.0	1.0	1.0	1.0	1.0	1.0	1.0	1.0	1.0	1.0	1.0	1.0	1.0	1.0	1.0	1.0	1.0	0.8	0.28867513	0.36363637	0.18181819	0.625	0.18181819	0.1	0.0	0.43650794	0.0	0.0	0.0	0.0952381	0.0	0.0	0.0	1.0	1.0
0.53968257	0.0	0.0	0.0	0.2857143	0.0	0.0	0.0	0.5238095	0.18257418	0.30769232	0.18181819	0.375	0.18181819	0.1	0.0	0.0	0.0	0.0	0.0	0.0	0.0	0.0	0.0	1.0	1.0	1.0	1.0	1.0	1.0	1.0	1.0	0.8833333	0.4330127	0.54545456	0.36363637	0.75	0.36363637	0.22222222	0.0	0.584127	0.10259783	0.15384616	0.083333336	0.23809524	0.083333336	0.04347826	0.0	0.6666667	0.0
0.64285713	0.0	0.0	0.0	0.2857143	0.0	0.0	0.0	0.46666667	0.0	0.0	0.0	0.0	0.0	0.0	0.0	1.0	1.0	1.0	1.0	1.0	1.0	1.0	1.0	1.0	1.0	1.0	1.0	1.0	1.0	1.0	1.0	0.5833333	0.14433756	0.5	0.18181819	0.5	0.18181819	0.1	0.0	0.0	0.0	0.0	0.0	0.0	0.0	0.0	0.0	0.0	0.0
0.6309524	0.0	0.0	0.0	0.14285715	0.0	0.0	0.0	0.5619047	0.0	0.2	0.0	0.2857143	0.0	0.0	0.0	0.0	0.0	0.0	0.0	0.0	0.0	0.0	0.0	1.0	1.0	1.0	1.0	1.0	1.0	1.0	1.0	0.8222222	0.33333334	0.61538464	0.33333334	0.75	0.33333334	0.2	0.0	0.5317461	0.0	0.0	0.0	0.14285715	0.0	0.0	0.0	0.6666667	0.0
0.64285713	0.0	0.0	0.0	0.2857143	0.0	0.0	0.0	0.5472222	0.0	0.0	0.0	0.25	0.0	0.0	0.0	0.0	0.0	0.0	0.0	0.0	0.0	0.0	0.0	1.0	1.0	1.0	1.0	1.0	1.0	1.0	1.0	0.8222222	0.33333334	0.5714286	0.33333334	0.75	0.33333334	0.2	0.0	0.42857143	0.0	0.0	0.0	0.14285715	0.0	0.0	0.0	0.6666667	0.0
0.5619047	0.0	0.0	0.0	0.2857143	0.0	0.0	0.0	0.0	0.0	0.0	0.0	0.0	0.0	0.0	0.0	1.0	1.0	1.0	1.0	1.0	1.0	1.0	1.0	1.0	1.0	1.0	1.0	1.0	1.0	1.0	1.0	0.8222222	0.33333334	0.5714286	0.33333334	0.75	0.33333334	0.2	0.0	0.60714287	0.0	0.0	0.0	0.25	0.0	0.0	0.0	0.0	0.0
0.47222224	0.0	0.0	0.0	0.16666667	0.0	0.0	0.0	0.55833334	0.0	0.25	0.0	0.2	0.0	0.0	0.0	0.0	0.0	0.0	0.0	0.0	0.0	0.0	0.0	1.0	1.0	1.0	1.0	1.0	1.0	1.0	1.0	0.90833336	0.5	0.71428573	0.5	0.875	0.5	0.33333334	0.0	0.55	0.0	0.0	0.0	0.2	0.0	0.0	0.0	1.0	1.0
0.0	0.0	0.22222222	0.0	0.0	0.0	0.0	0.0	0.68333334	0.0	0.16666667	0.0	0.3	0.0	0.0	0.0	0.0	0.0	0.0	0.0	0.0	0.0	0.0	0.0	1.0	1.0	1.0	1.0	1.0	1.0	1.0	1.0	0.8222222	0.33333334	0.5714286	0.33333334	0.75	0.33333334	0.2	0.0	0.48333335	0.0	0.0	0.0	0.0	0.0	0.0	0.0	1.0	1.0
1.0	1.0	1.0	1.0	1.0	1.0	1.0	1.0	0.41428575	0.0	0.0	0.0	0.1	0.0	0.0	0.0	0.0	0.0	0.0	0.0	0.0	0.0	0.0	0.0	1.0	1.0	1.0	1.0	1.0	1.0	1.0	1.0	0.5833333	0.0	0.14285715	0.0	0.375	0.0	0.0	0.0	1.0	1.0	1.0	1.0	1.0	1.0	1.0	1.0	0.0	0.0
0.5619047	0.0	0.0	0.0	0.2857143	0.0	0.0	0.0	0.43650794	0.0	0.0	0.0	0.14285715	0.0	0.0	0.0	1.0	1.0	1.0	1.0	1.0	1.0	1.0	1.0	1.0	1.0	1.0	1.0	1.0	1.0	1.0	1.0	0.8222222	0.33333334	0.61538464	0.33333334	0.75	0.33333334	0.2	0.0	0.5825397	0.0	0.0	0.0	0.1904762	0.0	0.0	0.0	0.0	0.0
0.5777778	0.0	0.0	0.0	0.16666667	0.0	0.0	0.0	0.5119048	0.0	0.16666667	0.0	0.25	0.0	0.0	0.0	1.0	1.0	1.0	1.0	1.0	1.0	1.0	1.0	1.0	1.0	1.0	1.0	1.0	1.0	1.0	1.0	0.93333334	0.5	0.71428573	0.5	0.875	0.5	0.33333334	0.0	0.45238099	0.0	0.0	0.0	0.14285715	0.0	0.0	0.0	0.6111111	0.0
0.6333333	0.0	0.0	0.0	0.4	0.0	0.0	0.0	0.42857143	0.0	0.0	0.0	0.14285715	0.0	0.0	0.0	0.0	0.0	0.0	0.0	0.0	0.0	0.0	0.0	1.0	1.0	1.0	1.0	1.0	1.0	1.0	1.0	0.94166666	0.5	0.71428573	0.5	0.875	0.5	0.33333334	0.0	0.45238099	0.0	0.0	0.0	0.14285715	0.0	0.0	0.0	0.6111111	0.0
0.61904764	0.0	0.16666667	0.0	0.14285715	0.0	0.0	0.0	0.5777778	0.0	0.0	0.0	0.16666667	0.0	0.0	0.0	0.0	0.0	0.0	0.0	0.0	0.0	0.0	0.0	1.0	1.0	1.0	1.0	1.0	1.0	1.0	1.0	0.93333334	0.33333334	0.5714286	0.33333334	0.75	0.33333334	0.2	0.0	0.40873015	0.0	0.0	0.0	0.083333336	0.0	0.0	0.0	0.0	0.0
0.0	0.0	0.0	0.0	0.0	0.0	0.0	0.0	0.0	0.0	0.0	0.0	0.0	0.0	0.0	0.0	1.0	1.0	1.0	1.0	1.0	1.0	1.0	1.0	1.0	1.0	1.0	1.0	1.0	1.0	1.0	1.0	0.85555553	0.20412415	0.5	0.2	0.625	0.2	0.11111111	0.0	0.64869285	0.0	0.07692308	0.0	0.23529412	0.0	0.0	0.0	0.0	0.0
0.48333335	0.0	0.0	0.0	0.2	0.0	0.0	0.0	0.44761905	0.0	0.0	0.0	0.14285715	0.0	0.0	0.0	1.0	1.0	1.0	1.0	1.0	1.0	1.0	1.0	1.0	1.0	1.0	1.0	1.0	1.0	1.0	1.0	0.85555553	0.20412415	0.5	0.2	0.625	0.2	0.11111111	0.0	0.5240741	0.0	0.10526316	0.0	0.25	0.0	0.0	0.0	0.0	0.0
0.0	0.0	0.0	0.0	0.0	0.0	0.0	0.0	0.625	0.0	0.16666667	0.0	0.375	0.0	0.0	0.0	0.0	0.0	0.0	0.0	0.0	0.0	0.0	0.0	1.0	1.0	1.0	1.0	1.0	1.0	1.0	1.0	0.93333334	0.33333334	0.5714286	0.33333334	0.75	0.33333334	0.2	0.0	0.44444445	0.0	0.0	0.0	0.0	0.0	0.0	0.0	0.0	0.0
0.3452381	0.0	0.0	0.0	0.125	0.0	0.0	0.0	0.47727275	0.0	0.0	0.0	0.0	0.0	0.0	0.0	1.0	1.0	1.0	1.0	1.0	1.0	1.0	1.0	1.0	1.0	1.0	1.0	1.0	1.0	1.0	1.0	0.8666667	0.33333334	0.5714286	0.33333334	0.75	0.33333334	0.2	0.0	0.5625	0.0	0.10526316	0.0	0.125	0.0	0.0	0.0	0.0	0.0
0.43055558	0.0	0.0	0.0	0.125	0.0	0.0	0.0	0.6011905	0.0	0.16666667	0.0	0.375	0.0	0.0	0.0	0.0	0.0	0.0	0.0	0.0	0.0	0.0	0.0	1.0	1.0	1.0	1.0	1.0	1.0	1.0	1.0	0.8666667	0.33333334	0.5714286	0.33333334	0.75	0.33333334	0.2	0.0	0.5317461	0.0	0.0	0.0	0.2857143	0.0	0.0	0.0	0.0	0.0
0.48611113	0.0	0.0	0.0	0.25	0.0	0.0	0.0	0.625	0.0	0.16666667	0.0	0.125	0.0	0.0	0.0	1.0	1.0	1.0	1.0	1.0	1.0	1.0	1.0	1.0	1.0	1.0	1.0	1.0	1.0	1.0	1.0	0.94166666	0.5	0.71428573	0.5	0.875	0.5	0.33333334	0.0	0.49047622	0.0	0.13333334	0.0	0.2	0.0	0.0	0.0	1.0	1.0
0.6666667	0.0	0.0	0.0	0.16666667	0.0	0.0	0.0	0.38333333	0.0	0.0	0.0	0.125	0.0	0.0	0.0	1.0	1.0	1.0	1.0	1.0	1.0	1.0	1.0	1.0	1.0	1.0	1.0	1.0	1.0	1.0	1.0	0.8666667	0.33333334	0.5714286	0.33333334	0.75	0.33333334	0.2	0.0	0.47301587	0.0	0.0	0.0	0.13333334	0.0	0.0	0.0	0.0	0.0
0.49206352	0.0	0.0	0.0	0.14285715	0.0	0.0	0.0	0.68333334	0.0	0.0	0.0	0.375	0.0	0.0	0.0	1.0	1.0	1.0	1.0	1.0	1.0	1.0	1.0	1.0	1.0	1.0	1.0	1.0	1.0	1.0	1.0	0.8666667	0.33333334	0.5714286	0.33333334	0.75	0.33333334	0.2	0.0	0.5238095	0.0	0.16666667	0.0	0.0	0.0	0.0	0.0	0.0	0.0
0.5111111	0.0	0.0	0.0	0.0	0.0	0.0	0.0	0.47222224	0.0	0.0	0.0	0.125	0.0	0.0	0.0	1.0	1.0	1.0	1.0	1.0	1.0	1.0	1.0	1.0	1.0	1.0	1.0	1.0	1.0	1.0	1.0	0.93333334	0.33333334	0.5714286	0.33333334	0.75	0.33333334	0.2	0.0	0.51890755	0.0	0.09090909	0.0	0.1764706	0.0	0.0	0.0	1.0	1.0
0.0	0.0	0.0	0.0	0.0	0.0	0.0	0.0	0.53968257	0.0	0.18181819	0.0	0.14285715	0.0	0.0	0.0	1.0	1.0	1.0	1.0	1.0	1.0	1.0	1.0	0.96111107	0.28867513	0.6666667	0.2857143	0.8333333	0.2857143	0.16666667	0.0	0.93333334	0.5	0.71428573	0.5	0.875	0.5	0.33333334	0.0	0.5565875	0.06262243	0.24242425	0.0625	0.15789473	0.0625	0.032258064	0.0	0.6666667	0.0
0.65555555	0.0	0.0	0.0	0.33333334	0.0	0.0	0.0	0.4888889	0.0	0.0	0.0	0.2	0.0	0.0	0.0	0.0	0.0	0.0	0.0	0.0	0.0	0.0	0.0	0.96111107	0.28867513	0.6666667	0.2857143	0.8333333	0.2857143	0.16666667	0.0	0.8222222	0.33333334	0.5714286	0.33333334	0.75	0.33333334	0.2	0.0	0.46613193	0.0860663	0.30769232	0.083333336	0.23529412	0.083333336	0.04347826	0.0	0.0	0.0
0.44444445	0.0	0.0	0.0	0.16666667	0.0	0.0	0.0	0.4416667	0.0	0.0	0.0	0.125	0.0	0.0	0.0	0.0	0.0	0.0	0.0	0.0	0.0	0.0	0.0	1.0	1.0	1.0	1.0	1.0	1.0	1.0	1.0	0.94166666	0.5	0.71428573	0.5	0.875	0.5	0.33333334	0.0	0.41851854	0.0	0.0	0.0	0.055555556	0.0	0.0	0.0	0.6666667	0.0
0.46666667	0.0	0.0	0.0	0.2	0.0	0.0	0.0	0.0	0.0	0.0	0.0	0.0	0.0	0.0	0.0	0.0	0.0	0.0	0.0	0.0	0.0	0.0	0.0	1.0	1.0	1.0	1.0	1.0	1.0	1.0	1.0	0.8222222	0.33333334	0.5714286	0.33333334	0.75	0.33333334	0.2	0.0	0.4969697	0.0	0.083333336	0.0	0.09090909	0.0	0.0	0.0	1.0	1.0
0.45555556	0.0	0.0	0.0	0.16666667	0.0	0.0	0.0	0.66269845	0.0	0.0	0.0	0.2857143	0.0	0.0	0.0	0.0	0.0	0.0	0.0	0.0	0.0	0.0	0.0	0.9809524	0.8944272	0.90909094	0.8888889	0.85714287	0.8888889	0.8	0.0	0.8666667	0.33333334	0.5714286	0.33333334	0.75	0.33333334	0.2	0.0	1.0	1.0	1.0	1.0	1.0	1.0	1.0	1.0	1.0	1.0
0.0	0.0	0.0	0.0	0.0	0.0	0.0	0.0	0.5619047	0.0	0.0	0.0	0.2857143	0.0	0.0	0.0	1.0	1.0	1.0	1.0	1.0	1.0	1.0	1.0	1.0	1.0	1.0	1.0	1.0	1.0	1.0	1.0	0.8666667	0.16666667	0.46153846	0.16666667	0.625	0.16666667	0.09090909	0.0	0.5185185	0.0	0.0	0.0	0.22222222	0.0	0.0	0.0	0.0	0.0
0.41203704	0.0	0.0	0.0	0.0	0.0	0.0	0.0	0.53968257	0.0	0.0	0.0	0.2857143	0.0	0.0	0.0	1.0	1.0	1.0	1.0	1.0	1.0	1.0	1.0	1.0	1.0	1.0	1.0	1.0	1.0	1.0	1.0	0.8444444	0.33333334	0.5714286	0.33333334	0.75	0.33333334	0.2	0.0	0.36111113	0.0	0.0	0.0	0.125	0.0	0.0	0.0	0.0	0.0
0.4074074	0.0	0.0	0.0	0.11111111	0.0	0.0	0.0	0.0	0.0	0.0	0.0	0.14285715	0.0	0.0	0.0	1.0	1.0	1.0	1.0	1.0	1.0	1.0	1.0	1.0	1.0	1.0	1.0	1.0	1.0	1.0	1.0	0.8222222	0.33333334	0.61538464	0.33333334	0.75	0.33333334	0.2	0.0	0.625	0.0	0.16666667	0.0	0.375	0.0	0.0	0.0	1.0	1.0
0.5462963	0.0	0.25	0.0	0.22222222	0.0	0.0	0.0	0.61904764	0.0	0.18181819	0.0	0.2857143	0.0	0.0	0.0	0.0	0.0	0.0	0.0	0.0	0.0	0.0	0.0	1.0	1.0	1.0	1.0	1.0	1.0	1.0	1.0	0.93333334	0.33333334	0.5714286	0.33333334	0.75	0.33333334	0.2	0.0	0.60714287	0.0	0.0	0.0	0.25	0.0	0.0	0.0	1.0	1.0
0.43703702	0.0	0.0	0.0	0.22222222	0.0	0.0	0.0	0.4642857	0.0	0.0	0.0	0.14285715	0.0	0.0	0.0	0.0	0.0	0.0	0.0	0.0	0.0	0.0	0.0	1.0	1.0	1.0	1.0	1.0	1.0	1.0	1.0	0.8666667	0.33333334	0.5714286	0.33333334	0.75	0.33333334	0.2	0.0	0.5648148	0.0	0.13333334	0.0	0.22222222	0.0	0.0	0.0	1.0	1.0
0.5407407	0.0	0.16666667	0.0	0.11111111	0.0	0.0	0.0	0.6011905	0.0	0.0	0.0	0.25	0.0	0.0	0.0	0.0	0.0	0.0	0.0	0.0	0.0	0.0	0.0	1.0	1.0	1.0	1.0	1.0	1.0	1.0	1.0	0.68333334	0.16666667	0.42857143	0.16666667	0.625	0.16666667	0.09090909	0.0	0.5474638	0.0	0.071428575	0.0	0.2173913	0.0	0.0	0.0	0.0	0.0
0.4179894	0.0	0.14285715	0.0	0.11111111	0.0	0.0	0.0	0.0	0.0	0.0	0.0	0.0	0.0	0.0	0.0	0.0	0.0	0.0	0.0	0.0	0.0	0.0	0.0	1.0	1.0	1.0	1.0	1.0	1.0	1.0	1.0	0.90833336	0.5	0.7692308	0.5	0.875	0.5	0.33333334	0.0	0.5	0.0	0.0	0.0	0.25	0.0	0.0	0.0	0.0	0.0
0.4777778	0.0	0.0	0.0	0.1	0.0	0.0	0.0	0.43650794	0.0	0.0	0.0	0.0	0.0	0.0	0.0	1.0	1.0	1.0	1.0	1.0	1.0	1.0	1.0	1.0	1.0	1.0	1.0	1.0	1.0	1.0	1.0	0.8666667	0.33333334	0.5714286	0.33333334	0.75	0.33333334	0.2	0.0	0.9444444	0.25	0.4	0.25	0.6666667	0.25	0.14285715	0.0	1.0	1.0
0.6296296	0.0	0.0	0.0	0.11111111	0.0	0.0	0.0	0.43055558	0.0	0.0	0.0	0.0	0.0	0.0	0.0	1.0	1.0	1.0	1.0	1.0	1.0	1.0	1.0	1.0	1.0	1.0	1.0	1.0	1.0	1.0	1.0	0.8666667	0.33333334	0.5714286	0.33333334	0.75	0.33333334	0.2	0.0	0.44444445	0.0	0.0952381	0.0	0.16666667	0.0	0.0	0.0	0.6666667	0.0
0.5	0.0	0.0	0.0	0.16666667	0.0	0.0	0.0	0.7388889	0.28867513	0.44444445	0.2857143	0.6666667	0.2857143	0.16666667	0.0	0.0	0.0	0.0	0.0	0.0	0.0	0.0	0.0	1.0	1.0	1.0	1.0	1.0	1.0	1.0	1.0	0.8222222	0.33333334	0.61538464	0.33333334	0.75	0.33333334	0.2	0.0	0.6388889	0.26726124	0.4	0.22222222	0.3125	0.22222222	0.125	0.0	0.0	0.0
0.0	0.0	0.0	0.0	0.11111111	0.0	0.0	0.0	0.0	0.0	0.0	0.0	0.0	0.0	0.0	0.0	1.0	1.0	1.0	1.0	1.0	1.0	1.0	1.0	1.0	1.0	1.0	1.0	1.0	1.0	1.0	1.0	0.68333334	0.16666667	0.46153846	0.16666667	0.625	0.16666667	0.09090909	0.0	0.6666667	0.0	0.0	0.0	0.33333334	0.0	0.0	0.0	1.0	1.0
0.0	0.0	0.0	0.0	0.0	0.0	0.0	0.0	0.53968257	0.0	0.0	0.0	0.2857143	0.0	0.0	0.0	0.0	0.0	0.0	0.0	0.0	0.0	0.0	0.0	1.0	1.0	1.0	1.0	1.0	1.0	1.0	1.0	0.8666667	0.33333334	0.61538464	0.33333334	0.625	0.33333334	0.2	0.0	0.5555556	0.0	0.1	0.0	0.16666667	0.0	0.0	0.0	0.0	0.0
0.5119048	0.0	0.0	0.0	0.125	0.0	0.0	0.0	0.5185185	0.0	0.0	0.0	0.22222222	0.0	0.0	0.0	0.0	0.0	0.0	0.0	0.0	0.0	0.0	0.0	1.0	1.0	1.0	1.0	1.0	1.0	1.0	1.0	0.93333334	0.33333334	0.5714286	0.33333334	0.75	0.33333334	0.2	0.0	0.625	0.0	0.16666667	0.0	0.375	0.0	0.0	0.0	1.0	1.0
0.53968257	0.0	0.0	0.0	0.14285715	0.0	0.0	0.0	0.64444447	0.0	0.16666667	0.0	0.33333334	0.0	0.0	0.0	0.0	0.0	0.0	0.0	0.0	0.0	0.0	0.0	1.0	1.0	1.0	1.0	1.0	1.0	1.0	1.0	0.93333334	0.33333334	0.5714286	0.33333334	0.75	0.33333334	0.2	0.0	0.0	0.0	0.18181819	0.0	0.14285715	0.0	0.0	0.0	0.0	0.0
0.4642857	0.0	0.0	0.0	0.14285715	0.0	0.0	0.0	1.0	1.0	1.0	1.0	1.0	1.0	1.0	1.0	0.0	0.0	0.0	0.0	0.0	0.0	0.0	0.0	0.91111106	0.25	0.6	0.25	0.8333333	0.25	0.14285715	0.0	0.8	0.0	0.14285715	0.0	0.5	0.0	0.0	0.0	1.0	1.0	1.0	1.0	1.0	1.0	1.0	1.0	1.0	1.0
0.44761905	0.0	0.0	0.0	0.14285715	0.0	0.0	0.0	0.4074074	0.0	0.0	0.0	0.0	0.0	0.0	0.0	1.0	1.0	1.0	1.0	1.0	1.0	1.0	1.0	1.0	1.0	1.0	1.0	1.0	1.0	1.0	1.0	1.0	1.0	1.0	1.0	1.0	1.0	1.0	1.0	0.5703704	0.0	0.09090909	0.0	0.22222222	0.0	0.0	0.0	0.0	0.0
0.5761905	0.0	0.0	0.0	0.3	0.0	0.0	0.0	0.43703702	0.0	0.0	0.0	0.11111111	0.0	0.0	0.0	0.0	0.0	0.0	0.0	0.0	0.0	0.0	0.0	1.0	1.0	1.0	1.0	1.0	1.0	1.0	1.0	0.93333334	0.33333334	0.71428573	0.33333334	0.75	0.33333334	0.2	0.0	0.5277778	0.0	0.18181819	0.0	0.125	0.0	0.0	0.0	0.0	0.0
0.5238095	0.0	0.0	0.0	0.0	0.0	0.0	0.0	0.5407407	0.0	0.16666667	0.0	0.22222222	0.0	0.0	0.0	1.0	1.0	1.0	1.0	1.0	1.0	1.0	1.0	1.0	1.0	1.0	1.0	1.0	1.0	1.0	1.0	0.90833336	0.5	0.71428573	0.5	0.875	0.5	0.33333334	0.0	0.5317461	0.0	0.0	0.0	0.14285715	0.0	0.0	0.0	0.0	0.0
0.38333333	0.0	0.18181819	0.0	0.25	0.0	0.0	0.0	0.5694445	0.0	0.13333334	0.0	0.22222222	0.0	0.0	0.0	1.0	1.0	1.0	1.0	1.0	1.0	1.0	1.0	1.0	1.0	1.0	1.0	1.0	1.0	1.0	1.0	0.68333334	0.16666667	0.42857143	0.16666667	0.625	0.16666667	0.09090909	0.0	0.67107844	0.13801311	0.2	0.13793103	0.23529412	0.13793103	0.074074075	0.0	1.0	1.0
0.37407407	0.0	0.0	0.0	0.11111111	0.0	0.0	0.0	0.0	0.0	0.0	0.0	0.0	0.0	0.0	0.0	0.0	0.0	0.0	0.0	0.0	0.0	0.0	0.0	1.0	1.0	1.0	1.0	1.0	1.0	1.0	1.0	0.68333334	0.16666667	0.42857143	0.16666667	0.625	0.16666667	0.09090909	0.0	0.42499998	0.07412493	0.20689656	0.074074075	0.125	0.074074075	0.03846154	0.0	0.6666667	0.0
0.44761905	0.0	0.0	0.0	0.14285715	0.0	0.0	0.0	0.5119048	0.0	0.0	0.0	0.25	0.0	0.0	0.0	0.0	0.0	0.0	0.0	0.0	0.0	0.0	0.0	1.0	1.0	1.0	1.0	1.0	1.0	1.0	1.0	0.94166666	0.5	0.71428573	0.5	0.875	0.5	0.33333334	0.0	0.5029762	0.0	0.15384616	0.0	0.25	0.0	0.0	0.0	1.0	1.0
0.0	0.0	0.0	0.0	0.0	0.0	0.0	0.0	0.0	0.0	0.0	0.0	0.0	0.0	0.0	0.0	1.0	1.0	1.0	1.0	1.0	1.0	1.0	1.0	1.0	1.0	1.0	1.0	1.0	1.0	1.0	1.0	0.8666667	0.33333334	0.5714286	0.33333334	0.75	0.33333334	0.2	0.0	0.6458333	0.0	0.18181819	0.0	0.25	0.0	0.0	0.0	0.0	0.0
0.0	0.0	0.0	0.0	0.0	0.0	0.0	0.0	0.5138889	0.0	0.0	0.0	0.125	0.0	0.0	0.0	1.0	1.0	1.0	1.0	1.0	1.0	1.0	1.0	1.0	1.0	1.0	1.0	1.0	1.0	1.0	1.0	0.68333334	0.16666667	0.42857143	0.16666667	0.625	0.16666667	0.09090909	0.0	0.0	0.0	0.0	0.0	0.0	0.0	0.0	0.0	0.0	0.0
0.38333333	0.0	0.0	0.0	0.125	0.0	0.0	0.0	0.5277778	0.0	0.0	0.0	0.0	0.0	0.0	0.0	0.0	0.0	0.0	0.0	0.0	0.0	0.0	0.0	1.0	1.0	1.0	1.0	1.0	1.0	1.0	1.0	0.8666667	0.33333334	0.5714286	0.33333334	0.75	0.33333334	0.2	0.0	0.46666667	0.0	0.083333336	0.0	0.1875	0.0	0.0	0.0	0.6666667	0.0
0.5619047	0.0	0.2	0.0	0.0	0.0	0.0	0.0	0.0	0.0	0.0	0.0	0.0	0.0	0.0	0.0	1.0	1.0	1.0	1.0	1.0	1.0	1.0	1.0	1.0	1.0	1.0	1.0	1.0	1.0	1.0	1.0	0.8666667	0.16666667	0.42857143	0.16666667	0.625	0.16666667	0.09090909	0.0	0.5422619	0.0	0.0	0.0	0.25	0.0	0.0	0.0	1.0	1.0
0.72121215	0.38490018	0.46153846	0.33333334	0.36363637	0.33333334	0.2	0.0	0.41666666	0.0	0.0	0.0	0.125	0.0	0.0	0.0	0.0	0.0	0.0	0.0	0.0	0.0	0.0	0.0	1.0	1.0	1.0	1.0	1.0	1.0	1.0	1.0	0.8222222	0.33333334	0.61538464	0.33333334	0.75	0.33333334	0.2	0.0	0.5386905	0.0	0.0	0.0	0.1875	0.0	0.0	0.0	0.6666667	0.0
0.46666667	0.0	0.0	0.0	0.0	0.0	0.0	0.0	0.6011905	0.0	0.15384616	0.0	0.0	0.0	0.0	0.0	1.0	1.0	1.0	1.0	1.0	1.0	1.0	1.0	1.0	1.0	1.0	1.0	1.0	1.0	1.0	1.0	0.75	0.33333334	0.46153846	0.33333334	0.5	0.33333334	0.2	0.0	0.6388889	0.0	0.1	0.0	0.25	0.0	0.0	0.0	0.6666667	0.0
0.625	0.0	0.0	0.0	0.375	0.0	0.0	0.0	0.6166667	0.0	0.13333334	0.0	0.16666667	0.0	0.0	0.0	1.0	1.0	1.0	1.0	1.0	1.0	1.0	1.0	1.0	1.0	1.0	1.0	1.0	1.0	1.0	1.0	0.8666667	0.33333334	0.5714286	0.33333334	0.75	0.33333334	0.2	0.0	0.7091503	0.12126781	0.31578946	0.11111111	0.23529412	0.11111111	0.05882353	0.0	0.0	0.0
0.5	0.0	0.125	0.0	0.16666667	0.0	0.0	0.0	0.47222224	0.0	0.0	0.0	0.083333336	0.0	0.0	0.0	1.0	1.0	1.0	1.0	1.0	1.0	1.0	1.0	1.0	1.0	1.0	1.0	1.0	1.0	1.0	1.0	0.8666667	0.33333334	0.5714286	0.33333334	0.75	0.33333334	0.2	0.0	0.46031746	0.0	0.125	0.0	0.21428572	0.0	0.0	0.0	1.0	1.0
0.47222224	0.0	0.0	0.0	0.16666667	0.0	0.0	0.0	0.5185185	0.0	0.0	0.0	0.22222222	0.0	0.0	0.0	0.0	0.0	0.0	0.0	0.0	0.0	0.0	0.0	1.0	1.0	1.0	1.0	1.0	1.0	1.0	1.0	0.68333334	0.16666667	0.46153846	0.16666667	0.625	0.16666667	0.09090909	0.0	0.5648148	0.0	0.0	0.0	0.22222222	0.0	0.0	0.0	0.0	0.0
0.5111111	0.0	0.0	0.0	0.2	0.0	0.0	0.0	0.47619048	0.0	0.0	0.0	0.11111111	0.0	0.0	0.0	0.0	0.0	0.0	0.0	0.0	0.0	0.0	0.0	1.0	1.0	1.0	1.0	1.0	1.0	1.0	1.0	0.75	0.33333334	0.5714286	0.33333334	0.5	0.33333334	0.2	0.0	0.5472222	0.0	0.0	0.0	0.25	0.0	0.0	0.0	0.6666667	0.0
0.6111111	0.0	0.0	0.0	0.22222222	0.0	0.0	0.0	0.43703702	0.0	0.0	0.0	0.0	0.0	0.0	0.0	0.0	0.0	0.0	0.0	0.0	0.0	0.0	0.0	1.0	1.0	1.0	1.0	1.0	1.0	1.0	1.0	0.8222222	0.33333334	0.61538464	0.33333334	0.75	0.33333334	0.2	0.0	0.5277778	0.0	0.16666667	0.0	0.25	0.0	0.0	0.0	1.0	1.0
0.5555556	0.0	0.2	0.0	0.16666667	0.0	0.0	0.0	0.47619048	0.0	0.0	0.0	0.11111111	0.0	0.0	0.0	1.0	1.0	1.0	1.0	1.0	1.0	1.0	1.0	1.0	1.0	1.0	1.0	1.0	1.0	1.0	1.0	0.8444444	0.33333334	0.5714286	0.33333334	0.75	0.33333334	0.2	0.0	0.60714287	0.0	0.15384616	0.0	0.125	0.0	0.0	0.0	1.0	1.0
0.47222224	0.0	0.0	0.0	0.16666667	0.0	0.0	0.0	0.0	0.0	0.0	0.0	0.0	0.0	0.0	0.0	0.0	0.0	0.0	0.0	0.0	0.0	0.0	0.0	1.0	1.0	1.0	1.0	1.0	1.0	1.0	1.0	0.8222222	0.33333334	0.5714286	0.33333334	0.75	0.33333334	0.2	0.0	0.5125	0.10910895	0.27272728	0.1	0.25	0.1	0.05263158	0.0	1.0	1.0
0.65833336	0.0	0.0	0.0	0.375	0.0	0.0	0.0	0.8933333	0.0	0.25	0.0	0.6	0.0	0.0	0.0	1.0	1.0	1.0	1.0	1.0	1.0	1.0	1.0	1.0	1.0	1.0	1.0	1.0	1.0	1.0	1.0	0.68333334	0.16666667	0.42857143	0.16666667	0.625	0.16666667	0.09090909	0.0	0.50940174	0.0	0.0	0.0	0.13333334	0.0	0.0	0.0	0.0	0.0
0.5833333	0.0	0.4	0.0	0.125	0.0	0.0	0.0	0.45555556	0.0	0.0	0.0	0.16666667	0.0	0.0	0.0	0.0	0.0	0.0	0.0	0.0	0.0	0.0	0.0	1.0	1.0	1.0	1.0	1.0	1.0	1.0	1.0	0.8222222	0.16666667	0.42857143	0.16666667	0.75	0.16666667	0.09090909	0.0	0.5280424	0.0	0.19354838	0.0	0.23809524	0.0	0.0	0.0	1.0	1.0
0.0	0.0	0.0	0.0	0.0	0.0	0.0	0.0	0.39523807	0.0	0.2	0.0	0.2857143	0.0	0.0	0.0	1.0	1.0	1.0	1.0	1.0	1.0	1.0	1.0	1.0	1.0	1.0	1.0	1.0	1.0	1.0	1.0	0.90833336	0.33333334	0.61538464	0.33333334	0.75	0.33333334	0.2	0.0	0.42222223	0.0	0.0	0.0	0.13333334	0.0	0.0	0.0	0.6666667	0.0
0.0	0.0	0.0	0.0	0.0	0.0	0.0	0.0	0.0	0.0	0.0	0.0	0.0	0.0	0.0	0.0	1.0	1.0	1.0	1.0	1.0	1.0	1.0	1.0	1.0	1.0	1.0	1.0	1.0	1.0	1.0	1.0	0.8222222	0.16666667	0.5	0.16666667	0.75	0.16666667	0.09090909	0.0	1.0	1.0	1.0	1.0	1.0	1.0	1.0	1.0	1.0	1.0
0.45370373	0.0	0.0	0.0	0.0	0.0	0.0	0.0	0.59999996	0.0	0.25	0.0	0.4	0.0	0.0	0.0	0.0	0.0	0.0	0.0	0.0	0.0	0.0	0.0	1.0	1.0	1.0	1.0	1.0	1.0	1.0	1.0	0.68333334	0.16666667	0.46153846	0.16666667	0.625	0.16666667	0.09090909	0.0	0.82500005	0.0	0.25	0.0	0.5	0.0	0.0	0.0	0.0	0.0
0.47222224	0.0	0.0	0.0	0.16666667	0.0	0.0	0.0	0.7	0.0	0.22222222	0.0	0.5	0.0	0.0	0.0	1.0	1.0	1.0	1.0	1.0	1.0	1.0	1.0	1.0	1.0	1.0	1.0	1.0	1.0	1.0	1.0	0.8666667	0.33333334	0.61538464	0.33333334	0.75	0.33333334	0.2	0.0	0.5185185	0.0	0.15384616	0.0	0.22222222	0.0	0.0	0.0	1.0	1.0
0.0	0.0	0.0	0.0	0.14285715	0.0	0.0	0.0	0.0	0.0	0.0	0.0	0.0	0.0	0.0	0.0	1.0	1.0	1.0	1.0	1.0	1.0	1.0	1.0	1.0	1.0	1.0	1.0	1.0	1.0	1.0	1.0	0.68333334	0.16666667	0.46153846	0.16666667	0.625	0.16666667	0.09090909	0.0	0.4888889	0.0	0.0	0.0	0.06666667	0.0	0.0	0.0	1.0	1.0
0.4416667	0.0	0.0	0.0	0.0	0.0	0.0	0.0	0.0	0.0	0.0	0.0	0.0	0.0	0.0	0.0	0.0	0.0	0.0	0.0	0.0	0.0	0.0	0.0	1.0	1.0	1.0	1.0	1.0	1.0	1.0	1.0	0.85555553	0.20412415	0.5	0.2	0.625	0.2	0.11111111	0.0	0.54304034	0.0	0.0	0.0	0.23076923	0.0	0.0	0.0	0.0	0.0
0.4642857	0.0	0.0	0.0	0.2857143	0.0	0.0	0.0	0.71309525	0.0	0.0	0.0	0.25	0.0	0.0	0.0	1.0	1.0	1.0	1.0	1.0	1.0	1.0	1.0	1.0	1.0	1.0	1.0	1.0	1.0	1.0	1.0	0.7777778	0.33333334	0.5714286	0.33333334	0.75	0.33333334	0.2	0.0	0.57380956	0.0	0.0	0.0	0.3	0.0	0.0	0.0	0.0	0.0
0.47619048	0.0	0.0	0.0	0.22222222	0.0	0.0	0.0	0.60714287	0.0	0.15384616	0.0	0.125	0.0	0.0	0.0	1.0	1.0	1.0	1.0	1.0	1.0	1.0	1.0	1.0	1.0	1.0	1.0	1.0	1.0	1.0	1.0	0.7777778	0.33333334	0.5714286	0.33333334	0.75	0.33333334	0.2	0.0	0.6571429	0.15811388	0.26666668	0.15384616	0.3	0.15384616	0.083333336	0.0	0.0	0.0
0.58730155	0.0	0.14285715	0.0	0.33333334	0.0	0.0	0.0	0.0	0.0	0.0	0.0	0.0	0.0	0.0	0.0	1.0	1.0	1.0	1.0	1.0	1.0	1.0	1.0	1.0	1.0	1.0	1.0	1.0	1.0	1.0	1.0	0.8888889	0.20412415	0.5	0.2	0.75	0.2	0.11111111	0.0	0.0	0.0	0.0	0.0	0.0	0.0	0.0	0.0	0.0	0.0
0.5238095	0.0	0.0	0.0	0.0	0.0	0.0	0.0	0.5619047	0.0	0.0	0.0	0.2857143	0.0	0.0	0.0	0.0	0.0	0.0	0.0	0.0	0.0	0.0	0.0	1.0	1.0	1.0	1.0	1.0	1.0	1.0	1.0	0.8022222	0.20412415	0.5	0.2	0.625	0.2	0.11111111	0.0	0.0	0.0	0.0	0.0	0.0	0.0	0.0	0.0	0.0	0.0
0.0	0.0	0.0	0.0	0.0	0.0	0.0	0.0	0.6388889	0.0	0.0	0.0	0.33333334	0.0	0.0	0.0	0.0	0.0	0.0	0.0	0.0	0.0	0.0	0.0	1.0	1.0	1.0	1.0	1.0	1.0	1.0	1.0	0.94166666	0.5	0.71428573	0.5	0.875	0.5	0.33333334	0.0	0.5	0.0	0.08695652	0.0	0.2	0.0	0.0	0.0	0.0	0.0
0.6011905	0.0	0.15384616	0.0	0.125	0.0	0.0	0.0	0.0	0.0	0.0	0.0	0.14285715	0.0	0.0	0.0	1.0	1.0	1.0	1.0	1.0	1.0	1.0	1.0	1.0	1.0	1.0	1.0	1.0	1.0	1.0	1.0	0.8666667	0.33333334	0.5714286	0.33333334	0.75	0.33333334	0.2	0.0	0.5119048	0.0	0.15384616	0.0	0.25	0.0	0.0	0.0	0.0	0.0
0.77777773	0.35355338	0.5714286	0.33333334	0.5	0.33333334	0.2	0.0	0.0	0.0	0.0	0.0	0.0	0.0	0.0	0.0	0.0	0.0	0.0	0.0	0.0	0.0	0.0	0.0	1.0	1.0	1.0	1.0	1.0	1.0	1.0	1.0	0.8666667	0.33333334	0.5714286	0.33333334	0.75	0.33333334	0.2	0.0	0.625	0.0	0.0	0.0	0.375	0.0	0.0	0.0	0.0	0.0
0.4888889	0.0	0.0	0.0	0.2	0.0	0.0	0.0	0.44761905	0.0	0.0	0.0	0.14285715	0.0	0.0	0.0	1.0	1.0	1.0	1.0	1.0	1.0	1.0	1.0	1.0	1.0	1.0	1.0	1.0	1.0	1.0	1.0	0.94166666	0.33333334	0.5714286	0.33333334	0.75	0.33333334	0.2	0.0	0.625	0.0	0.0	0.0	0.25	0.0	0.0	0.0	0.0	0.0
0.0	0.0	0.0	0.0	0.0	0.0	0.0	0.0	0.45555556	0.0	0.0	0.0	0.16666667	0.0	0.0	0.0	0.0	0.0	0.0	0.0	0.0	0.0	0.0	0.0	1.0	1.0	1.0	1.0	1.0	1.0	1.0	1.0	0.8	0.16666667	0.42857143	0.16666667	0.625	0.16666667	0.09090909	0.0	0.6150794	0.0	0.0	0.0	0.21428572	0.0	0.0	0.0	0.0	0.0
0.0	0.0	0.0	0.0	0.0	0.0	0.0	0.0	0.44761905	0.0	0.0	0.0	0.0	0.0	0.0	0.0	1.0	1.0	1.0	1.0	1.0	1.0	1.0	1.0	1.0	1.0	1.0	1.0	1.0	1.0	1.0	1.0	0.8833333	0.33333334	0.5714286	0.33333334	0.75	0.33333334	0.2	0.0	0.0	0.0	0.0	0.0	0.0	0.0	0.0	0.0	0.0	0.0
0.0	0.0	0.0	0.0	0.0	0.0	0.0	0.0	0.45555556	0.0	0.0	0.0	0.0	0.0	0.0	0.0	1.0	1.0	1.0	1.0	1.0	1.0	1.0	1.0	1.0	1.0	1.0	1.0	1.0	1.0	1.0	1.0	0.94166666	0.5	0.71428573	0.5	0.875	0.5	0.33333334	0.0	0.60714287	0.0	0.15384616	0.0	0.125	0.0	0.0	0.0	0.0	0.0
0.5222222	0.17677669	0.2857143	0.16666667	0.4	0.16666667	0.09090909	0.0	1.0	1.0	1.0	1.0	1.0	1.0	1.0	1.0	1.0	1.0	1.0	1.0	1.0	1.0	1.0	1.0	1.0	1.0	1.0	1.0	1.0	1.0	1.0	1.0	0.5833333	0.0	0.14285715	0.0	0.25	0.0	0.0	0.0	0.64542484	0.0	0.0	0.0	0.29411766	0.0	0.0	0.0	0.0	0.0
0.60714287	0.0	0.15384616	0.0	0.5	0.0	0.0	0.0	0.68333334	0.0	0.18181819	0.0	0.25	0.0	0.0	0.0	0.0	0.0	0.0	0.0	0.0	0.0	0.0	0.0	0.0	0.0	0.0	0.0	0.0	0.0	0.0	0.0	0.93333334	0.33333334	0.5714286	0.33333334	0.75	0.33333334	0.2	0.0	0.3972222	0.0	0.0	0.0	0.06666667	0.0	0.0	0.0	0.6666667	0.0
0.45555556	0.0	0.0	0.0	0.0	0.0	0.0	0.0	0.43650794	0.0	0.0	0.0	0.14285715	0.0	0.0	0.0	0.0	0.0	0.0	0.0	0.0	0.0	0.0	0.0	1.0	1.0	1.0	1.0	1.0	1.0	1.0	1.0	0.8222222	0.16666667	0.42857143	0.16666667	0.625	0.16666667	0.09090909	0.0	0.53186274	0.0	0.06896552	0.0	0.11764706	0.0	0.0	0.0	0.6666667	0.0
0.6571429	0.31622776	0.4	0.30769232	0.4	0.30769232	0.18181819	0.0	0.0	0.0	0.0	0.0	0.0	0.0	0.0	0.0	0.0	0.0	0.0	0.0	0.0	0.0	0.0	0.0	1.0	1.0	1.0	1.0	1.0	1.0	1.0	1.0	0.8	0.16666667	0.42857143	0.16666667	0.625	0.16666667	0.09090909	0.0	0.43650794	0.0	0.0	0.0	0.0	0.0	0.0	0.0	0.0	0.0
0.5222222	0.0	0.0	0.0	0.2	0.0	0.0	0.0	0.31666666	0.0	0.0	0.0	0.0	0.0	0.0	0.0	0.0	0.0	0.0	0.0	0.0	0.0	0.0	0.0	1.0	1.0	1.0	1.0	1.0	1.0	1.0	1.0	0.8	0.16666667	0.42857143	0.16666667	0.625	0.16666667	0.09090909	0.0	0.33838382	0.0	0.0	0.0	0.18181819	0.0	0.0	0.0	0.0	0.0
0.4888889	0.0	0.0	0.0	0.2	0.0	0.0	0.0	0.55	0.0	0.0	0.0	0.25	0.0	0.0	0.0	0.0	0.0	0.0	0.0	0.0	0.0	0.0	0.0	1.0	1.0	1.0	1.0	1.0	1.0	1.0	1.0	0.94166666	0.5	0.71428573	0.5	0.875	0.5	0.33333334	0.0	0.6388889	0.0	0.0	0.0	0.25	0.0	0.0	0.0	0.0	0.0
0.5111111	0.0	0.14285715	0.0	0.1	0.0	0.0	0.0	0.4900794	0.0	0.15384616	0.0	0.375	0.0	0.0	0.0	0.0	0.0	0.0	0.0	0.0	0.0	0.0	0.0	1.0	1.0	1.0	1.0	1.0	1.0	1.0	1.0	0.8222222	0.16666667	0.42857143	0.16666667	0.75	0.16666667	0.09090909	0.0	0.72222227	0.0	0.18181819	0.0	0.5	0.0	0.0	0.0	0.0	0.0
0.59999996	0.0	0.0	0.0	0.2	0.0	0.0	0.0	0.0	0.0	0.18181819	0.0	0.125	0.0	0.0	0.0	0.0	0.0	0.0	0.0	0.0	0.0	0.0	0.0	1.0	1.0	1.0	1.0	1.0	1.0	1.0	1.0	0.8222222	0.16666667	0.42857143	0.16666667	0.75	0.16666667	0.09090909	0.0	0.43650794	0.0	0.0	0.0	0.14285715	0.0	0.0	0.0	1.0	1.0
0.55	0.0	0.0	0.0	0.1	0.0	0.0	0.0	0.55	0.0	0.0	0.0	0.125	0.0	0.0	0.0	0.0	0.0	0.0	0.0	0.0	0.0	0.0	0.0	1.0	1.0	1.0	1.0	1.0	1.0	1.0	1.0	0.8	0.16666667	0.42857143	0.16666667	0.625	0.16666667	0.09090909	0.0	0.4888889	0.0	0.0	0.0	0.2	0.0	0.0	0.0	0.0	0.0
0.44722223	0.0	0.0	0.0	0.2	0.0	0.0	0.0	0.0	0.0	0.0	0.0	0.0	0.0	0.0	0.0	0.0	0.0	0.0	0.0	0.0	0.0	0.0	0.0	1.0	1.0	1.0	1.0	1.0	1.0	1.0	1.0	0.8222222	0.16666667	0.42857143	0.16666667	0.625	0.16666667	0.09090909	0.0	0.5277778	0.0	0.0	0.0	0.25	0.0	0.0	0.0	0.0	0.0
0.44444445	0.0	0.0	0.0	0.16666667	0.0	0.0	0.0	0.6011905	0.0	0.0	0.0	0.375	0.0	0.0	0.0	1.0	1.0	1.0	1.0	1.0	1.0	1.0	1.0	1.0	1.0	1.0	1.0	1.0	1.0	1.0	1.0	0.8666667	0.33333334	0.5714286	0.33333334	0.75	0.33333334	0.2	0.0	0.49074075	0.0	0.13333334	0.0	0.22222222	0.0	0.0	0.0	0.0	0.0
0.5777778	0.0	0.0	0.0	0.16666667	0.0	0.0	0.0	0.5317461	0.0	0.0	0.0	0.2857143	0.0	0.0	0.0	1.0	1.0	1.0	1.0	1.0	1.0	1.0	1.0	1.0	1.0	1.0	1.0	1.0	1.0	1.0	1.0	0.8666667	0.33333334	0.5714286	0.33333334	0.75	0.33333334	0.2	0.0	0.5833333	0.0	0.14285715	0.0	0.25	0.0	0.0	0.0	0.0	0.0
0.37301588	0.0	0.0	0.0	0.14285715	0.0	0.0	0.0	0.42857143	0.0	0.0	0.0	0.0	0.0	0.0	0.0	1.0	1.0	1.0	1.0	1.0	1.0	1.0	1.0	1.0	1.0	1.0	1.0	1.0	1.0	1.0	1.0	0.8222222	0.33333334	0.5714286	0.33333334	0.75	0.33333334	0.2	0.0	0.5277778	0.0	0.16666667	0.0	0.25	0.0	0.0	0.0	0.0	0.0
0.5026455	0.0	0.0	0.0	0.22222222	0.0	0.0	0.0	0.57380956	0.15811388	0.26666668	0.15384616	0.4	0.15384616	0.083333336	0.0	1.0	1.0	1.0	1.0	1.0	1.0	1.0	1.0	1.0	1.0	1.0	1.0	1.0	1.0	1.0	1.0	0.94166666	0.5	0.6666667	0.5	0.875	0.5	0.33333334	0.0	0.6666667	0.33333334	0.42857143	0.33333334	0.375	0.33333334	0.2	0.0	0.0	0.0
0.5026455	0.16903085	0.30769232	0.16666667	0.11111111	0.16666667	0.09090909	0.0	0.0	0.0	0.0	0.0	0.0	0.0	0.0	0.0	1.0	1.0	1.0	1.0	1.0	1.0	1.0	1.0	1.0	1.0	1.0	1.0	1.0	1.0	1.0	1.0	1.0	1.0	1.0	1.0	1.0	1.0	1.0	1.0	0.50555557	0.0	0.0	0.0	0.26666668	0.0	0.0	0.0	0.0	0.0
0.43703702	0.0	0.0	0.0	0.22222222	0.0	0.0	0.0	0.41666666	0.0	0.0	0.0	0.0	0.0	0.0	0.0	1.0	1.0	1.0	1.0	1.0	1.0	1.0	1.0	1.0	1.0	1.0	1.0	1.0	1.0	1.0	1.0	0.94166666	0.5	0.71428573	0.5	0.875	0.5	0.33333334	0.0	0.4888889	0.0	0.0	0.0	0.13333334	0.0	0.0	0.0	0.6666667	0.0
0.47619048	0.0	0.15384616	0.0	0.22222222	0.0	0.0	0.0	0.5138889	0.0	0.0	0.0	0.125	0.0	0.0	0.0	0.0	0.0	0.0	0.0	0.0	0.0	0.0	0.0	1.0	1.0	1.0	1.0	1.0	1.0	1.0	1.0	0.8222222	0.33333334	0.5714286	0.33333334	0.75	0.33333334	0.2	0.0	0.3972222	0.0	0.0	0.0	0.06666667	0.0	0.0	0.0	1.0	1.0
0.45370373	0.0	0.2	0.0	0.22222222	0.0	0.0	0.0	0.43055558	0.0	0.0	0.0	0.0	0.0	0.0	0.0	1.0	1.0	1.0	1.0	1.0	1.0	1.0	1.0	1.0	1.0	1.0	1.0	1.0	1.0	1.0	1.0	0.93333334	0.5	0.71428573	0.5	0.875	0.5	0.33333334	0.0	0.9662434	0.80064076	0.8888889	0.8	0.93333334	0.8	0.6666667	0.0	1.0	1.0
0.5888889	0.0	0.0	0.0	0.33333334	0.0	0.0	0.0	0.39523807	0.0	0.0	0.0	0.14285715	0.0	0.0	0.0	0.0	0.0	0.0	0.0	0.0	0.0	0.0	0.0	1.0	1.0	1.0	1.0	1.0	1.0	1.0	1.0	0.93333334	0.33333334	0.7692308	0.33333334	0.75	0.33333334	0.2	0.0	0.49175826	0.0	0.0	0.0	0.15384616	0.0	0.0	0.0	0.6666667	0.0
0.55	0.0	0.0	0.0	0.125	0.0	0.0	0.0	0.45555556	0.0	0.0	0.0	0.16666667	0.0	0.0	0.0	0.0	0.0	0.0	0.0	0.0	0.0	0.0	0.0	1.0	1.0	1.0	1.0	1.0	1.0	1.0	1.0	0.8222222	0.33333334	0.61538464	0.33333334	0.75	0.33333334	0.2	0.0	0.5021978	0.0	0.071428575	0.0	0.115384616	0.0	0.0	0.0	0.0	0.0
0.47727275	0.0	0.11764706	0.0	0.09090909	0.0	0.0	0.0	0.5888889	0.0	0.0	0.0	0.16666667	0.0	0.0	0.0	0.0	0.0	0.0	0.0	0.0	0.0	0.0	0.0	1.0	1.0	1.0	1.0	1.0	1.0	1.0	1.0	0.68333334	0.16666667	0.46153846	0.16666667	0.625	0.16666667	0.09090909	0.0	0.6120269	0.0	0.18181819	0.0	0.30769232	0.0	0.0	0.0	0.0	0.0
0.0	0.0	0.0	0.0	0.0	0.0	0.0	0.0	0.5619047	0.0	0.0	0.0	0.2857143	0.0	0.0	0.0	0.0	0.0	0.0	0.0	0.0	0.0	0.0	0.0	1.0	1.0	1.0	1.0	1.0	1.0	1.0	1.0	0.68333334	0.16666667	0.46153846	0.16666667	0.625	0.16666667	0.09090909	0.0	0.49098125	0.0	0.074074075	0.0	0.27272728	0.0	0.0	0.0	0.0	0.0
0.56168836	0.1490712	0.25	0.14285715	0.27272728	0.14285715	0.07692308	0.0	0.0	0.0	0.0	0.0	0.0	0.0	0.0	0.0	0.0	0.0	0.0	0.0	0.0	0.0	0.0	0.0	1.0	1.0	1.0	1.0	1.0	1.0	1.0	1.0	0.68333334	0.16666667	0.46153846	0.16666667	0.625	0.16666667	0.09090909	0.0	0.49603176	0.0	0.07692308	0.0	0.2857143	0.0	0.0	0.0	0.6666667	0.0
0.45454547	0.0	0.11764706	0.0	0.27272728	0.0	0.0	0.0	0.0	0.0	0.0	0.0	0.2	0.0	0.0	0.0	1.0	1.0	1.0	1.0	1.0	1.0	1.0	1.0	1.0	1.0	1.0	1.0	1.0	1.0	1.0	1.0	0.8666667	0.33333334	0.61538464	0.33333334	0.75	0.33333334	0.2	0.0	0.33333334	0.0	0.0	0.0	0.16666667	0.0	0.0	0.0	0.6666667	0.0
0.5050505	0.0	0.0	0.0	0.09090909	0.0	0.0	0.0	0.4416667	0.0	0.0	0.0	0.125	0.0	0.0	0.0	1.0	1.0	1.0	1.0	1.0	1.0	1.0	1.0	1.0	1.0	1.0	1.0	1.0	1.0	1.0	1.0	0.68333334	0.16666667	0.46153846	0.16666667	0.625	0.16666667	0.09090909	0.0	0.44305554	0.0	0.0	0.0	0.1875	0.0	0.0	0.0	0.6666667	0.0
0.0	0.0	0.0	0.0	0.0	0.0	0.0	0.0	0.5	0.0	0.14285715	0.0	0.25	0.0	0.0	0.0	0.0	0.0	0.0	0.0	0.0	0.0	0.0	0.0	1.0	1.0	1.0	1.0	1.0	1.0	1.0	1.0	0.68333334	0.16666667	0.42857143	0.16666667	0.625	0.16666667	0.09090909	0.0	0.3998538	0.0	0.083333336	0.0	0.15789473	0.0	0.0	0.0	0.0	0.0
0.5277778	0.0	0.16666667	0.0	0.125	0.0	0.0	0.0	0.6011905	0.0	0.15384616	0.0	0.25	0.0	0.0	0.0	0.0	0.0	0.0	0.0	0.0	0.0	0.0	0.0	1.0	1.0	1.0	1.0	1.0	1.0	1.0	1.0	0.8222222	0.16666667	0.42857143	0.16666667	0.625	0.16666667	0.09090909	0.0	0.5277778	0.0	0.0	0.0	0.125	0.0	0.0	0.0	0.0	0.0
0.43650794	0.0	0.0	0.0	0.0	0.0	0.0	0.0	0.55	0.0	0.0	0.0	0.25	0.0	0.0	0.0	0.0	0.0	0.0	0.0	0.0	0.0	0.0	0.0	1.0	1.0	1.0	1.0	1.0	1.0	1.0	1.0	0.68333334	0.16666667	0.42857143	0.16666667	0.625	0.16666667	0.09090909	0.0	0.47222224	0.0	0.0	0.0	0.16666667	0.0	0.0	0.0	0.0	0.0
0.43650794	0.0	0.0	0.0	0.14285715	0.0	0.0	0.0	0.36111113	0.0	0.16666667	0.0	0.125	0.0	0.0	0.0	0.0	0.0	0.0	0.0	0.0	0.0	0.0	0.0	1.0	1.0	1.0	1.0	1.0	1.0	1.0	1.0	0.8666667	0.33333334	0.5714286	0.33333334	0.75	0.33333334	0.2	0.0	0.4138889	0.0	0.0	0.0	0.06666667	0.0	0.0	0.0	0.6666667	0.0
0.45555556	0.0	0.0	0.0	0.0	0.0	0.0	0.0	0.59999996	0.0	0.0	0.0	0.2	0.0	0.0	0.0	0.0	0.0	0.0	0.0	0.0	0.0	0.0	0.0	1.0	1.0	1.0	1.0	1.0	1.0	1.0	1.0	0.8222222	0.33333334	0.5714286	0.33333334	0.75	0.33333334	0.2	0.0	0.5083333	0.0	0.11111111	0.0	0.1875	0.0	0.0	0.0	1.0	1.0
0.48333335	0.0	0.0	0.0	0.2	0.0	0.0	0.0	0.70714283	0.0	0.2	0.0	0.42857143	0.0	0.0	0.0	0.0	0.0	0.0	0.0	0.0	0.0	0.0	0.0	1.0	1.0	1.0	1.0	1.0	1.0	1.0	1.0	0.8952381	0.33333334	0.5714286	0.33333334	0.75	0.33333334	0.2	0.0	0.6047619	0.0	0.23529412	0.0	0.2857143	0.0	0.0	0.0	0.0	0.0
0.45555556	0.0	0.0	0.0	0.0	0.0	0.0	0.0	0.44761905	0.0	0.0	0.0	0.14285715	0.0	0.0	0.0	0.0	0.0	0.0	0.0	0.0	0.0	0.0	0.0	1.0	1.0	1.0	1.0	1.0	1.0	1.0	1.0	0.8952381	0.33333334	0.5714286	0.33333334	0.75	0.33333334	0.2	0.0	0.48472223	0.0	0.125	0.0	0.1875	0.0	0.0	0.0	0.6666667	0.0
0.48333335	0.0	0.0	0.0	0.2	0.0	0.0	0.0	0.64285713	0.0	0.18181819	0.0	0.2857143	0.0	0.0	0.0	1.0	1.0	1.0	1.0	1.0	1.0	1.0	1.0	1.0	1.0	1.0	1.0	1.0	1.0	1.0	1.0	0.6666667	0.0	0.2857143	0.0	0.5	0.0	0.0	0.0	1.0	1.0	1.0	1.0	1.0	1.0	1.0	1.0	1.0	1.0
0.7388889	0.0	0.22222222	0.0	0.5	0.0	0.0	0.0	0.4900794	0.0	0.0	0.0	0.125	0.0	0.0	0.0	0.0	0.0	0.0	0.0	0.0	0.0	0.0	0.0	1.0	1.0	1.0	1.0	1.0	1.0	1.0	1.0	0.8666667	0.33333334	0.5714286	0.33333334	0.75	0.33333334	0.2	0.0	0.53333336	0.0	0.0	0.0	0.2	0.0	0.0	0.0	0.0	0.0
0.38333333	0.0	0.0	0.0	0.0	0.0	0.0	0.0	0.5277778	0.0	0.16666667	0.0	0.0	0.0	0.0	0.0	0.0	0.0	0.0	0.0	0.0	0.0	0.0	0.0	1.0	1.0	1.0	1.0	1.0	1.0	1.0	1.0	0.8666667	0.33333334	0.5714286	0.33333334	0.75	0.33333334	0.2	0.0	0.7	0.0	0.0	0.0	0.33333334	0.0	0.0	0.0	0.0	0.0
0.65833336	0.0	0.0	0.0	0.25	0.0	0.0	0.0	0.0	0.0	0.0	0.0	0.0	0.0	0.0	0.0	0.0	0.0	0.0	0.0	0.0	0.0	0.0	0.0	1.0	1.0	1.0	1.0	1.0	1.0	1.0	1.0	0.93333334	0.33333334	0.5714286	0.33333334	0.75	0.33333334	0.2	0.0	0.0	0.0	0.0	0.0	0.0	0.0	0.0	0.0	0.0	0.0
0.5619047	0.0	0.2	0.0	0.2857143	0.0	0.0	0.0	0.67619056	0.0	0.0	0.0	0.42857143	0.0	0.0	0.0	1.0	1.0	1.0	1.0	1.0	1.0	1.0	1.0	1.0	1.0	1.0	1.0	1.0	1.0	1.0	1.0	0.8222222	0.33333334	0.5714286	0.33333334	0.75	0.33333334	0.2	0.0	0.62103176	0.18731716	0.24	0.16	0.23809524	0.16	0.08695652	0.0	1.0	1.0
0.44761905	0.0	0.0	0.0	0.14285715	0.0	0.0	0.0	0.50793654	0.0	0.0	0.0	0.2857143	0.0	0.0	0.0	0.0	0.0	0.0	0.0	0.0	0.0	0.0	0.0	1.0	1.0	1.0	1.0	1.0	1.0	1.0	1.0	0.8222222	0.16666667	0.46153846	0.16666667	0.625	0.16666667	0.09090909	0.0	0.43055558	0.0	0.0	0.0	0.0	0.0	0.0	0.0	1.0	1.0
0.43650794	0.0	0.0	0.0	0.14285715	0.0	0.0	0.0	0.5026455	0.0	0.0	0.0	0.0	0.0	0.0	0.0	1.0	1.0	1.0	1.0	1.0	1.0	1.0	1.0	1.0	1.0	1.0	1.0	1.0	1.0	1.0	1.0	0.90833336	0.33333334	0.5714286	0.33333334	0.75	0.33333334	0.2	0.0	0.50092596	0.0	0.0	0.0	0.16666667	0.0	0.0	0.0	0.0	0.0
0.5619047	0.0	0.0	0.0	0.14285715	0.0	0.0	0.0	0.4891775	0.0	0.125	0.0	0.09090909	0.0	0.0	0.0	0.0	0.0	0.0	0.0	0.0	0.0	0.0	0.0	1.0	1.0	1.0	1.0	1.0	1.0	1.0	1.0	0.90833336	0.5	0.71428573	0.5	0.875	0.5	0.33333334	0.0	0.50555557	0.0	0.0952381	0.0	0.2	0.0	0.0	0.0	0.0	0.0
0.5119048	0.0	0.0	0.0	0.125	0.0	0.0	0.0	0.5650794	0.0	0.0	0.0	0.2857143	0.0	0.0	0.0	1.0	1.0	1.0	1.0	1.0	1.0	1.0	1.0	1.0	1.0	1.0	1.0	1.0	1.0	1.0	1.0	0.8222222	0.16666667	0.42857143	0.16666667	0.625	0.16666667	0.09090909	0.0	0.0	0.0	0.0	0.0	0.0	0.0	0.0	0.0	0.0	0.0
0.6388889	0.0	0.0	0.0	0.375	0.0	0.0	0.0	0.6904762	0.15430336	0.36363637	0.2	0.375	0.2	0.11111111	0.0	0.0	0.0	0.0	0.0	0.0	0.0	0.0	0.0	1.0	1.0	1.0	1.0	1.0	1.0	1.0	1.0	0.8	0.16666667	0.46153846	0.16666667	0.625	0.16666667	0.09090909	0.0	0.5555556	0.0	0.0	0.0	0.0	0.0	0.0	0.0	0.0	0.0
0.47222224	0.0	0.0	0.0	0.16666667	0.0	0.0	0.0	0.47222224	0.0	0.0	0.0	0.125	0.0	0.0	0.0	0.0	0.0	0.0	0.0	0.0	0.0	0.0	0.0	1.0	1.0	1.0	1.0	1.0	1.0	1.0	1.0	0.8	0.16666667	0.46153846	0.16666667	0.625	0.16666667	0.09090909	0.0	0.5555556	0.26726124	0.31578946	0.22222222	0.25	0.22222222	0.125	0.0	0.0	0.0
0.45555556	0.0	0.0	0.0	0.0	0.0	0.0	0.0	0.6464286	0.0	0.0	0.0	0.125	0.0	0.0	0.0	1.0	1.0	1.0	1.0	1.0	1.0	1.0	1.0	1.0	1.0	1.0	1.0	1.0	1.0	1.0	1.0	0.8666667	0.33333334	0.5	0.33333334	0.75	0.33333334	0.2	0.0	0.54761904	0.114707865	0.17391305	0.08695652	0.14285715	0.08695652	0.045454547	0.0	0.0	0.0
0.625	0.0	0.16666667	0.0	0.25	0.0	0.0	0.0	0.43055558	0.0	0.0	0.0	0.125	0.0	0.0	0.0	1.0	1.0	1.0	1.0	1.0	1.0	1.0	1.0	1.0	1.0	1.0	1.0	1.0	1.0	1.0	1.0	0.8	0.16666667	0.46153846	0.16666667	0.625	0.16666667	0.09090909	0.0	0.44444445	0.0	0.0	0.0	0.0	0.0	0.0	0.0	0.0	0.0
0.0	0.0	0.0	0.0	0.0	0.0	0.0	0.0	0.4242424	0.0	0.0	0.0	0.09090909	0.0	0.0	0.0	1.0	1.0	1.0	1.0	1.0	1.0	1.0	1.0	1.0	1.0	1.0	1.0	1.0	1.0	1.0	1.0	0.8952381	0.33333334	0.5	0.33333334	0.75	0.33333334	0.2	0.0	0.67676765	0.16666667	0.4	0.15384616	0.45454547	0.15384616	0.083333336	0.0	0.0	0.0
0.0	0.0	0.0	0.0	0.0	0.0	0.0	0.0	0.0	0.0	0.0	0.0	0.09090909	0.0	0.0	0.0	0.0	0.0	0.0	0.0	0.0	0.0	0.0	0.0	0.9809524	0.8944272	0.90909094	0.8888889	0.85714287	0.8888889	0.8	0.0	0.8222222	0.33333334	0.5	0.33333334	0.75	0.33333334	0.2	0.0	0.32539684	0.0	0.0	0.0	0.071428575	0.0	0.0	0.0	0.7142857	0.0
0.0	0.0	0.0	0.0	0.0	0.0	0.0	0.0	0.4891775	0.0	0.0	0.0	0.18181819	0.0	0.0	0.0	1.0	1.0	1.0	1.0	1.0	1.0	1.0	1.0	1.0	1.0	1.0	1.0	1.0	1.0	1.0	1.0	0.90833336	0.5	0.6666667	0.5	0.875	0.5	0.33333334	0.0	0.56746036	0.0	0.11111111	0.0	0.21428572	0.0	0.0	0.0	0.0	0.0
0.5761905	0.0	0.0	0.0	0.1	0.0	0.0	0.0	0.4333333	0.0	0.0	0.0	0.0	0.0	0.0	0.0	0.0	0.0	0.0	0.0	0.0	0.0	0.0	0.0	1.0	1.0	1.0	1.0	1.0	1.0	1.0	1.0	0.8222222	0.33333334	0.5714286	0.33333334	0.75	0.33333334	0.2	0.0	0.5648148	0.0	0.13333334	0.0	0.0	0.0	0.0	0.0	0.0	0.0
0.50555557	0.0	0.13333334	0.0	0.16666667	0.0	0.0	0.0	0.5650794	0.0	0.0	0.0	0.14285715	0.0	0.0	0.0	1.0	1.0	1.0	1.0	1.0	1.0	1.0	1.0	0.0	0.0	0.0	0.0	0.0	0.0	0.0	0.0	0.8222222	0.16666667	0.42857143	0.16666667	0.625	0.16666667	0.09090909	0.0	0.5555556	0.0	0.0	0.0	0.125	0.0	0.0	0.0	0.6666667	0.0
0.47222224	0.0	0.0	0.0	0.25	0.0	0.0	0.0	1.0	1.0	1.0	1.0	1.0	1.0	1.0	1.0	1.0	1.0	1.0	1.0	1.0	1.0	1.0	1.0	0.0	0.0	0.0	0.0	0.0	0.0	0.0	0.0	0.8	0.0	0.14285715	0.0	0.5	0.0	0.0	0.0	1.0	1.0	1.0	1.0	1.0	1.0	1.0	1.0	0.0	0.0
0.59999996	0.0	0.0	0.0	0.2	0.0	0.0	0.0	0.63703704	0.0	0.25	0.0	0.22222222	0.0	0.0	0.0	0.0	0.0	0.0	0.0	0.0	0.0	0.0	0.0	1.0	1.0	1.0	1.0	1.0	1.0	1.0	1.0	0.85555553	0.20412415	0.5	0.2	0.625	0.2	0.11111111	0.0	0.53968257	0.0	0.0	0.0	0.2857143	0.0	0.0	0.0	0.0	0.0
0.45555556	0.0	0.22222222	0.0	0.0	0.0	0.0	0.0	0.5185185	0.0	0.0	0.0	0.11111111	0.0	0.0	0.0	0.0	0.0	0.0	0.0	0.0	0.0	0.0	0.0	1.0	1.0	1.0	1.0	1.0	1.0	1.0	1.0	0.8022222	0.20412415	0.5	0.2	0.625	0.2	0.11111111	0.0	0.44444445	0.0	0.0	0.0	0.11111111	0.0	0.0	0.0	0.0	0.0
0.5619047	0.0	0.0	0.0	0.14285715	0.0	0.0	0.0	0.43703702	0.0	0.0	0.0	0.22222222	0.0	0.0	0.0	0.0	0.0	0.0	0.0	0.0	0.0	0.0	0.0	1.0	1.0	1.0	1.0	1.0	1.0	1.0	1.0	0.8022222	0.20412415	0.5	0.2	0.625	0.2	0.11111111	0.0	0.5777778	0.0	0.0	0.0	0.0	0.0	0.0	0.0	0.0	0.0
0.55	0.0	0.0	0.0	0.25	0.0	0.0	0.0	0.0	0.0	0.0	0.0	0.0	0.0	0.0	0.0	1.0	1.0	1.0	1.0	1.0	1.0	1.0	1.0	1.0	1.0	1.0	1.0	1.0	1.0	1.0	1.0	0.8022222	0.20412415	0.5	0.2	0.625	0.2	0.11111111	0.0	0.43055558	0.0	0.0	0.0	0.125	0.0	0.0	0.0	0.0	0.0
0.6714286	0.31622776	0.4	0.30769232	0.5	0.30769232	0.18181819	0.0	0.47222224	0.0	0.0	0.0	0.16666667	0.0	0.0	0.0	1.0	1.0	1.0	1.0	1.0	1.0	1.0	1.0	1.0	1.0	1.0	1.0	1.0	1.0	1.0	1.0	0.8222222	0.33333334	0.5714286	0.33333334	0.75	0.33333334	0.2	0.0	0.45555556	0.0	0.0	0.0	0.0	0.0	0.0	0.0	0.6666667	0.0
0.4559885	0.0	0.125	0.0	0.18181819	0.0	0.0	0.0	0.5777778	0.0	0.0	0.0	0.33333334	0.0	0.0	0.0	0.0	0.0	0.0	0.0	0.0	0.0	0.0	0.0	1.0	1.0	1.0	1.0	1.0	1.0	1.0	1.0	0.8222222	0.33333334	0.5714286	0.33333334	0.75	0.33333334	0.2	0.0	0.48333335	0.0	0.0	0.0	0.0	0.0	0.0	0.0	0.0	0.0
0.7142857	0.0	0.16666667	0.0	0.5714286	0.0	0.0	0.0	0.5138889	0.0	0.0	0.0	0.25	0.0	0.0	0.0	0.0	0.0	0.0	0.0	0.0	0.0	0.0	0.0	1.0	1.0	1.0	1.0	1.0	1.0	1.0	1.0	0.5833333	0.0	0.15384616	0.0	0.25	0.0	0.0	0.0	1.0	1.0	1.0	1.0	1.0	1.0	1.0	1.0	1.0	1.0
0.41111112	0.0	0.0	0.0	0.0	0.0	0.0	0.0	0.45555556	0.0	0.0	0.0	0.16666667	0.0	0.0	0.0	1.0	1.0	1.0	1.0	1.0	1.0	1.0	1.0	1.0	1.0	1.0	1.0	1.0	1.0	1.0	1.0	0.8222222	0.33333334	0.5714286	0.33333334	0.75	0.33333334	0.2	0.0	0.0	0.0	0.0	0.0	0.0	0.0	0.0	0.0	0.0	0.0
0.59999996	0.0	0.0	0.0	0.2	0.0	0.0	0.0	0.42222223	0.0	0.0	0.0	0.1	0.0	0.0	0.0	0.0	0.0	0.0	0.0	0.0	0.0	0.0	0.0	1.0	1.0	1.0	1.0	1.0	1.0	1.0	1.0	0.90833336	0.5	0.7692308	0.5	0.875	0.5	0.33333334	0.0	0.0	0.0	0.0	0.0	0.0	0.0	0.0	0.0	0.0	0.0
0.46666667	0.0	0.0	0.0	0.0	0.0	0.0	0.0	0.44444445	0.0	0.0	0.0	0.16666667	0.0	0.0	0.0	0.0	0.0	0.0	0.0	0.0	0.0	0.0	0.0	1.0	1.0	1.0	1.0	1.0	1.0	1.0	1.0	0.8222222	0.33333334	0.5714286	0.33333334	0.75	0.33333334	0.2	0.0	0.0	0.0	0.0	0.0	0.0	0.0	0.0	0.0	1.0	1.0
0.39523807	0.0	0.0	0.0	0.14285715	0.0	0.0	0.0	0.45555556	0.0	0.0	0.0	0.16666667	0.0	0.0	0.0	1.0	1.0	1.0	1.0	1.0	1.0	1.0	1.0	1.0	1.0	1.0	1.0	1.0	1.0	1.0	1.0	0.5833333	0.0	0.14285715	0.0	0.375	0.0	0.0	0.0	0.0	0.0	0.0	0.0	0.0	0.0	0.0	0.0	0.0	0.0
0.42261901	0.0	0.0	0.0	0.0	0.0	0.0	0.0	0.60714287	0.0	0.0	0.0	0.125	0.0	0.0	0.0	1.0	1.0	1.0	1.0	1.0	1.0	1.0	1.0	1.0	1.0	1.0	1.0	1.0	1.0	1.0	1.0	0.8952381	0.33333334	0.5714286	0.33333334	0.75	0.33333334	0.2	0.0	0.54848486	0.0	0.057142857	0.0	0.18181819	0.0	0.0	0.0	0.6666667	0.0
0.43055558	0.0	0.0	0.0	0.0	0.0	0.0	0.0	0.42857143	0.0	0.0	0.0	0.14285715	0.0	0.0	0.0	1.0	1.0	1.0	1.0	1.0	1.0	1.0	1.0	1.0	1.0	1.0	1.0	1.0	1.0	1.0	1.0	0.93333334	0.33333334	0.5714286	0.33333334	0.75	0.33333334	0.2	0.0	0.521645	0.0	0.0	0.0	0.13636364	0.0	0.0	0.0	1.0	1.0
0.33333334	0.0	0.0	0.0	0.0	0.0	0.0	0.0	0.6719577	0.0	0.2857143	0.0	0.44444445	0.0	0.0	0.0	0.0	0.0	0.0	0.0	0.0	0.0	0.0	0.0	1.0	1.0	1.0	1.0	1.0	1.0	1.0	1.0	0.68333334	0.5	0.61538464	0.5	0.625	0.5	0.33333334	0.0	0.48409092	0.09128709	0.17391305	0.07692308	0.22727273	0.07692308	0.04	0.0	0.6666667	0.0
0.43650794	0.0	0.0	0.0	0.14285715	0.0	0.0	0.0	0.44761905	0.0	0.0	0.0	0.14285715	0.0	0.0	0.0	1.0	1.0	1.0	1.0	1.0	1.0	1.0	1.0	1.0	1.0	1.0	1.0	1.0	1.0	1.0	1.0	0.8	0.16666667	0.42857143	0.16666667	0.625	0.16666667	0.09090909	0.0	0.52869356	0.06917144	0.19354838	0.06666667	0.23809524	0.06666667	0.03448276	0.0	0.6666667	0.0
0.4891775	0.0	0.0	0.0	0.18181819	0.0	0.0	0.0	0.5777778	0.0	0.0	0.0	0.16666667	0.0	0.0	0.0	0.0	0.0	0.0	0.0	0.0	0.0	0.0	0.0	1.0	1.0	1.0	1.0	1.0	1.0	1.0	1.0	0.8666667	0.33333334	0.5714286	0.33333334	0.75	0.33333334	0.2	0.0	0.51309526	0.0	0.0625	0.0	0.1904762	0.0	0.0	0.0	0.0	0.0
0.4650794	0.0	0.13333334	0.0	0.1	0.0	0.0	0.0	0.4416667	0.0	0.0	0.0	0.125	0.0	0.0	0.0	0.0	0.0	0.0	0.0	0.0	0.0	0.0	0.0	1.0	1.0	1.0	1.0	1.0	1.0	1.0	1.0	0.94166666	0.5	0.7692308	0.5	0.875	0.5	0.33333334	0.0	0.5019841	0.0	0.23529412	0.0	0.23809524	0.0	0.0	0.0	1.0	1.0
0.56168836	0.0	0.125	0.0	0.18181819	0.0	0.0	0.0	0.0	0.0	0.0	0.0	0.0	0.0	0.0	0.0	0.0	0.0	0.0	0.0	0.0	0.0	0.0	0.0	1.0	1.0	1.0	1.0	1.0	1.0	1.0	1.0	0.8	0.16666667	0.42857143	0.16666667	0.625	0.16666667	0.09090909	0.0	0.5777417	0.0	0.20689656	0.0	0.1904762	0.0	0.0	0.0	0.0	0.0
0.5119048	0.0	0.15384616	0.0	0.25	0.0	0.0	0.0	0.5619047	0.0	0.0	0.0	0.2857143	0.0	0.0	0.0	1.0	1.0	1.0	1.0	1.0	1.0	1.0	1.0	1.0	1.0	1.0	1.0	1.0	1.0	1.0	1.0	0.8666667	0.33333334	0.61538464	0.33333334	0.75	0.33333334	0.2	0.0	0.46984127	0.0	0.08695652	0.0	0.14285715	0.0	0.0	0.0	0.0	0.0
0.49074075	0.0	0.0	0.0	0.22222222	0.0	0.0	0.0	0.5648148	0.0	0.0	0.0	0.33333334	0.0	0.0	0.0	0.0	0.0	0.0	0.0	0.0	0.0	0.0	0.0	1.0	1.0	1.0	1.0	1.0	1.0	1.0	1.0	0.8022222	0.20412415	0.5	0.2	0.625	0.2	0.11111111	0.0	0.5543651	0.0	0.24	0.0	0.1904762	0.0	0.0	0.0	0.0	0.0
0.6666667	0.0	0.14285715	0.0	0.375	0.0	0.0	0.0	0.5119048	0.0	0.0	0.0	0.125	0.0	0.0	0.0	0.0	0.0	0.0	0.0	0.0	0.0	0.0	0.0	1.0	1.0	1.0	1.0	1.0	1.0	1.0	1.0	0.8888889	0.20412415	0.5	0.2	0.75	0.2	0.11111111	0.0	0.56666666	0.096225046	0.16	0.083333336	0.2	0.083333336	0.04347826	0.0	0.0	0.0
0.5185185	0.0	0.0	0.0	0.22222222	0.0	0.0	0.0	0.40873015	0.0	0.0	0.0	0.083333336	0.0	0.0	0.0	0.0	0.0	0.0	0.0	0.0	0.0	0.0	0.0	1.0	1.0	1.0	1.0	1.0	1.0	1.0	1.0	0.93333334	0.33333334	0.71428573	0.33333334	0.75	0.33333334	0.2	0.0	0.5625	0.0	0.0	0.0	0.125	0.0	0.0	0.0	0.6666667	0.0
0.42592594	0.0	0.0	0.0	0.0	0.0	0.0	0.0	0.5317461	0.0	0.18181819	0.0	0.2857143	0.0	0.0	0.0	0.0	0.0	0.0	0.0	0.0	0.0	0.0	0.0	1.0	1.0	1.0	1.0	1.0	1.0	1.0	1.0	0.8666667	0.33333334	0.5714286	0.33333334	0.75	0.33333334	0.2	0.0	0.5307539	0.0	0.08	0.0	0.1875	0.0	0.0	0.0	1.0	1.0
0.0	0.0	0.0	0.0	0.0	0.0	0.0	0.0	0.0	0.0	0.0	0.0	0.0	0.0	0.0	0.0	0.0	0.0	0.0	0.0	0.0	0.0	0.0	0.0	1.0	1.0	1.0	1.0	1.0	1.0	1.0	1.0	0.93333334	0.33333334	0.5714286	0.33333334	0.75	0.33333334	0.2	0.0	0.4152778	0.0	0.0	0.0	0.125	0.0	0.0	0.0	0.0	0.0
0.5026455	0.0	0.0	0.0	0.22222222	0.0	0.0	0.0	0.6904762	0.0	0.30769232	0.0	0.375	0.0	0.0	0.0	0.0	0.0	0.0	0.0	0.0	0.0	0.0	0.0	1.0	1.0	1.0	1.0	1.0	1.0	1.0	1.0	0.8222222	0.33333334	0.5714286	0.33333334	0.75	0.33333334	0.2	0.0	0.58659416	0.0	0.114285715	0.0	0.26086956	0.0	0.0	0.0	0.6666667	0.0
0.5703704	0.0	0.13333334	0.0	0.22222222	0.0	0.0	0.0	0.42261901	0.0	0.0	0.0	0.125	0.0	0.0	0.0	1.0	1.0	1.0	1.0	1.0	1.0	1.0	1.0	1.0	1.0	1.0	1.0	1.0	1.0	1.0	1.0	0.8222222	0.33333334	0.5714286	0.33333334	0.75	0.33333334	0.2	0.0	0.4097222	0.0	0.0	0.0	0.125	0.0	0.0	0.0	0.0	0.0
0.43703702	0.0	0.0	0.0	0.22222222	0.0	0.0	0.0	0.5619047	0.0	0.2	0.0	0.14285715	0.0	0.0	0.0	0.0	0.0	0.0	0.0	0.0	0.0	0.0	0.0	1.0	1.0	1.0	1.0	1.0	1.0	1.0	1.0	0.93333334	0.5	0.71428573	0.5	0.875	0.5	0.33333334	0.0	0.5386905	0.0	0.1	0.0	0.25	0.0	0.0	0.0	0.0	0.0
0.32251084	0.0	0.0	0.0	0.09090909	0.0	0.0	0.0	0.0	0.0	0.0	0.0	0.11111111	0.0	0.0	0.0	0.0	0.0	0.0	0.0	0.0	0.0	0.0	0.0	1.0	1.0	1.0	1.0	1.0	1.0	1.0	1.0	0.8222222	0.33333334	0.61538464	0.33333334	0.75	0.33333334	0.2	0.0	0.5648148	0.0	0.13333334	0.0	0.33333334	0.0	0.0	0.0	0.0	0.0
0.0	0.0	0.0	0.0	0.0	0.0	0.0	0.0	0.0	0.0	0.0	0.0	0.0	0.0	0.0	0.0	1.0	1.0	1.0	1.0	1.0	1.0	1.0	1.0	1.0	1.0	1.0	1.0	1.0	1.0	1.0	1.0	0.90833336	0.5	0.7692308	0.5	0.875	0.5	0.33333334	0.0	0.47727275	0.0	0.0	0.0	0.18181819	0.0	0.0	0.0	0.0	0.0
0.44696972	0.0	0.0	0.0	0.09090909	0.0	0.0	0.0	0.48333335	0.0	0.0	0.0	0.2	0.0	0.0	0.0	0.0	0.0	0.0	0.0	0.0	0.0	0.0	0.0	1.0	1.0	1.0	1.0	1.0	1.0	1.0	1.0	0.5833333	0.0	0.15384616	0.0	0.5	0.0	0.0	0.0	1.0	1.0	1.0	1.0	1.0	1.0	1.0	1.0	1.0	1.0
0.4559885	0.1490712	0.26666668	0.14285715	0.27272728	0.14285715	0.07692308	0.0	0.44761905	0.0	0.0	0.0	0.14285715	0.0	0.0	0.0	0.0	0.0	0.0	0.0	0.0	0.0	0.0	0.0	1.0	1.0	1.0	1.0	1.0	1.0	1.0	1.0	0.8666667	0.33333334	0.5714286	0.33333334	0.75	0.33333334	0.2	0.0	0.64861107	0.0	0.0	0.0	0.25	0.0	0.0	0.0	0.6666667	0.0
0.4112554	0.0	0.0	0.0	0.09090909	0.0	0.0	0.0	0.59999996	0.0	0.0	0.0	0.4	0.0	0.0	0.0	0.0	0.0	0.0	0.0	0.0	0.0	0.0	0.0	1.0	1.0	1.0	1.0	1.0	1.0	1.0	1.0	0.8222222	0.0	0.14285715	0.0	0.5	0.0	0.0	0.0	0.95555556	0.0	0.4	0.0	0.6666667	0.0	0.0	0.0	1.0	1.0
0.46801344	0.0	0.11764706	0.0	0.0	0.0	0.0	0.0	0.59999996	0.0	0.25	0.0	0.4	0.0	0.0	0.0	1.0	1.0	1.0	1.0	1.0	1.0	1.0	1.0	1.0	1.0	1.0	1.0	1.0	1.0	1.0	1.0	0.8666667	0.33333334	0.5714286	0.33333334	0.75	0.33333334	0.2	0.0	0.5611111	0.0	0.09090909	0.0	0.15	0.0	0.0	0.0	1.0	1.0
0.430303	0.0	0.0	0.0	0.18181819	0.0	0.0	0.0	0.59999996	0.0	0.0	0.0	0.4	0.0	0.0	0.0	1.0	1.0	1.0	1.0	1.0	1.0	1.0	1.0	1.0	1.0	1.0	1.0	1.0	1.0	1.0	1.0	0.6666667	0.0	0.2857143	0.0	0.5	0.0	0.0	0.0	1.0	1.0	1.0	1.0	1.0	1.0	1.0	1.0	0.0	0.0
0.46801344	0.0	0.125	0.0	0.18181819	0.0	0.0	0.0	0.59999996	0.0	0.0	0.0	0.4	0.0	0.0	0.0	1.0	1.0	1.0	1.0	1.0	1.0	1.0	1.0	1.0	1.0	1.0	1.0	1.0	1.0	1.0	1.0	0.68333334	0.0	0.14285715	0.0	0.5	0.0	0.0	0.0	1.0	1.0	1.0	1.0	1.0	1.0	1.0	1.0	0.6666667	0.0
0.6562771	0.0	0.13333334	0.0	0.36363637	0.0	0.0	0.0	0.76	0.0	0.25	0.0	0.6	0.0	0.0	0.0	1.0	1.0	1.0	1.0	1.0	1.0	1.0	1.0	1.0	1.0	1.0	1.0	1.0	1.0	1.0	1.0	0.6666667	0.0	0.14285715	0.0	0.25	0.0	0.0	0.0	1.0	1.0	1.0	1.0	1.0	1.0	1.0	1.0	1.0	1.0
0.0	0.0	0.0	0.0	0.0	0.0	0.0	0.0	0.6011905	0.0	0.15384616	0.0	0.25	0.0	0.0	0.0	1.0	1.0	1.0	1.0	1.0	1.0	1.0	1.0	1.0	1.0	1.0	1.0	1.0	1.0	1.0	1.0	0.93333334	0.20412415	0.5	0.2	0.75	0.2	0.11111111	0.0	0.5740741	0.0	0.083333336	0.0	0.22222222	0.0	0.0	0.0	0.0	0.0
0.0	0.0	0.0	0.0	0.0	0.0	0.0	0.0	0.55	0.0	0.0	0.0	0.125	0.0	0.0	0.0	1.0	1.0	1.0	1.0	1.0	1.0	1.0	1.0	1.0	1.0	1.0	1.0	1.0	1.0	1.0	1.0	0.8022222	0.20412415	0.5	0.2	0.625	0.2	0.11111111	0.0	0.5444445	0.0	0.08	0.0	0.2777778	0.0	0.0	0.0	0.0	0.0
0.5	0.0	0.0	0.0	0.0	0.0	0.0	0.0	0.0	0.0	0.0	0.0	0.0	0.0	0.0	0.0	0.0	0.0	0.0	0.0	0.0	0.0	0.0	0.0	1.0	1.0	1.0	1.0	1.0	1.0	1.0	1.0	0.8222222	0.33333334	0.5714286	0.33333334	0.75	0.33333334	0.2	0.0	0.49206352	0.0	0.0	0.0	0.14285715	0.0	0.0	0.0	0.6666667	0.0
0.37407407	0.0	0.0	0.0	0.11111111	0.0	0.0	0.0	0.44761905	0.0	0.0	0.0	0.14285715	0.0	0.0	0.0	0.0	0.0	0.0	0.0	0.0	0.0	0.0	0.0	1.0	1.0	1.0	1.0	1.0	1.0	1.0	1.0	1.0	1.0	1.0	1.0	1.0	1.0	1.0	1.0	0.46581197	0.0	0.11764706	0.0	0.15384616	0.0	0.0	0.0	0.0	0.0
0.7314815	0.0	0.18181819	0.0	0.44444445	0.0	0.0	0.0	0.43650794	0.0	0.0	0.0	0.0	0.0	0.0	0.0	1.0	1.0	1.0	1.0	1.0	1.0	1.0	1.0	1.0	1.0	1.0	1.0	1.0	1.0	1.0	1.0	0.94166666	0.5	0.71428573	0.5	0.875	0.5	0.33333334	0.0	0.45238099	0.0	0.0	0.0	0.14285715	0.0	0.0	0.0	1.0	1.0
0.0	0.0	0.0	0.0	0.0	0.0	0.0	0.0	0.61904764	0.0	0.0	0.0	0.14285715	0.0	0.0	0.0	0.0	0.0	0.0	0.0	0.0	0.0	0.0	0.0	1.0	1.0	1.0	1.0	1.0	1.0	1.0	1.0	0.8222222	0.33333334	0.61538464	0.33333334	0.75	0.33333334	0.2	0.0	0.7	0.28867513	0.44444445	0.2857143	0.5	0.2857143	0.16666667	0.0	0.6666667	0.0
0.58862436	0.0	0.2857143	0.0	0.33333334	0.0	0.0	0.0	0.6666667	0.0	0.14285715	0.0	0.375	0.0	0.0	0.0	1.0	1.0	1.0	1.0	1.0	1.0	1.0	1.0	1.0	1.0	1.0	1.0	1.0	1.0	1.0	1.0	0.8666667	0.33333334	0.5714286	0.33333334	0.75	0.33333334	0.2	0.0	0.5611111	0.47140452	0.41666666	0.36363637	0.3	0.36363637	0.22222222	0.0	1.0	1.0
0.5185185	0.0	0.0	0.0	0.22222222	0.0	0.0	0.0	0.6011905	0.0	0.0	0.0	0.25	0.0	0.0	0.0	1.0	1.0	1.0	1.0	1.0	1.0	1.0	1.0	1.0	1.0	1.0	1.0	1.0	1.0	1.0	1.0	0.8952381	0.33333334	0.71428573	0.33333334	0.75	0.33333334	0.2	0.0	0.53968257	0.0	0.0	0.0	0.14285715	0.0	0.0	0.0	0.6666667	0.0
0.45833334	0.0	0.0	0.0	0.11111111	0.0	0.0	0.0	0.45833334	0.0	0.13333334	0.0	0.11111111	0.0	0.0	0.0	0.0	0.0	0.0	0.0	0.0	0.0	0.0	0.0	1.0	1.0	1.0	1.0	1.0	1.0	1.0	1.0	0.75	0.5	0.61538464	0.5	0.5	0.5	0.33333334	0.0	0.36111113	0.0	0.0	0.0	0.125	0.0	0.0	0.0	1.0	1.0
0.5619047	0.0	0.0	0.0	0.14285715	0.0	0.0	0.0	0.42261901	0.0	0.0	0.0	0.125	0.0	0.0	0.0	0.0	0.0	0.0	0.0	0.0	0.0	0.0	0.0	1.0	1.0	1.0	1.0	1.0	1.0	1.0	1.0	0.90833336	0.5	0.71428573	0.5	0.875	0.5	0.33333334	0.0	0.54761904	0.0	0.11764706	0.0	0.21428572	0.0	0.0	0.0	0.6666667	0.0
0.6333333	0.0	0.0	0.0	0.4	0.0	0.0	0.0	0.42261901	0.0	0.0	0.0	0.0	0.0	0.0	0.0	1.0	1.0	1.0	1.0	1.0	1.0	1.0	1.0	1.0	1.0	1.0	1.0	1.0	1.0	1.0	1.0	0.8222222	0.33333334	0.5714286	0.33333334	0.75	0.33333334	0.2	0.0	0.47619048	0.0	0.0	0.0	0.14285715	0.0	0.0	0.0	0.0	0.0
0.45370373	0.0	0.0	0.0	0.0	0.0	0.0	0.0	0.44761905	0.0	0.0	0.0	0.14285715	0.0	0.0	0.0	1.0	1.0	1.0	1.0	1.0	1.0	1.0	1.0	1.0	1.0	1.0	1.0	1.0	1.0	1.0	1.0	0.8222222	0.33333334	0.61538464	0.33333334	0.75	0.33333334	0.2	0.0	0.38333333	0.09449112	0.17391305	0.09090909	0.125	0.09090909	0.04761905	0.0	0.0	0.0
0.51936024	0.0	0.0	0.0	0.09090909	0.0	0.0	0.0	0.0	0.0	0.0	0.0	0.0	0.0	0.0	0.0	1.0	1.0	1.0	1.0	1.0	1.0	1.0	1.0	1.0	1.0	1.0	1.0	1.0	1.0	1.0	1.0	0.8666667	0.33333334	0.5714286	0.33333334	0.75	0.33333334	0.2	0.0	0.6458333	0.0	0.11764706	0.0	0.25	0.0	0.0	0.0	0.84999996	0.0
0.4074074	0.0	0.0	0.0	0.0	0.0	0.0	0.0	0.4416667	0.0	0.0	0.0	0.125	0.0	0.0	0.0	0.0	0.0	0.0	0.0	0.0	0.0	0.0	0.0	1.0	1.0	1.0	1.0	1.0	1.0	1.0	1.0	0.94166666	0.5	0.71428573	0.5	0.875	0.5	0.33333334	0.0	0.45138893	0.5345225	0.5263158	0.44444445	0.375	0.44444445	0.2857143	0.0	1.0	1.0
0.5238095	0.0	0.0	0.0	0.14285715	0.0	0.0	0.0	0.0	0.0	0.0	0.0	0.0	0.0	0.0	0.0	0.0	0.0	0.0	0.0	0.0	0.0	0.0	0.0	1.0	1.0	1.0	1.0	1.0	1.0	1.0	1.0	0.93333334	0.33333334	0.71428573	0.33333334	0.75	0.33333334	0.2	0.0	0.5952381	0.0	0.22222222	0.0	0.42857143	0.0	0.0	0.0	0.0	0.0
0.44761905	0.0	0.0	0.0	0.14285715	0.0	0.0	0.0	0.55	0.0	0.0	0.0	0.1	0.0	0.0	0.0	0.0	0.0	0.0	0.0	0.0	0.0	0.0	0.0	1.0	1.0	1.0	1.0	1.0	1.0	1.0	1.0	0.8666667	0.33333334	0.5714286	0.33333334	0.75	0.33333334	0.2	0.0	0.7045455	0.0	0.16666667	0.0	0.27272728	0.0	0.0	0.0	0.0	0.0
0.43650794	0.0	0.0	0.0	0.14285715	0.0	0.0	0.0	0.55	0.0	0.0	0.0	0.125	0.0	0.0	0.0	0.0	0.0	0.0	0.0	0.0	0.0	0.0	0.0	1.0	1.0	1.0	1.0	1.0	1.0	1.0	1.0	0.8	0.16666667	0.42857143	0.16666667	0.625	0.16666667	0.09090909	0.0	0.53472227	0.0	0.11111111	0.0	0.1875	0.0	0.0	0.0	0.0	0.0
0.43650794	0.0	0.18181819	0.0	0.0	0.0	0.0	0.0	0.6011905	0.0	0.0	0.0	0.25	0.0	0.0	0.0	0.0	0.0	0.0	0.0	0.0	0.0	0.0	0.0	1.0	1.0	1.0	1.0	1.0	1.0	1.0	1.0	0.8666667	0.33333334	0.5714286	0.33333334	0.75	0.33333334	0.2	0.0	0.45833334	0.0	0.0	0.0	0.125	0.0	0.0	0.0	0.0	0.0
0.0	0.0	0.0	0.0	0.0	0.0	0.0	0.0	0.55	0.0	0.0	0.0	0.125	0.0	0.0	0.0	1.0	1.0	1.0	1.0	1.0	1.0	1.0	1.0	1.0	1.0	1.0	1.0	1.0	1.0	1.0	1.0	0.8666667	0.33333334	0.5714286	0.33333334	0.75	0.33333334	0.2	0.0	0.4642857	0.0	0.0	0.0	0.14285715	0.0	0.0	0.0	1.0	1.0
0.5119048	0.0	0.0	0.0	0.125	0.0	0.0	0.0	0.4416667	0.0	0.18181819	0.0	0.25	0.0	0.0	0.0	0.0	0.0	0.0	0.0	0.0	0.0	0.0	0.0	1.0	1.0	1.0	1.0	1.0	1.0	1.0	1.0	0.94166666	0.5	0.71428573	0.5	0.875	0.5	0.33333334	0.0	0.45000002	0.0	0.0	0.0	0.1	0.0	0.0	0.0	0.0	0.0
0.5119048	0.0	0.0	0.0	0.25	0.0	0.0	0.0	0.0	0.0	0.0	0.0	0.0	0.0	0.0	0.0	0.0	0.0	0.0	0.0	0.0	0.0	0.0	0.0	1.0	1.0	1.0	1.0	1.0	1.0	1.0	1.0	0.8222222	0.33333334	0.5714286	0.33333334	0.75	0.33333334	0.2	0.0	0.45833334	0.28867513	0.4	0.25	0.5	0.25	0.14285715	0.0	0.0	0.0
0.4179894	0.0	0.0	0.0	0.0	0.0	0.0	0.0	0.0	0.0	0.0	0.0	0.0	0.0	0.0	0.0	1.0	1.0	1.0	1.0	1.0	1.0	1.0	1.0	1.0	1.0	1.0	1.0	1.0	1.0	1.0	1.0	0.8666667	0.16666667	0.42857143	0.16666667	0.625	0.16666667	0.09090909	0.0	0.5492063	0.0	0.06896552	0.0	0.2	0.0	0.0	0.0	0.0	0.0
0.5026455	0.0	0.0	0.0	0.22222222	0.0	0.0	0.0	0.0	0.0	0.0	0.0	0.0	0.0	0.0	0.0	0.0	0.0	0.0	0.0	0.0	0.0	0.0	0.0	1.0	1.0	1.0	1.0	1.0	1.0	1.0	1.0	0.8	0.16666667	0.42857143	0.16666667	0.625	0.16666667	0.09090909	0.0	0.44444445	0.0	0.083333336	0.0	0.125	0.0	0.0	0.0	0.6666667	0.0
0.53968257	0.0	0.18181819	0.0	0.14285715	0.0	0.0	0.0	0.0	0.0	0.0	0.0	0.0	0.0	0.0	0.0	1.0	1.0	1.0	1.0	1.0	1.0	1.0	1.0	1.0	1.0	1.0	1.0	1.0	1.0	1.0	1.0	0.93333334	0.33333334	0.71428573	0.33333334	0.75	0.33333334	0.2	0.0	0.45000002	0.0	0.08695652	0.0	0.13333334	0.0	0.0	0.0	0.6666667	0.0
0.0	0.0	0.0	0.0	0.0	0.0	0.0	0.0	0.0	0.0	0.0	0.0	0.0	0.0	0.0	0.0	0.0	0.0	0.0	0.0	0.0	0.0	0.0	0.0	1.0	1.0	1.0	1.0	1.0	1.0	1.0	1.0	0.96666664	0.33333334	0.5714286	0.33333334	0.75	0.33333334	0.2	0.0	0.46709403	0.09534626	0.27272728	0.0952381	0.15384616	0.0952381	0.05	0.0	0.0	0.0
0.0	0.0	0.0	0.0	0.0	0.0	0.0	0.0	0.0	0.0	0.0	0.0	0.0	0.0	0.0	0.0	1.0	1.0	1.0	1.0	1.0	1.0	1.0	1.0	1.0	1.0	1.0	1.0	1.0	1.0	1.0	1.0	0.5833333	0.0	0.14285715	0.0	0.375	0.0	0.0	0.0	0.8486997	0.41403934	0.516129	0.38709676	0.4347826	0.38709676	0.24	0.0	0.6666667	0.0
0.4642857	0.0	0.0	0.0	0.0	0.0	0.0	0.0	0.0	0.0	0.0	0.0	0.0	0.0	0.0	0.0	1.0	1.0	1.0	1.0	1.0	1.0	1.0	1.0	1.0	1.0	1.0	1.0	1.0	1.0	1.0	1.0	0.8666667	0.33333334	0.5714286	0.33333334	0.75	0.33333334	0.2	0.0	0.5	0.0	0.0	0.0	0.16666667	0.0	0.0	0.0	0.6666667	0.0
0.42261901	0.0	0.0	0.0	0.0	0.0	0.0	0.0	0.0	0.0	0.0	0.0	0.0	0.0	0.0	0.0	0.0	0.0	0.0	0.0	0.0	0.0	0.0	0.0	0.9722222	0.8660254	0.8888889	0.85714287	0.8333333	0.85714287	0.75	0.0	0.8666667	0.16666667	0.42857143	0.16666667	0.625	0.16666667	0.09090909	0.0	0.63492066	0.14142136	0.25	0.13333334	0.33333334	0.13333334	0.071428575	0.0	0.6666667	0.0
0.42857143	0.0	0.0	0.0	0.0	0.0	0.0	0.0	0.0	0.0	0.0	0.0	0.0	0.0	0.0	0.0	1.0	1.0	1.0	1.0	1.0	1.0	1.0	1.0	1.0	1.0	1.0	1.0	1.0	1.0	1.0	1.0	0.8	0.16666667	0.42857143	0.16666667	0.625	0.16666667	0.09090909	0.0	0.0	0.0	0.0	0.0	0.0	0.0	0.0	0.0	0.0	0.0
0.5	0.0	0.0	0.0	0.125	0.0	0.0	0.0	0.53968257	0.0	0.2	0.0	0.2857143	0.0	0.0	0.0	1.0	1.0	1.0	1.0	1.0	1.0	1.0	1.0	1.0	1.0	1.0	1.0	1.0	1.0	1.0	1.0	0.93333334	0.33333334	0.5714286	0.33333334	0.75	0.33333334	0.2	0.0	0.5462963	0.0	0.09090909	0.0	0.16666667	0.0	0.0	0.0	1.0	1.0
0.5277778	0.0	0.16666667	0.0	0.125	0.0	0.0	0.0	0.0	0.0	0.0	0.0	0.14285715	0.0	0.0	0.0	1.0	1.0	1.0	1.0	1.0	1.0	1.0	1.0	1.0	1.0	1.0	1.0	1.0	1.0	1.0	1.0	0.8952381	0.33333334	0.5714286	0.33333334	0.75	0.33333334	0.2	0.0	0.0	0.0	0.0	0.0	0.0	0.0	0.0	0.0	1.0	1.0
0.0	0.0	0.0	0.0	0.0	0.0	0.0	0.0	0.0	0.0	0.0	0.0	0.0	0.0	0.0	0.0	1.0	1.0	1.0	1.0	1.0	1.0	1.0	1.0	1.0	1.0	1.0	1.0	1.0	1.0	1.0	1.0	0.8666667	0.33333334	0.5714286	0.33333334	0.75	0.33333334	0.2	0.0	0.6597643	0.1677051	0.29411766	0.121212125	0.35	0.121212125	0.06451613	0.0	0.0	0.0
0.0	0.0	0.0	0.0	0.0	0.0	0.0	0.0	0.0	0.0	0.0	0.0	0.0	0.0	0.0	0.0	0.0	0.0	0.0	0.0	0.0	0.0	0.0	0.0	1.0	1.0	1.0	1.0	1.0	1.0	1.0	1.0	0.94166666	0.5	0.71428573	0.5	0.875	0.5	0.33333334	0.0	0.4232143	0.0	0.0	0.0	0.1875	0.0	0.0	0.0	1.0	1.0
0.0	0.0	0.0	0.0	0.0	0.0	0.0	0.0	0.43650794	0.0	0.0	0.0	0.14285715	0.0	0.0	0.0	0.0	0.0	0.0	0.0	0.0	0.0	0.0	0.0	1.0	1.0	1.0	1.0	1.0	1.0	1.0	1.0	0.875	0.5	0.71428573	0.5	0.875	0.5	0.33333334	0.0	0.6089286	0.0	0.0952381	0.0	0.3125	0.0	0.0	0.0	1.0	1.0
0.5761905	0.0	0.0	0.0	0.3	0.0	0.0	0.0	0.5777778	0.0	0.0	0.0	0.16666667	0.0	0.0	0.0	1.0	1.0	1.0	1.0	1.0	1.0	1.0	1.0	1.0	1.0	1.0	1.0	1.0	1.0	1.0	1.0	1.0	1.0	1.0	1.0	1.0	1.0	1.0	1.0	0.4333333	0.0	0.0	0.0	0.1	0.0	0.0	0.0	0.0	0.0
0.34444442	0.0	0.0	0.0	0.1	0.0	0.0	0.0	0.65833336	0.23570226	0.36363637	0.22222222	0.375	0.22222222	0.125	0.0	1.0	1.0	1.0	1.0	1.0	1.0	1.0	1.0	1.0	1.0	1.0	1.0	1.0	1.0	1.0	1.0	0.8222222	0.33333334	0.61538464	0.33333334	0.75	0.33333334	0.2	0.0	0.6203704	0.0	0.0	0.0	0.22222222	0.0	0.0	0.0	0.0	0.0
0.45000002	0.0	0.0	0.0	0.1	0.0	0.0	0.0	0.44761905	0.0	0.0	0.0	0.14285715	0.0	0.0	0.0	0.0	0.0	0.0	0.0	0.0	0.0	0.0	0.0	1.0	1.0	1.0	1.0	1.0	1.0	1.0	1.0	0.8222222	0.33333334	0.61538464	0.33333334	0.75	0.33333334	0.2	0.0	0.6203704	0.0	0.0	0.0	0.22222222	0.0	0.0	0.0	0.0	0.0
0.0	0.0	0.0	0.0	0.0	0.0	0.0	0.0	0.7	0.0	0.22222222	0.0	0.5	0.0	0.0	0.0	1.0	1.0	1.0	1.0	1.0	1.0	1.0	1.0	1.0	1.0	1.0	1.0	1.0	1.0	1.0	1.0	0.85555553	0.20412415	0.5	0.2	0.625	0.2	0.11111111	0.0	0.48333335	0.0	0.074074075	0.0	0.1	0.0	0.0	0.0	0.0	0.0
0.0	0.0	0.0	0.0	0.0	0.0	0.0	0.0	0.0	0.0	0.0	0.0	0.0	0.0	0.0	0.0	0.0	0.0	0.0	0.0	0.0	0.0	0.0	0.0	1.0	1.0	1.0	1.0	1.0	1.0	1.0	1.0	0.8222222	0.33333334	0.5714286	0.33333334	0.75	0.33333334	0.2	0.0	0.6111111	0.12909944	0.23529412	0.125	0.33333334	0.125	0.06666667	0.0	0.0	0.0
0.47222224	0.0	0.0	0.0	0.16666667	0.0	0.0	0.0	0.44444445	0.0	0.0	0.0	0.16666667	0.0	0.0	0.0	1.0	1.0	1.0	1.0	1.0	1.0	1.0	1.0	1.0	1.0	1.0	1.0	1.0	1.0	1.0	1.0	0.93333334	0.33333334	0.5	0.33333334	0.75	0.33333334	0.2	0.0	0.3972222	0.0	0.0	0.0	0.06666667	0.0	0.0	0.0	0.0	0.0
0.45833334	0.0	0.0	0.0	0.125	0.0	0.0	0.0	0.8444445	0.25	0.4	0.25	0.5	0.25	0.14285715	0.0	0.0	0.0	0.0	0.0	0.0	0.0	0.0	0.0	1.0	1.0	1.0	1.0	1.0	1.0	1.0	1.0	0.94166666	0.33333334	0.61538464	0.33333334	0.75	0.33333334	0.2	0.0	0.625	0.20412415	0.33333334	0.2	0.375	0.2	0.11111111	0.0	0.0	0.0
0.0	0.0	0.0	0.0	0.0	0.0	0.0	0.0	0.53968257	0.0	0.0	0.0	0.2857143	0.0	0.0	0.0	1.0	1.0	1.0	1.0	1.0	1.0	1.0	1.0	1.0	1.0	1.0	1.0	1.0	1.0	1.0	1.0	0.8666667	0.33333334	0.5	0.33333334	0.75	0.33333334	0.2	0.0	0.49074075	0.0	0.0	0.0	0.22222222	0.0	0.0	0.0	0.0	0.0
0.4642857	0.0	0.0	0.0	0.2857143	0.0	0.0	0.0	0.44444445	0.0	0.0	0.0	0.0	0.0	0.0	0.0	1.0	1.0	1.0	1.0	1.0	1.0	1.0	1.0	1.0	1.0	1.0	1.0	1.0	1.0	1.0	1.0	0.8666667	0.4330127	0.54545456	0.36363637	0.75	0.36363637	0.22222222	0.0	0.6230159	0.18731716	0.24	0.16	0.23809524	0.16	0.08695652	0.0	0.0	0.0
0.6011905	0.0	0.0	0.0	0.25	0.0	0.0	0.0	0.65833336	0.23570226	0.36363637	0.22222222	0.375	0.22222222	0.125	0.0	1.0	1.0	1.0	1.0	1.0	1.0	1.0	1.0	1.0	1.0	1.0	1.0	1.0	1.0	1.0	1.0	0.8222222	0.33333334	0.5714286	0.33333334	0.75	0.33333334	0.2	0.0	0.5823135	0.15724273	0.3243243	0.16216215	0.30769232	0.16216215	0.0882353	0.0	0.6666667	0.0
0.0	0.0	0.0	0.0	0.0	0.0	0.0	0.0	0.0	0.0	0.0	0.0	0.0	0.0	0.0	0.0	1.0	1.0	1.0	1.0	1.0	1.0	1.0	1.0	1.0	1.0	1.0	1.0	1.0	1.0	1.0	1.0	0.8222222	0.33333334	0.61538464	0.33333334	0.75	0.33333334	0.2	0.0	0.5625	0.0	0.1	0.0	0.125	0.0	0.0	0.0	1.0	1.0
0.5619047	0.0	0.0	0.0	0.14285715	0.0	0.0	0.0	0.67619056	0.2581989	0.4	0.25	0.42857143	0.25	0.14285715	0.0	1.0	1.0	1.0	1.0	1.0	1.0	1.0	1.0	1.0	1.0	1.0	1.0	1.0	1.0	1.0	1.0	0.8222222	0.33333334	0.61538464	0.33333334	0.75	0.33333334	0.2	0.0	0.5670635	0.12262787	0.24242425	0.121212125	0.3809524	0.121212125	0.06451613	0.0	1.0	1.0
0.0	0.0	0.0	0.0	0.0	0.0	0.0	0.0	0.7968254	0.0	0.18181819	0.0	0.5714286	0.0	0.0	0.0	1.0	1.0	1.0	1.0	1.0	1.0	1.0	1.0	1.0	1.0	1.0	1.0	1.0	1.0	1.0	1.0	0.8666667	0.33333334	0.5714286	0.33333334	0.75	0.33333334	0.2	0.0	0.535014	0.11547005	0.18181819	0.1	0.11764706	0.1	0.05263158	0.0	1.0	1.0
0.48333335	0.0	0.0	0.0	0.2	0.0	0.0	0.0	0.58730155	0.0	0.14285715	0.0	0.22222222	0.0	0.0	0.0	1.0	1.0	1.0	1.0	1.0	1.0	1.0	1.0	1.0	1.0	1.0	1.0	1.0	1.0	1.0	1.0	0.8666667	0.33333334	0.5714286	0.33333334	0.75	0.33333334	0.2	0.0	0.53968257	0.0	0.18181819	0.0	0.2857143	0.0	0.0	0.0	1.0	1.0
0.7833333	0.0	0.2857143	0.0	0.6	0.0	0.0	0.0	0.42857143	0.0	0.0	0.0	0.0	0.0	0.0	0.0	1.0	1.0	1.0	1.0	1.0	1.0	1.0	1.0	1.0	1.0	1.0	1.0	1.0	1.0	1.0	1.0	0.8666667	0.33333334	0.5714286	0.33333334	0.75	0.33333334	0.2	0.0	0.2952381	0.0	0.0	0.0	0.1	0.0	0.0	0.0	0.0	0.0
0.0	0.0	0.0	0.0	0.0	0.0	0.0	0.0	0.44761905	0.0	0.0	0.0	0.14285715	0.0	0.0	0.0	1.0	1.0	1.0	1.0	1.0	1.0	1.0	1.0	1.0	1.0	1.0	1.0	1.0	1.0	1.0	1.0	0.8666667	0.33333334	0.5714286	0.33333334	0.75	0.33333334	0.2	0.0	0.40674606	0.0	0.074074075	0.0	0.125	0.0	0.0	0.0	0.0	0.0
0.47222224	0.0	0.0	0.0	0.16666667	0.0	0.0	0.0	0.5238095	0.0	0.0	0.0	0.0	0.0	0.0	0.0	1.0	1.0	1.0	1.0	1.0	1.0	1.0	1.0	1.0	1.0	1.0	1.0	1.0	1.0	1.0	1.0	0.93333334	0.5	0.71428573	0.5	0.875	0.5	0.33333334	0.0	0.30112043	0.0	0.0952381	0.0	0.11764706	0.0	0.0	0.0	1.0	1.0
0.4642857	0.0	0.0	0.0	0.2857143	0.0	0.0	0.0	0.5619047	0.0	0.0	0.0	0.2857143	0.0	0.0	0.0	1.0	1.0	1.0	1.0	1.0	1.0	1.0	1.0	1.0	1.0	1.0	1.0	1.0	1.0	1.0	1.0	0.90833336	0.5	0.7692308	0.5	0.875	0.5	0.33333334	0.0	0.47619048	0.0	0.14285715	0.0	0.22222222	0.0	0.0	0.0	1.0	1.0
0.4642857	0.0	0.0	0.0	0.14285715	0.0	0.0	0.0	0.39523807	0.0	0.0	0.0	0.14285715	0.0	0.0	0.0	1.0	1.0	1.0	1.0	1.0	1.0	1.0	1.0	0.9444444	0.75	0.8888889	0.75	0.8333333	0.75	0.6	0.0	0.8666667	0.33333334	0.5714286	0.33333334	0.75	0.33333334	0.2	0.0	0.60714287	0.0	0.0	0.0	0.25	0.0	0.0	0.0	0.53174603	0.0
0.45833334	0.0	0.0	0.0	0.125	0.0	0.0	0.0	0.0	0.0	0.0	0.0	0.0	0.0	0.0	0.0	1.0	1.0	1.0	1.0	1.0	1.0	1.0	1.0	1.0	1.0	1.0	1.0	1.0	1.0	1.0	1.0	0.94166666	0.5	0.71428573	0.5	0.875	0.5	0.33333334	0.0	0.5293651	0.0	0.10526316	0.0	0.13333334	0.0	0.0	0.0	0.0	0.0
0.0	0.0	0.0	0.0	0.0	0.0	0.0	0.0	0.42857143	0.0	0.0	0.0	0.14285715	0.0	0.0	0.0	1.0	1.0	1.0	1.0	1.0	1.0	1.0	1.0	1.0	1.0	1.0	1.0	1.0	1.0	1.0	1.0	0.8222222	0.33333334	0.61538464	0.33333334	0.75	0.33333334	0.2	0.0	0.0	0.0	0.0	0.0	0.0	0.0	0.0	0.0	1.0	1.0
0.5619047	0.0	0.0	0.0	0.14285715	0.0	0.0	0.0	0.42857143	0.0	0.0	0.0	0.0	0.0	0.0	0.0	0.0	0.0	0.0	0.0	0.0	0.0	0.0	0.0	1.0	1.0	1.0	1.0	1.0	1.0	1.0	1.0	0.93333334	0.33333334	0.5714286	0.33333334	0.75	0.33333334	0.2	0.0	0.4416667	0.0	0.18181819	0.0	0.125	0.0	0.0	0.0	0.0	0.0
0.4642857	0.0	0.0	0.0	0.0	0.0	0.0	0.0	0.4900794	0.0	0.0	0.0	0.125	0.0	0.0	0.0	0.0	0.0	0.0	0.0	0.0	0.0	0.0	0.0	1.0	1.0	1.0	1.0	1.0	1.0	1.0	1.0	0.8222222	0.28867513	0.5	0.18181819	0.625	0.18181819	0.1	0.0	0.41111112	0.0	0.0	0.0	0.16666667	0.0	0.0	0.0	0.0	0.0
0.53968257	0.0	0.0	0.0	0.2857143	0.0	0.0	0.0	0.42857143	0.0	0.0	0.0	0.14285715	0.0	0.0	0.0	0.0	0.0	0.0	0.0	0.0	0.0	0.0	0.0	1.0	1.0	1.0	1.0	1.0	1.0	1.0	1.0	0.68333334	0.16666667	0.46153846	0.16666667	0.625	0.16666667	0.09090909	0.0	0.0	0.0	0.0	0.0	0.0	0.0	0.0	0.0	0.0	0.0
0.74603176	0.0	0.18181819	0.0	0.42857143	0.0	0.0	0.0	0.5793651	0.0	0.18181819	0.0	0.14285715	0.0	0.0	0.0	0.0	0.0	0.0	0.0	0.0	0.0	0.0	0.0	1.0	1.0	1.0	1.0	1.0	1.0	1.0	1.0	0.8666667	0.33333334	0.5714286	0.33333334	0.75	0.33333334	0.2	0.0	0.50396824	0.0	0.0	0.0	0.14285715	0.0	0.0	0.0	1.0	1.0
0.6111111	0.0	0.0	0.0	0.33333334	0.0	0.0	0.0	0.53968257	0.0	0.18181819	0.0	0.14285715	0.0	0.0	0.0	1.0	1.0	1.0	1.0	1.0	1.0	1.0	1.0	1.0	1.0	1.0	1.0	1.0	1.0	1.0	1.0	0.8222222	0.33333334	0.5714286	0.33333334	0.75	0.33333334	0.2	0.0	0.535014	0.0	0.09090909	0.0	0.29411766	0.0	0.0	0.0	0.0	0.0
0.0	0.0	0.0	0.0	0.0	0.0	0.0	0.0	0.6944445	0.25	0.4	0.25	0.6666667	0.25	0.14285715	0.0	0.0	0.0	0.0	0.0	0.0	0.0	0.0	0.0	1.0	1.0	1.0	1.0	1.0	1.0	1.0	1.0	0.5	0.0	0.14285715	0.0	0.25	0.0	0.0	0.0	1.0	1.0	1.0	1.0	1.0	1.0	1.0	1.0	1.0	1.0
0.5555556	0.0	0.0	0.0	0.16666667	0.0	0.0	0.0	0.5555556	0.0	0.0	0.0	0.16666667	0.0	0.0	0.0	1.0	1.0	1.0	1.0	1.0	1.0	1.0	1.0	1.0	1.0	1.0	1.0	1.0	1.0	1.0	1.0	0.8666667	0.33333334	0.5714286	0.33333334	0.75	0.33333334	0.2	0.0	0.67619056	0.2581989	0.4	0.25	0.42857143	0.25	0.14285715	0.0	0.0	0.0
0.37407407	0.0	0.0	0.0	0.11111111	0.0	0.0	0.0	0.43650794	0.0	0.18181819	0.0	0.14285715	0.0	0.0	0.0	0.0	0.0	0.0	0.0	0.0	0.0	0.0	0.0	1.0	1.0	1.0	1.0	1.0	1.0	1.0	1.0	0.8222222	0.16666667	0.42857143	0.16666667	0.75	0.16666667	0.09090909	0.0	0.55714285	0.0	0.08695652	0.0	0.1904762	0.0	0.0	0.0	1.0	1.0
0.72222227	0.0	0.33333334	0.0	0.375	0.0	0.0	0.0	0.0	0.0	0.0	0.0	0.14285715	0.0	0.0	0.0	1.0	1.0	1.0	1.0	1.0	1.0	1.0	1.0	1.0	1.0	1.0	1.0	1.0	1.0	1.0	1.0	0.8222222	0.33333334	0.61538464	0.33333334	0.75	0.33333334	0.2	0.0	0.58862436	0.16903085	0.2857143	0.16666667	0.44444445	0.16666667	0.09090909	0.0	0.0	0.0
0.5555556	0.0	0.0	0.0	0.16666667	0.0	0.0	0.0	0.54761904	0.2	0.36363637	0.2	0.42857143	0.2	0.11111111	0.0	1.0	1.0	1.0	1.0	1.0	1.0	1.0	1.0	1.0	1.0	1.0	1.0	1.0	1.0	1.0	1.0	0.8666667	0.33333334	0.5714286	0.33333334	0.75	0.33333334	0.2	0.0	0.58809525	0.10540926	0.16	0.08695652	0.25	0.08695652	0.045454547	0.0	0.6111111	0.0
0.33597884	0.0	0.15384616	0.0	0.11111111	0.0	0.0	0.0	0.59999996	0.0	0.0	0.0	0.2	0.0	0.0	0.0	0.0	0.0	0.0	0.0	0.0	0.0	0.0	0.0	1.0	1.0	1.0	1.0	1.0	1.0	1.0	1.0	0.93333334	0.33333334	0.71428573	0.33333334	0.75	0.33333334	0.2	0.0	0.5277778	0.0	0.0	0.0	0.125	0.0	0.0	0.0	0.0	0.0
0.47222224	0.0	0.0	0.0	0.16666667	0.0	0.0	0.0	0.41666666	0.0	0.2	0.0	0.125	0.0	0.0	0.0	1.0	1.0	1.0	1.0	1.0	1.0	1.0	1.0	1.0	1.0	1.0	1.0	1.0	1.0	1.0	1.0	0.8222222	0.33333334	0.5714286	0.33333334	0.75	0.33333334	0.2	0.0	0.40507936	0.09325048	0.2857143	0.071428575	0.24	0.071428575	0.037037037	0.0	0.0	0.0
0.5	0.0	0.0	0.0	0.25	0.0	0.0	0.0	0.42261901	0.0	0.0	0.0	0.0	0.0	0.0	0.0	0.0	0.0	0.0	0.0	0.0	0.0	0.0	0.0	1.0	1.0	1.0	1.0	1.0	1.0	1.0	1.0	0.93333334	0.33333334	0.5714286	0.33333334	0.75	0.33333334	0.2	0.0	0.57380956	0.0	0.13333334	0.0	0.3	0.0	0.0	0.0	1.0	1.0
0.4642857	0.0	0.0	0.0	0.2857143	0.0	0.0	0.0	0.5472222	0.0	0.18181819	0.0	0.125	0.0	0.0	0.0	0.0	0.0	0.0	0.0	0.0	0.0	0.0	0.0	1.0	1.0	1.0	1.0	1.0	1.0	1.0	1.0	0.8222222	0.33333334	0.5714286	0.33333334	0.75	0.33333334	0.2	0.0	0.53968257	0.0	0.0	0.0	0.14285715	0.0	0.0	0.0	0.6666667	0.0
0.5952381	0.0	0.0	0.0	0.2857143	0.0	0.0	0.0	0.47222224	0.0	0.14285715	0.0	0.0	0.0	0.0	0.0	0.0	0.0	0.0	0.0	0.0	0.0	0.0	0.0	1.0	1.0	1.0	1.0	1.0	1.0	1.0	1.0	0.8222222	0.33333334	0.5714286	0.33333334	0.75	0.33333334	0.2	0.0	0.57380956	0.15811388	0.26666668	0.15384616	0.2	0.15384616	0.083333336	0.0	0.6666667	0.0
1.0	1.0	1.0	1.0	1.0	1.0	1.0	1.0	0.4416667	0.0	0.0	0.0	0.125	0.0	0.0	0.0	0.0	0.0	0.0	0.0	0.0	0.0	0.0	0.0	1.0	1.0	1.0	1.0	1.0	1.0	1.0	1.0	0.6666667	0.0	0.14285715	0.0	0.5	0.0	0.0	0.0	1.0	1.0	1.0	1.0	1.0	1.0	1.0	1.0	1.0	1.0
0.4642857	0.0	0.0	0.0	0.14285715	0.0	0.0	0.0	0.5119048	0.0	0.15384616	0.0	0.0	0.0	0.0	0.0	1.0	1.0	1.0	1.0	1.0	1.0	1.0	1.0	1.0	1.0	1.0	1.0	1.0	1.0	1.0	1.0	0.8222222	0.33333334	0.5714286	0.33333334	0.75	0.33333334	0.2	0.0	0.66269845	0.0	0.18181819	0.0	0.42857143	0.0	0.0	0.0	0.0	0.0
0.45555556	0.0	0.0	0.0	0.16666667	0.0	0.0	0.0	0.43055558	0.0	0.0	0.0	0.125	0.0	0.0	0.0	1.0	1.0	1.0	1.0	1.0	1.0	1.0	1.0	1.0	1.0	1.0	1.0	1.0	1.0	1.0	1.0	0.8222222	0.16666667	0.42857143	0.16666667	0.75	0.16666667	0.09090909	0.0	0.44949496	0.0	0.0	0.0	0.13636364	0.0	0.0	0.0	1.0	1.0
0.46666667	0.0	0.0	0.0	0.2	0.0	0.0	0.0	0.47222224	0.0	0.0	0.0	0.16666667	0.0	0.0	0.0	1.0	1.0	1.0	1.0	1.0	1.0	1.0	1.0	1.0	1.0	1.0	1.0	1.0	1.0	1.0	1.0	0.8222222	0.16666667	0.42857143	0.16666667	0.625	0.16666667	0.09090909	0.0	0.625	0.0	0.16666667	0.0	0.375	0.0	0.0	0.0	1.0	1.0
0.39523807	0.0	0.0	0.0	0.14285715	0.0	0.0	0.0	0.45555556	0.0	0.0	0.0	0.16666667	0.0	0.0	0.0	1.0	1.0	1.0	1.0	1.0	1.0	1.0	1.0	1.0	1.0	1.0	1.0	1.0	1.0	1.0	1.0	0.8222222	0.16666667	0.42857143	0.16666667	0.625	0.16666667	0.09090909	0.0	0.4888889	0.0	0.0	0.0	0.3	0.0	0.0	0.0	0.0	0.0
0.55	0.0	0.0	0.0	0.25	0.0	0.0	0.0	0.6055556	0.0	0.0	0.0	0.3	0.0	0.0	0.0	0.0	0.0	0.0	0.0	0.0	0.0	0.0	0.0	1.0	1.0	1.0	1.0	1.0	1.0	1.0	1.0	0.68333334	0.16666667	0.42857143	0.16666667	0.625	0.16666667	0.09090909	0.0	0.5777778	0.0	0.22222222	0.0	0.16666667	0.0	0.0	0.0	1.0	1.0
0.6333333	0.0	0.0	0.0	0.4	0.0	0.0	0.0	0.89	0.0	0.0	0.0	0.5	0.0	0.0	0.0	0.0	0.0	0.0	0.0	0.0	0.0	0.0	0.0	1.0	1.0	1.0	1.0	1.0	1.0	1.0	1.0	0.8666667	0.0	0.2857143	0.0	0.5	0.0	0.0	0.0	1.0	1.0	1.0	1.0	1.0	1.0	1.0	1.0	1.0	1.0
0.39523807	0.0	0.0	0.0	0.14285715	0.0	0.0	0.0	0.5277778	0.0	0.0	0.0	0.125	0.0	0.0	0.0	0.0	0.0	0.0	0.0	0.0	0.0	0.0	0.0	1.0	1.0	1.0	1.0	1.0	1.0	1.0	1.0	0.68333334	0.16666667	0.42857143	0.16666667	0.625	0.16666667	0.09090909	0.0	1.0	1.0	1.0	1.0	1.0	1.0	1.0	1.0	1.0	1.0
0.66269845	0.0	0.18181819	0.0	0.42857143	0.0	0.0	0.0	0.5277778	0.0	0.0	0.0	0.125	0.0	0.0	0.0	0.0	0.0	0.0	0.0	0.0	0.0	0.0	0.0	1.0	1.0	1.0	1.0	1.0	1.0	1.0	1.0	0.8444444	0.33333334	0.5714286	0.33333334	0.75	0.33333334	0.2	0.0	0.4273183	0.0	0.0	0.0	0.10526316	0.0	0.0	0.0	0.0	0.0
0.6011905	0.0	0.15384616	0.0	0.25	0.0	0.0	0.0	0.0	0.0	0.0	0.0	0.0	0.0	0.0	0.0	0.0	0.0	0.0	0.0	0.0	0.0	0.0	0.0	1.0	1.0	1.0	1.0	1.0	1.0	1.0	1.0	0.8444444	0.33333334	0.5714286	0.33333334	0.75	0.33333334	0.2	0.0	0.43650794	0.0	0.0	0.0	0.0	0.0	0.0	0.0	0.0	0.0
0.7142857	0.0	0.16666667	0.0	0.42857143	0.0	0.0	0.0	0.45555556	0.0	0.0	0.0	0.16666667	0.0	0.0	0.0	0.0	0.0	0.0	0.0	0.0	0.0	0.0	0.0	1.0	1.0	1.0	1.0	1.0	1.0	1.0	1.0	0.68333334	0.16666667	0.42857143	0.16666667	0.625	0.16666667	0.09090909	0.0	0.44841275	0.0	0.0	0.0	0.083333336	0.0	0.0	0.0	0.0	0.0
0.42857143	0.0	0.0	0.0	0.14285715	0.0	0.0	0.0	0.5555556	0.0	0.0	0.0	0.33333334	0.0	0.0	0.0	0.0	0.0	0.0	0.0	0.0	0.0	0.0	0.0	1.0	1.0	1.0	1.0	1.0	1.0	1.0	1.0	0.94166666	0.5	0.71428573	0.5	0.875	0.5	0.33333334	0.0	0.43174604	0.0	0.0	0.0	0.13333334	0.0	0.0	0.0	0.6666667	0.0
0.5619047	0.0	0.2	0.0	0.2857143	0.0	0.0	0.0	0.53968257	0.0	0.0	0.0	0.0	0.0	0.0	0.0	1.0	1.0	1.0	1.0	1.0	1.0	1.0	1.0	1.0	1.0	1.0	1.0	1.0	1.0	1.0	1.0	0.8222222	0.33333334	0.61538464	0.33333334	0.75	0.33333334	0.2	0.0	0.5555556	0.5345225	0.5	0.44444445	0.375	0.44444445	0.2857143	0.0	1.0	1.0
0.43703702	0.0	0.0	0.0	0.11111111	0.0	0.0	0.0	0.36111113	0.0	0.0	0.0	0.125	0.0	0.0	0.0	1.0	1.0	1.0	1.0	1.0	1.0	1.0	1.0	1.0	1.0	1.0	1.0	1.0	1.0	1.0	1.0	0.8222222	0.33333334	0.61538464	0.33333334	0.75	0.33333334	0.2	0.0	0.5238095	0.0	0.0952381	0.0	0.1875	0.0	0.0	0.0	1.0	1.0
0.0	0.0	0.0	0.0	0.0	0.0	0.0	0.0	0.0	0.0	0.0	0.0	0.0	0.0	0.0	0.0	1.0	1.0	1.0	1.0	1.0	1.0	1.0	1.0	1.0	1.0	1.0	1.0	1.0	1.0	1.0	1.0	0.68333334	0.16666667	0.42857143	0.16666667	0.625	0.16666667	0.09090909	0.0	0.6571429	0.15811388	0.2857143	0.15384616	0.2	0.15384616	0.083333336	0.0	0.0	0.0
0.43055558	0.0	0.0	0.0	0.125	0.0	0.0	0.0	0.53968257	0.0	0.0	0.0	0.2857143	0.0	0.0	0.0	1.0	1.0	1.0	1.0	1.0	1.0	1.0	1.0	1.0	1.0	1.0	1.0	1.0	1.0	1.0	1.0	0.93333334	0.33333334	0.5714286	0.33333334	0.75	0.33333334	0.2	0.0	0.0	0.0	0.0	0.0	0.0	0.0	0.0	0.0	1.0	1.0
0.6111111	0.0	0.25	0.0	0.16666667	0.0	0.0	0.0	0.5650794	0.0	0.0	0.0	0.2857143	0.0	0.0	0.0	1.0	1.0	1.0	1.0	1.0	1.0	1.0	1.0	1.0	1.0	1.0	1.0	1.0	1.0	1.0	1.0	0.8952381	0.33333334	0.71428573	0.33333334	0.75	0.33333334	0.2	0.0	0.4888889	0.0	0.0	0.0	0.3	0.0	0.0	0.0	0.0	0.0
0.53968257	0.0	0.0	0.0	0.2857143	0.0	0.0	0.0	0.5619047	0.0	0.0	0.0	0.14285715	0.0	0.0	0.0	1.0	1.0	1.0	1.0	1.0	1.0	1.0	1.0	1.0	1.0	1.0	1.0	1.0	1.0	1.0	1.0	0.8222222	0.16666667	0.42857143	0.16666667	0.625	0.16666667	0.09090909	0.0	0.5904762	0.0	0.1	0.0	0.14285715	0.0	0.0	0.0	0.0	0.0
0.46666667	0.0	0.0	0.0	0.0	0.0	0.0	0.0	0.5777778	0.0	0.0	0.0	0.33333334	0.0	0.0	0.0	0.0	0.0	0.0	0.0	0.0	0.0	0.0	0.0	1.0	1.0	1.0	1.0	1.0	1.0	1.0	1.0	0.8222222	0.33333334	0.5714286	0.33333334	0.75	0.33333334	0.2	0.0	0.43055558	0.0	0.0	0.0	0.0	0.0	0.0	0.0	1.0	1.0
0.5777778	0.0	0.0	0.0	0.33333334	0.0	0.0	0.0	0.0	0.0	0.0	0.0	0.0	0.0	0.0	0.0	1.0	1.0	1.0	1.0	1.0	1.0	1.0	1.0	1.0	1.0	1.0	1.0	1.0	1.0	1.0	1.0	0.8666667	0.33333334	0.5714286	0.33333334	0.75	0.33333334	0.2	0.0	0.44444445	0.0	0.0	0.0	0.0	0.0	0.0	0.0	1.0	1.0
0.55	0.0	0.0	0.0	0.25	0.0	0.0	0.0	0.45555556	0.0	0.0	0.0	0.0	0.0	0.0	0.0	1.0	1.0	1.0	1.0	1.0	1.0	1.0	1.0	1.0	1.0	1.0	1.0	1.0	1.0	1.0	1.0	0.8222222	0.33333334	0.5714286	0.33333334	0.75	0.33333334	0.2	0.0	0.45555556	0.0	0.0	0.0	0.16666667	0.0	0.0	0.0	1.0	1.0
0.0	0.0	0.0	0.0	0.11111111	0.0	0.0	0.0	0.8666666	0.6666667	0.75	0.6666667	0.8	0.6666667	0.5	0.0	1.0	1.0	1.0	1.0	1.0	1.0	1.0	1.0	1.0	1.0	1.0	1.0	1.0	1.0	1.0	1.0	0.8666667	0.33333334	0.5714286	0.33333334	0.75	0.33333334	0.2	0.0	0.44444445	0.0	0.0	0.0	0.0	0.0	0.0	0.0	0.6666667	0.0
0.7	0.0	0.22222222	0.0	0.5	0.0	0.0	0.0	0.0	0.0	0.0	0.0	0.0	0.0	0.0	0.0	1.0	1.0	1.0	1.0	1.0	1.0	1.0	1.0	1.0	1.0	1.0	1.0	1.0	1.0	1.0	1.0	0.8666667	0.33333334	0.5714286	0.33333334	0.75	0.33333334	0.2	0.0	0.31699347	0.0	0.0952381	0.0	0.1764706	0.0	0.0	0.0	1.0	1.0
0.0	0.0	0.0	0.0	0.0	0.0	0.0	0.0	0.0	0.0	0.0	0.0	0.0	0.0	0.0	0.0	0.0	0.0	0.0	0.0	0.0	0.0	0.0	0.0	1.0	1.0	1.0	1.0	1.0	1.0	1.0	1.0	0.8222222	0.33333334	0.5714286	0.33333334	0.75	0.33333334	0.2	0.0	0.57478637	0.0	0.11764706	0.0	0.23076923	0.0	0.0	0.0	0.0	0.0
0.64285713	0.0	0.18181819	0.0	0.2857143	0.0	0.0	0.0	0.2962963	0.0	0.0	0.0	0.0	0.0	0.0	0.0	0.0	0.0	0.0	0.0	0.0	0.0	0.0	0.0	1.0	1.0	1.0	1.0	1.0	1.0	1.0	1.0	0.8666667	0.33333334	0.5714286	0.33333334	0.75	0.33333334	0.2	0.0	0.4888889	0.0	0.0	0.0	0.2	0.0	0.0	0.0	0.6666667	0.0
0.53968257	0.0	0.0	0.0	0.14285715	0.0	0.0	0.0	0.5	0.0	0.0	0.0	0.11111111	0.0	0.0	0.0	0.0	0.0	0.0	0.0	0.0	0.0	0.0	0.0	1.0	1.0	1.0	1.0	1.0	1.0	1.0	1.0	0.93333334	0.33333334	0.5714286	0.33333334	0.75	0.33333334	0.2	0.0	0.60833335	0.0877058	0.16	0.08695652	0.33333334	0.08695652	0.045454547	0.0	1.0	1.0
0.0	0.0	0.0	0.0	0.0	0.0	0.0	0.0	0.48148146	0.0	0.0	0.0	0.11111111	0.0	0.0	0.0	0.0	0.0	0.0	0.0	0.0	0.0	0.0	0.0	1.0	1.0	1.0	1.0	1.0	1.0	1.0	1.0	0.8666667	0.33333334	0.5714286	0.33333334	0.75	0.33333334	0.2	0.0	0.62222224	0.07692308	0.14285715	0.07692308	0.33333334	0.07692308	0.04	0.0	0.0	0.0
0.5238095	0.0	0.0	0.0	0.0	0.0	0.0	0.0	0.32407406	0.0	0.0	0.0	0.11111111	0.0	0.0	0.0	0.0	0.0	0.0	0.0	0.0	0.0	0.0	0.0	1.0	1.0	1.0	1.0	1.0	1.0	1.0	1.0	0.90833336	0.5	0.71428573	0.5	0.875	0.5	0.33333334	0.0	0.662802	0.0	0.22857143	0.0	0.3043478	0.0	0.0	0.0	0.6666667	0.0
0.5026455	0.0	0.0	0.0	0.11111111	0.0	0.0	0.0	0.49074075	0.0	0.0	0.0	0.22222222	0.0	0.0	0.0	1.0	1.0	1.0	1.0	1.0	1.0	1.0	1.0	1.0	1.0	1.0	1.0	1.0	1.0	1.0	1.0	0.90833336	0.5	0.71428573	0.5	0.875	0.5	0.33333334	0.0	0.4888889	0.0	0.10526316	0.0	0.13333334	0.0	0.0	0.0	0.0	0.0
0.5619047	0.0	0.2	0.0	0.2857143	0.0	0.0	0.0	0.5407407	0.0	0.0	0.0	0.22222222	0.0	0.0	0.0	0.0	0.0	0.0	0.0	0.0	0.0	0.0	0.0	1.0	1.0	1.0	1.0	1.0	1.0	1.0	1.0	0.94166666	0.5	0.71428573	0.5	0.875	0.5	0.33333334	0.0	0.69682544	0.0	0.1	0.0	0.26666668	0.0	0.0	0.0	0.0	0.0
0.0	0.0	0.0	0.0	0.0	0.0	0.0	0.0	0.46666667	0.0	0.0	0.0	0.2	0.0	0.0	0.0	1.0	1.0	1.0	1.0	1.0	1.0	1.0	1.0	1.0	1.0	1.0	1.0	1.0	1.0	1.0	1.0	0.8222222	0.33333334	0.5714286	0.33333334	0.75	0.33333334	0.2	0.0	0.5674603	0.18731716	0.32	0.16	0.23809524	0.16	0.08695652	0.0	1.0	1.0
0.0	0.0	0.0	0.0	0.0	0.0	0.0	0.0	0.38333333	0.0	0.0	0.0	0.125	0.0	0.0	0.0	1.0	1.0	1.0	1.0	1.0	1.0	1.0	1.0	1.0	1.0	1.0	1.0	1.0	1.0	1.0	1.0	0.8666667	0.33333334	0.5714286	0.33333334	0.75	0.33333334	0.2	0.0	0.44603172	0.0	0.074074075	0.0	0.1904762	0.0	0.0	0.0	0.0	0.0
0.0	0.0	0.0	0.0	0.0	0.0	0.0	0.0	0.5407407	0.0	0.0	0.0	0.22222222	0.0	0.0	0.0	0.0	0.0	0.0	0.0	0.0	0.0	0.0	0.0	1.0	1.0	1.0	1.0	1.0	1.0	1.0	1.0	0.8666667	0.33333334	0.5714286	0.33333334	0.75	0.33333334	0.2	0.0	0.5793651	0.0	0.06666667	0.0	0.1904762	0.0	0.0	0.0	0.0	0.0
0.0	0.0	0.0	0.0	0.0	0.0	0.0	0.0	0.46666667	0.0	0.0	0.0	0.2	0.0	0.0	0.0	0.0	0.0	0.0	0.0	0.0	0.0	0.0	0.0	1.0	1.0	1.0	1.0	1.0	1.0	1.0	1.0	0.85714287	0.33333334	0.5714286	0.33333334	0.75	0.33333334	0.2	0.0	0.36507937	0.0	0.0952381	0.0	0.14285715	0.0	0.0	0.0	0.0	0.0
1.0	1.0	1.0	1.0	1.0	1.0	1.0	1.0	0.53968257	0.0	0.18181819	0.0	0.2857143	0.0	0.0	0.0	1.0	1.0	1.0	1.0	1.0	1.0	1.0	1.0	1.0	1.0	1.0	1.0	1.0	1.0	1.0	1.0	0.0	0.0	0.0	0.0	0.0	0.0	0.0	0.0	1.0	1.0	1.0	1.0	1.0	1.0	1.0	1.0	1.0	1.0
0.0	0.0	0.0	0.0	0.0	0.0	0.0	0.0	0.43055558	0.0	0.0	0.0	0.125	0.0	0.0	0.0	1.0	1.0	1.0	1.0	1.0	1.0	1.0	1.0	0.9444444	0.75	0.8	0.75	0.8333333	0.75	0.6	0.0	0.68333334	0.16666667	0.42857143	0.16666667	0.625	0.16666667	0.09090909	0.0	0.43434343	0.0	0.15384616	0.0	0.13636364	0.0	0.0	0.0	0.0	0.0
0.48333335	0.0	0.0	0.0	0.2	0.0	0.0	0.0	0.6111111	0.0	0.25	0.0	0.33333334	0.0	0.0	0.0	1.0	1.0	1.0	1.0	1.0	1.0	1.0	1.0	0.9444444	0.75	0.8	0.75	0.8333333	0.75	0.6	0.0	0.90833336	0.33333334	0.5714286	0.33333334	0.75	0.33333334	0.2	0.0	0.625	0.0	0.0	0.0	0.25	0.0	0.0	0.0	0.0	0.0
0.47222224	0.0	0.0	0.0	0.16666667	0.0	0.0	0.0	0.92777777	0.4472136	0.72727275	0.44444445	0.85714287	0.44444445	0.2857143	0.0	1.0	1.0	1.0	1.0	1.0	1.0	1.0	1.0	0.9444444	0.75	0.8	0.75	0.8333333	0.75	0.6	0.0	0.8	0.16666667	0.42857143	0.16666667	0.625	0.16666667	0.09090909	0.0	0.625	0.0	0.0	0.0	0.25	0.0	0.0	0.0	0.0	0.0
0.0	0.0	0.0	0.0	0.0	0.0	0.0	0.0	0.45555556	0.0	0.0	0.0	0.0	0.0	0.0	0.0	1.0	1.0	1.0	1.0	1.0	1.0	1.0	1.0	0.9444444	0.75	0.8	0.75	0.8333333	0.75	0.6	0.0	0.68333334	0.16666667	0.42857143	0.16666667	0.625	0.16666667	0.09090909	0.0	0.5111111	0.0	0.0	0.0	0.1	0.0	0.0	0.0	1.0	1.0
0.45833334	0.0	0.0	0.0	0.125	0.0	0.0	0.0	0.4888889	0.0	0.0	0.0	0.2	0.0	0.0	0.0	0.0	0.0	0.0	0.0	0.0	0.0	0.0	0.0	0.9444444	0.75	0.8	0.75	0.8333333	0.75	0.6	0.0	0.92142856	0.5	0.71428573	0.5	0.875	0.5	0.33333334	0.0	0.5777778	0.0	0.0	0.0	0.33333334	0.0	0.0	0.0	0.0	0.0
0.0	0.0	0.0	0.0	0.0	0.0	0.0	0.0	0.43055558	0.0	0.0	0.0	0.125	0.0	0.0	0.0	0.0	0.0	0.0	0.0	0.0	0.0	0.0	0.0	0.9444444	0.75	0.8	0.75	0.8333333	0.75	0.6	0.0	0.68333334	0.16666667	0.42857143	0.16666667	0.625	0.16666667	0.09090909	0.0	0.44444445	0.0	0.0	0.0	0.0	0.0	0.0	0.0	0.0	0.0
0.47222224	0.0	0.0	0.0	0.0	0.0	0.0	0.0	0.43650794	0.0	0.0	0.0	0.0	0.0	0.0	0.0	0.0	0.0	0.0	0.0	0.0	0.0	0.0	0.0	1.0	1.0	1.0	1.0	1.0	1.0	1.0	1.0	0.8222222	0.33333334	0.5714286	0.33333334	0.75	0.33333334	0.2	0.0	0.0	0.0	0.0	0.0	0.0	0.0	0.0	0.0	1.0	1.0
0.42592594	0.0	0.0	0.0	0.11111111	0.0	0.0	0.0	0.5138889	0.0	0.0	0.0	0.25	0.0	0.0	0.0	1.0	1.0	1.0	1.0	1.0	1.0	1.0	1.0	1.0	1.0	1.0	1.0	1.0	1.0	1.0	1.0	0.68333334	0.16666667	0.42857143	0.16666667	0.625	0.16666667	0.09090909	0.0	0.0	0.0	0.0	0.0	0.0	0.0	0.0	0.0	0.0	0.0
0.5777778	0.0	0.0	0.0	0.16666667	0.0	0.0	0.0	0.53968257	0.0	0.0	0.0	0.14285715	0.0	0.0	0.0	0.0	0.0	0.0	0.0	0.0	0.0	0.0	0.0	1.0	1.0	1.0	1.0	1.0	1.0	1.0	1.0	0.8952381	0.33333334	0.71428573	0.33333334	0.75	0.33333334	0.2	0.0	0.0	0.0	0.0	0.0	0.0	0.0	0.0	0.0	0.0	0.0
0.0	0.0	0.0	0.0	0.0	0.0	0.0	0.0	0.38888893	0.0	0.0	0.0	0.0	0.0	0.0	0.0	0.0	0.0	0.0	0.0	0.0	0.0	0.0	0.0	0.9714286	0.4472136	0.72727275	0.44444445	0.85714287	0.44444445	0.2857143	0.0	0.68333334	0.16666667	0.42857143	0.16666667	0.625	0.16666667	0.09090909	0.0	0.0	0.0	0.0	0.0	0.0	0.0	0.0	0.0	0.0	0.0
0.5277778	0.0	0.0	0.0	0.25	0.0	0.0	0.0	0.43650794	0.0	0.0	0.0	0.14285715	0.0	0.0	0.0	1.0	1.0	1.0	1.0	1.0	1.0	1.0	1.0	1.0	1.0	1.0	1.0	1.0	1.0	1.0	1.0	0.68333334	0.16666667	0.42857143	0.16666667	0.625	0.16666667	0.09090909	0.0	0.0	0.0	0.0	0.0	0.0	0.0	0.0	0.0	1.0	1.0
0.5185185	0.0	0.0	0.0	0.11111111	0.0	0.0	0.0	0.0	0.0	0.0	0.0	0.0	0.0	0.0	0.0	0.0	0.0	0.0	0.0	0.0	0.0	0.0	0.0	1.0	1.0	1.0	1.0	1.0	1.0	1.0	1.0	0.8444444	0.33333334	0.5714286	0.33333334	0.75	0.33333334	0.2	0.0	0.0	0.0	0.0	0.0	0.0	0.0	0.0	0.0	1.0	1.0
0.0	0.0	0.0	0.0	0.0	0.0	0.0	0.0	0.49074075	0.0	0.0	0.0	0.22222222	0.0	0.0	0.0	0.0	0.0	0.0	0.0	0.0	0.0	0.0	0.0	1.0	1.0	1.0	1.0	1.0	1.0	1.0	1.0	0.8222222	0.16666667	0.46153846	0.16666667	0.625	0.16666667	0.09090909	0.0	0.4551282	0.0	0.083333336	0.0	0.15384616	0.0	0.0	0.0	0.0	0.0
0.37407407	0.0	0.0	0.0	0.11111111	0.0	0.0	0.0	0.5833333	0.0	0.14285715	0.0	0.125	0.0	0.0	0.0	1.0	1.0	1.0	1.0	1.0	1.0	1.0	1.0	1.0	1.0	1.0	1.0	1.0	1.0	1.0	1.0	0.8222222	0.33333334	0.61538464	0.33333334	0.75	0.33333334	0.2	0.0	0.44200245	0.0	0.11111111	0.0	0.23076923	0.0	0.0	0.0	0.0	0.0
0.43703702	0.0	0.0	0.0	0.11111111	0.0	0.0	0.0	0.45833334	0.0	0.0	0.0	0.0	0.0	0.0	0.0	0.0	0.0	0.0	0.0	0.0	0.0	0.0	0.0	1.0	1.0	1.0	1.0	1.0	1.0	1.0	1.0	0.8222222	0.33333334	0.61538464	0.33333334	0.75	0.33333334	0.2	0.0	0.6651822	0.14625448	0.27586207	0.14285715	0.36842105	0.14285715	0.07692308	0.0	0.6666667	0.0
0.6719577	0.0	0.2857143	0.0	0.33333334	0.0	0.0	0.0	0.5277778	0.0	0.0	0.0	0.125	0.0	0.0	0.0	1.0	1.0	1.0	1.0	1.0	1.0	1.0	1.0	1.0	1.0	1.0	1.0	1.0	1.0	1.0	1.0	0.8222222	0.33333334	0.61538464	0.33333334	0.75	0.33333334	0.2	0.0	0.46581197	0.0	0.0	0.0	0.15384616	0.0	0.0	0.0	0.0	0.0
0.5407407	0.0	0.16666667	0.0	0.22222222	0.0	0.0	0.0	0.4416667	0.0	0.0	0.0	0.125	0.0	0.0	0.0	1.0	1.0	1.0	1.0	1.0	1.0	1.0	1.0	1.0	1.0	1.0	1.0	1.0	1.0	1.0	1.0	0.93333334	0.33333334	0.61538464	0.33333334	0.75	0.33333334	0.2	0.0	0.5703243	0.0	0.071428575	0.0	0.1764706	0.0	0.0	0.0	0.0	0.0
0.5119048	0.0	0.0	0.0	0.125	0.0	0.0	0.0	0.47619048	0.0	0.0	0.0	0.11111111	0.0	0.0	0.0	0.0	0.0	0.0	0.0	0.0	0.0	0.0	0.0	1.0	1.0	1.0	1.0	1.0	1.0	1.0	1.0	0.94166666	0.5	0.71428573	0.5	0.875	0.5	0.33333334	0.0	0.0	0.0	0.0	0.0	0.0	0.0	0.0	0.0	0.0	0.0
0.42261901	0.0	0.0	0.0	0.0	0.0	0.0	0.0	0.5407407	0.0	0.0	0.0	0.22222222	0.0	0.0	0.0	0.0	0.0	0.0	0.0	0.0	0.0	0.0	0.0	1.0	1.0	1.0	1.0	1.0	1.0	1.0	1.0	0.8222222	0.33333334	0.61538464	0.33333334	0.75	0.33333334	0.2	0.0	0.0	0.0	0.0	0.0	0.0	0.0	0.0	0.0	0.0	0.0
0.44761905	0.0	0.0	0.0	0.14285715	0.0	0.0	0.0	0.0	0.0	0.0	0.0	0.0	0.0	0.0	0.0	0.0	0.0	0.0	0.0	0.0	0.0	0.0	0.0	1.0	1.0	1.0	1.0	1.0	1.0	1.0	1.0	0.85555553	0.20412415	0.54545456	0.2	0.625	0.2	0.11111111	0.0	0.47222224	0.0	0.0	0.0	0.0	0.0	0.0	0.0	0.0	0.0
0.5026455	0.0	0.14285715	0.0	0.11111111	0.0	0.0	0.0	0.44761905	0.0	0.0	0.0	0.14285715	0.0	0.0	0.0	0.0	0.0	0.0	0.0	0.0	0.0	0.0	0.0	1.0	1.0	1.0	1.0	1.0	1.0	1.0	1.0	0.94166666	0.4082483	0.6666667	0.4	0.75	0.4	0.25	0.0	0.72222227	0.20412415	0.5	0.2	0.375	0.2	0.11111111	0.0	1.0	1.0
0.58862436	0.0	0.0	0.0	0.22222222	0.0	0.0	0.0	0.5026455	0.0	0.0	0.0	0.22222222	0.0	0.0	0.0	0.0	0.0	0.0	0.0	0.0	0.0	0.0	0.0	1.0	1.0	1.0	1.0	1.0	1.0	1.0	1.0	0.85555553	0.20412415	0.5	0.2	0.625	0.2	0.11111111	0.0	0.5119048	0.0	0.0	0.0	0.0	0.0	0.0	0.0	0.0	0.0
0.0	0.0	0.0	0.0	0.0	0.0	0.0	0.0	0.0	0.0	0.0	0.0	0.0	0.0	0.0	0.0	1.0	1.0	1.0	1.0	1.0	1.0	1.0	1.0	0.96111107	0.25	0.4	0.25	0.6666667	0.25	0.14285715	0.0	0.93333334	0.20412415	0.6666667	0.2	0.75	0.2	0.11111111	0.0	0.65833336	0.23570226	0.36363637	0.22222222	0.375	0.22222222	0.125	0.0	0.6666667	0.0
0.5119048	0.0	0.0	0.0	0.125	0.0	0.0	0.0	0.5119048	0.0	0.15384616	0.0	0.25	0.0	0.0	0.0	0.0	0.0	0.0	0.0	0.0	0.0	0.0	0.0	1.0	1.0	1.0	1.0	1.0	1.0	1.0	1.0	0.9027778	0.4082483	0.6666667	0.4	0.75	0.4	0.25	0.0	0.0	0.0	0.0	0.0	0.0	0.0	0.0	0.0	0.6666667	0.0
0.5317461	0.0	0.0	0.0	0.14285715	0.0	0.0	0.0	0.4891775	0.0	0.0	0.0	0.18181819	0.0	0.0	0.0	1.0	1.0	1.0	1.0	1.0	1.0	1.0	1.0	1.0	1.0	1.0	1.0	1.0	1.0	1.0	1.0	0.85555553	0.20412415	0.5	0.2	0.625	0.2	0.11111111	0.0	0.31666666	0.0	0.0	0.0	0.1	0.0	0.0	0.0	1.0	1.0
0.43650794	0.0	0.0	0.0	0.0	0.0	0.0	0.0	0.5619047	0.0	0.0	0.0	0.2857143	0.0	0.0	0.0	1.0	1.0	1.0	1.0	1.0	1.0	1.0	1.0	1.0	1.0	1.0	1.0	1.0	1.0	1.0	1.0	0.85555553	0.20412415	0.5	0.2	0.625	0.2	0.11111111	0.0	0.5119048	0.0	0.0	0.0	0.0	0.0	0.0	0.0	1.0	1.0
0.4416667	0.23570226	0.36363637	0.22222222	0.25	0.22222222	0.125	0.0	0.59999996	0.0	0.0	0.0	0.3	0.0	0.0	0.0	1.0	1.0	1.0	1.0	1.0	1.0	1.0	1.0	1.0	1.0	1.0	1.0	1.0	1.0	1.0	1.0	0.8222222	0.33333334	0.5714286	0.33333334	0.75	0.33333334	0.2	0.0	0.5648148	0.0	0.14285715	0.0	0.22222222	0.0	0.0	0.0	0.0	0.0
0.0	0.0	0.0	0.0	0.0	0.0	0.0	0.0	0.6148148	0.0	0.11764706	0.0	0.3	0.0	0.0	0.0	0.0	0.0	0.0	0.0	0.0	0.0	0.0	0.0	1.0	1.0	1.0	1.0	1.0	1.0	1.0	1.0	0.94166666	0.5	0.71428573	0.5	0.875	0.5	0.33333334	0.0	0.43055558	0.0	0.0	0.0	0.0	0.0	0.0	0.0	0.0	0.0
0.47222224	0.0	0.0	0.0	0.125	0.0	0.0	0.0	0.55	0.0	0.0	0.0	0.2	0.0	0.0	0.0	0.0	0.0	0.0	0.0	0.0	0.0	0.0	0.0	1.0	1.0	1.0	1.0	1.0	1.0	1.0	1.0	0.8666667	0.33333334	0.5714286	0.33333334	0.75	0.33333334	0.2	0.0	0.4416667	0.0	0.0	0.0	0.125	0.0	0.0	0.0	0.0	0.0
0.575	0.0	0.25	0.0	0.3	0.0	0.0	0.0	0.4333333	0.0	0.0	0.0	0.0	0.0	0.0	0.0	0.0	0.0	0.0	0.0	0.0	0.0	0.0	0.0	1.0	1.0	1.0	1.0	1.0	1.0	1.0	1.0	0.8222222	0.33333334	0.5714286	0.33333334	0.75	0.33333334	0.2	0.0	0.625	0.0	0.16666667	0.0	0.25	0.0	0.0	0.0	0.0	0.0
0.4416667	0.0	0.0	0.0	0.125	0.0	0.0	0.0	0.6333333	0.14433756	0.25	0.14285715	0.3	0.14285715	0.07692308	0.0	1.0	1.0	1.0	1.0	1.0	1.0	1.0	1.0	1.0	1.0	1.0	1.0	1.0	1.0	1.0	1.0	0.8222222	0.33333334	0.5714286	0.33333334	0.75	0.33333334	0.2	0.0	0.71309525	0.0	0.15384616	0.0	0.25	0.0	0.0	0.0	1.0	1.0
0.5833333	0.0	0.14285715	0.0	0.125	0.0	0.0	0.0	0.4888889	0.0	0.0	0.0	0.2	0.0	0.0	0.0	1.0	1.0	1.0	1.0	1.0	1.0	1.0	1.0	1.0	1.0	1.0	1.0	1.0	1.0	1.0	1.0	0.93333334	0.33333334	0.71428573	0.33333334	0.75	0.33333334	0.2	0.0	0.55	0.14433756	0.25	0.14285715	0.4	0.14285715	0.07692308	0.0	0.0	0.0
0.4416667	0.0	0.0	0.0	0.125	0.0	0.0	0.0	0.4952381	0.0	0.0	0.0	0.2	0.0	0.0	0.0	0.0	0.0	0.0	0.0	0.0	0.0	0.0	0.0	1.0	1.0	1.0	1.0	1.0	1.0	1.0	1.0	0.8222222	0.33333334	0.5714286	0.33333334	0.75	0.33333334	0.2	0.0	0.4138889	0.0	0.1	0.0	0.2	0.0	0.0	0.0	0.0	0.0
0.38333333	0.0	0.0	0.0	0.125	0.0	0.0	0.0	0.36666667	0.0	0.0	0.0	0.1	0.0	0.0	0.0	1.0	1.0	1.0	1.0	1.0	1.0	1.0	1.0	1.0	1.0	1.0	1.0	1.0	1.0	1.0	1.0	0.93333334	0.33333334	0.71428573	0.33333334	0.75	0.33333334	0.2	0.0	0.4138889	0.0	0.1	0.0	0.2	0.0	0.0	0.0	0.0	0.0
0.43703702	0.0	0.0	0.0	0.11111111	0.0	0.0	0.0	0.5119048	0.0	0.0	0.0	0.0	0.0	0.0	0.0	0.0	0.0	0.0	0.0	0.0	0.0	0.0	0.0	1.0	1.0	1.0	1.0	1.0	1.0	1.0	1.0	0.7777778	0.33333334	0.5714286	0.33333334	0.75	0.33333334	0.2	0.0	0.41666666	0.16666667	0.2857143	0.16666667	0.125	0.16666667	0.09090909	0.0	0.0	0.0
0.0	0.0	0.0	0.0	0.0	0.0	0.0	0.0	0.6011905	0.0	0.0	0.0	0.375	0.0	0.0	0.0	0.0	0.0	0.0	0.0	0.0	0.0	0.0	0.0	1.0	1.0	1.0	1.0	1.0	1.0	1.0	1.0	0.8666667	0.33333334	0.5714286	0.33333334	0.75	0.33333334	0.2	0.0	0.6230159	0.0	0.16	0.0	0.23809524	0.0	0.0	0.0	0.0	0.0
0.5472222	0.0	0.0	0.0	0.125	0.0	0.0	0.0	0.5833333	0.0	0.0	0.0	0.25	0.0	0.0	0.0	0.0	0.0	0.0	0.0	0.0	0.0	0.0	0.0	1.0	1.0	1.0	1.0	1.0	1.0	1.0	1.0	0.94166666	0.5	0.71428573	0.5	0.875	0.5	0.33333334	0.0	0.4900794	0.0	0.0	0.0	0.125	0.0	0.0	0.0	0.0	0.0
0.53968257	0.0	0.18181819	0.0	0.0	0.0	0.0	0.0	0.0	0.0	0.0	0.0	0.0	0.0	0.0	0.0	1.0	1.0	1.0	1.0	1.0	1.0	1.0	1.0	1.0	1.0	1.0	1.0	1.0	1.0	1.0	1.0	0.8222222	0.33333334	0.5714286	0.33333334	0.75	0.33333334	0.2	0.0	0.38888893	0.0	0.0	0.0	0.0	0.0	0.0	0.0	0.0	0.0
1.0	1.0	1.0	1.0	1.0	1.0	1.0	1.0	0.0	0.0	0.0	0.0	0.0	0.0	0.0	0.0	0.0	0.0	0.0	0.0	0.0	0.0	0.0	0.0	1.0	1.0	1.0	1.0	1.0	1.0	1.0	1.0	0.93333334	0.5	0.71428573	0.5	0.875	0.5	0.33333334	0.0	0.6111111	0.0	0.0	0.0	0.33333334	0.0	0.0	0.0	0.0	0.0
0.6714286	0.0	0.13333334	0.0	0.4	0.0	0.0	0.0	0.6111111	0.0	0.0	0.0	0.33333334	0.0	0.0	0.0	1.0	1.0	1.0	1.0	1.0	1.0	1.0	1.0	1.0	1.0	1.0	1.0	1.0	1.0	1.0	1.0	0.8222222	0.33333334	0.5714286	0.33333334	0.75	0.33333334	0.2	0.0	0.5277778	0.0	0.0	0.0	0.25	0.0	0.0	0.0	0.0	0.0
0.7704762	0.0	0.15384616	0.0	0.375	0.0	0.0	0.0	0.7380953	0.0	0.26666668	0.0	0.5	0.0	0.0	0.0	0.0	0.0	0.0	0.0	0.0	0.0	0.0	0.0	1.0	1.0	1.0	1.0	1.0	1.0	1.0	1.0	0.96666664	0.33333334	0.5714286	0.33333334	0.75	0.33333334	0.2	0.0	0.6404915	0.0	0.07692308	0.0	0.125	0.0	0.0	0.0	0.0	0.0
0.6904762	0.0	0.15384616	0.0	0.375	0.0	0.0	0.0	0.44761905	0.0	0.0	0.0	0.14285715	0.0	0.0	0.0	0.0	0.0	0.0	0.0	0.0	0.0	0.0	0.0	1.0	1.0	1.0	1.0	1.0	1.0	1.0	1.0	0.85714287	0.33333334	0.5714286	0.33333334	0.75	0.33333334	0.2	0.0	0.46581197	0.0	0.0	0.0	0.07692308	0.0	0.0	0.0	0.0	0.0
0.41111112	0.0	0.0	0.0	0.16666667	0.0	0.0	0.0	0.65833336	0.0	0.0	0.0	0.25	0.0	0.0	0.0	1.0	1.0	1.0	1.0	1.0	1.0	1.0	1.0	1.0	1.0	1.0	1.0	1.0	1.0	1.0	1.0	1.0	1.0	1.0	1.0	1.0	1.0	1.0	1.0	0.640873	0.089087084	0.25	0.083333336	0.33333334	0.083333336	0.04347826	0.0	0.6666667	0.0
0.46666667	0.0	0.0	0.0	0.2	0.0	0.0	0.0	0.5619047	0.0	0.0	0.0	0.2857143	0.0	0.0	0.0	1.0	1.0	1.0	1.0	1.0	1.0	1.0	1.0	1.0	1.0	1.0	1.0	1.0	1.0	1.0	1.0	0.7777778	0.33333334	0.5714286	0.33333334	0.75	0.33333334	0.2	0.0	0.4206349	0.0	0.0	0.0	0.1904762	0.0	0.0	0.0	0.0	0.0
0.59999996	0.0	0.0	0.0	0.25	0.0	0.0	0.0	0.5619047	0.0	0.0	0.0	0.14285715	0.0	0.0	0.0	1.0	1.0	1.0	1.0	1.0	1.0	1.0	1.0	1.0	1.0	1.0	1.0	1.0	1.0	1.0	1.0	0.7777778	0.33333334	0.5714286	0.33333334	0.75	0.33333334	0.2	0.0	0.69474965	0.15018785	0.375	0.16216215	0.3809524	0.16216215	0.0882353	0.0	0.6666667	0.0
0.0	0.0	0.0	0.0	0.0	0.0	0.0	0.0	0.73749995	0.0	0.22222222	0.0	0.375	0.0	0.0	0.0	1.0	1.0	1.0	1.0	1.0	1.0	1.0	1.0	1.0	1.0	1.0	1.0	1.0	1.0	1.0	1.0	0.8952381	0.33333334	0.5714286	0.33333334	0.75	0.33333334	0.2	0.0	0.45555556	0.0	0.0	0.0	0.0	0.0	0.0	0.0	0.0	0.0
0.0	0.0	0.0	0.0	0.0	0.0	0.0	0.0	0.48333335	0.0	0.0	0.0	0.2	0.0	0.0	0.0	1.0	1.0	1.0	1.0	1.0	1.0	1.0	1.0	1.0	1.0	1.0	1.0	1.0	1.0	1.0	1.0	0.8666667	0.33333334	0.5714286	0.33333334	0.75	0.33333334	0.2	0.0	0.41666666	0.0	0.2	0.0	0.125	0.0	0.0	0.0	0.0	0.0
0.46666667	0.0	0.0	0.0	0.0	0.0	0.0	0.0	0.65833336	0.0	0.18181819	0.0	0.25	0.0	0.0	0.0	0.0	0.0	0.0	0.0	0.0	0.0	0.0	0.0	1.0	1.0	1.0	1.0	1.0	1.0	1.0	1.0	0.8222222	0.33333334	0.5714286	0.33333334	0.75	0.33333334	0.2	0.0	0.625	0.0	0.16666667	0.0	0.25	0.0	0.0	0.0	0.0	0.0
0.0	0.0	0.0	0.0	0.0	0.0	0.0	0.0	0.46666667	0.0	0.0	0.0	0.2	0.0	0.0	0.0	1.0	1.0	1.0	1.0	1.0	1.0	1.0	1.0	1.0	1.0	1.0	1.0	1.0	1.0	1.0	1.0	0.8222222	0.33333334	0.5714286	0.33333334	0.75	0.33333334	0.2	0.0	0.625	0.20412415	0.33333334	0.2	0.375	0.2	0.11111111	0.0	0.0	0.0
0.5777778	0.0	0.0	0.0	0.16666667	0.0	0.0	0.0	0.0	0.0	0.0	0.0	0.0	0.0	0.0	0.0	1.0	1.0	1.0	1.0	1.0	1.0	1.0	1.0	1.0	1.0	1.0	1.0	1.0	1.0	1.0	1.0	1.0	1.0	1.0	1.0	1.0	1.0	1.0	1.0	0.6011905	0.0	0.15384616	0.0	0.25	0.0	0.0	0.0	0.0	0.0
0.5238095	0.0	0.0	0.0	0.14285715	0.0	0.0	0.0	0.44761905	0.0	0.0	0.0	0.14285715	0.0	0.0	0.0	0.0	0.0	0.0	0.0	0.0	0.0	0.0	0.0	1.0	1.0	1.0	1.0	1.0	1.0	1.0	1.0	0.9027778	0.4082483	0.6666667	0.4	0.75	0.4	0.25	0.0	0.65833336	0.23570226	0.36363637	0.22222222	0.375	0.22222222	0.125	0.0	0.0	0.0
0.64285713	0.0	0.18181819	0.0	0.2857143	0.0	0.0	0.0	0.7	0.0	0.22222222	0.0	0.33333334	0.0	0.0	0.0	0.0	0.0	0.0	0.0	0.0	0.0	0.0	0.0	1.0	1.0	1.0	1.0	1.0	1.0	1.0	1.0	0.8	0.16666667	0.42857143	0.16666667	0.625	0.16666667	0.09090909	0.0	0.44771242	0.38729835	0.4	0.31578946	0.3529412	0.31578946	0.1875	0.0	1.0	1.0
0.44761905	0.0	0.0	0.0	0.14285715	0.0	0.0	0.0	0.7	0.0	0.22222222	0.0	0.5	0.0	0.0	0.0	0.0	0.0	0.0	0.0	0.0	0.0	0.0	0.0	1.0	1.0	1.0	1.0	1.0	1.0	1.0	1.0	0.6666667	0.0	0.2857143	0.0	0.25	0.0	0.0	0.0	0.9930796	0.8280787	0.8965517	0.82758623	0.9411765	0.82758623	0.7058824	0.0	1.0	1.0
0.6333333	0.0	0.0	0.0	0.4	0.0	0.0	0.0	0.5888889	0.0	0.22222222	0.0	0.33333334	0.0	0.0	0.0	1.0	1.0	1.0	1.0	1.0	1.0	1.0	1.0	1.0	1.0	1.0	1.0	1.0	1.0	1.0	1.0	0.85555553	0.20412415	0.5	0.2	0.625	0.2	0.11111111	0.0	0.3350877	0.0	0.0	0.0	0.05263158	0.0	0.0	0.0	0.0	0.0
0.39523807	0.0	0.2	0.0	0.2857143	0.0	0.0	0.0	0.0	0.0	0.0	0.0	0.0	0.0	0.0	0.0	0.0	0.0	0.0	0.0	0.0	0.0	0.0	0.0	1.0	1.0	1.0	1.0	1.0	1.0	1.0	1.0	0.95	0.61237246	0.8333333	0.6	0.75	0.6	0.42857143	0.0	0.46666667	0.0	0.0	0.0	0.2	0.0	0.0	0.0	0.0	0.0
0.41919193	0.0	0.0	0.0	0.09090909	0.0	0.0	0.0	0.0	0.0	0.0	0.0	0.0	0.0	0.0	0.0	0.0	0.0	0.0	0.0	0.0	0.0	0.0	0.0	1.0	1.0	1.0	1.0	1.0	1.0	1.0	1.0	0.8666667	0.33333334	0.5714286	0.33333334	0.75	0.33333334	0.2	0.0	0.38888893	0.0	0.14285715	0.0	0.125	0.0	0.0	0.0	1.0	1.0
0.5619047	0.0	0.0	0.0	0.14285715	0.0	0.0	0.0	0.4952381	0.0	0.0	0.0	0.1	0.0	0.0	0.0	0.0	0.0	0.0	0.0	0.0	0.0	0.0	0.0	0.9809524	0.8944272	0.90909094	0.8888889	0.85714287	0.8888889	0.8	0.0	0.8952381	0.16666667	0.5714286	0.16666667	0.625	0.16666667	0.09090909	0.0	0.0	0.0	0.16666667	0.0	0.0	0.0	0.0	0.0	0.0	0.0
0.0	0.0	0.0	0.0	0.11111111	0.0	0.0	0.0	0.7083333	0.0	0.25	0.0	0.5	0.0	0.0	0.0	1.0	1.0	1.0	1.0	1.0	1.0	1.0	1.0	1.0	1.0	1.0	1.0	1.0	1.0	1.0	1.0	0.68333334	0.33333334	0.42857143	0.33333334	0.5	0.33333334	0.2	0.0	0.0	0.0	0.0	0.0	0.0	0.0	0.0	0.0	0.0	0.0
0.4333333	0.0	0.0	0.0	0.1	0.0	0.0	0.0	0.5222222	0.0	0.0	0.0	0.2	0.0	0.0	0.0	0.0	0.0	0.0	0.0	0.0	0.0	0.0	0.0	1.0	1.0	1.0	1.0	1.0	1.0	1.0	1.0	0.94166666	0.33333334	0.5714286	0.33333334	0.75	0.33333334	0.2	0.0	0.47222224	0.0	0.0	0.0	0.25	0.0	0.0	0.0	0.0	0.0
0.59999996	0.0	0.25	0.0	0.4	0.0	0.0	0.0	0.5314815	0.0	0.0	0.0	0.1	0.0	0.0	0.0	1.0	1.0	1.0	1.0	1.0	1.0	1.0	1.0	1.0	1.0	1.0	1.0	1.0	1.0	1.0	1.0	0.8952381	0.16666667	0.5714286	0.16666667	0.625	0.16666667	0.09090909	0.0	0.4888889	0.0	0.0	0.0	0.06666667	0.0	0.0	0.0	1.0	1.0
0.43703702	0.0	0.0	0.0	0.11111111	0.0	0.0	0.0	0.5111111	0.0	0.0	0.0	0.2	0.0	0.0	0.0	1.0	1.0	1.0	1.0	1.0	1.0	1.0	1.0	1.0	1.0	1.0	1.0	1.0	1.0	1.0	1.0	0.8222222	0.33333334	0.5714286	0.33333334	0.75	0.33333334	0.2	0.0	1.0	1.0	1.0	1.0	1.0	1.0	1.0	1.0	1.0	1.0
0.5619047	0.0	0.2	0.0	0.2857143	0.0	0.0	0.0	0.4888889	0.0	0.0	0.0	0.2	0.0	0.0	0.0	1.0	1.0	1.0	1.0	1.0	1.0	1.0	1.0	1.0	1.0	1.0	1.0	1.0	1.0	1.0	1.0	0.8222222	0.33333334	0.5714286	0.33333334	0.75	0.33333334	0.2	0.0	0.5555556	0.0	0.0	0.0	0.16666667	0.0	0.0	0.0	0.0	0.0
0.5777778	0.0	0.0	0.0	0.0	0.0	0.0	0.0	0.44722223	0.0	0.0	0.0	0.1	0.0	0.0	0.0	1.0	1.0	1.0	1.0	1.0	1.0	1.0	1.0	1.0	1.0	1.0	1.0	1.0	1.0	1.0	1.0	0.8666667	0.16666667	0.42857143	0.16666667	0.625	0.16666667	0.09090909	0.0	0.6203704	0.0	0.0	0.0	0.33333334	0.0	0.0	0.0	0.0	0.0
0.0	0.0	0.0	0.0	0.0	0.0	0.0	0.0	0.8466667	0.23570226	0.54545456	0.22222222	0.5	0.22222222	0.125	0.0	0.0	0.0	0.0	0.0	0.0	0.0	0.0	0.0	1.0	1.0	1.0	1.0	1.0	1.0	1.0	1.0	0.8222222	0.33333334	0.5714286	0.33333334	0.75	0.33333334	0.2	0.0	0.5357143	0.0	0.0	0.0	0.2857143	0.0	0.0	0.0	0.0	0.0
0.0	0.0	0.0	0.0	0.0	0.0	0.0	0.0	0.5777778	0.0	0.22222222	0.0	0.16666667	0.0	0.0	0.0	0.0	0.0	0.0	0.0	0.0	0.0	0.0	0.0	1.0	1.0	1.0	1.0	1.0	1.0	1.0	1.0	0.8222222	0.33333334	0.5714286	0.33333334	0.75	0.33333334	0.2	0.0	0.60280114	0.0	0.0	0.0	0.23529412	0.0	0.0	0.0	0.0	0.0
0.5277778	0.0	0.0	0.0	0.25	0.0	0.0	0.0	0.55	0.23570226	0.36363637	0.22222222	0.25	0.22222222	0.125	0.0	0.0	0.0	0.0	0.0	0.0	0.0	0.0	0.0	1.0	1.0	1.0	1.0	1.0	1.0	1.0	1.0	0.90833336	0.5	0.71428573	0.5	0.875	0.5	0.33333334	0.0	0.9791666	0.5477226	0.7692308	0.54545456	0.875	0.54545456	0.375	0.0	1.0	1.0
0.46666667	0.0	0.0	0.0	0.2	0.0	0.0	0.0	0.53333336	0.0	0.15384616	0.0	0.2	0.0	0.0	0.0	1.0	1.0	1.0	1.0	1.0	1.0	1.0	1.0	1.0	1.0	1.0	1.0	1.0	1.0	1.0	1.0	0.8222222	0.33333334	0.5714286	0.33333334	0.75	0.33333334	0.2	0.0	0.2952381	0.0	0.083333336	0.0	0.1	0.0	0.0	0.0	0.0	0.0
0.6111111	0.0	0.25	0.0	0.33333334	0.0	0.0	0.0	0.0	0.0	0.0	0.0	0.0	0.0	0.0	0.0	0.0	0.0	0.0	0.0	0.0	0.0	0.0	0.0	1.0	1.0	1.0	1.0	1.0	1.0	1.0	1.0	0.8222222	0.33333334	0.5714286	0.33333334	0.75	0.33333334	0.2	0.0	0.60714287	0.18257418	0.30769232	0.18181819	0.5	0.18181819	0.1	0.0	1.0	1.0
0.4642857	0.0	0.0	0.0	0.0	0.0	0.0	0.0	0.43650794	0.0	0.0	0.0	0.14285715	0.0	0.0	0.0	0.0	0.0	0.0	0.0	0.0	0.0	0.0	0.0	1.0	1.0	1.0	1.0	1.0	1.0	1.0	1.0	0.8666667	0.33333334	0.61538464	0.33333334	0.75	0.33333334	0.2	0.0	0.5312169	0.0	0.07692308	0.0	0.1904762	0.0	0.0	0.0	0.0	0.0
0.4952381	0.0	0.0	0.0	0.2	0.0	0.0	0.0	0.5238095	0.0	0.0	0.0	0.14285715	0.0	0.0	0.0	0.0	0.0	0.0	0.0	0.0	0.0	0.0	0.0	1.0	1.0	1.0	1.0	1.0	1.0	1.0	1.0	0.6666667	0.16666667	0.2857143	0.16666667	0.5	0.16666667	0.09090909	0.0	0.418254	0.0	0.071428575	0.0	0.23809524	0.0	0.0	0.0	0.6666667	0.0
0.96190476	0.8	0.8333333	0.8	0.85714287	0.8	0.6666667	0.0	0.50793654	0.0	0.0	0.0	0.0	0.0	0.0	0.0	1.0	1.0	1.0	1.0	1.0	1.0	1.0	1.0	1.0	1.0	1.0	1.0	1.0	1.0	1.0	1.0	0.5833333	0.16666667	0.2857143	0.16666667	0.375	0.16666667	0.09090909	0.0	1.0	1.0	1.0	1.0	1.0	1.0	1.0	1.0	1.0	1.0
0.6719577	0.0	0.2857143	0.0	0.33333334	0.0	0.0	0.0	0.44761905	0.0	0.0	0.0	0.14285715	0.0	0.0	0.0	0.0	0.0	0.0	0.0	0.0	0.0	0.0	0.0	1.0	1.0	1.0	1.0	1.0	1.0	1.0	1.0	0.8	0.16666667	0.46153846	0.16666667	0.625	0.16666667	0.09090909	0.0	0.55714285	0.0	0.08695652	0.0	0.1904762	0.0	0.0	0.0	1.0	1.0
0.0	0.0	0.0	0.0	0.0	0.0	0.0	0.0	0.5238095	0.0	0.0	0.0	0.14285715	0.0	0.0	0.0	1.0	1.0	1.0	1.0	1.0	1.0	1.0	1.0	1.0	1.0	1.0	1.0	1.0	1.0	1.0	1.0	0.8666667	0.33333334	0.5714286	0.33333334	0.75	0.33333334	0.2	0.0	0.51746035	0.0	0.16666667	0.0	0.1904762	0.0	0.0	0.0	1.0	1.0
0.5952381	0.0	0.0	0.0	0.2857143	0.0	0.0	0.0	0.42857143	0.0	0.0	0.0	0.0	0.0	0.0	0.0	0.0	0.0	0.0	0.0	0.0	0.0	0.0	0.0	1.0	1.0	1.0	1.0	1.0	1.0	1.0	1.0	0.8	0.16666667	0.42857143	0.16666667	0.625	0.16666667	0.09090909	0.0	0.5670635	0.12262787	0.24242425	0.121212125	0.3809524	0.121212125	0.06451613	0.0	1.0	1.0
0.0	0.0	0.0	0.0	0.0	0.0	0.0	0.0	0.46666667	0.0	0.0	0.0	0.2	0.0	0.0	0.0	1.0	1.0	1.0	1.0	1.0	1.0	1.0	1.0	1.0	1.0	1.0	1.0	1.0	1.0	1.0	1.0	0.8666667	0.33333334	0.5714286	0.33333334	0.75	0.33333334	0.2	0.0	0.5769841	0.14142136	0.23529412	0.13333334	0.16666667	0.13333334	0.071428575	0.0	0.6666667	0.0
0.0	0.0	0.0	0.0	0.0	0.0	0.0	0.0	0.0	0.0	0.0	0.0	0.0	0.0	0.0	0.0	0.0	0.0	0.0	0.0	0.0	0.0	0.0	0.0	0.9444444	0.75	0.8	0.75	0.8333333	0.75	0.6	0.0	0.8666667	0.33333334	0.5714286	0.33333334	0.75	0.33333334	0.2	0.0	0.51890755	0.0	0.0	0.0	0.1764706	0.0	0.0	0.0	0.0	0.0
0.0	0.0	0.0	0.0	0.0	0.0	0.0	0.0	0.5777778	0.0	0.0	0.0	0.16666667	0.0	0.0	0.0	1.0	1.0	1.0	1.0	1.0	1.0	1.0	1.0	1.0	1.0	1.0	1.0	1.0	1.0	1.0	1.0	0.68333334	0.0	0.2857143	0.0	0.5	0.0	0.0	0.0	1.0	1.0	1.0	1.0	1.0	1.0	1.0	1.0	1.0	1.0
0.0	0.0	0.0	0.0	0.0	0.0	0.0	0.0	0.91999996	0.6666667	0.75	0.6666667	0.8	0.6666667	0.5	0.0	0.0	0.0	0.0	0.0	0.0	0.0	0.0	0.0	1.0	1.0	1.0	1.0	1.0	1.0	1.0	1.0	0.68333334	0.16666667	0.2857143	0.16666667	0.625	0.16666667	0.09090909	0.0	0.79761904	0.14142136	0.25	0.13333334	0.41666666	0.13333334	0.071428575	0.0	0.0	0.0
0.0	0.0	0.0	0.0	0.0	0.0	0.0	0.0	0.53333336	0.0	0.0	0.0	0.2	0.0	0.0	0.0	0.0	0.0	0.0	0.0	0.0	0.0	0.0	0.0	1.0	1.0	1.0	1.0	1.0	1.0	1.0	1.0	0.8222222	0.33333334	0.5714286	0.33333334	0.75	0.33333334	0.2	0.0	0.54304034	0.0	0.11111111	0.0	0.30769232	0.0	0.0	0.0	0.0	0.0
0.0	0.0	0.0	0.0	0.0	0.0	0.0	0.0	0.55	0.0	0.0	0.0	0.25	0.0	0.0	0.0	1.0	1.0	1.0	1.0	1.0	1.0	1.0	1.0	1.0	1.0	1.0	1.0	1.0	1.0	1.0	1.0	0.8666667	0.33333334	0.5714286	0.33333334	0.75	0.33333334	0.2	0.0	0.51966876	0.0	0.0	0.0	0.13043478	0.0	0.0	0.0	0.0	0.0
0.0	0.0	0.0	0.0	0.0	0.0	0.0	0.0	0.46666667	0.0	0.0	0.0	0.0	0.0	0.0	0.0	0.0	0.0	0.0	0.0	0.0	0.0	0.0	0.0	1.0	1.0	1.0	1.0	1.0	1.0	1.0	1.0	0.8444444	0.16666667	0.42857143	0.16666667	0.375	0.16666667	0.09090909	0.0	1.0	1.0	1.0	1.0	1.0	1.0	1.0	1.0	0.6666667	0.0
0.6111111	0.0	0.0	0.0	0.33333334	0.0	0.0	0.0	0.5238095	0.0	0.0	0.0	0.14285715	0.0	0.0	0.0	0.0	0.0	0.0	0.0	0.0	0.0	0.0	0.0	1.0	1.0	1.0	1.0	1.0	1.0	1.0	1.0	0.8952381	0.33333334	0.5714286	0.33333334	0.75	0.33333334	0.2	0.0	0.61904764	0.0	0.16666667	0.0	0.14285715	0.0	0.0	0.0	0.0	0.0
0.0	0.0	0.0	0.0	0.0	0.0	0.0	0.0	0.53968257	0.0	0.0	0.0	0.14285715	0.0	0.0	0.0	0.0	0.0	0.0	0.0	0.0	0.0	0.0	0.0	1.0	1.0	1.0	1.0	1.0	1.0	1.0	1.0	0.8222222	0.33333334	0.5714286	0.33333334	0.75	0.33333334	0.2	0.0	0.42857143	0.0	0.0	0.0	0.14285715	0.0	0.0	0.0	0.0	0.0
0.43650794	0.0	0.0	0.0	0.14285715	0.0	0.0	0.0	0.5119048	0.0	0.0	0.0	0.25	0.0	0.0	0.0	1.0	1.0	1.0	1.0	1.0	1.0	1.0	1.0	1.0	1.0	1.0	1.0	1.0	1.0	1.0	1.0	0.94166666	0.5	0.71428573	0.5	0.875	0.5	0.33333334	0.0	0.0	0.0	0.0	0.0	0.0	0.0	0.0	0.0	1.0	1.0
0.45555556	0.0	0.0	0.0	0.16666667	0.0	0.0	0.0	0.5619047	0.0	0.0	0.0	0.2857143	0.0	0.0	0.0	0.0	0.0	0.0	0.0	0.0	0.0	0.0	0.0	1.0	1.0	1.0	1.0	1.0	1.0	1.0	1.0	0.94166666	0.5	0.71428573	0.5	0.875	0.5	0.33333334	0.0	0.5238095	0.0	0.0	0.0	0.25	0.0	0.0	0.0	0.0	0.0
0.41111112	0.0	0.0	0.0	0.16666667	0.0	0.0	0.0	0.0	0.0	0.0	0.0	0.0	0.0	0.0	0.0	1.0	1.0	1.0	1.0	1.0	1.0	1.0	1.0	1.0	1.0	1.0	1.0	1.0	1.0	1.0	1.0	0.8666667	0.33333334	0.5714286	0.33333334	0.75	0.33333334	0.2	0.0	0.57380956	0.0	0.13333334	0.0	0.2	0.0	0.0	0.0	0.0	0.0
1.0	1.0	1.0	1.0	1.0	1.0	1.0	1.0	0.5833333	0.0	0.14285715	0.0	0.25	0.0	0.0	0.0	1.0	1.0	1.0	1.0	1.0	1.0	1.0	1.0	0.0	0.0	0.0	0.0	0.0	0.0	0.0	0.0	0.8222222	0.0	0.2857143	0.0	0.375	0.0	0.0	0.0	1.0	1.0	1.0	1.0	1.0	1.0	1.0	1.0	1.0	1.0
0.42857143	0.0	0.0	0.0	0.0	0.0	0.0	0.0	0.55	0.0	0.18181819	0.0	0.25	0.0	0.0	0.0	1.0	1.0	1.0	1.0	1.0	1.0	1.0	1.0	1.0	1.0	1.0	1.0	1.0	1.0	1.0	1.0	0.93333334	0.5	0.71428573	0.5	0.875	0.5	0.33333334	0.0	0.5611111	0.47140452	0.41666666	0.36363637	0.3	0.36363637	0.22222222	0.0	1.0	1.0
0.57380956	0.0	0.13333334	0.0	0.3	0.0	0.0	0.0	0.0	0.0	0.16666667	0.0	0.0	0.0	0.0	0.0	1.0	1.0	1.0	1.0	1.0	1.0	1.0	1.0	1.0	1.0	1.0	1.0	1.0	1.0	1.0	1.0	0.8666667	0.33333334	0.5714286	0.33333334	0.75	0.33333334	0.2	0.0	0.42592594	0.0	0.0	0.0	0.11111111	0.0	0.0	0.0	1.0	1.0
0.45555556	0.0	0.0	0.0	0.0	0.0	0.0	0.0	0.5555556	0.0	0.0	0.0	0.16666667	0.0	0.0	0.0	1.0	1.0	1.0	1.0	1.0	1.0	1.0	1.0	1.0	1.0	1.0	1.0	1.0	1.0	1.0	1.0	0.94166666	0.5	0.71428573	0.5	0.875	0.5	0.33333334	0.0	0.5555556	0.0	0.0	0.0	0.16666667	0.0	0.0	0.0	0.0	0.0
1.0	1.0	1.0	1.0	1.0	1.0	1.0	1.0	0.43650794	0.0	0.0	0.0	0.14285715	0.0	0.0	0.0	0.0	0.0	0.0	0.0	0.0	0.0	0.0	0.0	1.0	1.0	1.0	1.0	1.0	1.0	1.0	1.0	0.85714287	0.0	0.14285715	0.0	0.375	0.0	0.0	0.0	1.0	1.0	1.0	1.0	1.0	1.0	1.0	1.0	0.6666667	0.0
1.0	1.0	1.0	1.0	1.0	1.0	1.0	1.0	0.41111112	0.0	0.0	0.0	0.0	0.0	0.0	0.0	0.0	0.0	0.0	0.0	0.0	0.0	0.0	0.0	0.9022222	0.28867513	0.6666667	0.2857143	0.8333333	0.2857143	0.16666667	0.0	0.8	0.0	0.30769232	0.0	0.5	0.0	0.0	0.0	1.0	1.0	1.0	1.0	1.0	1.0	1.0	1.0	1.0	1.0
0.5555556	0.0	0.0	0.0	0.33333334	0.0	0.0	0.0	0.62222224	0.0	0.0	0.0	0.2	0.0	0.0	0.0	1.0	1.0	1.0	1.0	1.0	1.0	1.0	1.0	1.0	1.0	1.0	1.0	1.0	1.0	1.0	1.0	0.93333334	0.33333334	0.71428573	0.33333334	0.75	0.33333334	0.2	0.0	0.63492066	0.0	0.11764706	0.0	0.33333334	0.0	0.0	0.0	0.0	0.0
0.67777777	0.375	0.44444445	0.375	0.5	0.375	0.23076923	0.0	0.4642857	0.0	0.0	0.0	0.14285715	0.0	0.0	0.0	1.0	1.0	1.0	1.0	1.0	1.0	1.0	1.0	1.0	1.0	1.0	1.0	1.0	1.0	1.0	1.0	0.8022222	0.20412415	0.5	0.2	0.625	0.2	0.11111111	0.0	0.4888889	0.0	0.0	0.0	0.13333334	0.0	0.0	0.0	0.6666667	0.0
0.5314815	0.0	0.0	0.0	0.1	0.0	0.0	0.0	0.45833334	0.0	0.0	0.0	0.125	0.0	0.0	0.0	1.0	1.0	1.0	1.0	1.0	1.0	1.0	1.0	1.0	1.0	1.0	1.0	1.0	1.0	1.0	1.0	0.8022222	0.20412415	0.5	0.2	0.625	0.2	0.11111111	0.0	0.41111112	0.0	0.06666667	0.0	0.16666667	0.0	0.0	0.0	1.0	1.0
0.5222222	0.0	0.0	0.0	0.2	0.0	0.0	0.0	0.6333333	0.0	0.2857143	0.0	0.4	0.0	0.0	0.0	0.0	0.0	0.0	0.0	0.0	0.0	0.0	0.0	1.0	1.0	1.0	1.0	1.0	1.0	1.0	1.0	0.9166667	0.61237246	0.90909094	0.6	0.75	0.6	0.42857143	0.0	0.59444445	0.0	0.06896552	0.0	0.3125	0.0	0.0	0.0	0.0	0.0
0.5314815	0.0	0.125	0.0	0.2	0.0	0.0	0.0	0.0	0.0	0.0	0.0	0.0	0.0	0.0	0.0	1.0	1.0	1.0	1.0	1.0	1.0	1.0	1.0	1.0	1.0	1.0	1.0	1.0	1.0	1.0	1.0	0.85555553	0.20412415	0.54545456	0.2	0.625	0.2	0.11111111	0.0	0.4888889	0.0	0.0	0.0	0.13333334	0.0	0.0	0.0	0.6666667	0.0
0.0	0.0	0.0	0.0	0.0	0.0	0.0	0.0	0.0	0.0	0.0	0.0	0.0	0.0	0.0	0.0	0.0	0.0	0.0	0.0	0.0	0.0	0.0	0.0	1.0	1.0	1.0	1.0	1.0	1.0	1.0	1.0	0.8022222	0.20412415	0.54545456	0.2	0.625	0.2	0.11111111	0.0	0.57592595	0.0	0.13793103	0.0	0.22222222	0.0	0.0	0.0	0.0	0.0
0.625	0.0	0.0	0.0	0.125	0.0	0.0	0.0	0.42857143	0.0	0.0	0.0	0.0	0.0	0.0	0.0	1.0	1.0	1.0	1.0	1.0	1.0	1.0	1.0	1.0	1.0	1.0	1.0	1.0	1.0	1.0	1.0	0.8222222	0.16666667	0.42857143	0.16666667	0.625	0.16666667	0.09090909	0.0	0.6011905	0.0	0.0	0.0	0.125	0.0	0.0	0.0	0.6666667	0.0
0.6904762	0.18257418	0.30769232	0.18181819	0.25	0.18181819	0.1	0.0	0.0	0.0	0.0	0.0	0.0	0.0	0.0	0.0	1.0	1.0	1.0	1.0	1.0	1.0	1.0	1.0	1.0	1.0	1.0	1.0	1.0	1.0	1.0	1.0	0.92142856	0.5	0.71428573	0.5	0.875	0.5	0.33333334	0.0	0.58730155	0.0	0.0	0.0	0.11111111	0.0	0.0	0.0	0.6666667	0.0
0.4416667	0.0	0.0	0.0	0.125	0.0	0.0	0.0	0.96190476	0.8	0.90909094	0.8	0.85714287	0.8	0.6666667	0.0	0.0	0.0	0.0	0.0	0.0	0.0	0.0	0.0	1.0	1.0	1.0	1.0	1.0	1.0	1.0	1.0	0.5833333	0.0	0.42857143	0.0	0.5	0.0	0.0	0.0	1.0	1.0	1.0	1.0	1.0	1.0	1.0	1.0	1.0	1.0
0.5111111	0.0	0.14285715	0.0	0.1	0.0	0.0	0.0	0.5	0.0	0.0	0.0	0.0	0.0	0.0	0.0	1.0	1.0	1.0	1.0	1.0	1.0	1.0	1.0	1.0	1.0	1.0	1.0	1.0	1.0	1.0	1.0	0.94166666	0.5	0.71428573	0.5	0.875	0.5	0.33333334	0.0	0.0	0.0	0.0	0.0	0.0	0.0	0.0	0.0	1.0	1.0
0.5222222	0.0	0.0	0.0	0.2	0.0	0.0	0.0	0.32407406	0.0	0.13333334	0.0	0.0	0.0	0.0	0.0	0.0	0.0	0.0	0.0	0.0	0.0	0.0	0.0	1.0	1.0	1.0	1.0	1.0	1.0	1.0	1.0	0.8222222	0.33333334	0.5714286	0.33333334	0.75	0.33333334	0.2	0.0	0.53019327	0.0	0.14814815	0.0	0.2173913	0.0	0.0	0.0	1.0	1.0
0.53333336	0.0	0.15384616	0.0	0.1	0.0	0.0	0.0	0.60714287	0.0	0.15384616	0.0	0.25	0.0	0.0	0.0	0.0	0.0	0.0	0.0	0.0	0.0	0.0	0.0	1.0	1.0	1.0	1.0	1.0	1.0	1.0	1.0	0.68333334	0.16666667	0.42857143	0.16666667	0.625	0.16666667	0.09090909	0.0	0.53968257	0.0	0.0	0.0	0.2857143	0.0	0.0	0.0	1.0	1.0
0.0	0.0	0.0	0.0	0.0	0.0	0.0	0.0	0.48148146	0.0	0.26666668	0.0	0.22222222	0.0	0.0	0.0	1.0	1.0	1.0	1.0	1.0	1.0	1.0	1.0	1.0	1.0	1.0	1.0	1.0	1.0	1.0	1.0	0.93333334	0.33333334	0.5714286	0.33333334	0.75	0.33333334	0.2	0.0	0.43650794	0.0	0.0	0.0	0.0	0.0	0.0	0.0	0.6666667	0.0
0.39523807	0.0	0.0	0.0	0.14285715	0.0	0.0	0.0	0.55	0.0	0.0	0.0	0.3	0.0	0.0	0.0	1.0	1.0	1.0	1.0	1.0	1.0	1.0	1.0	0.96666664	0.5	0.6	0.5	0.6666667	0.5	0.33333334	0.0	0.93333334	0.33333334	0.71428573	0.33333334	0.75	0.33333334	0.2	0.0	0.5416667	0.0	0.0	0.0	0.125	0.0	0.0	0.0	1.0	1.0
0.44761905	0.0	0.0	0.0	0.14285715	0.0	0.0	0.0	0.5222222	0.0	0.0	0.0	0.2	0.0	0.0	0.0	0.0	0.0	0.0	0.0	0.0	0.0	0.0	0.0	1.0	1.0	1.0	1.0	1.0	1.0	1.0	1.0	0.8952381	0.33333334	0.5714286	0.33333334	0.75	0.33333334	0.2	0.0	0.5370371	0.18898223	0.30769232	0.18181819	0.22222222	0.18181819	0.1	0.0	0.0	0.0
0.0	0.0	0.0	0.0	0.0	0.0	0.0	0.0	0.55	0.0	0.125	0.0	0.3	0.0	0.0	0.0	1.0	1.0	1.0	1.0	1.0	1.0	1.0	1.0	1.0	1.0	1.0	1.0	1.0	1.0	1.0	1.0	0.94166666	0.5	0.71428573	0.5	0.875	0.5	0.33333334	0.0	0.4888889	0.0	0.0	0.0	0.06666667	0.0	0.0	0.0	1.0	1.0
0.36666667	0.0	0.0	0.0	0.2	0.0	0.0	0.0	0.5761905	0.0	0.0	0.0	0.2	0.0	0.0	0.0	0.0	0.0	0.0	0.0	0.0	0.0	0.0	0.0	1.0	1.0	1.0	1.0	1.0	1.0	1.0	1.0	0.93333334	0.5	0.71428573	0.5	0.875	0.5	0.33333334	0.0	0.5462963	0.0	0.09090909	0.0	0.16666667	0.0	0.0	0.0	0.0	0.0
0.0	0.0	0.0	0.0	0.0	0.0	0.0	0.0	0.6333334	0.0	0.15384616	0.0	0.3	0.0	0.0	0.0	0.0	0.0	0.0	0.0	0.0	0.0	0.0	0.0	1.0	1.0	1.0	1.0	1.0	1.0	1.0	1.0	0.93333334	0.5	0.71428573	0.5	0.875	0.5	0.33333334	0.0	0.53968257	0.0	0.0	0.0	0.14285715	0.0	0.0	0.0	0.6666667	0.0
0.5185185	0.0	0.15384616	0.0	0.11111111	0.0	0.0	0.0	0.5119048	0.0	0.15384616	0.0	0.0	0.0	0.0	0.0	1.0	1.0	1.0	1.0	1.0	1.0	1.0	1.0	1.0	1.0	1.0	1.0	1.0	1.0	1.0	1.0	0.68333334	0.16666667	0.2857143	0.16666667	0.5	0.16666667	0.09090909	0.0	0.5555556	0.0	0.0	0.0	0.16666667	0.0	0.0	0.0	0.0	0.0
0.6148148	0.0	0.11764706	0.0	0.4	0.0	0.0	0.0	0.45833334	0.0	0.0	0.0	0.0	0.0	0.0	0.0	1.0	1.0	1.0	1.0	1.0	1.0	1.0	1.0	1.0	1.0	1.0	1.0	1.0	1.0	1.0	1.0	0.6666667	0.0	0.14285715	0.0	0.375	0.0	0.0	0.0	1.0	1.0	1.0	1.0	1.0	1.0	1.0	1.0	1.0	1.0
0.42222223	0.0	0.0	0.0	0.0	0.0	0.0	0.0	0.61904764	0.2	0.33333334	0.2	0.2857143	0.2	0.11111111	0.0	0.0	0.0	0.0	0.0	0.0	0.0	0.0	0.0	1.0	1.0	1.0	1.0	1.0	1.0	1.0	1.0	0.8666667	0.33333334	0.5714286	0.33333334	0.75	0.33333334	0.2	0.0	0.5888889	0.0	0.0	0.0	0.33333334	0.0	0.0	0.0	1.0	1.0
0.0	0.0	0.0	0.0	0.0	0.0	0.0	0.0	0.0	0.0	0.0	0.0	0.0	0.0	0.0	0.0	0.0	0.0	0.0	0.0	0.0	0.0	0.0	0.0	1.0	1.0	1.0	1.0	1.0	1.0	1.0	1.0	0.8666667	0.16666667	0.42857143	0.16666667	0.625	0.16666667	0.09090909	0.0	0.44145298	0.0	0.0	0.0	0.13333334	0.0	0.0	0.0	0.6666667	0.0
0.0	0.0	0.0	0.0	0.0	0.0	0.0	0.0	0.5555556	0.20412415	0.33333334	0.2	0.25	0.2	0.11111111	0.0	1.0	1.0	1.0	1.0	1.0	1.0	1.0	1.0	1.0	1.0	1.0	1.0	1.0	1.0	1.0	1.0	0.93333334	0.33333334	0.71428573	0.33333334	0.75	0.33333334	0.2	0.0	0.43174604	0.0	0.1	0.0	0.2	0.0	0.0	0.0	0.0	0.0
0.4416667	0.0	0.0	0.0	0.125	0.0	0.0	0.0	0.5185185	0.0	0.0	0.0	0.11111111	0.0	0.0	0.0	0.0	0.0	0.0	0.0	0.0	0.0	0.0	0.0	1.0	1.0	1.0	1.0	1.0	1.0	1.0	1.0	1.0	1.0	1.0	1.0	1.0	1.0	1.0	1.0	0.48479533	0.06726728	0.19354838	0.06666667	0.2631579	0.06666667	0.03448276	0.0	0.0	0.0
0.3452381	0.0	0.0	0.0	0.0	0.0	0.0	0.0	0.44444445	0.0	0.0	0.0	0.16666667	0.0	0.0	0.0	1.0	1.0	1.0	1.0	1.0	1.0	1.0	1.0	1.0	1.0	1.0	1.0	1.0	1.0	1.0	1.0	0.96666664	0.33333334	0.5714286	0.33333334	0.75	0.33333334	0.2	0.0	0.4888889	0.0	0.0	0.0	0.13333334	0.0	0.0	0.0	0.6666667	0.0
0.55	0.0	0.0	0.0	0.25	0.0	0.0	0.0	0.45555556	0.0	0.0	0.0	0.16666667	0.0	0.0	0.0	1.0	1.0	1.0	1.0	1.0	1.0	1.0	1.0	1.0	1.0	1.0	1.0	1.0	1.0	1.0	1.0	0.8222222	0.33333334	0.5714286	0.33333334	0.75	0.33333334	0.2	0.0	0.5013072	0.0	0.06666667	0.0	0.05882353	0.0	0.0	0.0	0.6666667	0.0
0.36111113	0.0	0.16666667	0.0	0.125	0.0	0.0	0.0	0.0	0.0	0.0	0.0	0.0	0.0	0.0	0.0	0.0	0.0	0.0	0.0	0.0	0.0	0.0	0.0	1.0	1.0	1.0	1.0	1.0	1.0	1.0	1.0	0.8022222	0.20412415	0.5	0.2	0.625	0.2	0.11111111	0.0	0.47222224	0.09805807	0.26086956	0.0952381	0.2	0.0952381	0.05	0.0	0.0	0.0
0.5138889	0.20412415	0.33333334	0.2	0.125	0.2	0.11111111	0.0	0.43650794	0.0	0.0	0.0	0.0	0.0	0.0	0.0	1.0	1.0	1.0	1.0	1.0	1.0	1.0	1.0	1.0	1.0	1.0	1.0	1.0	1.0	1.0	1.0	0.8022222	0.20412415	0.5	0.2	0.625	0.2	0.11111111	0.0	0.42222223	0.0	0.0	0.0	0.0	0.0	0.0	0.0	0.0	0.0
0.43055558	0.0	0.0	0.0	0.125	0.0	0.0	0.0	0.47222224	0.0	0.0	0.0	0.16666667	0.0	0.0	0.0	1.0	1.0	1.0	1.0	1.0	1.0	1.0	1.0	1.0	1.0	1.0	1.0	1.0	1.0	1.0	1.0	0.8022222	0.20412415	0.5	0.2	0.625	0.2	0.11111111	0.0	0.39259258	0.0	0.0	0.0	0.06666667	0.0	0.0	0.0	0.0	0.0
0.41203704	0.0	0.13333334	0.0	0.0	0.0	0.0	0.0	0.43703702	0.2182179	0.33333334	0.2	0.44444445	0.2	0.11111111	0.0	0.0	0.0	0.0	0.0	0.0	0.0	0.0	0.0	1.0	1.0	1.0	1.0	1.0	1.0	1.0	1.0	0.6666667	0.33333334	0.46153846	0.33333334	0.5	0.33333334	0.2	0.0	0.5361345	0.10846523	0.2	0.10526316	0.29411766	0.10526316	0.055555556	0.0	0.0	0.0
0.5240741	0.11952286	0.21052632	0.11764706	0.083333336	0.11764706	0.0625	0.0	0.49074075	0.0	0.13333334	0.0	0.11111111	0.0	0.0	0.0	0.0	0.0	0.0	0.0	0.0	0.0	0.0	0.0	1.0	1.0	1.0	1.0	1.0	1.0	1.0	1.0	0.6666667	0.33333334	0.46153846	0.33333334	0.5	0.33333334	0.2	0.0	0.4047619	0.0	0.11764706	0.0	0.14285715	0.0	0.0	0.0	0.0	0.0
0.4642857	0.0	0.0	0.0	0.14285715	0.0	0.0	0.0	0.8483333	0.4082483	0.5714286	0.4	0.6	0.4	0.25	0.0	0.0	0.0	0.0	0.0	0.0	0.0	0.0	0.0	1.0	1.0	1.0	1.0	1.0	1.0	1.0	1.0	0.8	0.0	0.14285715	0.0	0.375	0.0	0.0	0.0	0.9101732	0.52223295	0.5263158	0.5	0.5714286	0.5	0.33333334	0.0	1.0	1.0
0.42857143	0.0	0.0	0.0	0.14285715	0.0	0.0	0.0	0.59999996	0.0	0.0	0.0	0.4	0.0	0.0	0.0	1.0	1.0	1.0	1.0	1.0	1.0	1.0	1.0	1.0	1.0	1.0	1.0	1.0	1.0	1.0	1.0	0.8	0.0	0.15384616	0.0	0.5	0.0	0.0	0.0	0.8586126	0.4082483	0.4	0.37037036	0.44444445	0.37037036	0.22727273	0.0	1.0	1.0
0.0	0.0	0.0	0.0	0.0	0.0	0.0	0.0	0.4900794	0.0	0.15384616	0.0	0.25	0.0	0.0	0.0	1.0	1.0	1.0	1.0	1.0	1.0	1.0	1.0	1.0	1.0	1.0	1.0	1.0	1.0	1.0	1.0	0.8222222	0.33333334	0.5714286	0.33333334	0.75	0.33333334	0.2	0.0	0.5277778	0.0	0.16666667	0.0	0.25	0.0	0.0	0.0	0.6666667	0.0
0.37407407	0.0	0.0	0.0	0.11111111	0.0	0.0	0.0	0.47222224	0.0	0.14285715	0.0	0.125	0.0	0.0	0.0	1.0	1.0	1.0	1.0	1.0	1.0	1.0	1.0	1.0	1.0	1.0	1.0	1.0	1.0	1.0	1.0	0.8952381	0.33333334	0.71428573	0.33333334	0.75	0.33333334	0.2	0.0	0.5119048	0.0	0.15384616	0.0	0.25	0.0	0.0	0.0	0.6666667	0.0
0.6055556	0.17677669	0.2857143	0.16666667	0.4	0.16666667	0.09090909	0.0	0.49047622	0.0	0.13333334	0.0	0.2	0.0	0.0	0.0	1.0	1.0	1.0	1.0	1.0	1.0	1.0	1.0	1.0	1.0	1.0	1.0	1.0	1.0	1.0	1.0	0.47222224	0.16666667	0.30769232	0.16666667	0.375	0.16666667	0.09090909	0.0	0.625	0.0	0.16666667	0.0	0.375	0.0	0.0	0.0	1.0	1.0
0.9133333	0.57735026	0.625	0.5714286	0.6	0.5714286	0.4	0.0	0.77777773	0.17677669	0.2857143	0.16666667	0.5	0.16666667	0.09090909	0.0	0.0	0.0	0.0	0.0	0.0	0.0	0.0	0.0	1.0	1.0	1.0	1.0	1.0	1.0	1.0	1.0	0.5	0.0	0.0	0.0	0.125	0.0	0.0	0.0	1.0	1.0	1.0	1.0	1.0	1.0	1.0	1.0	1.0	1.0
0.4650794	0.0	0.0	0.0	0.2	0.0	0.0	0.0	0.4333333	0.0	0.0	0.0	0.1	0.0	0.0	0.0	1.0	1.0	1.0	1.0	1.0	1.0	1.0	1.0	1.0	1.0	1.0	1.0	1.0	1.0	1.0	1.0	0.47222224	0.16666667	0.30769232	0.16666667	0.375	0.16666667	0.09090909	0.0	0.6111111	0.0	0.0	0.0	0.33333334	0.0	0.0	0.0	1.0	1.0
0.5650794	0.0	0.2	0.0	0.2857143	0.0	0.0	0.0	0.64444447	0.0	0.16666667	0.0	0.33333334	0.0	0.0	0.0	0.0	0.0	0.0	0.0	0.0	0.0	0.0	0.0	1.0	1.0	1.0	1.0	1.0	1.0	1.0	1.0	0.8952381	0.33333334	0.5	0.33333334	0.75	0.33333334	0.2	0.0	0.5888889	0.0	0.1	0.0	0.25	0.0	0.0	0.0	0.0	0.0
0.5619047	0.0	0.2	0.0	0.2857143	0.0	0.0	0.0	0.6719577	0.0	0.14285715	0.0	0.33333334	0.0	0.0	0.0	1.0	1.0	1.0	1.0	1.0	1.0	1.0	1.0	1.0	1.0	1.0	1.0	1.0	1.0	1.0	1.0	0.8666667	0.33333334	0.5	0.33333334	0.75	0.33333334	0.2	0.0	0.6666667	0.0	0.14285715	0.0	0.25	0.0	0.0	0.0	0.0	0.0
0.44444445	0.0	0.0	0.0	0.0	0.0	0.0	0.0	0.4333333	0.0	0.0	0.0	0.3	0.0	0.0	0.0	1.0	1.0	1.0	1.0	1.0	1.0	1.0	1.0	1.0	1.0	1.0	1.0	1.0	1.0	1.0	1.0	0.8222222	0.33333334	0.5714286	0.33333334	0.75	0.33333334	0.2	0.0	0.43650794	0.0	0.0	0.0	0.0	0.0	0.0	0.0	0.0	0.0
0.48333335	0.0	0.0	0.0	0.2	0.0	0.0	0.0	0.43650794	0.0	0.0	0.0	0.14285715	0.0	0.0	0.0	0.0	0.0	0.0	0.0	0.0	0.0	0.0	0.0	1.0	1.0	1.0	1.0	1.0	1.0	1.0	1.0	0.8666667	0.33333334	0.61538464	0.33333334	0.75	0.33333334	0.2	0.0	0.6296296	0.0	0.125	0.0	0.33333334	0.0	0.0	0.0	0.0	0.0
0.5222222	0.0	0.0	0.0	0.2	0.0	0.0	0.0	0.0	0.0	0.0	0.0	0.0	0.0	0.0	0.0	0.0	0.0	0.0	0.0	0.0	0.0	0.0	0.0	1.0	1.0	1.0	1.0	1.0	1.0	1.0	1.0	0.6666667	0.16666667	0.2857143	0.16666667	0.375	0.16666667	0.09090909	0.0	0.5277778	0.0	0.33333334	0.0	0.16666667	0.0	0.0	0.0	0.0	0.0
0.37407407	0.0	0.16666667	0.0	0.22222222	0.0	0.0	0.0	0.0	0.0	0.0	0.0	0.0	0.0	0.0	0.0	0.0	0.0	0.0	0.0	0.0	0.0	0.0	0.0	1.0	1.0	1.0	1.0	1.0	1.0	1.0	1.0	0.8	0.16666667	0.46153846	0.16666667	0.625	0.16666667	0.09090909	0.0	0.5	0.0	0.0	0.0	0.22222222	0.0	0.0	0.0	0.0	0.0
0.5777778	0.0	0.0	0.0	0.16666667	0.0	0.0	0.0	0.0	0.0	0.0	0.0	0.0	0.0	0.0	0.0	1.0	1.0	1.0	1.0	1.0	1.0	1.0	1.0	1.0	1.0	1.0	1.0	1.0	1.0	1.0	1.0	0.8666667	0.33333334	0.5714286	0.33333334	0.75	0.33333334	0.2	0.0	0.33597884	0.0	0.14285715	0.0	0.11111111	0.0	0.0	0.0	0.0	0.0
0.48333335	0.0	0.0	0.0	0.0	0.0	0.0	0.0	0.0	0.0	0.16666667	0.0	0.0	0.0	0.0	0.0	0.0	0.0	0.0	0.0	0.0	0.0	0.0	0.0	1.0	1.0	1.0	1.0	1.0	1.0	1.0	1.0	0.8	0.16666667	0.42857143	0.16666667	0.625	0.16666667	0.09090909	0.0	0.48148146	0.0	0.0	0.0	0.1875	0.0	0.0	0.0	0.0	0.0
0.5619047	0.0	0.0	0.0	0.2857143	0.0	0.0	0.0	0.0	0.0	0.0	0.0	0.0	0.0	0.0	0.0	0.0	0.0	0.0	0.0	0.0	0.0	0.0	0.0	1.0	1.0	1.0	1.0	1.0	1.0	1.0	1.0	0.8222222	0.33333334	0.5714286	0.33333334	0.75	0.33333334	0.2	0.0	0.43703702	0.0	0.0	0.0	0.11111111	0.0	0.0	0.0	0.0	0.0
0.0	0.0	0.0	0.0	0.14285715	0.0	0.0	0.0	0.53968257	0.0	0.2	0.0	0.2857143	0.0	0.0	0.0	1.0	1.0	1.0	1.0	1.0	1.0	1.0	1.0	1.0	1.0	1.0	1.0	1.0	1.0	1.0	1.0	0.8222222	0.33333334	0.5714286	0.33333334	0.75	0.33333334	0.2	0.0	0.6449805	0.1833397	0.3846154	0.16666667	0.31578946	0.16666667	0.09090909	0.0	0.0	0.0
0.44761905	0.0	0.0	0.0	0.14285715	0.0	0.0	0.0	0.5952381	0.0	0.22222222	0.0	0.2857143	0.0	0.0	0.0	0.0	0.0	0.0	0.0	0.0	0.0	0.0	0.0	1.0	1.0	1.0	1.0	1.0	1.0	1.0	1.0	0.93333334	0.5	0.71428573	0.5	0.875	0.5	0.33333334	0.0	0.49603176	0.0	0.14814815	0.0	0.125	0.0	0.0	0.0	0.0	0.0
0.5952381	0.0	0.22222222	0.0	0.2857143	0.0	0.0	0.0	0.6011905	0.0	0.0	0.0	0.375	0.0	0.0	0.0	0.0	0.0	0.0	0.0	0.0	0.0	0.0	0.0	1.0	1.0	1.0	1.0	1.0	1.0	1.0	1.0	1.0	1.0	1.0	1.0	1.0	1.0	1.0	1.0	0.3809524	0.0	0.07692308	0.0	0.0952381	0.0	0.0	0.0	0.0	0.0
0.0	0.0	0.0	0.0	0.0	0.0	0.0	0.0	0.44761905	0.0	0.0	0.0	0.14285715	0.0	0.0	0.0	0.0	0.0	0.0	0.0	0.0	0.0	0.0	0.0	1.0	1.0	1.0	1.0	1.0	1.0	1.0	1.0	0.90833336	0.5	0.71428573	0.5	0.875	0.5	0.33333334	0.0	0.60198414	0.32444283	0.37037036	0.2962963	0.23809524	0.2962963	0.17391305	0.0	0.0	0.0
0.5119048	0.0	0.0	0.0	0.0	0.0	0.0	0.0	0.53968257	0.0	0.0	0.0	0.2857143	0.0	0.0	0.0	0.0	0.0	0.0	0.0	0.0	0.0	0.0	0.0	1.0	1.0	1.0	1.0	1.0	1.0	1.0	1.0	0.8222222	0.33333334	0.5714286	0.33333334	0.75	0.33333334	0.2	0.0	0.5548086	0.0	0.121212125	0.0	0.1904762	0.0	0.0	0.0	0.0	0.0
0.59999996	0.0	0.0	0.0	0.2	0.0	0.0	0.0	0.6666667	0.0	0.0	0.0	0.33333334	0.0	0.0	0.0	1.0	1.0	1.0	1.0	1.0	1.0	1.0	1.0	1.0	1.0	1.0	1.0	1.0	1.0	1.0	1.0	0.68333334	0.16666667	0.42857143	0.16666667	0.625	0.16666667	0.09090909	0.0	0.33333334	0.0	0.0	0.0	0.083333336	0.0	0.0	0.0	1.0	1.0
0.45555556	0.0	0.0	0.0	0.16666667	0.0	0.0	0.0	0.43055558	0.0	0.0	0.0	0.125	0.0	0.0	0.0	0.0	0.0	0.0	0.0	0.0	0.0	0.0	0.0	1.0	1.0	1.0	1.0	1.0	1.0	1.0	1.0	0.8666667	0.33333334	0.5714286	0.33333334	0.75	0.33333334	0.2	0.0	0.33333334	0.0	0.0	0.0	0.083333336	0.0	0.0	0.0	1.0	1.0
0.0	0.0	0.0	0.0	0.0	0.0	0.0	0.0	0.53968257	0.0	0.0	0.0	0.14285715	0.0	0.0	0.0	1.0	1.0	1.0	1.0	1.0	1.0	1.0	1.0	1.0	1.0	1.0	1.0	1.0	1.0	1.0	1.0	0.8222222	0.16666667	0.42857143	0.16666667	0.75	0.16666667	0.09090909	0.0	0.5222222	0.0	0.0	0.0	0.16666667	0.0	0.0	0.0	0.6666667	0.0
0.0	0.0	0.0	0.0	0.0	0.0	0.0	0.0	0.45555556	0.0	0.0	0.0	0.16666667	0.0	0.0	0.0	1.0	1.0	1.0	1.0	1.0	1.0	1.0	1.0	1.0	1.0	1.0	1.0	1.0	1.0	1.0	1.0	0.8666667	0.33333334	0.5714286	0.33333334	0.75	0.33333334	0.2	0.0	0.5240741	0.0	0.11111111	0.0	0.25	0.0	0.0	0.0	0.0	0.0
0.6333333	0.0	0.0	0.0	0.4	0.0	0.0	0.0	0.0	0.0	0.0	0.0	0.0	0.0	0.0	0.0	0.0	0.0	0.0	0.0	0.0	0.0	0.0	0.0	1.0	1.0	1.0	1.0	1.0	1.0	1.0	1.0	0.93333334	0.33333334	0.5714286	0.33333334	0.75	0.33333334	0.2	0.0	0.47801933	0.0	0.0	0.0	0.08695652	0.0	0.0	0.0	1.0	1.0
0.38333333	0.0	0.0	0.0	0.25	0.0	0.0	0.0	0.53968257	0.0	0.0	0.0	0.2857143	0.0	0.0	0.0	1.0	1.0	1.0	1.0	1.0	1.0	1.0	1.0	1.0	1.0	1.0	1.0	1.0	1.0	1.0	1.0	0.68333334	0.16666667	0.42857143	0.16666667	0.625	0.16666667	0.09090909	0.0	0.54047614	0.0	0.08	0.0	0.2	0.0	0.0	0.0	1.0	1.0
0.0	0.0	0.0	0.0	0.0	0.0	0.0	0.0	0.5	0.0	0.0	0.0	0.125	0.0	0.0	0.0	1.0	1.0	1.0	1.0	1.0	1.0	1.0	1.0	1.0	1.0	1.0	1.0	1.0	1.0	1.0	1.0	0.93333334	0.5	0.71428573	0.5	0.875	0.5	0.33333334	0.0	0.53968257	0.0	0.0	0.0	0.2857143	0.0	0.0	0.0	0.0	0.0
0.4179894	0.0	0.0	0.0	0.11111111	0.0	0.0	0.0	0.42857143	0.0	0.0	0.0	0.0	0.0	0.0	0.0	0.0	0.0	0.0	0.0	0.0	0.0	0.0	0.0	1.0	1.0	1.0	1.0	1.0	1.0	1.0	1.0	0.5833333	0.57735026	0.6	0.5	0.5	0.5	0.33333334	0.0	0.32251084	0.0	0.0	0.0	0.18181819	0.0	0.0	0.0	0.0	0.0
0.0	0.0	0.0	0.0	0.0	0.0	0.0	0.0	0.42857143	0.0	0.0	0.0	0.0	0.0	0.0	0.0	1.0	1.0	1.0	1.0	1.0	1.0	1.0	1.0	1.0	1.0	1.0	1.0	1.0	1.0	1.0	1.0	0.5833333	0.57735026	0.6	0.5	0.5	0.5	0.33333334	0.0	0.4112554	0.0	0.0	0.0	0.09090909	0.0	0.0	0.0	0.0	0.0
0.59999996	0.0	0.0	0.0	0.2	0.0	0.0	0.0	0.41111112	0.0	0.0	0.0	0.0	0.0	0.0	0.0	0.0	0.0	0.0	0.0	0.0	0.0	0.0	0.0	1.0	1.0	1.0	1.0	1.0	1.0	1.0	1.0	0.94166666	0.5	0.6666667	0.5	0.875	0.5	0.33333334	0.0	0.48104575	0.1490712	0.2	0.11111111	0.1764706	0.11111111	0.05882353	0.0	0.0	0.0
0.55	0.0	0.0	0.0	0.25	0.0	0.0	0.0	0.38333333	0.0	0.0	0.0	0.125	0.0	0.0	0.0	0.0	0.0	0.0	0.0	0.0	0.0	0.0	0.0	1.0	1.0	1.0	1.0	1.0	1.0	1.0	1.0	0.8666667	0.33333334	0.5	0.33333334	0.75	0.33333334	0.2	0.0	0.67619056	0.2581989	0.4	0.25	0.42857143	0.25	0.14285715	0.0	1.0	1.0
0.55	0.0	0.0	0.0	0.25	0.0	0.0	0.0	0.4333333	0.0	0.0	0.0	0.0	0.0	0.0	0.0	0.0	0.0	0.0	0.0	0.0	0.0	0.0	0.0	1.0	1.0	1.0	1.0	1.0	1.0	1.0	1.0	0.8666667	0.33333334	0.5	0.33333334	0.75	0.33333334	0.2	0.0	0.46388888	0.0	0.16	0.0	0.083333336	0.0	0.0	0.0	1.0	1.0
0.48333335	0.0	0.0	0.0	0.2	0.0	0.0	0.0	0.44761905	0.0	0.0	0.0	0.14285715	0.0	0.0	0.0	0.0	0.0	0.0	0.0	0.0	0.0	0.0	0.0	1.0	1.0	1.0	1.0	1.0	1.0	1.0	1.0	0.8833333	0.33333334	0.61538464	0.33333334	0.75	0.33333334	0.2	0.0	0.51666665	0.0	0.10526316	0.0	0.1875	0.0	0.0	0.0	0.0	0.0
0.4416667	0.0	0.18181819	0.0	0.125	0.0	0.0	0.0	0.43703702	0.0	0.0	0.0	0.11111111	0.0	0.0	0.0	1.0	1.0	1.0	1.0	1.0	1.0	1.0	1.0	1.0	1.0	1.0	1.0	1.0	1.0	1.0	1.0	0.8666667	0.16666667	0.46153846	0.16666667	0.625	0.16666667	0.09090909	0.0	0.5777778	0.0	0.0	0.0	0.16666667	0.0	0.0	0.0	0.0	0.0
0.0	0.0	0.0	0.0	0.0	0.0	0.0	0.0	0.0	0.0	0.0	0.0	0.0	0.0	0.0	0.0	0.0	0.0	0.0	0.0	0.0	0.0	0.0	0.0	1.0	1.0	1.0	1.0	1.0	1.0	1.0	1.0	0.8	0.16666667	0.46153846	0.16666667	0.625	0.16666667	0.09090909	0.0	0.6375	0.0	0.10526316	0.0	0.25	0.0	0.0	0.0	0.0	0.0
0.68333334	0.0	0.0	0.0	0.25	0.0	0.0	0.0	0.60714287	0.0	0.15384616	0.0	0.125	0.0	0.0	0.0	1.0	1.0	1.0	1.0	1.0	1.0	1.0	1.0	1.0	1.0	1.0	1.0	1.0	1.0	1.0	1.0	0.8222222	0.16666667	0.42857143	0.16666667	0.75	0.16666667	0.09090909	0.0	0.0	0.0	0.0	0.0	0.0	0.0	0.0	0.0	0.0	0.0
0.5119048	0.0	0.0	0.0	0.125	0.0	0.0	0.0	0.42857143	0.0	0.16666667	0.0	0.14285715	0.0	0.0	0.0	0.0	0.0	0.0	0.0	0.0	0.0	0.0	0.0	1.0	1.0	1.0	1.0	1.0	1.0	1.0	1.0	0.93333334	0.5	0.71428573	0.5	0.875	0.5	0.33333334	0.0	0.47619048	0.0	0.14285715	0.0	0.11111111	0.0	0.0	0.0	0.0	0.0
0.48333335	0.0	0.0	0.0	0.2	0.0	0.0	0.0	0.42857143	0.0	0.0	0.0	0.14285715	0.0	0.0	0.0	1.0	1.0	1.0	1.0	1.0	1.0	1.0	1.0	1.0	1.0	1.0	1.0	1.0	1.0	1.0	1.0	0.90833336	0.5	0.71428573	0.5	0.875	0.5	0.33333334	0.0	0.53968257	0.0	0.0	0.0	0.14285715	0.0	0.0	0.0	0.0	0.0
0.0	0.0	0.0	0.0	0.0	0.0	0.0	0.0	0.37301588	0.0	0.18181819	0.0	0.2857143	0.0	0.0	0.0	1.0	1.0	1.0	1.0	1.0	1.0	1.0	1.0	1.0	1.0	1.0	1.0	1.0	1.0	1.0	1.0	0.8222222	0.33333334	0.5714286	0.33333334	0.75	0.33333334	0.2	0.0	0.43650794	0.0	0.0	0.0	0.14285715	0.0	0.0	0.0	0.0	0.0
0.0	0.0	0.0	0.0	0.0	0.0	0.0	0.0	0.5119048	0.0	0.0	0.0	0.25	0.0	0.0	0.0	0.0	0.0	0.0	0.0	0.0	0.0	0.0	0.0	1.0	1.0	1.0	1.0	1.0	1.0	1.0	1.0	0.8666667	0.33333334	0.5714286	0.33333334	0.75	0.33333334	0.2	0.0	0.0	0.0	0.0	0.0	0.0	0.0	0.0	0.0	1.0	1.0
0.0	0.0	0.0	0.0	0.0	0.0	0.0	0.0	0.44761905	0.0	0.0	0.0	0.14285715	0.0	0.0	0.0	1.0	1.0	1.0	1.0	1.0	1.0	1.0	1.0	1.0	1.0	1.0	1.0	1.0	1.0	1.0	1.0	0.8666667	0.33333334	0.5714286	0.33333334	0.75	0.33333334	0.2	0.0	0.5555556	0.0	0.11111111	0.0	0.125	0.0	0.0	0.0	0.0	0.0
0.59999996	0.0	0.25	0.0	0.2	0.0	0.0	0.0	0.0	0.0	0.0	0.0	0.0	0.0	0.0	0.0	0.0	0.0	0.0	0.0	0.0	0.0	0.0	0.0	1.0	1.0	1.0	1.0	1.0	1.0	1.0	1.0	0.8666667	0.33333334	0.5714286	0.33333334	0.75	0.33333334	0.2	0.0	0.4888889	0.0	0.0	0.0	0.2	0.0	0.0	0.0	0.0	0.0
0.59999996	0.0	0.0	0.0	0.4	0.0	0.0	0.0	0.4642857	0.0	0.0	0.0	0.14285715	0.0	0.0	0.0	0.0	0.0	0.0	0.0	0.0	0.0	0.0	0.0	1.0	1.0	1.0	1.0	1.0	1.0	1.0	1.0	0.8222222	0.33333334	0.5714286	0.33333334	0.75	0.33333334	0.2	0.0	0.46733555	0.0	0.125	0.0	0.17391305	0.0	0.0	0.0	0.0	0.0
0.0	0.0	0.0	0.0	0.0	0.0	0.0	0.0	0.47222224	0.0	0.0	0.0	0.16666667	0.0	0.0	0.0	1.0	1.0	1.0	1.0	1.0	1.0	1.0	1.0	1.0	1.0	1.0	1.0	1.0	1.0	1.0	1.0	0.8222222	0.33333334	0.5714286	0.33333334	0.75	0.33333334	0.2	0.0	0.5704052	0.11664237	0.22857143	0.114285715	0.26086956	0.114285715	0.060606062	0.0	1.0	1.0
0.0	0.0	0.0	0.0	0.1	0.0	0.0	0.0	0.4900794	0.0	0.0	0.0	0.25	0.0	0.0	0.0	1.0	1.0	1.0	1.0	1.0	1.0	1.0	1.0	1.0	1.0	1.0	1.0	1.0	1.0	1.0	1.0	0.90833336	0.5	0.71428573	0.5	0.875	0.5	0.33333334	0.0	0.53968257	0.0	0.0	0.0	0.2857143	0.0	0.0	0.0	0.6666667	0.0
0.53333336	0.0	0.0	0.0	0.3	0.0	0.0	0.0	0.58862436	0.0	0.0	0.0	0.33333334	0.0	0.0	0.0	0.0	0.0	0.0	0.0	0.0	0.0	0.0	0.0	1.0	1.0	1.0	1.0	1.0	1.0	1.0	1.0	0.8666667	0.33333334	0.5714286	0.33333334	0.75	0.33333334	0.2	0.0	0.43055558	0.0	0.16666667	0.0	0.125	0.0	0.0	0.0	1.0	1.0
0.56666666	0.0	0.0	0.0	0.2	0.0	0.0	0.0	0.96190476	0.8	0.8333333	0.8	0.85714287	0.8	0.6666667	0.0	0.0	0.0	0.0	0.0	0.0	0.0	0.0	0.0	1.0	1.0	1.0	1.0	1.0	1.0	1.0	1.0	0.8666667	0.33333334	0.5714286	0.33333334	0.75	0.33333334	0.2	0.0	1.0	1.0	1.0	1.0	1.0	1.0	1.0	1.0	1.0	1.0
0.36666667	0.0	0.0	0.0	0.1	0.0	0.0	0.0	0.53968257	0.0	0.0	0.0	0.2857143	0.0	0.0	0.0	0.0	0.0	0.0	0.0	0.0	0.0	0.0	0.0	1.0	1.0	1.0	1.0	1.0	1.0	1.0	1.0	0.8222222	0.33333334	0.5714286	0.33333334	0.75	0.33333334	0.2	0.0	0.6666667	0.0	0.0	0.0	0.5	0.0	0.0	0.0	0.6666667	0.0
0.48333335	0.0	0.0	0.0	0.1	0.0	0.0	0.0	0.61904764	0.0	0.16666667	0.0	0.2857143	0.0	0.0	0.0	1.0	1.0	1.0	1.0	1.0	1.0	1.0	1.0	1.0	1.0	1.0	1.0	1.0	1.0	1.0	1.0	0.8666667	0.33333334	0.5714286	0.33333334	0.75	0.33333334	0.2	0.0	1.0	1.0	1.0	1.0	1.0	1.0	1.0	1.0	1.0	1.0
0.75277776	0.0	0.18181819	0.0	0.375	0.0	0.0	0.0	0.0	0.0	0.0	0.0	0.0	0.0	0.0	0.0	0.0	0.0	0.0	0.0	0.0	0.0	0.0	0.0	1.0	1.0	1.0	1.0	1.0	1.0	1.0	1.0	0.8666667	0.33333334	0.5714286	0.33333334	0.75	0.33333334	0.2	0.0	0.5357143	0.0	0.09090909	0.0	0.14285715	0.0	0.0	0.0	0.0	0.0
0.44444445	0.0	0.0	0.0	0.0	0.0	0.0	0.0	0.0	0.0	0.0	0.0	0.2	0.0	0.0	0.0	0.0	0.0	0.0	0.0	0.0	0.0	0.0	0.0	1.0	1.0	1.0	1.0	1.0	1.0	1.0	1.0	0.8222222	0.33333334	0.5714286	0.33333334	0.75	0.33333334	0.2	0.0	0.0	0.0	0.0	0.0	0.0	0.0	0.0	0.0	0.0	0.0
0.0	0.0	0.0	0.0	0.0	0.0	0.0	0.0	0.5777778	0.0	0.0	0.0	0.0	0.0	0.0	0.0	0.0	0.0	0.0	0.0	0.0	0.0	0.0	0.0	1.0	1.0	1.0	1.0	1.0	1.0	1.0	1.0	0.8666667	0.33333334	0.5714286	0.33333334	0.75	0.33333334	0.2	0.0	0.6404762	0.10259783	0.29411766	0.11111111	0.3809524	0.11111111	0.05882353	0.0	1.0	1.0
0.4416667	0.0	0.0	0.0	0.0	0.0	0.0	0.0	0.6388889	0.0	0.0	0.0	0.25	0.0	0.0	0.0	1.0	1.0	1.0	1.0	1.0	1.0	1.0	1.0	1.0	1.0	1.0	1.0	1.0	1.0	1.0	1.0	0.94166666	0.4082483	0.6666667	0.4	0.75	0.4	0.25	0.0	0.5555556	0.0	0.0	0.0	0.1875	0.0	0.0	0.0	0.6666667	0.0
1.0	1.0	1.0	1.0	1.0	1.0	1.0	1.0	0.36111113	0.0	0.0	0.0	0.125	0.0	0.0	0.0	1.0	1.0	1.0	1.0	1.0	1.0	1.0	1.0	0.9809524	0.8944272	0.90909094	0.8888889	0.85714287	0.8888889	0.8	0.0	0.6388889	0.0	0.16666667	0.0	0.375	0.0	0.0	0.0	1.0	1.0	1.0	1.0	1.0	1.0	1.0	1.0	1.0	1.0
0.0	0.0	0.0	0.0	0.0	0.0	0.0	0.0	0.44722223	0.0	0.0	0.0	0.2	0.0	0.0	0.0	0.0	0.0	0.0	0.0	0.0	0.0	0.0	0.0	1.0	1.0	1.0	1.0	1.0	1.0	1.0	1.0	0.85555553	0.20412415	0.5	0.2	0.625	0.2	0.11111111	0.0	0.56111115	0.41602516	0.42105263	0.3529412	0.4	0.3529412	0.21428572	0.0	1.0	1.0
0.0	0.0	0.0	0.0	0.0	0.0	0.0	0.0	0.9925926	0.9258201	0.93333334	0.9230769	0.8888889	0.9230769	0.85714287	0.0	0.0	0.0	0.0	0.0	0.0	0.0	0.0	0.0	1.0	1.0	1.0	1.0	1.0	1.0	1.0	1.0	0.0	0.0	0.0	0.0	0.0	0.0	0.0	0.0	1.0	1.0	1.0	1.0	1.0	1.0	1.0	1.0	0.0	0.0
0.4416667	0.0	0.0	0.0	0.125	0.0	0.0	0.0	0.0	0.0	0.0	0.0	0.0	0.0	0.0	0.0	0.0	0.0	0.0	0.0	0.0	0.0	0.0	0.0	0.0	0.0	0.0	0.0	0.0	0.0	0.0	0.0	0.6666667	0.0	0.15384616	0.0	0.5	0.0	0.0	0.0	0.9973958	0.8894992	0.8888889	0.8888889	0.9375	0.8888889	0.8	0.0	1.0	1.0
0.38333333	0.0	0.0	0.0	0.125	0.0	0.0	0.0	0.55	0.0	0.0	0.0	0.125	0.0	0.0	0.0	0.0	0.0	0.0	0.0	0.0	0.0	0.0	0.0	1.0	1.0	1.0	1.0	1.0	1.0	1.0	1.0	0.94166666	0.5	0.71428573	0.5	0.875	0.5	0.33333334	0.0	0.0	0.0	0.0	0.0	0.0	0.0	0.0	0.0	0.0	0.0
0.5777778	0.0	0.0	0.0	0.16666667	0.0	0.0	0.0	0.48333335	0.0	0.0	0.0	0.2	0.0	0.0	0.0	1.0	1.0	1.0	1.0	1.0	1.0	1.0	1.0	1.0	1.0	1.0	1.0	1.0	1.0	1.0	1.0	0.90833336	0.5	0.71428573	0.5	0.875	0.5	0.33333334	0.0	0.4888889	0.0	0.0	0.0	0.2	0.0	0.0	0.0	0.0	0.0
0.0	0.0	0.0	0.0	0.0	0.0	0.0	0.0	0.59999996	0.0	0.0	0.0	0.4	0.0	0.0	0.0	0.0	0.0	0.0	0.0	0.0	0.0	0.0	0.0	1.0	1.0	1.0	1.0	1.0	1.0	1.0	1.0	0.8222222	0.33333334	0.5714286	0.33333334	0.75	0.33333334	0.2	0.0	0.64285713	0.0	0.18181819	0.0	0.2857143	0.0	0.0	0.0	0.0	0.0
0.41111112	0.0	0.0	0.0	0.16666667	0.0	0.0	0.0	0.44761905	0.0	0.0	0.0	0.14285715	0.0	0.0	0.0	0.0	0.0	0.0	0.0	0.0	0.0	0.0	0.0	1.0	1.0	1.0	1.0	1.0	1.0	1.0	1.0	0.8666667	0.33333334	0.5714286	0.33333334	0.75	0.33333334	0.2	0.0	0.5555556	0.0	0.0	0.0	0.0	0.0	0.0	0.0	0.0	0.0
0.55	0.0	0.0	0.0	0.25	0.0	0.0	0.0	0.5407407	0.0	0.0	0.0	0.11111111	0.0	0.0	0.0	1.0	1.0	1.0	1.0	1.0	1.0	1.0	1.0	1.0	1.0	1.0	1.0	1.0	1.0	1.0	1.0	0.93333334	0.33333334	0.71428573	0.33333334	0.75	0.33333334	0.2	0.0	0.56111115	0.0	0.10526316	0.0	0.26666668	0.0	0.0	0.0	0.0	0.0
0.4416667	0.0	0.0	0.0	0.125	0.0	0.0	0.0	0.0	0.0	0.0	0.0	0.0	0.0	0.0	0.0	0.0	0.0	0.0	0.0	0.0	0.0	0.0	0.0	1.0	1.0	1.0	1.0	1.0	1.0	1.0	1.0	0.8666667	0.33333334	0.5714286	0.33333334	0.75	0.33333334	0.2	0.0	0.64285713	0.0	0.18181819	0.0	0.2857143	0.0	0.0	0.0	0.0	0.0
0.0	0.0	0.0	0.0	0.0	0.0	0.0	0.0	0.92777777	0.6172134	0.8	0.61538464	0.8888889	0.61538464	0.44444445	0.0	0.0	0.0	0.0	0.0	0.0	0.0	0.0	0.0	1.0	1.0	1.0	1.0	1.0	1.0	1.0	1.0	0.7777778	0.0	0.2857143	0.0	0.375	0.0	0.0	0.0	1.0	1.0	1.0	1.0	1.0	1.0	1.0	1.0	1.0	1.0
0.0	0.0	0.0	0.0	0.0	0.0	0.0	0.0	0.5833333	0.0	0.0	0.0	0.125	0.0	0.0	0.0	0.0	0.0	0.0	0.0	0.0	0.0	0.0	0.0	1.0	1.0	1.0	1.0	1.0	1.0	1.0	1.0	0.8666667	0.33333334	0.5714286	0.33333334	0.75	0.33333334	0.2	0.0	0.53968257	0.0	0.0	0.0	0.14285715	0.0	0.0	0.0	0.0	0.0
0.46666667	0.0	0.0	0.0	0.2	0.0	0.0	0.0	0.0	0.0	0.0	0.0	0.0	0.0	0.0	0.0	0.0	0.0	0.0	0.0	0.0	0.0	0.0	0.0	1.0	1.0	1.0	1.0	1.0	1.0	1.0	1.0	0.8444444	0.33333334	0.5714286	0.33333334	0.75	0.33333334	0.2	0.0	0.45906433	0.0	0.08695652	0.0	0.15789473	0.0	0.0	0.0	0.0	0.0
0.59999996	0.0	0.0	0.0	0.2	0.0	0.0	0.0	0.4416667	0.0	0.0	0.0	0.125	0.0	0.0	0.0	0.0	0.0	0.0	0.0	0.0	0.0	0.0	0.0	1.0	1.0	1.0	1.0	1.0	1.0	1.0	1.0	0.8444444	0.33333334	0.5714286	0.33333334	0.75	0.33333334	0.2	0.0	0.36111113	0.0	0.0	0.0	0.125	0.0	0.0	0.0	0.0	0.0
0.44761905	0.0	0.0	0.0	0.14285715	0.0	0.0	0.0	1.0	1.0	1.0	1.0	1.0	1.0	1.0	1.0	0.0	0.0	0.0	0.0	0.0	0.0	0.0	0.0	1.0	1.0	1.0	1.0	1.0	1.0	1.0	1.0	0.68333334	0.0	0.14285715	0.0	0.25	0.0	0.0	0.0	1.0	1.0	1.0	1.0	1.0	1.0	1.0	1.0	1.0	1.0
0.39523807	0.0	0.0	0.0	0.14285715	0.0	0.0	0.0	0.5777778	0.0	0.0	0.0	0.33333334	0.0	0.0	0.0	1.0	1.0	1.0	1.0	1.0	1.0	1.0	1.0	1.0	1.0	1.0	1.0	1.0	1.0	1.0	1.0	0.8222222	0.16666667	0.42857143	0.16666667	0.625	0.16666667	0.09090909	0.0	0.41269842	0.0	0.083333336	0.0	0.14285715	0.0	0.0	0.0	0.0	0.0
0.44761905	0.0	0.0	0.0	0.0	0.0	0.0	0.0	0.53968257	0.0	0.0	0.0	0.14285715	0.0	0.0	0.0	0.0	0.0	0.0	0.0	0.0	0.0	0.0	0.0	1.0	1.0	1.0	1.0	1.0	1.0	1.0	1.0	0.8222222	0.33333334	0.61538464	0.33333334	0.75	0.33333334	0.2	0.0	0.53968257	0.0	0.0	0.0	0.14285715	0.0	0.0	0.0	0.0	0.0
0.53968257	0.0	0.0	0.0	0.14285715	0.0	0.0	0.0	0.0	0.0	0.0	0.0	0.0	0.0	0.0	0.0	1.0	1.0	1.0	1.0	1.0	1.0	1.0	1.0	1.0	1.0	1.0	1.0	1.0	1.0	1.0	1.0	0.8666667	0.33333334	0.5714286	0.33333334	0.75	0.33333334	0.2	0.0	0.51455027	0.0	0.0	0.0	0.22222222	0.0	0.0	0.0	0.0	0.0
0.44761905	0.0	0.0	0.0	0.14285715	0.0	0.0	0.0	0.5050505	0.0	0.0	0.0	0.18181819	0.0	0.0	0.0	0.0	0.0	0.0	0.0	0.0	0.0	0.0	0.0	1.0	1.0	1.0	1.0	1.0	1.0	1.0	1.0	0.68333334	0.16666667	0.42857143	0.16666667	0.625	0.16666667	0.09090909	0.0	0.44603178	0.0	0.0	0.0	0.06666667	0.0	0.0	0.0	0.0	0.0
0.3452381	0.0	0.0	0.0	0.0	0.0	0.0	0.0	0.0	0.0	0.0	0.0	0.0	0.0	0.0	0.0	1.0	1.0	1.0	1.0	1.0	1.0	1.0	1.0	1.0	1.0	1.0	1.0	1.0	1.0	1.0	1.0	0.8222222	0.33333334	0.5714286	0.33333334	0.75	0.33333334	0.2	0.0	0.0	0.0	0.0	0.0	0.0	0.0	0.0	0.0	0.0	0.0
0.4074074	0.0	0.0	0.0	0.22222222	0.0	0.0	0.0	0.65833336	0.0	0.0	0.0	0.375	0.0	0.0	0.0	1.0	1.0	1.0	1.0	1.0	1.0	1.0	1.0	1.0	1.0	1.0	1.0	1.0	1.0	1.0	1.0	0.8666667	0.16666667	0.42857143	0.16666667	0.75	0.16666667	0.09090909	0.0	0.57222223	0.0	0.07692308	0.0	0.15	0.0	0.0	0.0	0.0	0.0
0.0	0.0	0.0	0.0	0.0	0.0	0.0	0.0	0.4416667	0.0	0.18181819	0.0	0.125	0.0	0.0	0.0	0.0	0.0	0.0	0.0	0.0	0.0	0.0	0.0	1.0	1.0	1.0	1.0	1.0	1.0	1.0	1.0	0.8666667	0.16666667	0.42857143	0.16666667	0.625	0.16666667	0.09090909	0.0	0.40972224	0.0	0.0952381	0.0	0.125	0.0	0.0	0.0	0.6666667	0.0
0.6111111	0.0	0.0	0.0	0.16666667	0.0	0.0	0.0	0.45555556	0.0	0.0	0.0	0.0	0.0	0.0	0.0	1.0	1.0	1.0	1.0	1.0	1.0	1.0	1.0	1.0	1.0	1.0	1.0	1.0	1.0	1.0	1.0	0.8666667	0.33333334	0.5714286	0.33333334	0.75	0.33333334	0.2	0.0	0.4611111	0.0	0.0	0.0	0.13333334	0.0	0.0	0.0	0.6666667	0.0
0.48333335	0.0	0.0	0.0	0.2	0.0	0.0	0.0	0.0	0.0	0.0	0.0	0.0	0.0	0.0	0.0	0.0	0.0	0.0	0.0	0.0	0.0	0.0	0.0	1.0	1.0	1.0	1.0	1.0	1.0	1.0	1.0	0.93333334	0.5	0.71428573	0.5	0.875	0.5	0.33333334	0.0	0.4679487	0.0	0.0	0.0	0.15384616	0.0	0.0	0.0	0.0	0.0
0.6666667	0.0	0.0	0.0	0.25	0.0	0.0	0.0	0.44761905	0.0	0.0	0.0	0.14285715	0.0	0.0	0.0	1.0	1.0	1.0	1.0	1.0	1.0	1.0	1.0	1.0	1.0	1.0	1.0	1.0	1.0	1.0	1.0	0.93333334	0.33333334	0.5714286	0.33333334	0.75	0.33333334	0.2	0.0	0.5277778	0.0	0.16666667	0.0	0.25	0.0	0.0	0.0	0.6666667	0.0
0.59722227	0.0	0.2	0.0	0.25	0.0	0.0	0.0	0.4416667	0.0	0.0	0.0	0.125	0.0	0.0	0.0	0.0	0.0	0.0	0.0	0.0	0.0	0.0	0.0	0.9722222	0.8660254	0.8888889	0.85714287	0.8333333	0.85714287	0.75	0.0	0.8	0.16666667	0.42857143	0.16666667	0.625	0.16666667	0.09090909	0.0	0.6011905	0.0	0.15384616	0.0	0.375	0.0	0.0	0.0	0.6666667	0.0
0.4642857	0.0	0.0	0.0	0.14285715	0.0	0.0	0.0	0.59999996	0.0	0.0	0.0	0.4	0.0	0.0	0.0	1.0	1.0	1.0	1.0	1.0	1.0	1.0	1.0	1.0	1.0	1.0	1.0	1.0	1.0	1.0	1.0	0.8	0.16666667	0.42857143	0.16666667	0.625	0.16666667	0.09090909	0.0	0.0	0.0	0.0	0.0	0.0	0.0	0.0	0.0	0.0	0.0
0.9533333	0.4082483	0.5714286	0.4	0.8	0.4	0.25	0.0	0.0	0.0	0.0	0.0	0.0	0.0	0.0	0.0	0.0	0.0	0.0	0.0	0.0	0.0	0.0	0.0	0.0	0.0	0.0	0.0	0.0	0.0	0.0	0.0	0.47222224	0.0	0.0	0.0	0.125	0.0	0.0	0.0	1.0	1.0	1.0	1.0	1.0	1.0	1.0	1.0	0.0	0.0
0.5222222	0.20412415	0.30769232	0.18181819	0.4	0.18181819	0.1	0.0	0.53968257	0.0	0.0	0.0	0.14285715	0.0	0.0	0.0	1.0	1.0	1.0	1.0	1.0	1.0	1.0	1.0	1.0	1.0	1.0	1.0	1.0	1.0	1.0	1.0	0.68333334	0.16666667	0.46153846	0.16666667	0.625	0.16666667	0.09090909	0.0	0.5	0.0	0.0	0.0	0.16666667	0.0	0.0	0.0	1.0	1.0
0.43703702	0.0	0.0	0.0	0.22222222	0.0	0.0	0.0	0.0	0.0	0.0	0.0	0.0	0.0	0.0	0.0	1.0	1.0	1.0	1.0	1.0	1.0	1.0	1.0	1.0	1.0	1.0	1.0	1.0	1.0	1.0	1.0	0.68333334	0.16666667	0.46153846	0.16666667	0.625	0.16666667	0.09090909	0.0	0.51455027	0.15811388	0.22222222	0.15384616	0.11111111	0.15384616	0.083333336	0.0	0.6666667	0.0
0.41111112	0.0	0.0	0.0	0.16666667	0.0	0.0	0.0	0.5777778	0.0	0.0	0.0	0.16666667	0.0	0.0	0.0	0.0	0.0	0.0	0.0	0.0	0.0	0.0	0.0	1.0	1.0	1.0	1.0	1.0	1.0	1.0	1.0	0.90833336	0.33333334	0.6666667	0.33333334	0.75	0.33333334	0.2	0.0	0.59722227	0.16903085	0.30769232	0.16666667	0.3125	0.16666667	0.09090909	0.0	0.0	0.0
0.43703702	0.0	0.0	0.0	0.11111111	0.0	0.0	0.0	0.0	0.0	0.0	0.0	0.0	0.0	0.0	0.0	1.0	1.0	1.0	1.0	1.0	1.0	1.0	1.0	1.0	1.0	1.0	1.0	1.0	1.0	1.0	1.0	0.8666667	0.33333334	0.5	0.33333334	0.75	0.33333334	0.2	0.0	0.5	0.0	0.0	0.0	0.16666667	0.0	0.0	0.0	1.0	1.0
0.0	0.0	0.0	0.0	0.0	0.0	0.0	0.0	0.53968257	0.0	0.0	0.0	0.2857143	0.0	0.0	0.0	0.0	0.0	0.0	0.0	0.0	0.0	0.0	0.0	1.0	1.0	1.0	1.0	1.0	1.0	1.0	1.0	0.93333334	0.33333334	0.5	0.33333334	0.75	0.33333334	0.2	0.0	0.662963	0.07905694	0.3846154	0.07692308	0.3888889	0.07692308	0.04	0.0	0.0	0.0
0.36111113	0.0	0.0	0.0	0.0	0.0	0.0	0.0	0.59999996	0.0	0.18181819	0.0	0.25	0.0	0.0	0.0	0.0	0.0	0.0	0.0	0.0	0.0	0.0	0.0	1.0	1.0	1.0	1.0	1.0	1.0	1.0	1.0	0.8666667	0.33333334	0.5714286	0.33333334	0.75	0.33333334	0.2	0.0	0.5026455	0.0	0.0	0.0	0.11111111	0.0	0.0	0.0	0.0	0.0
0.5472222	0.0	0.18181819	0.0	0.125	0.0	0.0	0.0	0.45555556	0.0	0.0	0.0	0.16666667	0.0	0.0	0.0	0.0	0.0	0.0	0.0	0.0	0.0	0.0	0.0	1.0	1.0	1.0	1.0	1.0	1.0	1.0	1.0	0.8666667	0.33333334	0.5714286	0.33333334	0.75	0.33333334	0.2	0.0	0.60714287	0.0	0.15384616	0.0	0.5	0.0	0.0	0.0	0.0	0.0
0.42261901	0.0	0.0	0.0	0.125	0.0	0.0	0.0	0.5619047	0.0	0.0	0.0	0.14285715	0.0	0.0	0.0	0.0	0.0	0.0	0.0	0.0	0.0	0.0	0.0	1.0	1.0	1.0	1.0	1.0	1.0	1.0	1.0	0.8222222	0.33333334	0.5714286	0.33333334	0.75	0.33333334	0.2	0.0	0.37301588	0.0	0.0	0.0	0.14285715	0.0	0.0	0.0	0.0	0.0
0.5472222	0.0	0.0	0.0	0.25	0.0	0.0	0.0	0.4416667	0.0	0.0	0.0	0.125	0.0	0.0	0.0	0.0	0.0	0.0	0.0	0.0	0.0	0.0	0.0	1.0	1.0	1.0	1.0	1.0	1.0	1.0	1.0	0.7777778	0.33333334	0.5714286	0.33333334	0.75	0.33333334	0.2	0.0	0.6255836	0.0	0.27272728	0.0	0.29411766	0.0	0.0	0.0	1.0	1.0
0.0	0.0	0.0	0.0	0.0	0.0	0.0	0.0	0.7268519	0.15430336	0.4	0.15384616	0.5555556	0.15384616	0.083333336	0.0	0.0	0.0	0.0	0.0	0.0	0.0	0.0	0.0	1.0	1.0	1.0	1.0	1.0	1.0	1.0	1.0	0.7777778	0.33333334	0.5714286	0.33333334	0.75	0.33333334	0.2	0.0	0.48366013	0.12909944	0.2857143	0.10526316	0.23529412	0.10526316	0.055555556	0.0	0.0	0.0
0.48333335	0.0	0.0	0.0	0.2	0.0	0.0	0.0	0.43055558	0.0	0.0	0.0	0.125	0.0	0.0	0.0	0.0	0.0	0.0	0.0	0.0	0.0	0.0	0.0	1.0	1.0	1.0	1.0	1.0	1.0	1.0	1.0	0.93333334	0.5	0.71428573	0.5	0.875	0.5	0.33333334	0.0	0.40849674	0.0	0.0	0.0	0.1764706	0.0	0.0	0.0	0.0	0.0
0.0	0.0	0.0	0.0	0.0	0.0	0.0	0.0	0.0	0.0	0.0	0.0	0.0	0.0	0.0	0.0	1.0	1.0	1.0	1.0	1.0	1.0	1.0	1.0	1.0	1.0	1.0	1.0	1.0	1.0	1.0	1.0	0.8222222	0.33333334	0.61538464	0.33333334	0.75	0.33333334	0.2	0.0	0.4642857	0.0	0.0	0.0	0.14285715	0.0	0.0	0.0	0.0	0.0
0.59999996	0.0	0.0	0.0	0.4	0.0	0.0	0.0	0.58730155	0.0	0.0	0.0	0.33333334	0.0	0.0	0.0	0.0	0.0	0.0	0.0	0.0	0.0	0.0	0.0	1.0	1.0	1.0	1.0	1.0	1.0	1.0	1.0	0.93333334	0.33333334	0.5714286	0.33333334	0.75	0.33333334	0.2	0.0	0.5277778	0.0	0.16666667	0.0	0.25	0.0	0.0	0.0	1.0	1.0
0.0	0.0	0.0	0.0	0.0	0.0	0.0	0.0	0.45833334	0.0	0.13333334	0.0	0.22222222	0.0	0.0	0.0	0.0	0.0	0.0	0.0	0.0	0.0	0.0	0.0	1.0	1.0	1.0	1.0	1.0	1.0	1.0	1.0	0.8222222	0.28867513	0.5	0.18181819	0.625	0.18181819	0.1	0.0	1.0	1.0	1.0	1.0	1.0	1.0	1.0	1.0	0.0	0.0
1.0	1.0	1.0	1.0	1.0	1.0	1.0	1.0	0.7037037	0.18898223	0.30769232	0.18181819	0.44444445	0.18181819	0.1	0.0	1.0	1.0	1.0	1.0	1.0	1.0	1.0	1.0	1.0	1.0	1.0	1.0	1.0	1.0	1.0	1.0	0.6666667	0.16666667	0.2857143	0.16666667	0.375	0.16666667	0.09090909	0.0	1.0	1.0	1.0	1.0	1.0	1.0	1.0	1.0	1.0	1.0
0.5777778	0.0	0.0	0.0	0.33333334	0.0	0.0	0.0	0.5026455	0.0	0.0	0.0	0.22222222	0.0	0.0	0.0	0.0	0.0	0.0	0.0	0.0	0.0	0.0	0.0	1.0	1.0	1.0	1.0	1.0	1.0	1.0	1.0	0.68333334	0.16666667	0.46153846	0.16666667	0.625	0.16666667	0.09090909	0.0	0.47222224	0.0	0.0	0.0	0.16666667	0.0	0.0	0.0	0.6666667	0.0
0.0	0.0	0.0	0.0	0.0	0.0	0.0	0.0	0.0	0.0	0.0	0.0	0.0	0.0	0.0	0.0	1.0	1.0	1.0	1.0	1.0	1.0	1.0	1.0	1.0	1.0	1.0	1.0	1.0	1.0	1.0	1.0	0.6666667	0.33333334	0.5	0.33333334	0.5	0.33333334	0.2	0.0	0.75	0.6172134	0.6666667	0.61538464	0.6666667	0.61538464	0.44444445	0.0	0.0	0.0
0.0	0.0	0.0	0.0	0.0	0.0	0.0	0.0	0.5777778	0.0	0.0	0.0	0.16666667	0.0	0.0	0.0	1.0	1.0	1.0	1.0	1.0	1.0	1.0	1.0	1.0	1.0	1.0	1.0	1.0	1.0	1.0	1.0	0.6666667	0.16666667	0.46153846	0.16666667	0.375	0.16666667	0.09090909	0.0	0.42592594	0.0	0.0	0.0	0.11111111	0.0	0.0	0.0	0.6666667	0.0
0.0	0.0	0.0	0.0	0.0	0.0	0.0	0.0	0.5	0.0	0.15384616	0.0	0.11111111	0.0	0.0	0.0	1.0	1.0	1.0	1.0	1.0	1.0	1.0	1.0	1.0	1.0	1.0	1.0	1.0	1.0	1.0	1.0	0.75	0.33333334	0.61538464	0.33333334	0.5	0.33333334	0.2	0.0	0.58730155	0.16903085	0.2857143	0.16666667	0.33333334	0.16666667	0.09090909	0.0	0.0	0.0
0.0	0.0	0.0	0.0	0.0	0.0	0.0	0.0	0.7	0.0	0.22222222	0.0	0.5	0.0	0.0	0.0	0.0	0.0	0.0	0.0	0.0	0.0	0.0	0.0	0.96111107	0.25	0.4	0.25	0.6666667	0.25	0.14285715	0.0	0.6666667	0.33333334	0.46153846	0.33333334	0.5	0.33333334	0.2	0.0	0.43703702	0.0	0.0	0.0	0.11111111	0.0	0.0	0.0	1.0	1.0
0.0	0.0	0.0	0.0	0.0	0.0	0.0	0.0	0.625	0.0	0.16666667	0.0	0.375	0.0	0.0	0.0	1.0	1.0	1.0	1.0	1.0	1.0	1.0	1.0	1.0	1.0	1.0	1.0	1.0	1.0	1.0	1.0	0.75	0.16666667	0.61538464	0.16666667	0.375	0.16666667	0.09090909	0.0	0.5026455	0.0	0.0	0.0	0.11111111	0.0	0.0	0.0	1.0	1.0
0.0	0.0	0.0	0.0	0.0	0.0	0.0	0.0	0.67676765	0.16666667	0.26666668	0.15384616	0.18181819	0.15384616	0.083333336	0.0	0.0	0.0	0.0	0.0	0.0	0.0	0.0	0.0	1.0	1.0	1.0	1.0	1.0	1.0	1.0	1.0	0.6666667	0.33333334	0.46153846	0.33333334	0.5	0.33333334	0.2	0.0	0.64444447	0.0	0.23529412	0.0	0.2	0.0	0.0	0.0	0.6666667	0.0
0.0	0.0	0.0	0.0	0.0	0.0	0.0	0.0	0.45555556	0.0	0.0	0.0	0.16666667	0.0	0.0	0.0	0.0	0.0	0.0	0.0	0.0	0.0	0.0	0.0	1.0	1.0	1.0	1.0	1.0	1.0	1.0	1.0	0.6666667	0.33333334	0.46153846	0.33333334	0.5	0.33333334	0.2	0.0	0.6719577	0.16903085	0.2857143	0.16666667	0.44444445	0.16666667	0.09090909	0.0	0.6666667	0.0
0.64285713	0.0	0.0	0.0	0.2857143	0.0	0.0	0.0	0.4333333	0.0	0.0	0.0	0.1	0.0	0.0	0.0	1.0	1.0	1.0	1.0	1.0	1.0	1.0	1.0	1.0	1.0	1.0	1.0	1.0	1.0	1.0	1.0	0.8666667	0.33333334	0.5714286	0.33333334	0.75	0.33333334	0.2	0.0	0.60714287	0.0	0.14814815	0.0	0.1875	0.0	0.0	0.0	0.0	0.0
0.4642857	0.0	0.0	0.0	0.14285715	0.0	0.0	0.0	0.57380956	0.0	0.13333334	0.0	0.3	0.0	0.0	0.0	1.0	1.0	1.0	1.0	1.0	1.0	1.0	1.0	1.0	1.0	1.0	1.0	1.0	1.0	1.0	1.0	0.8952381	0.33333334	0.5714286	0.33333334	0.75	0.33333334	0.2	0.0	0.75102043	0.083333336	0.23076923	0.083333336	0.35714287	0.083333336	0.04347826	0.0	0.0	0.0
0.43650794	0.0	0.0	0.0	0.14285715	0.0	0.0	0.0	0.49047622	0.0	0.0	0.0	0.2	0.0	0.0	0.0	1.0	1.0	1.0	1.0	1.0	1.0	1.0	1.0	1.0	1.0	1.0	1.0	1.0	1.0	1.0	1.0	0.93333334	0.33333334	0.5714286	0.33333334	0.75	0.33333334	0.2	0.0	0.60714287	0.0	0.08	0.0	0.1875	0.0	0.0	0.0	0.0	0.0
0.5119048	0.0	0.15384616	0.0	0.125	0.0	0.0	0.0	0.47619048	0.0	0.0	0.0	0.11111111	0.0	0.0	0.0	0.0	0.0	0.0	0.0	0.0	0.0	0.0	0.0	0.9809524	0.8944272	0.90909094	0.8888889	0.85714287	0.8888889	0.8	0.0	0.8666667	0.33333334	0.5714286	0.33333334	0.75	0.33333334	0.2	0.0	0.59722227	0.0	0.0	0.0	0.25	0.0	0.0	0.0	0.0	0.0
0.45833334	0.0	0.0	0.0	0.11111111	0.0	0.0	0.0	0.49074075	0.0	0.0	0.0	0.11111111	0.0	0.0	0.0	1.0	1.0	1.0	1.0	1.0	1.0	1.0	1.0	1.0	1.0	1.0	1.0	1.0	1.0	1.0	1.0	0.6666667	0.16666667	0.2857143	0.16666667	0.375	0.16666667	0.09090909	0.0	0.4642857	0.0	0.0	0.0	0.2857143	0.0	0.0	0.0	0.0	0.0
0.44722223	0.0	0.0	0.0	0.1	0.0	0.0	0.0	0.5407407	0.0	0.0	0.0	0.22222222	0.0	0.0	0.0	0.0	0.0	0.0	0.0	0.0	0.0	0.0	0.0	1.0	1.0	1.0	1.0	1.0	1.0	1.0	1.0	0.93333334	0.33333334	0.5714286	0.33333334	0.75	0.33333334	0.2	0.0	0.4375	0.0	0.0	0.0	0.125	0.0	0.0	0.0	0.0	0.0
0.55	0.0	0.18181819	0.0	0.0	0.0	0.0	0.0	0.4074074	0.0	0.0	0.0	0.0	0.0	0.0	0.0	1.0	1.0	1.0	1.0	1.0	1.0	1.0	1.0	1.0	1.0	1.0	1.0	1.0	1.0	1.0	1.0	0.8666667	0.33333334	0.5714286	0.33333334	0.75	0.33333334	0.2	0.0	0.43888888	0.0	0.0	0.0	0.06666667	0.0	0.0	0.0	0.0	0.0
0.45833334	0.0	0.0	0.0	0.11111111	0.0	0.0	0.0	0.42592594	0.0	0.0	0.0	0.11111111	0.0	0.0	0.0	1.0	1.0	1.0	1.0	1.0	1.0	1.0	1.0	1.0	1.0	1.0	1.0	1.0	1.0	1.0	1.0	0.8	0.16666667	0.42857143	0.16666667	0.625	0.16666667	0.09090909	0.0	0.47222224	0.0	0.0	0.0	0.0	0.0	0.0	0.0	0.0	0.0
0.6011905	0.0	0.15384616	0.0	0.25	0.0	0.0	0.0	0.5	0.0	0.0	0.0	0.22222222	0.0	0.0	0.0	1.0	1.0	1.0	1.0	1.0	1.0	1.0	1.0	1.0	1.0	1.0	1.0	1.0	1.0	1.0	1.0	0.8444444	0.33333334	0.5714286	0.33333334	0.75	0.33333334	0.2	0.0	0.6388889	0.0	0.0	0.0	0.33333334	0.0	0.0	0.0	0.0	0.0
0.5277778	0.0	0.16666667	0.0	0.125	0.0	0.0	0.0	0.45833334	0.0	0.26666668	0.0	0.11111111	0.0	0.0	0.0	1.0	1.0	1.0	1.0	1.0	1.0	1.0	1.0	1.0	1.0	1.0	1.0	1.0	1.0	1.0	1.0	0.8666667	0.33333334	0.5714286	0.33333334	0.75	0.33333334	0.2	0.0	0.45370373	0.0	0.0	0.0	0.11111111	0.0	0.0	0.0	0.0	0.0
0.5407407	0.2182179	0.5	0.2	0.33333334	0.2	0.11111111	0.0	0.4416667	0.0	0.0	0.0	0.125	0.0	0.0	0.0	1.0	1.0	1.0	1.0	1.0	1.0	1.0	1.0	1.0	1.0	1.0	1.0	1.0	1.0	1.0	1.0	0.68333334	0.16666667	0.42857143	0.16666667	0.625	0.16666667	0.09090909	0.0	0.55714285	0.0	0.08695652	0.0	0.1904762	0.0	0.0	0.0	1.0	1.0
0.43703702	0.0	0.16666667	0.0	0.22222222	0.0	0.0	0.0	0.4900794	0.0	0.0	0.0	0.125	0.0	0.0	0.0	0.0	0.0	0.0	0.0	0.0	0.0	0.0	0.0	1.0	1.0	1.0	1.0	1.0	1.0	1.0	1.0	0.8222222	0.33333334	0.61538464	0.33333334	0.75	0.33333334	0.2	0.0	1.0	1.0	1.0	1.0	1.0	1.0	1.0	1.0	1.0	1.0
0.42592594	0.0	0.0	0.0	0.11111111	0.0	0.0	0.0	0.49074075	0.0	0.0	0.0	0.11111111	0.0	0.0	0.0	1.0	1.0	1.0	1.0	1.0	1.0	1.0	1.0	1.0	1.0	1.0	1.0	1.0	1.0	1.0	1.0	0.94166666	0.5	0.71428573	0.5	0.875	0.5	0.33333334	0.0	0.5555556	0.0	0.0952381	0.0	0.11111111	0.0	0.0	0.0	0.0	0.0
1.0	1.0	1.0	1.0	1.0	1.0	1.0	1.0	0.4416667	0.0	0.0	0.0	0.125	0.0	0.0	0.0	0.0	0.0	0.0	0.0	0.0	0.0	0.0	0.0	1.0	1.0	1.0	1.0	1.0	1.0	1.0	1.0	0.825	0.16666667	0.42857143	0.16666667	0.5	0.16666667	0.09090909	0.0	1.0	1.0	1.0	1.0	1.0	1.0	1.0	1.0	1.0	1.0
0.5407407	0.0	0.0	0.0	0.11111111	0.0	0.0	0.0	0.5378788	0.0	0.0	0.0	0.09090909	0.0	0.0	0.0	0.0	0.0	0.0	0.0	0.0	0.0	0.0	0.0	1.0	1.0	1.0	1.0	1.0	1.0	1.0	1.0	0.8444444	0.33333334	0.5714286	0.33333334	0.75	0.33333334	0.2	0.0	0.45555556	0.0	0.10526316	0.0	0.2	0.0	0.0	0.0	0.0	0.0
0.6481481	0.0	0.13333334	0.0	0.33333334	0.0	0.0	0.0	0.4416667	0.0	0.0	0.0	0.125	0.0	0.0	0.0	1.0	1.0	1.0	1.0	1.0	1.0	1.0	1.0	1.0	1.0	1.0	1.0	1.0	1.0	1.0	1.0	0.8222222	0.33333334	0.5714286	0.33333334	0.75	0.33333334	0.2	0.0	0.0	0.0	0.0	0.0	0.0	0.0	0.0	0.0	0.0	0.0
1.0	1.0	1.0	1.0	1.0	1.0	1.0	1.0	0.5	0.0	0.0	0.0	0.125	0.0	0.0	0.0	1.0	1.0	1.0	1.0	1.0	1.0	1.0	1.0	1.0	1.0	1.0	1.0	1.0	1.0	1.0	1.0	0.85	0.33333334	0.42857143	0.33333334	0.5	0.33333334	0.2	0.0	1.0	1.0	1.0	1.0	1.0	1.0	1.0	1.0	1.0	1.0
0.6333333	0.0	0.0	0.0	0.4	0.0	0.0	0.0	0.82222223	0.2236068	0.36363637	0.22222222	0.5714286	0.22222222	0.125	0.0	0.0	0.0	0.0	0.0	0.0	0.0	0.0	0.0	1.0	1.0	1.0	1.0	1.0	1.0	1.0	1.0	0.8666667	0.33333334	0.5714286	0.33333334	0.75	0.33333334	0.2	0.0	0.44152045	0.0	0.0	0.0	0.15789473	0.0	0.0	0.0	0.6666667	0.0
0.5650794	0.0	0.4	0.0	0.2857143	0.0	0.0	0.0	0.44761905	0.0	0.0	0.0	0.14285715	0.0	0.0	0.0	1.0	1.0	1.0	1.0	1.0	1.0	1.0	1.0	1.0	1.0	1.0	1.0	1.0	1.0	1.0	1.0	0.8222222	0.33333334	0.5714286	0.33333334	0.75	0.33333334	0.2	0.0	0.45555556	0.0	0.0	0.0	0.0	0.0	0.0	0.0	0.0	0.0
0.5119048	0.0	0.0	0.0	0.0	0.0	0.0	0.0	0.0	0.0	0.0	0.0	0.0	0.0	0.0	0.0	1.0	1.0	1.0	1.0	1.0	1.0	1.0	1.0	1.0	1.0	1.0	1.0	1.0	1.0	1.0	1.0	0.68333334	0.0	0.2857143	0.0	0.375	0.0	0.0	0.0	0.927792	0.57906604	0.54545456	0.5	0.6363636	0.5	0.33333334	0.0	0.0	0.0
0.5277778	0.0	0.0	0.0	0.125	0.0	0.0	0.0	0.0	0.0	0.0	0.0	0.0	0.0	0.0	0.0	1.0	1.0	1.0	1.0	1.0	1.0	1.0	1.0	1.0	1.0	1.0	1.0	1.0	1.0	1.0	1.0	0.8222222	0.33333334	0.5714286	0.33333334	0.75	0.33333334	0.2	0.0	0.5543651	0.089087084	0.16666667	0.083333336	0.1904762	0.083333336	0.04347826	0.0	0.0	0.0
0.5648148	0.0	0.13333334	0.0	0.33333334	0.0	0.0	0.0	0.0	0.0	0.0	0.0	0.0	0.0	0.0	0.0	1.0	1.0	1.0	1.0	1.0	1.0	1.0	1.0	1.0	1.0	1.0	1.0	1.0	1.0	1.0	1.0	0.8666667	0.33333334	0.5714286	0.33333334	0.75	0.33333334	0.2	0.0	0.5126984	0.0	0.07692308	0.0	0.0952381	0.0	0.0	0.0	0.0	0.0
0.5119048	0.0	0.15384616	0.0	0.0	0.0	0.0	0.0	0.0	0.0	0.0	0.0	0.0	0.0	0.0	0.0	0.0	0.0	0.0	0.0	0.0	0.0	0.0	0.0	1.0	1.0	1.0	1.0	1.0	1.0	1.0	1.0	0.8666667	0.33333334	0.5714286	0.33333334	0.75	0.33333334	0.2	0.0	0.5968254	0.0	0.06896552	0.0	0.3809524	0.0	0.0	0.0	0.0	0.0
0.0	0.0	0.0	0.0	0.0	0.0	0.0	0.0	0.0	0.0	0.0	0.0	0.0	0.0	0.0	0.0	0.0	0.0	0.0	0.0	0.0	0.0	0.0	0.0	1.0	1.0	1.0	1.0	1.0	1.0	1.0	1.0	0.85714287	0.5	0.71428573	0.5	0.875	0.5	0.33333334	0.0	0.51984125	0.0	0.1	0.0	0.14285715	0.0	0.0	0.0	1.0	1.0
0.86428577	0.0	0.36363637	0.0	0.71428573	0.0	0.0	0.0	0.6011905	0.0	0.0	0.0	0.25	0.0	0.0	0.0	1.0	1.0	1.0	1.0	1.0	1.0	1.0	1.0	0.9809524	0.8944272	0.90909094	0.8888889	0.85714287	0.8888889	0.8	0.0	0.8222222	0.16666667	0.5714286	0.16666667	0.625	0.16666667	0.09090909	0.0	0.5378788	0.0	0.0	0.0	0.27272728	0.0	0.0	0.0	0.0	0.0
0.5185185	0.0	0.0	0.0	0.22222222	0.0	0.0	0.0	0.41666666	0.0	0.0	0.0	0.0	0.0	0.0	0.0	0.0	0.0	0.0	0.0	0.0	0.0	0.0	0.0	1.0	1.0	1.0	1.0	1.0	1.0	1.0	1.0	0.77777773	0.33333334	0.5714286	0.33333334	0.5	0.33333334	0.2	0.0	0.4559885	0.0	0.0	0.0	0.18181819	0.0	0.0	0.0	0.0	0.0
0.59999996	0.0	0.0	0.0	0.2	0.0	0.0	0.0	0.65833336	0.0	0.18181819	0.0	0.375	0.0	0.0	0.0	1.0	1.0	1.0	1.0	1.0	1.0	1.0	1.0	1.0	1.0	1.0	1.0	1.0	1.0	1.0	1.0	0.68333334	0.16666667	0.42857143	0.16666667	0.625	0.16666667	0.09090909	0.0	0.45454547	0.0	0.0	0.0	0.125	0.0	0.0	0.0	0.0	0.0
0.5777778	0.0	0.22222222	0.0	0.33333334	0.0	0.0	0.0	0.5694445	0.0	0.13333334	0.0	0.11111111	0.0	0.0	0.0	0.0	0.0	0.0	0.0	0.0	0.0	0.0	0.0	1.0	1.0	1.0	1.0	1.0	1.0	1.0	1.0	0.8222222	0.16666667	0.5714286	0.16666667	0.625	0.16666667	0.09090909	0.0	0.37676767	0.09245003	0.26086956	0.09090909	0.2	0.09090909	0.04761905	0.0	1.0	1.0
0.5185185	0.0	0.0	0.0	0.22222222	0.0	0.0	0.0	0.625	0.0	0.16666667	0.0	0.25	0.0	0.0	0.0	0.0	0.0	0.0	0.0	0.0	0.0	0.0	0.0	1.0	1.0	1.0	1.0	1.0	1.0	1.0	1.0	0.90833336	0.5	0.71428573	0.5	0.875	0.5	0.33333334	0.0	0.41919193	0.0	0.0	0.0	0.18181819	0.0	0.0	0.0	1.0	1.0
0.5317461	0.0	0.0	0.0	0.2857143	0.0	0.0	0.0	0.7777778	0.0	0.16666667	0.0	0.375	0.0	0.0	0.0	0.0	0.0	0.0	0.0	0.0	0.0	0.0	0.0	1.0	1.0	1.0	1.0	1.0	1.0	1.0	1.0	0.93333334	0.5	0.71428573	0.5	0.875	0.5	0.33333334	0.0	0.69595957	0.16666667	0.26666668	0.15384616	0.36363637	0.15384616	0.083333336	0.0	0.0	0.0
0.0	0.0	0.0	0.0	0.0	0.0	0.0	0.0	0.47222224	0.0	0.0	0.0	0.125	0.0	0.0	0.0	0.0	0.0	0.0	0.0	0.0	0.0	0.0	0.0	1.0	1.0	1.0	1.0	1.0	1.0	1.0	1.0	0.68333334	0.16666667	0.42857143	0.16666667	0.625	0.16666667	0.09090909	0.0	0.53535354	0.0	0.0	0.0	0.27272728	0.0	0.0	0.0	0.0	0.0
0.39523807	0.0	0.0	0.0	0.14285715	0.0	0.0	0.0	0.66269845	0.2236068	0.36363637	0.22222222	0.5714286	0.22222222	0.125	0.0	1.0	1.0	1.0	1.0	1.0	1.0	1.0	1.0	1.0	1.0	1.0	1.0	1.0	1.0	1.0	1.0	0.8222222	0.33333334	0.5714286	0.33333334	0.75	0.33333334	0.2	0.0	0.56964284	0.0	0.0	0.0	0.1875	0.0	0.0	0.0	0.0	0.0
0.73642856	0.2581989	0.4	0.25	0.5714286	0.25	0.14285715	0.0	0.5555556	0.0	0.0	0.0	0.16666667	0.0	0.0	0.0	1.0	1.0	1.0	1.0	1.0	1.0	1.0	1.0	1.0	1.0	1.0	1.0	1.0	1.0	1.0	1.0	0.8222222	0.33333334	0.5714286	0.33333334	0.75	0.33333334	0.2	0.0	0.5111111	0.0	0.0	0.0	0.2	0.0	0.0	0.0	0.0	0.0
0.42857143	0.0	0.0	0.0	0.0	0.0	0.0	0.0	0.0	0.0	0.0	0.0	0.0	0.0	0.0	0.0	1.0	1.0	1.0	1.0	1.0	1.0	1.0	1.0	0.9222222	0.25	0.6	0.25	0.8333333	0.25	0.14285715	0.0	0.8666667	0.33333334	0.5714286	0.33333334	0.75	0.33333334	0.2	0.0	0.59999996	0.0	0.0	0.0	0.3	0.0	0.0	0.0	0.0	0.0
0.73642856	0.2581989	0.4	0.25	0.5714286	0.25	0.14285715	0.0	0.36111113	0.0	0.0	0.0	0.125	0.0	0.0	0.0	1.0	1.0	1.0	1.0	1.0	1.0	1.0	1.0	1.0	1.0	1.0	1.0	1.0	1.0	1.0	1.0	0.94166666	0.5	0.71428573	0.5	0.875	0.5	0.33333334	0.0	0.5111111	0.0	0.0	0.0	0.2	0.0	0.0	0.0	0.0	0.0
0.5119048	0.0	0.0	0.0	0.125	0.0	0.0	0.0	0.45555556	0.0	0.0	0.0	0.16666667	0.0	0.0	0.0	1.0	1.0	1.0	1.0	1.0	1.0	1.0	1.0	1.0	1.0	1.0	1.0	1.0	1.0	1.0	1.0	0.93333334	0.33333334	0.5714286	0.33333334	0.75	0.33333334	0.2	0.0	0.62222224	0.0	0.18181819	0.0	0.2	0.0	0.0	0.0	0.0	0.0
0.48148146	0.0	0.2857143	0.0	0.11111111	0.0	0.0	0.0	0.53968257	0.0	0.18181819	0.0	0.2857143	0.0	0.0	0.0	0.0	0.0	0.0	0.0	0.0	0.0	0.0	0.0	1.0	1.0	1.0	1.0	1.0	1.0	1.0	1.0	0.8666667	0.33333334	0.5714286	0.33333334	0.75	0.33333334	0.2	0.0	0.49215686	0.0	0.0	0.0	0.1764706	0.0	0.0	0.0	1.0	1.0
0.95555556	0.71428573	0.8	0.71428573	0.7777778	0.71428573	0.5555556	0.0	0.5119048	0.0	0.0	0.0	0.25	0.0	0.0	0.0	1.0	1.0	1.0	1.0	1.0	1.0	1.0	1.0	1.0	1.0	1.0	1.0	1.0	1.0	1.0	1.0	0.825	0.16666667	0.2857143	0.16666667	0.5	0.16666667	0.09090909	0.0	1.0	1.0	1.0	1.0	1.0	1.0	1.0	1.0	1.0	1.0
0.5185185	0.0	0.0	0.0	0.22222222	0.0	0.0	0.0	0.44761905	0.0	0.0	0.0	0.14285715	0.0	0.0	0.0	0.0	0.0	0.0	0.0	0.0	0.0	0.0	0.0	1.0	1.0	1.0	1.0	1.0	1.0	1.0	1.0	0.94166666	0.5	0.71428573	0.5	0.875	0.5	0.33333334	0.0	0.6727669	0.21483447	0.3448276	0.21428572	0.29411766	0.21428572	0.12	0.0	0.0	0.0
0.5026455	0.0	0.15384616	0.0	0.22222222	0.0	0.0	0.0	0.67619056	0.0	0.0	0.0	0.2857143	0.0	0.0	0.0	0.0	0.0	0.0	0.0	0.0	0.0	0.0	0.0	1.0	1.0	1.0	1.0	1.0	1.0	1.0	1.0	0.94166666	0.5	0.71428573	0.5	0.875	0.5	0.33333334	0.0	0.46778712	0.0	0.0	0.0	0.11764706	0.0	0.0	0.0	0.0	0.0
0.43703702	0.0	0.18181819	0.0	0.22222222	0.0	0.0	0.0	0.5119048	0.0	0.15384616	0.0	0.125	0.0	0.0	0.0	0.0	0.0	0.0	0.0	0.0	0.0	0.0	0.0	1.0	1.0	1.0	1.0	1.0	1.0	1.0	1.0	0.94166666	0.5	0.71428573	0.5	0.875	0.5	0.33333334	0.0	0.61220044	0.33333334	0.38709676	0.33333334	0.29411766	0.33333334	0.2	0.0	1.0	1.0
0.0	0.0	0.0	0.0	0.0	0.0	0.0	0.0	0.5119048	0.0	0.0	0.0	0.0	0.0	0.0	0.0	1.0	1.0	1.0	1.0	1.0	1.0	1.0	1.0	1.0	1.0	1.0	1.0	1.0	1.0	1.0	1.0	0.8444444	0.33333334	0.5714286	0.33333334	0.75	0.33333334	0.2	0.0	0.0	0.0	0.0	0.0	0.0	0.0	0.0	0.0	0.0	0.0
0.0	0.0	0.0	0.0	0.0	0.0	0.0	0.0	0.45833334	0.0	0.0	0.0	0.125	0.0	0.0	0.0	0.0	0.0	0.0	0.0	0.0	0.0	0.0	0.0	1.0	1.0	1.0	1.0	1.0	1.0	1.0	1.0	0.8222222	0.33333334	0.5714286	0.33333334	0.75	0.33333334	0.2	0.0	0.6203704	0.0	0.15384616	0.0	0.33333334	0.0	0.0	0.0	0.0	0.0
0.47222224	0.0	0.0	0.0	0.16666667	0.0	0.0	0.0	0.43813133	0.0	0.0	0.0	0.18181819	0.0	0.0	0.0	1.0	1.0	1.0	1.0	1.0	1.0	1.0	1.0	1.0	1.0	1.0	1.0	1.0	1.0	1.0	1.0	0.8222222	0.16666667	0.42857143	0.16666667	0.625	0.16666667	0.09090909	0.0	0.5833333	0.0	0.125	0.0	0.25	0.0	0.0	0.0	0.6666667	0.0
0.0	0.0	0.0	0.0	0.0	0.0	0.0	0.0	0.42261901	0.0	0.0	0.0	0.0	0.0	0.0	0.0	0.0	0.0	0.0	0.0	0.0	0.0	0.0	0.0	1.0	1.0	1.0	1.0	1.0	1.0	1.0	1.0	0.68333334	0.16666667	0.42857143	0.16666667	0.625	0.16666667	0.09090909	0.0	0.53968257	0.0	0.18181819	0.0	0.2857143	0.0	0.0	0.0	0.6666667	0.0
0.45833334	0.0	0.0	0.0	0.125	0.0	0.0	0.0	0.5619047	0.0	0.0	0.0	0.2857143	0.0	0.0	0.0	0.0	0.0	0.0	0.0	0.0	0.0	0.0	0.0	1.0	1.0	1.0	1.0	1.0	1.0	1.0	1.0	0.8222222	0.33333334	0.5714286	0.33333334	0.75	0.33333334	0.2	0.0	0.4876984	0.0	0.16666667	0.0	0.1904762	0.0	0.0	0.0	0.0	0.0
0.41666666	0.0	0.0	0.0	0.125	0.0	0.0	0.0	0.42857143	0.0	0.0	0.0	0.14285715	0.0	0.0	0.0	0.0	0.0	0.0	0.0	0.0	0.0	0.0	0.0	1.0	1.0	1.0	1.0	1.0	1.0	1.0	1.0	0.93333334	0.33333334	0.5714286	0.33333334	0.75	0.33333334	0.2	0.0	0.49927855	0.0	0.14814815	0.0	0.2857143	0.0	0.0	0.0	0.0	0.0
0.6719577	0.16903085	0.2857143	0.16666667	0.22222222	0.16666667	0.09090909	0.0	0.0	0.0	0.0	0.0	0.0	0.0	0.0	0.0	1.0	1.0	1.0	1.0	1.0	1.0	1.0	1.0	1.0	1.0	1.0	1.0	1.0	1.0	1.0	1.0	0.8022222	0.20412415	0.54545456	0.2	0.625	0.2	0.11111111	0.0	0.6944445	0.0	0.2	0.0	0.5	0.0	0.0	0.0	0.0	0.0
0.45833334	0.0	0.2857143	0.0	0.22222222	0.0	0.0	0.0	0.45555556	0.0	0.0	0.0	0.16666667	0.0	0.0	0.0	0.0	0.0	0.0	0.0	0.0	0.0	0.0	0.0	1.0	1.0	1.0	1.0	1.0	1.0	1.0	1.0	0.8022222	0.20412415	0.54545456	0.2	0.625	0.2	0.11111111	0.0	0.5277778	0.0	0.16666667	0.0	0.125	0.0	0.0	0.0	0.0	0.0
0.6111111	0.0	0.0	0.0	0.22222222	0.0	0.0	0.0	0.44761905	0.0	0.0	0.0	0.14285715	0.0	0.0	0.0	0.0	0.0	0.0	0.0	0.0	0.0	0.0	0.0	1.0	1.0	1.0	1.0	1.0	1.0	1.0	1.0	0.8022222	0.20412415	0.54545456	0.2	0.625	0.2	0.11111111	0.0	0.53968257	0.0	0.0	0.0	0.14285715	0.0	0.0	0.0	0.0	0.0
0.42592594	0.0	0.0	0.0	0.11111111	0.0	0.0	0.0	0.5111111	0.0	0.0	0.0	0.2	0.0	0.0	0.0	0.0	0.0	0.0	0.0	0.0	0.0	0.0	0.0	1.0	1.0	1.0	1.0	1.0	1.0	1.0	1.0	0.8022222	0.20412415	0.54545456	0.2	0.625	0.2	0.11111111	0.0	0.5277778	0.0	0.071428575	0.0	0.16666667	0.0	0.0	0.0	0.0	0.0
0.6333333	0.0	0.2857143	0.0	0.4	0.0	0.0	0.0	0.5648148	0.0	0.0	0.0	0.22222222	0.0	0.0	0.0	1.0	1.0	1.0	1.0	1.0	1.0	1.0	1.0	1.0	1.0	1.0	1.0	1.0	1.0	1.0	1.0	0.8952381	0.33333334	0.5714286	0.33333334	0.75	0.33333334	0.2	0.0	0.30128205	0.0	0.0	0.0	0.15384616	0.0	0.0	0.0	0.0	0.0
0.5952381	0.0	0.0	0.0	0.14285715	0.0	0.0	0.0	0.6899471	0.0	0.0	0.0	0.33333334	0.0	0.0	0.0	0.0	0.0	0.0	0.0	0.0	0.0	0.0	0.0	1.0	1.0	1.0	1.0	1.0	1.0	1.0	1.0	0.93333334	0.33333334	0.71428573	0.33333334	0.75	0.33333334	0.2	0.0	0.5982906	0.22792116	0.31578946	0.22222222	0.30769232	0.22222222	0.125	0.0	0.0	0.0
0.55	0.0	0.0	0.0	0.25	0.0	0.0	0.0	0.0	0.0	0.0	0.0	0.0	0.0	0.0	0.0	0.0	0.0	0.0	0.0	0.0	0.0	0.0	0.0	1.0	1.0	1.0	1.0	1.0	1.0	1.0	1.0	0.8222222	0.33333334	0.5714286	0.33333334	0.75	0.33333334	0.2	0.0	0.6755953	0.0	0.1904762	0.0	0.1875	0.0	0.0	0.0	0.6666667	0.0
0.5777778	0.0	0.0	0.0	0.33333334	0.0	0.0	0.0	0.0	0.0	0.0	0.0	0.0	0.0	0.0	0.0	1.0	1.0	1.0	1.0	1.0	1.0	1.0	1.0	1.0	1.0	1.0	1.0	1.0	1.0	1.0	1.0	0.93333334	0.33333334	0.5714286	0.33333334	0.75	0.33333334	0.2	0.0	0.6025641	0.0	0.31578946	0.0	0.23076923	0.0	0.0	0.0	0.0	0.0
0.67619056	0.0	0.2	0.0	0.2857143	0.0	0.0	0.0	0.5619047	0.0	0.2	0.0	0.2857143	0.0	0.0	0.0	1.0	1.0	1.0	1.0	1.0	1.0	1.0	1.0	1.0	1.0	1.0	1.0	1.0	1.0	1.0	1.0	0.8666667	0.33333334	0.5714286	0.33333334	0.75	0.33333334	0.2	0.0	0.5277778	0.0	0.16666667	0.0	0.25	0.0	0.0	0.0	1.0	1.0
0.44761905	0.0	0.0	0.0	0.14285715	0.0	0.0	0.0	0.0	0.0	0.0	0.0	0.0	0.0	0.0	0.0	1.0	1.0	1.0	1.0	1.0	1.0	1.0	1.0	1.0	1.0	1.0	1.0	1.0	1.0	1.0	1.0	0.8666667	0.33333334	0.5714286	0.33333334	0.75	0.33333334	0.2	0.0	0.5277778	0.0	0.16666667	0.0	0.25	0.0	0.0	0.0	1.0	1.0
0.38333333	0.0	0.0	0.0	0.125	0.0	0.0	0.0	0.48333335	0.0	0.0	0.0	0.2	0.0	0.0	0.0	0.0	0.0	0.0	0.0	0.0	0.0	0.0	0.0	1.0	1.0	1.0	1.0	1.0	1.0	1.0	1.0	0.94166666	0.5	0.71428573	0.5	0.875	0.5	0.33333334	0.0	0.57222223	0.0	0.083333336	0.0	0.15	0.0	0.0	0.0	0.0	0.0
0.0	0.0	0.0	0.0	0.0	0.0	0.0	0.0	0.5694445	0.0	0.0	0.0	0.11111111	0.0	0.0	0.0	0.0	0.0	0.0	0.0	0.0	0.0	0.0	0.0	1.0	1.0	1.0	1.0	1.0	1.0	1.0	1.0	0.8666667	0.33333334	0.5714286	0.33333334	0.75	0.33333334	0.2	0.0	0.5555556	0.0	0.0	0.0	0.0	0.0	0.0	0.0	1.0	1.0
0.0	0.0	0.0	0.0	0.0	0.0	0.0	0.0	0.47222224	0.0	0.0	0.0	0.0	0.0	0.0	0.0	0.0	0.0	0.0	0.0	0.0	0.0	0.0	0.0	0.9022222	0.0	0.22222222	0.0	0.6666667	0.0	0.0	0.0	0.0	0.0	0.0	0.0	0.0	0.0	0.0	0.0	1.0	1.0	1.0	1.0	1.0	1.0	1.0	1.0	1.0	1.0
0.0	0.0	0.0	0.0	0.0	0.0	0.0	0.0	0.45833334	0.0	0.0	0.0	0.125	0.0	0.0	0.0	0.0	0.0	0.0	0.0	0.0	0.0	0.0	0.0	1.0	1.0	1.0	1.0	1.0	1.0	1.0	1.0	0.68333334	0.16666667	0.2857143	0.16666667	0.375	0.16666667	0.09090909	0.0	1.0	1.0	1.0	1.0	1.0	1.0	1.0	1.0	1.0	1.0
0.0	0.0	0.0	0.0	0.0	0.0	0.0	0.0	0.55	0.0	0.0	0.0	0.25	0.0	0.0	0.0	1.0	1.0	1.0	1.0	1.0	1.0	1.0	1.0	1.0	1.0	1.0	1.0	1.0	1.0	1.0	1.0	0.8666667	0.33333334	0.5714286	0.33333334	0.75	0.33333334	0.2	0.0	0.44771242	0.0	0.0	0.0	0.11764706	0.0	0.0	0.0	0.0	0.0
0.0	0.0	0.0	0.0	0.0	0.0	0.0	0.0	0.5	0.0	0.14285715	0.0	0.125	0.0	0.0	0.0	1.0	1.0	1.0	1.0	1.0	1.0	1.0	1.0	1.0	1.0	1.0	1.0	1.0	1.0	1.0	1.0	0.93333334	0.5	0.71428573	0.5	0.875	0.5	0.33333334	0.0	0.32539684	0.0	0.125	0.0	0.21428572	0.0	0.0	0.0	1.0	1.0
0.0	0.0	0.0	0.0	0.0	0.0	0.0	0.0	0.45833334	0.0	0.13333334	0.0	0.11111111	0.0	0.0	0.0	1.0	1.0	1.0	1.0	1.0	1.0	1.0	1.0	1.0	1.0	1.0	1.0	1.0	1.0	1.0	1.0	0.0	0.0	0.0	0.0	0.0	0.0	0.0	0.0	1.0	1.0	1.0	1.0	1.0	1.0	1.0	1.0	0.0	0.0
0.0	0.0	0.0	0.0	0.0	0.0	0.0	0.0	0.49074075	0.0	0.0	0.0	0.0	0.0	0.0	0.0	1.0	1.0	1.0	1.0	1.0	1.0	1.0	1.0	1.0	1.0	1.0	1.0	1.0	1.0	1.0	1.0	0.5833333	0.0	0.16666667	0.0	0.375	0.0	0.0	0.0	1.0	1.0	1.0	1.0	1.0	1.0	1.0	1.0	0.0	0.0
0.6944444	0.0	0.33333334	0.0	0.41666666	0.0	0.0	0.0	0.0	0.0	0.0	0.0	0.0	0.0	0.0	0.0	1.0	1.0	1.0	1.0	1.0	1.0	1.0	1.0	1.0	1.0	1.0	1.0	1.0	1.0	1.0	1.0	0.5833333	0.57735026	0.6	0.5	0.5	0.5	0.33333334	0.0	0.6024107	0.052925613	0.32258064	0.0625	0.3809524	0.0625	0.032258064	0.0	0.0	0.0
0.8240741	0.4	0.54545456	0.4	0.6666667	0.4	0.25	0.0	0.55	0.0	0.18181819	0.0	0.25	0.0	0.0	0.0	1.0	1.0	1.0	1.0	1.0	1.0	1.0	1.0	1.0	1.0	1.0	1.0	1.0	1.0	1.0	1.0	0.5833333	0.57735026	0.6	0.5	0.5	0.5	0.33333334	0.0	0.56349206	0.06299408	0.21428572	0.06666667	0.23809524	0.06666667	0.03448276	0.0	1.0	1.0
0.5555556	0.0	0.0	0.0	0.083333336	0.0	0.0	0.0	0.9722222	0.8660254	0.8888889	0.85714287	0.8333333	0.85714287	0.75	0.0	1.0	1.0	1.0	1.0	1.0	1.0	1.0	1.0	1.0	1.0	1.0	1.0	1.0	1.0	1.0	1.0	0.45833334	0.0	0.0	0.0	0.125	0.0	0.0	0.0	1.0	1.0	1.0	1.0	1.0	1.0	1.0	1.0	1.0	1.0
0.64285713	0.0	0.18181819	0.0	0.2857143	0.0	0.0	0.0	0.0	0.0	0.0	0.0	0.0	0.0	0.0	0.0	1.0	1.0	1.0	1.0	1.0	1.0	1.0	1.0	1.0	1.0	1.0	1.0	1.0	1.0	1.0	1.0	0.93333334	0.33333334	0.5714286	0.33333334	0.75	0.33333334	0.2	0.0	0.46581197	0.0	0.11764706	0.0	0.07692308	0.0	0.0	0.0	0.0	0.0
0.5888889	0.0	0.0	0.0	0.33333334	0.0	0.0	0.0	0.0	0.0	0.0	0.0	0.0	0.0	0.0	0.0	1.0	1.0	1.0	1.0	1.0	1.0	1.0	1.0	1.0	1.0	1.0	1.0	1.0	1.0	1.0	1.0	0.8444444	0.33333334	0.5714286	0.33333334	0.75	0.33333334	0.2	0.0	0.54761904	0.0	0.25	0.0	0.14285715	0.0	0.0	0.0	1.0	1.0
0.5277778	0.0	0.0	0.0	0.125	0.0	0.0	0.0	0.0	0.0	0.0	0.0	0.0	0.0	0.0	0.0	1.0	1.0	1.0	1.0	1.0	1.0	1.0	1.0	1.0	1.0	1.0	1.0	1.0	1.0	1.0	1.0	0.8666667	0.33333334	0.5714286	0.33333334	0.75	0.33333334	0.2	0.0	0.47222224	0.0	0.0	0.0	0.0	0.0	0.0	0.0	0.0	0.0
0.9333333	0.5	0.6	0.5	0.6666667	0.5	0.33333334	0.0	0.45555556	0.0	0.0	0.0	0.16666667	0.0	0.0	0.0	1.0	1.0	1.0	1.0	1.0	1.0	1.0	1.0	0.479798	0.0	0.0	0.0	0.18181819	0.0	0.0	0.0	0.825	0.16666667	0.2857143	0.16666667	0.5	0.16666667	0.09090909	0.0	0.0	0.0	0.0	0.0	0.0	0.0	0.0	0.0	0.5370371	0.0
0.4642857	0.0	0.0	0.0	0.14285715	0.0	0.0	0.0	0.5619047	0.0	0.0	0.0	0.2857143	0.0	0.0	0.0	1.0	1.0	1.0	1.0	1.0	1.0	1.0	1.0	1.0	1.0	1.0	1.0	1.0	1.0	1.0	1.0	0.7777778	0.33333334	0.5714286	0.33333334	0.75	0.33333334	0.2	0.0	0.55833334	0.0	0.0	0.0	0.2	0.0	0.0	0.0	0.0	0.0
0.4179894	0.0	0.0	0.0	0.11111111	0.0	0.0	0.0	0.44761905	0.0	0.0	0.0	0.14285715	0.0	0.0	0.0	1.0	1.0	1.0	1.0	1.0	1.0	1.0	1.0	1.0	1.0	1.0	1.0	1.0	1.0	1.0	1.0	0.7777778	0.33333334	0.5714286	0.33333334	0.75	0.33333334	0.2	0.0	0.31666666	0.0	0.125	0.0	0.1	0.0	0.0	0.0	0.0	0.0
0.0	0.0	0.0	0.0	0.0	0.0	0.0	0.0	0.5	0.0	0.0	0.0	0.22222222	0.0	0.0	0.0	1.0	1.0	1.0	1.0	1.0	1.0	1.0	1.0	1.0	1.0	1.0	1.0	1.0	1.0	1.0	1.0	0.8	0.16666667	0.46153846	0.16666667	0.625	0.16666667	0.09090909	0.0	0.48375353	0.0	0.0	0.0	0.11764706	0.0	0.0	0.0	1.0	1.0
0.41666666	0.0	0.0	0.0	0.25	0.0	0.0	0.0	0.66018516	0.0	0.13333334	0.0	0.22222222	0.0	0.0	0.0	1.0	1.0	1.0	1.0	1.0	1.0	1.0	1.0	1.0	1.0	1.0	1.0	1.0	1.0	1.0	1.0	0.8	0.16666667	0.46153846	0.16666667	0.625	0.16666667	0.09090909	0.0	0.4047619	0.0	0.0	0.0	0.071428575	0.0	0.0	0.0	0.0	0.0
0.41666666	0.0	0.0	0.0	0.25	0.0	0.0	0.0	0.55185187	0.0	0.0	0.0	0.3	0.0	0.0	0.0	1.0	1.0	1.0	1.0	1.0	1.0	1.0	1.0	1.0	1.0	1.0	1.0	1.0	1.0	1.0	1.0	0.8	0.16666667	0.46153846	0.16666667	0.625	0.16666667	0.09090909	0.0	0.44841275	0.0	0.060606062	0.0	0.20833333	0.0	0.0	0.0	0.0	0.0
0.0	0.0	0.0	0.0	0.0	0.0	0.0	0.0	0.4179894	0.0	0.0	0.0	0.11111111	0.0	0.0	0.0	1.0	1.0	1.0	1.0	1.0	1.0	1.0	1.0	1.0	1.0	1.0	1.0	1.0	1.0	1.0	1.0	0.8666667	0.33333334	0.5714286	0.33333334	0.75	0.33333334	0.2	0.0	0.5654762	0.0	0.074074075	0.0	0.375	0.0	0.0	0.0	0.0	0.0
0.45833334	0.0	0.0	0.0	0.25	0.0	0.0	0.0	0.5462963	0.0	0.0	0.0	0.11111111	0.0	0.0	0.0	0.0	0.0	0.0	0.0	0.0	0.0	0.0	0.0	1.0	1.0	1.0	1.0	1.0	1.0	1.0	1.0	0.8222222	0.33333334	0.5714286	0.33333334	0.75	0.33333334	0.2	0.0	0.49206352	0.0	0.0	0.0	0.071428575	0.0	0.0	0.0	1.0	1.0
0.0	0.0	0.0	0.0	0.0	0.0	0.0	0.0	0.42592594	0.0	0.0	0.0	0.11111111	0.0	0.0	0.0	1.0	1.0	1.0	1.0	1.0	1.0	1.0	1.0	1.0	1.0	1.0	1.0	1.0	1.0	1.0	1.0	0.94166666	0.5	0.71428573	0.5	0.875	0.5	0.33333334	0.0	0.6011905	0.3086067	0.37037036	0.30769232	0.375	0.30769232	0.18181819	0.0	1.0	1.0
0.5407407	0.0	0.0	0.0	0.22222222	0.0	0.0	0.0	0.0	0.0	0.0	0.0	0.0	0.0	0.0	0.0	0.0	0.0	0.0	0.0	0.0	0.0	0.0	0.0	1.0	1.0	1.0	1.0	1.0	1.0	1.0	1.0	0.68333334	0.16666667	0.30769232	0.16666667	0.5	0.16666667	0.09090909	0.0	1.0	1.0	1.0	1.0	1.0	1.0	1.0	1.0	1.0	1.0
0.5407407	0.0	0.0	0.0	0.22222222	0.0	0.0	0.0	0.0	0.0	0.0	0.0	0.0	0.0	0.0	0.0	1.0	1.0	1.0	1.0	1.0	1.0	1.0	1.0	1.0	1.0	1.0	1.0	1.0	1.0	1.0	1.0	0.5833333	0.0	0.14285715	0.0	0.25	0.0	0.0	0.0	1.0	1.0	1.0	1.0	1.0	1.0	1.0	1.0	1.0	1.0
0.5407407	0.0	0.0	0.0	0.33333334	0.0	0.0	0.0	0.0	0.0	0.0	0.0	0.0	0.0	0.0	0.0	0.0	0.0	0.0	0.0	0.0	0.0	0.0	0.0	0.0	0.0	0.0	0.0	0.0	0.0	0.0	0.0	0.6666667	0.0	0.2857143	0.0	0.125	0.0	0.0	0.0	1.0	1.0	1.0	1.0	1.0	1.0	1.0	1.0	1.0	1.0
0.5026455	0.0	0.0	0.0	0.11111111	0.0	0.0	0.0	0.0	0.0	0.0	0.0	0.0	0.0	0.0	0.0	0.0	0.0	0.0	0.0	0.0	0.0	0.0	0.0	1.0	1.0	1.0	1.0	1.0	1.0	1.0	1.0	0.8666667	0.33333334	0.5714286	0.33333334	0.75	0.33333334	0.2	0.0	0.0	0.0	0.0	0.0	0.0	0.0	0.0	0.0	0.6666667	0.0
0.66018516	0.0	0.13333334	0.0	0.33333334	0.0	0.0	0.0	0.0	0.0	0.0	0.0	0.0	0.0	0.0	0.0	0.0	0.0	0.0	0.0	0.0	0.0	0.0	0.0	1.0	1.0	1.0	1.0	1.0	1.0	1.0	1.0	0.68333334	0.0	0.2857143	0.0	0.25	0.0	0.0	0.0	1.0	1.0	1.0	1.0	1.0	1.0	1.0	1.0	1.0	1.0
0.3148148	0.0	0.0	0.0	0.0	0.0	0.0	0.0	0.0	0.0	0.0	0.0	0.1	0.0	0.0	0.0	1.0	1.0	1.0	1.0	1.0	1.0	1.0	1.0	1.0	1.0	1.0	1.0	1.0	1.0	1.0	1.0	0.8222222	0.33333334	0.5714286	0.33333334	0.75	0.33333334	0.2	0.0	0.5924812	0.0	0.083333336	0.0	0.21052632	0.0	0.0	0.0	0.0	0.0
0.5740741	0.0	0.18181819	0.0	0.22222222	0.0	0.0	0.0	0.65833336	0.0	0.2	0.0	0.25	0.0	0.0	0.0	0.0	0.0	0.0	0.0	0.0	0.0	0.0	0.0	1.0	1.0	1.0	1.0	1.0	1.0	1.0	1.0	0.8222222	0.33333334	0.5714286	0.33333334	0.75	0.33333334	0.2	0.0	0.53968257	0.0	0.0	0.0	0.14285715	0.0	0.0	0.0	0.0	0.0
0.5694445	0.0	0.0	0.0	0.22222222	0.0	0.0	0.0	0.0	0.0	0.0	0.0	0.0	0.0	0.0	0.0	0.0	0.0	0.0	0.0	0.0	0.0	0.0	0.0	1.0	1.0	1.0	1.0	1.0	1.0	1.0	1.0	0.85555553	0.20412415	0.5	0.2	0.625	0.2	0.11111111	0.0	0.5703704	0.0	0.18181819	0.0	0.16666667	0.0	0.0	0.0	1.0	1.0
0.42592594	0.0	0.0	0.0	0.11111111	0.0	0.0	0.0	0.49206352	0.0	0.0	0.0	0.2857143	0.0	0.0	0.0	0.0	0.0	0.0	0.0	0.0	0.0	0.0	0.0	1.0	1.0	1.0	1.0	1.0	1.0	1.0	1.0	0.85555553	0.20412415	0.5	0.2	0.625	0.2	0.11111111	0.0	0.0	0.0	0.0	0.0	0.0	0.0	0.0	0.0	1.0	1.0
0.0	0.0	0.0	0.0	0.0	0.0	0.0	0.0	0.53968257	0.0	0.0	0.0	0.14285715	0.0	0.0	0.0	0.0	0.0	0.0	0.0	0.0	0.0	0.0	0.0	1.0	1.0	1.0	1.0	1.0	1.0	1.0	1.0	0.93333334	0.20412415	0.5	0.2	0.75	0.2	0.11111111	0.0	0.5851852	0.0	0.05882353	0.0	0.25	0.0	0.0	0.0	0.0	0.0
0.47222224	0.0	0.0	0.0	0.16666667	0.0	0.0	0.0	0.5026455	0.0	0.0	0.0	0.11111111	0.0	0.0	0.0	1.0	1.0	1.0	1.0	1.0	1.0	1.0	1.0	1.0	1.0	1.0	1.0	1.0	1.0	1.0	1.0	0.8222222	0.33333334	0.5714286	0.33333334	0.75	0.33333334	0.2	0.0	0.49166667	0.0	0.0	0.0	0.15	0.0	0.0	0.0	0.0	0.0
0.6388889	0.0	0.0	0.0	0.33333334	0.0	0.0	0.0	1.0	1.0	1.0	1.0	1.0	1.0	1.0	1.0	0.0	0.0	0.0	0.0	0.0	0.0	0.0	0.0	1.0	1.0	1.0	1.0	1.0	1.0	1.0	1.0	0.8833333	0.16666667	0.42857143	0.16666667	0.75	0.16666667	0.09090909	0.0	1.0	1.0	1.0	1.0	1.0	1.0	1.0	1.0	0.0	0.0
0.47222224	0.0	0.0	0.0	0.16666667	0.0	0.0	0.0	0.8412698	0.50709254	0.5714286	0.5	0.5555556	0.5	0.33333334	0.0	0.0	0.0	0.0	0.0	0.0	0.0	0.0	0.0	1.0	1.0	1.0	1.0	1.0	1.0	1.0	1.0	0.8222222	0.33333334	0.5714286	0.33333334	0.75	0.33333334	0.2	0.0	0.42222223	0.0	0.0	0.0	0.13333334	0.0	0.0	0.0	0.0	0.0
0.4074074	0.0	0.0	0.0	0.22222222	0.0	0.0	0.0	0.44761905	0.0	0.0	0.0	0.14285715	0.0	0.0	0.0	1.0	1.0	1.0	1.0	1.0	1.0	1.0	1.0	1.0	1.0	1.0	1.0	1.0	1.0	1.0	1.0	0.96666664	0.33333334	0.71428573	0.33333334	0.75	0.33333334	0.2	0.0	0.49074075	0.0	0.0	0.0	0.16666667	0.0	0.0	0.0	0.0	0.0
0.5833333	0.0	0.0	0.0	0.25	0.0	0.0	0.0	0.66269845	0.0	0.18181819	0.0	0.14285715	0.0	0.0	0.0	1.0	1.0	1.0	1.0	1.0	1.0	1.0	1.0	1.0	1.0	1.0	1.0	1.0	1.0	1.0	1.0	0.8222222	0.33333334	0.5714286	0.33333334	0.75	0.33333334	0.2	0.0	0.0	0.0	0.0	0.0	0.0	0.0	0.0	0.0	0.0	0.0
0.0	0.0	0.0	0.0	0.0	0.0	0.0	0.0	0.45555556	0.0	0.0	0.0	0.16666667	0.0	0.0	0.0	0.0	0.0	0.0	0.0	0.0	0.0	0.0	0.0	1.0	1.0	1.0	1.0	1.0	1.0	1.0	1.0	0.8666667	0.33333334	0.5714286	0.33333334	0.75	0.33333334	0.2	0.0	0.0	0.0	0.0	0.0	0.0	0.0	0.0	0.0	0.0	0.0
0.0	0.0	0.0	0.0	0.0	0.0	0.0	0.0	0.5131313	0.0	0.14285715	0.0	0.36363637	0.0	0.0	0.0	1.0	1.0	1.0	1.0	1.0	1.0	1.0	1.0	1.0	1.0	1.0	1.0	1.0	1.0	1.0	1.0	0.93333334	0.5	0.71428573	0.5	0.875	0.5	0.33333334	0.0	0.40972224	0.0	0.0952381	0.0	0.1875	0.0	0.0	0.0	0.0	0.0
0.0	0.0	0.0	0.0	0.0	0.0	0.0	0.0	0.44761905	0.0	0.22222222	0.0	0.14285715	0.0	0.0	0.0	0.0	0.0	0.0	0.0	0.0	0.0	0.0	0.0	1.0	1.0	1.0	1.0	1.0	1.0	1.0	1.0	0.8666667	0.33333334	0.5714286	0.33333334	0.75	0.33333334	0.2	0.0	0.6011905	0.0	0.0	0.0	0.125	0.0	0.0	0.0	0.0	0.0
0.0	0.0	0.0	0.0	0.0	0.0	0.0	0.0	1.0	1.0	1.0	1.0	1.0	1.0	1.0	1.0	0.0	0.0	0.0	0.0	0.0	0.0	0.0	0.0	1.0	1.0	1.0	1.0	1.0	1.0	1.0	1.0	0.8	0.16666667	0.42857143	0.16666667	0.625	0.16666667	0.09090909	0.0	1.0	1.0	1.0	1.0	1.0	1.0	1.0	1.0	0.0	0.0
0.0	0.0	0.0	0.0	0.0	0.0	0.0	0.0	0.59999996	0.0	0.25	0.0	0.4	0.0	0.0	0.0	0.0	0.0	0.0	0.0	0.0	0.0	0.0	0.0	1.0	1.0	1.0	1.0	1.0	1.0	1.0	1.0	0.5833333	0.0	0.14285715	0.0	0.375	0.0	0.0	0.0	1.0	1.0	1.0	1.0	1.0	1.0	1.0	1.0	0.0	0.0
0.0	0.0	0.0	0.0	0.0	0.0	0.0	0.0	0.5777778	0.0	0.0	0.0	0.16666667	0.0	0.0	0.0	0.0	0.0	0.0	0.0	0.0	0.0	0.0	0.0	1.0	1.0	1.0	1.0	1.0	1.0	1.0	1.0	0.8666667	0.33333334	0.5714286	0.33333334	0.75	0.33333334	0.2	0.0	0.0	0.0	0.0	0.0	0.0	0.0	0.0	0.0	0.6111111	0.0
0.53968257	0.0	0.0	0.0	0.14285715	0.0	0.0	0.0	0.430303	0.0	0.14285715	0.0	0.27272728	0.0	0.0	0.0	1.0	1.0	1.0	1.0	1.0	1.0	1.0	1.0	1.0	1.0	1.0	1.0	1.0	1.0	1.0	1.0	0.93333334	0.5	0.71428573	0.5	0.875	0.5	0.33333334	0.0	0.40972224	0.0	0.0952381	0.0	0.1875	0.0	0.0	0.0	0.6666667	0.0
0.44444445	0.0	0.0	0.0	0.0	0.0	0.0	0.0	0.44761905	0.0	0.0	0.0	0.14285715	0.0	0.0	0.0	0.0	0.0	0.0	0.0	0.0	0.0	0.0	0.0	1.0	1.0	1.0	1.0	1.0	1.0	1.0	1.0	0.8666667	0.33333334	0.5714286	0.33333334	0.75	0.33333334	0.2	0.0	0.6011905	0.0	0.0	0.0	0.125	0.0	0.0	0.0	1.0	1.0
0.44444445	0.0	0.0	0.0	0.0	0.0	0.0	0.0	0.5277778	0.0	0.0	0.0	0.125	0.0	0.0	0.0	1.0	1.0	1.0	1.0	1.0	1.0	1.0	1.0	1.0	1.0	1.0	1.0	1.0	1.0	1.0	1.0	0.8222222	0.33333334	0.61538464	0.33333334	0.75	0.33333334	0.2	0.0	0.53968257	0.0	0.0	0.0	0.14285715	0.0	0.0	0.0	1.0	1.0
0.5777778	0.0	0.22222222	0.0	0.16666667	0.0	0.0	0.0	0.7714286	0.2236068	0.36363637	0.22222222	0.5714286	0.22222222	0.125	0.0	1.0	1.0	1.0	1.0	1.0	1.0	1.0	1.0	1.0	1.0	1.0	1.0	1.0	1.0	1.0	1.0	0.5833333	0.0	0.15384616	0.0	0.25	0.0	0.0	0.0	1.0	1.0	1.0	1.0	1.0	1.0	1.0	1.0	0.6666667	0.0
0.43650794	0.0	0.0	0.0	0.0	0.0	0.0	0.0	0.9444444	0.75	0.8	0.75	0.8333333	0.75	0.6	0.0	0.0	0.0	0.0	0.0	0.0	0.0	0.0	0.0	1.0	1.0	1.0	1.0	1.0	1.0	1.0	1.0	0.8222222	0.0	0.15384616	0.0	0.5	0.0	0.0	0.0	1.0	1.0	1.0	1.0	1.0	1.0	1.0	1.0	0.6666667	0.0
0.0	0.0	0.0	0.0	0.0	0.0	0.0	0.0	0.36111113	0.0	0.0	0.0	0.125	0.0	0.0	0.0	1.0	1.0	1.0	1.0	1.0	1.0	1.0	1.0	1.0	1.0	1.0	1.0	1.0	1.0	1.0	1.0	0.8222222	0.33333334	0.61538464	0.33333334	0.75	0.33333334	0.2	0.0	0.5	0.0	0.0	0.0	0.22222222	0.0	0.0	0.0	0.0	0.0
0.6111111	0.0	0.0	0.0	0.16666667	0.0	0.0	0.0	0.7714286	0.2236068	0.36363637	0.22222222	0.5714286	0.22222222	0.125	0.0	1.0	1.0	1.0	1.0	1.0	1.0	1.0	1.0	1.0	1.0	1.0	1.0	1.0	1.0	1.0	1.0	0.8222222	0.33333334	0.61538464	0.33333334	0.75	0.33333334	0.2	0.0	0.625	0.0	0.16666667	0.0	0.375	0.0	0.0	0.0	0.6666667	0.0
1.0	1.0	1.0	1.0	1.0	1.0	1.0	1.0	0.9809524	0.8944272	0.90909094	0.8888889	0.85714287	0.8888889	0.8	0.0	1.0	1.0	1.0	1.0	1.0	1.0	1.0	1.0	1.0	1.0	1.0	1.0	1.0	1.0	1.0	1.0	0.8222222	0.0	0.15384616	0.0	0.375	0.0	0.0	0.0	1.0	1.0	1.0	1.0	1.0	1.0	1.0	1.0	1.0	1.0
0.5	0.0	0.0	0.0	0.16666667	0.0	0.0	0.0	1.0	1.0	1.0	1.0	1.0	1.0	1.0	1.0	1.0	1.0	1.0	1.0	1.0	1.0	1.0	1.0	1.0	1.0	1.0	1.0	1.0	1.0	1.0	1.0	0.68333334	0.0	0.15384616	0.0	0.375	0.0	0.0	0.0	1.0	1.0	1.0	1.0	1.0	1.0	1.0	1.0	1.0	1.0
0.45555556	0.0	0.0	0.0	0.16666667	0.0	0.0	0.0	0.45555556	0.0	0.0	0.0	0.16666667	0.0	0.0	0.0	0.0	0.0	0.0	0.0	0.0	0.0	0.0	0.0	1.0	1.0	1.0	1.0	1.0	1.0	1.0	1.0	0.8222222	0.33333334	0.61538464	0.33333334	0.75	0.33333334	0.2	0.0	0.5888889	0.0	0.22222222	0.0	0.16666667	0.0	0.0	0.0	0.0	0.0
0.44444445	0.0	0.0	0.0	0.33333334	0.0	0.0	0.0	0.0	0.0	0.0	0.0	0.0	0.0	0.0	0.0	0.0	0.0	0.0	0.0	0.0	0.0	0.0	0.0	1.0	1.0	1.0	1.0	1.0	1.0	1.0	1.0	0.8222222	0.33333334	0.61538464	0.33333334	0.75	0.33333334	0.2	0.0	1.0	1.0	1.0	1.0	1.0	1.0	1.0	1.0	0.0	0.0
1.0	1.0	1.0	1.0	1.0	1.0	1.0	1.0	0.45555556	0.0	0.0	0.0	0.0	0.0	0.0	0.0	1.0	1.0	1.0	1.0	1.0	1.0	1.0	1.0	0.9022222	0.28867513	0.6666667	0.2857143	0.8333333	0.2857143	0.16666667	0.0	0.6666667	0.0	0.33333334	0.0	0.5	0.0	0.0	0.0	1.0	1.0	1.0	1.0	1.0	1.0	1.0	1.0	0.6666667	0.0
0.0	0.0	0.0	0.0	0.0	0.0	0.0	0.0	0.5185185	0.0	0.0	0.0	0.11111111	0.0	0.0	0.0	0.0	0.0	0.0	0.0	0.0	0.0	0.0	0.0	1.0	1.0	1.0	1.0	1.0	1.0	1.0	1.0	0.8952381	0.4330127	0.72727275	0.36363637	0.75	0.36363637	0.22222222	0.0	1.0	1.0	1.0	1.0	1.0	1.0	1.0	1.0	0.0	0.0
0.5777778	0.0	0.22222222	0.0	0.16666667	0.0	0.0	0.0	0.7714286	0.2236068	0.36363637	0.22222222	0.5714286	0.22222222	0.125	0.0	1.0	1.0	1.0	1.0	1.0	1.0	1.0	1.0	1.0	1.0	1.0	1.0	1.0	1.0	1.0	1.0	0.8	0.0	0.14285715	0.0	0.5	0.0	0.0	0.0	1.0	1.0	1.0	1.0	1.0	1.0	1.0	1.0	0.6666667	0.0
0.43650794	0.0	0.0	0.0	0.0	0.0	0.0	0.0	0.9444444	0.75	0.8	0.75	0.8333333	0.75	0.6	0.0	0.0	0.0	0.0	0.0	0.0	0.0	0.0	0.0	1.0	1.0	1.0	1.0	1.0	1.0	1.0	1.0	0.68333334	0.0	0.2857143	0.0	0.375	0.0	0.0	0.0	1.0	1.0	1.0	1.0	1.0	1.0	1.0	1.0	0.6666667	0.0
1.0	1.0	1.0	1.0	1.0	1.0	1.0	1.0	0.9809524	0.8944272	0.90909094	0.8888889	0.85714287	0.8888889	0.8	0.0	1.0	1.0	1.0	1.0	1.0	1.0	1.0	1.0	1.0	1.0	1.0	1.0	1.0	1.0	1.0	1.0	0.68333334	0.0	0.14285715	0.0	0.25	0.0	0.0	0.0	1.0	1.0	1.0	1.0	1.0	1.0	1.0	1.0	1.0	1.0
0.5	0.0	0.0	0.0	0.16666667	0.0	0.0	0.0	1.0	1.0	1.0	1.0	1.0	1.0	1.0	1.0	1.0	1.0	1.0	1.0	1.0	1.0	1.0	1.0	1.0	1.0	1.0	1.0	1.0	1.0	1.0	1.0	0.90833336	0.16666667	0.5714286	0.16666667	0.75	0.16666667	0.09090909	0.0	1.0	1.0	1.0	1.0	1.0	1.0	1.0	1.0	1.0	1.0
1.0	1.0	1.0	1.0	1.0	1.0	1.0	1.0	0.45555556	0.0	0.0	0.0	0.0	0.0	0.0	0.0	1.0	1.0	1.0	1.0	1.0	1.0	1.0	1.0	0.9022222	0.28867513	0.6666667	0.2857143	0.8333333	0.2857143	0.16666667	0.0	0.6666667	0.0	0.30769232	0.0	0.5	0.0	0.0	0.0	1.0	1.0	1.0	1.0	1.0	1.0	1.0	1.0	0.6666667	0.0
0.5238095	0.0	0.16666667	0.0	0.2857143	0.0	0.0	0.0	0.3452381	0.0	0.0	0.0	0.0	0.0	0.0	0.0	1.0	1.0	1.0	1.0	1.0	1.0	1.0	1.0	1.0	1.0	1.0	1.0	1.0	1.0	1.0	1.0	0.94166666	0.4082483	0.6666667	0.4	0.75	0.4	0.25	0.0	0.5436508	0.0	0.0	0.0	0.2857143	0.0	0.0	0.0	0.0	0.0
0.5650794	0.0	0.0	0.0	0.2857143	0.0	0.0	0.0	0.44761905	0.0	0.0	0.0	0.14285715	0.0	0.0	0.0	1.0	1.0	1.0	1.0	1.0	1.0	1.0	1.0	1.0	1.0	1.0	1.0	1.0	1.0	1.0	1.0	0.85555553	0.20412415	0.54545456	0.2	0.625	0.2	0.11111111	0.0	0.3644689	0.0	0.0	0.0	0.071428575	0.0	0.0	0.0	0.0	0.0
0.33333334	0.0	0.14285715	0.0	0.0	0.0	0.0	0.0	0.5777778	0.0	0.0	0.0	0.16666667	0.0	0.0	0.0	1.0	1.0	1.0	1.0	1.0	1.0	1.0	1.0	1.0	1.0	1.0	1.0	1.0	1.0	1.0	1.0	0.8666667	0.33333334	0.5714286	0.33333334	0.75	0.33333334	0.2	0.0	0.28703704	0.0	0.0	0.0	0.055555556	0.0	0.0	0.0	1.0	1.0
0.45833334	0.0	0.0	0.0	0.125	0.0	0.0	0.0	0.5619047	0.0	0.0	0.0	0.2857143	0.0	0.0	0.0	1.0	1.0	1.0	1.0	1.0	1.0	1.0	1.0	1.0	1.0	1.0	1.0	1.0	1.0	1.0	1.0	0.93333334	0.33333334	0.5714286	0.33333334	0.75	0.33333334	0.2	0.0	0.49074075	0.0	0.08695652	0.0	0.11111111	0.0	0.0	0.0	0.0	0.0
0.42857143	0.11785113	0.21052632	0.11111111	0.21428572	0.11111111	0.05882353	0.0	0.5238095	0.0	0.0	0.0	0.14285715	0.0	0.0	0.0	0.0	0.0	0.0	0.0	0.0	0.0	0.0	0.0	1.0	1.0	1.0	1.0	1.0	1.0	1.0	1.0	0.8	0.16666667	0.42857143	0.16666667	0.625	0.16666667	0.09090909	0.0	0.50106835	0.0	0.0	0.0	0.1875	0.0	0.0	0.0	0.0	0.0
0.5378788	0.0	0.11764706	0.0	0.27272728	0.0	0.0	0.0	0.43650794	0.0	0.0	0.0	0.14285715	0.0	0.0	0.0	1.0	1.0	1.0	1.0	1.0	1.0	1.0	1.0	1.0	1.0	1.0	1.0	1.0	1.0	1.0	1.0	0.93333334	0.5	0.71428573	0.5	0.875	0.5	0.33333334	0.0	0.55277777	0.07412493	0.14285715	0.074074075	0.125	0.074074075	0.03846154	0.0	0.6666667	0.0
0.44722223	0.0	0.0	0.0	0.2	0.0	0.0	0.0	0.3452381	0.0	0.0	0.0	0.0	0.0	0.0	0.0	1.0	1.0	1.0	1.0	1.0	1.0	1.0	1.0	1.0	1.0	1.0	1.0	1.0	1.0	1.0	1.0	0.94166666	0.5	0.7692308	0.5	0.875	0.5	0.33333334	0.0	0.6166667	0.071428575	0.13333334	0.071428575	0.375	0.071428575	0.037037037	0.0	0.0	0.0
0.43813133	0.0	0.11764706	0.0	0.18181819	0.0	0.0	0.0	0.42857143	0.0	0.18181819	0.0	0.14285715	0.0	0.0	0.0	1.0	1.0	1.0	1.0	1.0	1.0	1.0	1.0	1.0	1.0	1.0	1.0	1.0	1.0	1.0	1.0	0.8666667	0.16666667	0.42857143	0.16666667	0.75	0.16666667	0.09090909	0.0	0.52234846	0.0	0.08	0.0	0.1875	0.0	0.0	0.0	1.0	1.0
0.47222224	0.0	0.0	0.0	0.125	0.0	0.0	0.0	0.61904764	0.0	0.18181819	0.0	0.14285715	0.0	0.0	0.0	0.0	0.0	0.0	0.0	0.0	0.0	0.0	0.0	1.0	1.0	1.0	1.0	1.0	1.0	1.0	1.0	0.8666667	0.33333334	0.61538464	0.33333334	0.75	0.33333334	0.2	0.0	0.34166667	0.0	0.0	0.0	0.125	0.0	0.0	0.0	0.6666667	0.0
0.5777778	0.0	0.22222222	0.0	0.33333334	0.0	0.0	0.0	0.44761905	0.0	0.0	0.0	0.14285715	0.0	0.0	0.0	0.0	0.0	0.0	0.0	0.0	0.0	0.0	0.0	1.0	1.0	1.0	1.0	1.0	1.0	1.0	1.0	0.8666667	0.33333334	0.5	0.33333334	0.75	0.33333334	0.2	0.0	0.5888889	0.0	0.22222222	0.0	0.16666667	0.0	0.0	0.0	0.0	0.0
0.0	0.0	0.0	0.0	0.0	0.0	0.0	0.0	0.0	0.0	0.0	0.0	0.14285715	0.0	0.0	0.0	0.0	0.0	0.0	0.0	0.0	0.0	0.0	0.0	1.0	1.0	1.0	1.0	1.0	1.0	1.0	1.0	0.8952381	0.33333334	0.6666667	0.33333334	0.75	0.33333334	0.2	0.0	0.5888889	0.0	0.22222222	0.0	0.16666667	0.0	0.0	0.0	0.0	0.0
0.5777778	0.0	0.22222222	0.0	0.33333334	0.0	0.0	0.0	0.0	0.0	0.0	0.0	0.0	0.0	0.0	0.0	0.0	0.0	0.0	0.0	0.0	0.0	0.0	0.0	1.0	1.0	1.0	1.0	1.0	1.0	1.0	1.0	0.94166666	0.5	0.6666667	0.5	0.875	0.5	0.33333334	0.0	0.39523807	0.0	0.0	0.0	0.14285715	0.0	0.0	0.0	0.0	0.0
0.48333335	0.0	0.0	0.0	0.2	0.0	0.0	0.0	0.61904764	0.0	0.0	0.0	0.2857143	0.0	0.0	0.0	0.0	0.0	0.0	0.0	0.0	0.0	0.0	0.0	1.0	1.0	1.0	1.0	1.0	1.0	1.0	1.0	0.93333334	0.33333334	0.5	0.33333334	0.75	0.33333334	0.2	0.0	0.5	0.0	0.0	0.0	0.15	0.0	0.0	0.0	0.0	0.0
0.45555556	0.0	0.0	0.0	0.16666667	0.0	0.0	0.0	0.0	0.0	0.0	0.0	0.14285715	0.0	0.0	0.0	0.0	0.0	0.0	0.0	0.0	0.0	0.0	0.0	1.0	1.0	1.0	1.0	1.0	1.0	1.0	1.0	0.93333334	0.33333334	0.5	0.33333334	0.75	0.33333334	0.2	0.0	0.4956522	0.0	0.08	0.0	0.08695652	0.0	0.0	0.0	0.0	0.0
0.44761905	0.0	0.0	0.0	0.14285715	0.0	0.0	0.0	0.44761905	0.0	0.0	0.0	0.14285715	0.0	0.0	0.0	1.0	1.0	1.0	1.0	1.0	1.0	1.0	1.0	1.0	1.0	1.0	1.0	1.0	1.0	1.0	1.0	0.8666667	0.33333334	0.5	0.33333334	0.75	0.33333334	0.2	0.0	0.4777778	0.0	0.33333334	0.0	0.22222222	0.0	0.0	0.0	0.0	0.0
0.47222224	0.0	0.0	0.0	0.16666667	0.0	0.0	0.0	0.50793654	0.0	0.0	0.0	0.0	0.0	0.0	0.0	0.0	0.0	0.0	0.0	0.0	0.0	0.0	0.0	1.0	1.0	1.0	1.0	1.0	1.0	1.0	1.0	0.8952381	0.5	0.71428573	0.5	0.875	0.5	0.33333334	0.0	0.7	0.0	0.22222222	0.0	0.5	0.0	0.0	0.0	0.0	0.0
0.0	0.0	0.0	0.0	0.0	0.0	0.0	0.0	0.61904764	0.0	0.16666667	0.0	0.2857143	0.0	0.0	0.0	0.0	0.0	0.0	0.0	0.0	0.0	0.0	0.0	1.0	1.0	1.0	1.0	1.0	1.0	1.0	1.0	0.8222222	0.33333334	0.5714286	0.33333334	0.75	0.33333334	0.2	0.0	0.46666667	0.0	0.0	0.0	0.2	0.0	0.0	0.0	0.0	0.0
0.42592594	0.0	0.0	0.0	0.0	0.0	0.0	0.0	0.5619047	0.0	0.0	0.0	0.2857143	0.0	0.0	0.0	0.0	0.0	0.0	0.0	0.0	0.0	0.0	0.0	1.0	1.0	1.0	1.0	1.0	1.0	1.0	1.0	0.93333334	0.33333334	0.5714286	0.33333334	0.75	0.33333334	0.2	0.0	0.53968257	0.0	0.0	0.0	0.14285715	0.0	0.0	0.0	1.0	1.0
0.5833333	0.0	0.0	0.0	0.25	0.0	0.0	0.0	1.0	1.0	1.0	1.0	1.0	1.0	1.0	1.0	1.0	1.0	1.0	1.0	1.0	1.0	1.0	1.0	0.44200245	0.6741999	0.6666667	0.625	0.53846157	0.625	0.45454547	0.0	0.8222222	0.33333334	0.5714286	0.33333334	0.75	0.33333334	0.2	0.0	1.0	1.0	1.0	1.0	1.0	1.0	1.0	1.0	0.525641	0.0
0.0	0.0	0.0	0.0	0.0	0.0	0.0	0.0	0.60714287	0.0	0.15384616	0.0	0.25	0.0	0.0	0.0	1.0	1.0	1.0	1.0	1.0	1.0	1.0	1.0	1.0	1.0	1.0	1.0	1.0	1.0	1.0	1.0	0.93333334	0.33333334	0.5714286	0.33333334	0.75	0.33333334	0.2	0.0	0.5365385	0.0	0.0	0.0	0.23076923	0.0	0.0	0.0	0.525641	0.0
1.0	1.0	1.0	1.0	1.0	1.0	1.0	1.0	0.44761905	0.0	0.0	0.0	0.0	0.0	0.0	0.0	1.0	1.0	1.0	1.0	1.0	1.0	1.0	1.0	1.0	1.0	1.0	1.0	1.0	1.0	1.0	1.0	0.8	0.0	0.2857143	0.0	0.625	0.0	0.0	0.0	1.0	1.0	1.0	1.0	1.0	1.0	1.0	1.0	1.0	1.0
0.6212121	0.0	0.125	0.0	0.36363637	0.0	0.0	0.0	0.5761905	0.15811388	0.30769232	0.15384616	0.3	0.15384616	0.083333336	0.0	1.0	1.0	1.0	1.0	1.0	1.0	1.0	1.0	1.0	1.0	1.0	1.0	1.0	1.0	1.0	1.0	0.93333334	0.5	0.71428573	0.5	0.875	0.5	0.33333334	0.0	0.0	0.0	0.0	0.0	0.0	0.0	0.0	0.0	0.0	0.0
1.0	1.0	1.0	1.0	1.0	1.0	1.0	1.0	0.4333333	0.0	0.0	0.0	0.0	0.0	0.0	0.0	1.0	1.0	1.0	1.0	1.0	1.0	1.0	1.0	1.0	1.0	1.0	1.0	1.0	1.0	1.0	1.0	0.8222222	0.33333334	0.5714286	0.33333334	0.75	0.33333334	0.2	0.0	1.0	1.0	1.0	1.0	1.0	1.0	1.0	1.0	1.0	1.0
0.0	0.0	0.0	0.0	0.0	0.0	0.0	0.0	0.4333333	0.0	0.0	0.0	0.2	0.0	0.0	0.0	0.0	0.0	0.0	0.0	0.0	0.0	0.0	0.0	1.0	1.0	1.0	1.0	1.0	1.0	1.0	1.0	0.94166666	0.5	0.71428573	0.5	0.875	0.5	0.33333334	0.0	0.50598294	0.0	0.07692308	0.0	0.2	0.0	0.0	0.0	0.525641	0.0
0.4559885	0.0	0.13333334	0.0	0.27272728	0.0	0.0	0.0	0.40833333	0.0	0.0	0.0	0.0	0.0	0.0	0.0	0.0	0.0	0.0	0.0	0.0	0.0	0.0	0.0	1.0	1.0	1.0	1.0	1.0	1.0	1.0	1.0	0.8666667	0.33333334	0.5714286	0.33333334	0.75	0.33333334	0.2	0.0	0.49145302	0.0	0.0	0.0	0.07692308	0.0	0.0	0.0	0.525641	0.0
0.45833334	0.0	0.0	0.0	0.125	0.0	0.0	0.0	0.43650794	0.0	0.0	0.0	0.14285715	0.0	0.0	0.0	0.0	0.0	0.0	0.0	0.0	0.0	0.0	0.0	1.0	1.0	1.0	1.0	1.0	1.0	1.0	1.0	0.85555553	0.20412415	0.5	0.2	0.625	0.2	0.11111111	0.0	0.38333333	0.0	0.17391305	0.0	0.125	0.0	0.0	0.0	0.6111111	0.0
0.48333335	0.0	0.0	0.0	0.2	0.0	0.0	0.0	1.0	1.0	1.0	1.0	1.0	1.0	1.0	1.0	1.0	1.0	1.0	1.0	1.0	1.0	1.0	1.0	1.0	1.0	1.0	1.0	1.0	1.0	1.0	1.0	0.625	0.0	0.18181819	0.0	0.375	0.0	0.0	0.0	0.92895836	0.8819171	0.9032258	0.875	0.8	0.875	0.7777778	0.0	0.0	0.0
0.44444445	0.0	0.0	0.0	0.16666667	0.0	0.0	0.0	0.44761905	0.0	0.0	0.0	0.0	0.0	0.0	0.0	0.0	0.0	0.0	0.0	0.0	0.0	0.0	0.0	1.0	1.0	1.0	1.0	1.0	1.0	1.0	1.0	0.93333334	0.20412415	0.5	0.2	0.75	0.2	0.11111111	0.0	0.5361111	0.0	0.14285715	0.0	0.3125	0.0	0.0	0.0	0.0	0.0
0.42857143	0.0	0.0	0.0	0.14285715	0.0	0.0	0.0	0.0	0.0	0.0	0.0	0.0	0.0	0.0	0.0	0.0	0.0	0.0	0.0	0.0	0.0	0.0	0.0	1.0	1.0	1.0	1.0	1.0	1.0	1.0	1.0	0.85555553	0.20412415	0.5	0.2	0.625	0.2	0.11111111	0.0	0.57738096	0.0	0.3	0.0	0.3125	0.0	0.0	0.0	0.0	0.0
0.82666665	0.0	0.2857143	0.0	0.6	0.0	0.0	0.0	0.4900794	0.0	0.15384616	0.0	0.25	0.0	0.0	0.0	0.0	0.0	0.0	0.0	0.0	0.0	0.0	0.0	1.0	1.0	1.0	1.0	1.0	1.0	1.0	1.0	0.85555553	0.20412415	0.5	0.2	0.625	0.2	0.11111111	0.0	0.58619285	0.0	0.26666668	0.0	0.23529412	0.0	0.0	0.0	0.6111111	0.0
0.0	0.0	0.0	0.0	0.0	0.0	0.0	0.0	0.55	0.0	0.0	0.0	0.125	0.0	0.0	0.0	1.0	1.0	1.0	1.0	1.0	1.0	1.0	1.0	1.0	1.0	1.0	1.0	1.0	1.0	1.0	1.0	0.94166666	0.5	0.71428573	0.5	0.875	0.5	0.33333334	0.0	0.45555556	0.0	0.083333336	0.0	0.2	0.0	0.0	0.0	0.0	0.0
1.0	1.0	1.0	1.0	1.0	1.0	1.0	1.0	1.0	1.0	1.0	1.0	1.0	1.0	1.0	1.0	0.0	0.0	0.0	0.0	0.0	0.0	0.0	0.0	1.0	1.0	1.0	1.0	1.0	1.0	1.0	1.0	0.5416667	0.0	0.0	0.0	0.125	0.0	0.0	0.0	1.0	1.0	1.0	1.0	1.0	1.0	1.0	1.0	0.0	0.0
0.49365082	0.0	0.0	0.0	0.14285715	0.0	0.0	0.0	0.0	0.0	0.0	0.0	0.0	0.0	0.0	0.0	1.0	1.0	1.0	1.0	1.0	1.0	1.0	1.0	1.0	1.0	1.0	1.0	1.0	1.0	1.0	1.0	0.5833333	0.28867513	0.44444445	0.25	0.375	0.25	0.14285715	0.0	0.7083333	0.28867513	0.6	0.25	0.375	0.25	0.14285715	0.0	0.6666667	0.0
0.38095236	0.0	0.0	0.0	0.14285715	0.0	0.0	0.0	0.0	0.0	0.0	0.0	0.0	0.0	0.0	0.0	1.0	1.0	1.0	1.0	1.0	1.0	1.0	1.0	1.0	1.0	1.0	1.0	1.0	1.0	1.0	1.0	0.59722227	0.75	0.5714286	0.5714286	0.5	0.5714286	0.4	0.0	0.82500005	0.0	0.25	0.0	0.5	0.0	0.0	0.0	0.0	0.0
0.46031746	0.0	0.0	0.0	0.21428572	0.0	0.0	0.0	0.0	0.0	0.0	0.0	0.0	0.0	0.0	0.0	1.0	1.0	1.0	1.0	1.0	1.0	1.0	1.0	1.0	1.0	1.0	1.0	1.0	1.0	1.0	1.0	0.7083333	0.57735026	0.5	0.5	0.5	0.5	0.33333334	0.0	0.0	0.0	0.0	0.0	0.0	0.0	0.0	0.0	0.6666667	0.0
0.5777778	0.0	0.0	0.0	0.16666667	0.0	0.0	0.0	0.7	0.0	0.44444445	0.0	0.33333334	0.0	0.0	0.0	1.0	1.0	1.0	1.0	1.0	1.0	1.0	1.0	1.0	1.0	1.0	1.0	1.0	1.0	1.0	1.0	0.90833336	0.5	0.71428573	0.5	0.875	0.5	0.33333334	0.0	0.512605	0.0	0.071428575	0.0	0.11764706	0.0	0.0	0.0	0.0	0.0
0.5619047	0.0	0.0	0.0	0.14285715	0.0	0.0	0.0	0.0	0.0	0.0	0.0	0.0	0.0	0.0	0.0	1.0	1.0	1.0	1.0	1.0	1.0	1.0	1.0	1.0	1.0	1.0	1.0	1.0	1.0	1.0	1.0	0.94166666	0.5	0.71428573	0.5	0.875	0.5	0.33333334	0.0	0.55065364	0.12909944	0.2	0.10526316	0.23529412	0.10526316	0.055555556	0.0	0.0	0.0
0.46666667	0.0	0.0	0.0	0.2	0.0	0.0	0.0	0.5619047	0.0	0.0	0.0	0.14285715	0.0	0.0	0.0	0.0	0.0	0.0	0.0	0.0	0.0	0.0	0.0	1.0	1.0	1.0	1.0	1.0	1.0	1.0	1.0	0.8222222	0.16666667	0.46153846	0.16666667	0.625	0.16666667	0.09090909	0.0	0.60555553	0.0	0.0	0.0	0.26666668	0.0	0.0	0.0	0.6666667	0.0
0.48333335	0.0	0.0	0.0	0.2	0.0	0.0	0.0	0.4416667	0.0	0.0	0.0	0.125	0.0	0.0	0.0	0.0	0.0	0.0	0.0	0.0	0.0	0.0	0.0	1.0	1.0	1.0	1.0	1.0	1.0	1.0	1.0	0.7777778	0.4330127	0.54545456	0.36363637	0.75	0.36363637	0.22222222	0.0	0.45555556	0.2773501	0.42105263	0.23529412	0.26666668	0.23529412	0.13333334	0.0	0.0	0.0
0.7	0.0	0.22222222	0.0	0.5	0.0	0.0	0.0	0.5650794	0.0	0.0	0.0	0.2857143	0.0	0.0	0.0	0.0	0.0	0.0	0.0	0.0	0.0	0.0	0.0	1.0	1.0	1.0	1.0	1.0	1.0	1.0	1.0	0.8666667	0.33333334	0.5	0.33333334	0.75	0.33333334	0.2	0.0	0.54444444	0.0	0.0	0.0	0.13333334	0.0	0.0	0.0	0.6666667	0.0
0.53968257	0.0	0.0	0.0	0.14285715	0.0	0.0	0.0	0.6111111	0.0	0.0	0.0	0.22222222	0.0	0.0	0.0	0.0	0.0	0.0	0.0	0.0	0.0	0.0	0.0	1.0	1.0	1.0	1.0	1.0	1.0	1.0	1.0	0.8666667	0.33333334	0.5	0.33333334	0.75	0.33333334	0.2	0.0	0.47222224	0.0	0.0	0.0	0.0	0.0	0.0	0.0	0.0	0.0
0.6388889	0.0	0.0	0.0	0.33333334	0.0	0.0	0.0	0.5648148	0.0	0.0	0.0	0.22222222	0.0	0.0	0.0	1.0	1.0	1.0	1.0	1.0	1.0	1.0	1.0	1.0	1.0	1.0	1.0	1.0	1.0	1.0	1.0	0.8222222	0.33333334	0.5	0.33333334	0.75	0.33333334	0.2	0.0	0.45833334	0.0	0.0	0.0	0.22222222	0.0	0.0	0.0	0.0	0.0
0.45555556	0.0	0.0	0.0	0.16666667	0.0	0.0	0.0	1.0	1.0	1.0	1.0	1.0	1.0	1.0	1.0	0.0	0.0	0.0	0.0	0.0	0.0	0.0	0.0	1.0	1.0	1.0	1.0	1.0	1.0	1.0	1.0	0.92142856	0.5	0.7692308	0.5	0.875	0.5	0.33333334	0.0	0.5833333	0.0	0.14285715	0.0	0.0	0.0	0.0	0.0	0.0	0.0
0.6444444	0.0	0.0	0.0	0.2	0.0	0.0	0.0	0.4179894	0.0	0.0	0.0	0.11111111	0.0	0.0	0.0	0.0	0.0	0.0	0.0	0.0	0.0	0.0	0.0	1.0	1.0	1.0	1.0	1.0	1.0	1.0	1.0	0.8666667	0.33333334	0.5	0.33333334	0.75	0.33333334	0.2	0.0	0.5277778	0.0	0.0	0.0	0.25	0.0	0.0	0.0	0.0	0.0
0.5888889	0.0	0.0	0.0	0.16666667	0.0	0.0	0.0	0.47619048	0.0	0.30769232	0.0	0.22222222	0.0	0.0	0.0	0.0	0.0	0.0	0.0	0.0	0.0	0.0	0.0	1.0	1.0	1.0	1.0	1.0	1.0	1.0	1.0	0.92142856	0.5	0.7692308	0.5	0.875	0.5	0.33333334	0.0	0.42261901	0.0	0.0	0.0	0.0	0.0	0.0	0.0	0.6666667	0.0
0.5555556	0.0	0.0	0.0	0.0	0.0	0.0	0.0	0.5648148	0.0	0.13333334	0.0	0.33333334	0.0	0.0	0.0	0.0	0.0	0.0	0.0	0.0	0.0	0.0	0.0	1.0	1.0	1.0	1.0	1.0	1.0	1.0	1.0	0.7777778	0.33333334	0.5714286	0.33333334	0.75	0.33333334	0.2	0.0	0.33333334	0.0	0.0	0.0	0.0	0.0	0.0	0.0	0.0	0.0
0.5777778	0.0	0.0	0.0	0.16666667	0.0	0.0	0.0	0.6719577	0.0	0.15384616	0.0	0.44444445	0.0	0.0	0.0	0.0	0.0	0.0	0.0	0.0	0.0	0.0	0.0	1.0	1.0	1.0	1.0	1.0	1.0	1.0	1.0	0.94166666	0.5	0.71428573	0.5	0.875	0.5	0.33333334	0.0	0.6011905	0.0	0.0	0.0	0.125	0.0	0.0	0.0	0.0	0.0
0.43055558	0.0	0.0	0.0	0.125	0.0	0.0	0.0	0.58730155	0.0	0.14285715	0.0	0.22222222	0.0	0.0	0.0	0.0	0.0	0.0	0.0	0.0	0.0	0.0	0.0	1.0	1.0	1.0	1.0	1.0	1.0	1.0	1.0	0.93333334	0.33333334	0.5714286	0.33333334	0.75	0.33333334	0.2	0.0	0.48015872	0.0	0.0	0.0	0.14285715	0.0	0.0	0.0	0.0	0.0
0.6333333	0.0	0.0	0.0	0.4	0.0	0.0	0.0	0.64285713	0.2236068	0.36363637	0.22222222	0.42857143	0.22222222	0.125	0.0	1.0	1.0	1.0	1.0	1.0	1.0	1.0	1.0	1.0	1.0	1.0	1.0	1.0	1.0	1.0	1.0	0.94166666	0.4082483	0.6666667	0.4	0.75	0.4	0.25	0.0	0.5867889	0.10846523	0.21621622	0.10810811	0.18181819	0.10810811	0.057142857	0.0	1.0	1.0
0.5650794	0.0	0.4	0.0	0.2857143	0.0	0.0	0.0	0.44761905	0.0	0.0	0.0	0.14285715	0.0	0.0	0.0	0.0	0.0	0.0	0.0	0.0	0.0	0.0	0.0	1.0	1.0	1.0	1.0	1.0	1.0	1.0	1.0	0.85555553	0.20412415	0.5	0.2	0.625	0.2	0.11111111	0.0	0.57878786	0.12909944	0.17391305	0.08695652	0.13636364	0.08695652	0.045454547	0.0	0.0	0.0
1.0	1.0	1.0	1.0	1.0	1.0	1.0	1.0	0.47222224	0.0	0.0	0.0	0.25	0.0	0.0	0.0	1.0	1.0	1.0	1.0	1.0	1.0	1.0	1.0	1.0	1.0	1.0	1.0	1.0	1.0	1.0	1.0	0.68333334	0.16666667	0.46153846	0.16666667	0.625	0.16666667	0.09090909	0.0	1.0	1.0	1.0	1.0	1.0	1.0	1.0	1.0	1.0	1.0
0.5026455	0.0	0.0	0.0	0.22222222	0.0	0.0	0.0	0.46666667	0.0	0.125	0.0	0.4	0.0	0.0	0.0	0.0	0.0	0.0	0.0	0.0	0.0	0.0	0.0	1.0	1.0	1.0	1.0	1.0	1.0	1.0	1.0	0.8666667	0.33333334	0.5	0.33333334	0.75	0.33333334	0.2	0.0	0.48333335	0.0	0.08	0.0	0.15	0.0	0.0	0.0	0.0	0.0
0.5026455	0.0	0.0	0.0	0.22222222	0.0	0.0	0.0	0.46666667	0.0	0.125	0.0	0.4	0.0	0.0	0.0	0.0	0.0	0.0	0.0	0.0	0.0	0.0	0.0	1.0	1.0	1.0	1.0	1.0	1.0	1.0	1.0	0.93333334	0.5	0.6666667	0.5	0.875	0.5	0.33333334	0.0	0.0	0.0	0.0	0.0	0.0	0.0	0.0	0.0	0.6666667	0.0
1.0	1.0	1.0	1.0	1.0	1.0	1.0	1.0	0.9791666	0.5477226	0.7692308	0.54545456	0.875	0.54545456	0.375	0.0	1.0	1.0	1.0	1.0	1.0	1.0	1.0	1.0	0.0	0.0	0.0	0.0	0.0	0.0	0.0	0.0	0.9666667	0.8164966	0.8333333	0.8	0.75	0.8	0.6666667	0.0	0.6727669	0.2	0.2962963	0.22222222	0.3529412	0.22222222	0.125	0.0	0.6727669	0.2
0.0	0.0	0.0	0.0	0.0	0.0	0.0	0.0	0.5952381	0.0	0.22222222	0.0	0.2857143	0.0	0.0	0.0	0.0	0.0	0.0	0.0	0.0	0.0	0.0	0.0	1.0	1.0	1.0	1.0	1.0	1.0	1.0	1.0	0.9027778	0.4082483	0.6666667	0.4	0.75	0.4	0.25	0.0	0.5117647	0.0	0.21052632	0.0	0.1764706	0.0	0.0	0.0	0.51960784	0.0
0.6011905	0.0	0.0	0.0	0.125	0.0	0.0	0.0	0.49074075	0.0	0.0	0.0	0.11111111	0.0	0.0	0.0	1.0	1.0	1.0	1.0	1.0	1.0	1.0	1.0	1.0	1.0	1.0	1.0	1.0	1.0	1.0	1.0	0.93333334	0.5	0.71428573	0.5	0.875	0.5	0.33333334	0.0	0.48104575	0.0	0.0	0.0	0.05882353	0.0	0.0	0.0	0.51960784	0.0
1.0	1.0	1.0	1.0	1.0	1.0	1.0	1.0	1.0	1.0	1.0	1.0	1.0	1.0	1.0	1.0	1.0	1.0	1.0	1.0	1.0	1.0	1.0	1.0	0.0	0.0	0.0	0.0	0.0	0.0	0.0	0.0	0.93333334	0.6666667	0.71428573	0.6666667	0.75	0.6666667	0.5	0.0	0.6727669	0.2	0.2962963	0.22222222	0.3529412	0.22222222	0.125	0.0	0.6727669	0.2
0.64285713	0.0	0.18181819	0.0	0.2857143	0.0	0.0	0.0	0.5	0.0	0.0	0.0	0.0	0.0	0.0	0.0	0.0	0.0	0.0	0.0	0.0	0.0	0.0	0.0	1.0	1.0	1.0	1.0	1.0	1.0	1.0	1.0	0.8666667	0.33333334	0.5714286	0.33333334	0.75	0.33333334	0.2	0.0	0.0	0.0	0.0	0.0	0.0	0.0	0.0	0.0	0.51960784	0.0
0.44761905	0.0	0.0	0.0	0.14285715	0.0	0.0	0.0	0.5833333	0.0	0.0	0.0	0.25	0.0	0.0	0.0	1.0	1.0	1.0	1.0	1.0	1.0	1.0	1.0	1.0	1.0	1.0	1.0	1.0	1.0	1.0	1.0	0.8666667	0.33333334	0.5714286	0.33333334	0.75	0.33333334	0.2	0.0	0.5392157	0.0	0.0	0.0	0.11764706	0.0	0.0	0.0	0.51960784	0.0
0.0	0.0	0.0	0.0	0.0	0.0	0.0	0.0	0.4642857	0.0	0.22222222	0.0	0.2857143	0.0	0.0	0.0	1.0	1.0	1.0	1.0	1.0	1.0	1.0	1.0	1.0	1.0	1.0	1.0	1.0	1.0	1.0	1.0	0.93333334	0.33333334	0.5714286	0.33333334	0.75	0.33333334	0.2	0.0	0.6450217	0.0	0.125	0.0	0.27272728	0.0	0.0	0.0	0.0	0.0
0.0	0.0	0.0	0.0	0.0	0.0	0.0	0.0	1.0	1.0	1.0	1.0	1.0	1.0	1.0	1.0	1.0	1.0	1.0	1.0	1.0	1.0	1.0	1.0	1.0	1.0	1.0	1.0	1.0	1.0	1.0	1.0	0.9666667	0.6666667	0.71428573	0.6666667	0.875	0.6666667	0.5	0.0	0.6168831	0.0	0.08695652	0.0	0.21428572	0.0	0.0	0.0	0.0	0.0
0.0	0.0	0.0	0.0	0.0	0.0	0.0	0.0	0.0	0.0	0.0	0.0	0.0	0.0	0.0	0.0	1.0	1.0	1.0	1.0	1.0	1.0	1.0	1.0	1.0	1.0	1.0	1.0	1.0	1.0	1.0	1.0	0.7777778	0.16666667	0.46153846	0.16666667	0.375	0.16666667	0.09090909	0.0	0.8235129	0.16666667	0.4	0.16	0.44444445	0.16	0.08695652	0.0	0.0	0.0
0.43650794	0.0	0.0	0.0	0.14285715	0.0	0.0	0.0	0.43650794	0.0	0.0	0.0	0.14285715	0.0	0.0	0.0	0.0	0.0	0.0	0.0	0.0	0.0	0.0	0.0	1.0	1.0	1.0	1.0	1.0	1.0	1.0	1.0	0.8222222	0.33333334	0.5714286	0.33333334	0.75	0.33333334	0.2	0.0	0.36111113	0.0	0.33333334	0.0	0.25	0.0	0.0	0.0	0.0	0.0
0.45555556	0.0	0.0	0.0	0.16666667	0.0	0.0	0.0	0.0	0.0	0.0	0.0	0.0	0.0	0.0	0.0	0.0	0.0	0.0	0.0	0.0	0.0	0.0	0.0	1.0	1.0	1.0	1.0	1.0	1.0	1.0	1.0	0.8222222	0.33333334	0.5714286	0.33333334	0.75	0.33333334	0.2	0.0	1.0	1.0	1.0	1.0	1.0	1.0	1.0	1.0	1.0	1.0
0.43650794	0.0	0.0	0.0	0.14285715	0.0	0.0	0.0	0.43650794	0.0	0.0	0.0	0.14285715	0.0	0.0	0.0	1.0	1.0	1.0	1.0	1.0	1.0	1.0	1.0	1.0	1.0	1.0	1.0	1.0	1.0	1.0	1.0	0.93333334	0.5	0.71428573	0.5	0.875	0.5	0.33333334	0.0	0.72222227	0.20412415	0.5	0.2	0.375	0.2	0.11111111	0.0	0.6666667	0.0
0.47222224	0.0	0.0	0.0	0.16666667	0.0	0.0	0.0	0.43650794	0.0	0.0	0.0	0.0	0.0	0.0	0.0	0.0	0.0	0.0	0.0	0.0	0.0	0.0	0.0	1.0	1.0	1.0	1.0	1.0	1.0	1.0	1.0	0.8222222	0.33333334	0.5714286	0.33333334	0.75	0.33333334	0.2	0.0	0.49206352	0.0	0.0	0.0	0.14285715	0.0	0.0	0.0	0.6666667	0.0
0.0	0.4472136	0.5	0.33333334	0.42857143	0.33333334	0.2	0.0	0.72222227	0.20412415	0.33333334	0.2	0.5	0.2	0.11111111	0.0	0.0	0.0	0.0	0.0	0.0	0.0	0.0	0.0	1.0	1.0	1.0	1.0	1.0	1.0	1.0	1.0	0.94166666	0.5	0.71428573	0.5	0.875	0.5	0.33333334	0.0	0.36111113	0.0	0.33333334	0.0	0.25	0.0	0.0	0.0	0.0	0.0
0.5111111	0.0	0.0	0.0	0.2	0.0	0.0	0.0	1.0	1.0	1.0	1.0	1.0	1.0	1.0	1.0	0.0	0.0	0.0	0.0	0.0	0.0	0.0	0.0	1.0	1.0	1.0	1.0	1.0	1.0	1.0	1.0	1.0	1.0	1.0	1.0	1.0	1.0	1.0	1.0	1.0	1.0	1.0	1.0	1.0	1.0	1.0	1.0	1.0	1.0
0.0	0.0	0.25	0.0	0.14285715	0.0	0.0	0.0	0.43055558	0.20412415	0.33333334	0.2	0.125	0.2	0.11111111	0.0	1.0	1.0	1.0	1.0	1.0	1.0	1.0	1.0	1.0	1.0	1.0	1.0	1.0	1.0	1.0	1.0	0.8222222	0.33333334	0.5714286	0.33333334	0.75	0.33333334	0.2	0.0	0.72222227	0.20412415	0.5	0.2	0.375	0.2	0.11111111	0.0	0.6666667	0.0
0.5	0.0	0.0	0.0	0.33333334	0.0	0.0	0.0	0.9476191	0.73029673	0.7692308	0.72727275	0.75	0.72727275	0.5714286	0.0	0.0	0.0	0.0	0.0	0.0	0.0	0.0	0.0	1.0	1.0	1.0	1.0	1.0	1.0	1.0	1.0	0.0	0.0	0.0	0.0	0.0	0.0	0.0	0.0	0.9809524	0.8944272	0.90909094	0.8888889	0.85714287	0.8888889	0.8	0.0	0.6666667	0.0
0.5277778	0.0	0.0	0.0	0.25	0.0	0.0	0.0	0.43055558	0.0	0.0	0.0	0.125	0.0	0.0	0.0	0.0	0.0	0.0	0.0	0.0	0.0	0.0	0.0	1.0	1.0	1.0	1.0	1.0	1.0	1.0	1.0	0.8666667	0.33333334	0.5714286	0.33333334	0.75	0.33333334	0.2	0.0	0.49206352	0.0	0.0	0.0	0.14285715	0.0	0.0	0.0	0.6666667	0.0
0.0	0.0	0.0	0.0	0.0	0.0	0.0	0.0	0.48333335	0.0	0.0	0.0	0.2	0.0	0.0	0.0	0.0	0.0	0.0	0.0	0.0	0.0	0.0	0.0	1.0	1.0	1.0	1.0	1.0	1.0	1.0	1.0	0.8833333	0.16666667	0.46153846	0.16666667	0.75	0.16666667	0.09090909	0.0	1.0	1.0	1.0	1.0	1.0	1.0	1.0	1.0	0.0	0.0
0.44761905	0.0	0.2	0.0	0.14285715	0.0	0.0	0.0	0.45555556	0.0	0.0	0.0	0.16666667	0.0	0.0	0.0	0.0	0.0	0.0	0.0	0.0	0.0	0.0	0.0	1.0	1.0	1.0	1.0	1.0	1.0	1.0	1.0	0.8444444	0.33333334	0.5714286	0.33333334	0.75	0.33333334	0.2	0.0	0.36111113	0.0	0.33333334	0.0	0.25	0.0	0.0	0.0	0.0	0.0
0.39523807	0.0	0.0	0.0	0.14285715	0.0	0.0	0.0	0.59999996	0.0	0.0	0.0	0.4	0.0	0.0	0.0	0.0	0.0	0.0	0.0	0.0	0.0	0.0	0.0	1.0	1.0	1.0	1.0	1.0	1.0	1.0	1.0	0.6666667	0.0	0.14285715	0.0	0.375	0.0	0.0	0.0	0.95555556	0.0	0.4	0.0	0.6666667	0.0	0.0	0.0	0.0	0.0
0.46666667	0.0	0.0	0.0	0.2	0.0	0.0	0.0	0.55	0.0	0.0	0.0	0.25	0.0	0.0	0.0	0.0	0.0	0.0	0.0	0.0	0.0	0.0	0.0	1.0	1.0	1.0	1.0	1.0	1.0	1.0	1.0	0.92142856	0.5	0.71428573	0.5	0.875	0.5	0.33333334	0.0	1.0	1.0	1.0	1.0	1.0	1.0	1.0	1.0	0.0	0.0
0.46666667	0.0	0.0	0.0	0.2	0.0	0.0	0.0	0.76	0.0	0.25	0.0	0.6	0.0	0.0	0.0	0.0	0.0	0.0	0.0	0.0	0.0	0.0	0.0	1.0	1.0	1.0	1.0	1.0	1.0	1.0	1.0	0.68333334	0.0	0.14285715	0.0	0.375	0.0	0.0	0.0	1.0	1.0	1.0	1.0	1.0	1.0	1.0	1.0	0.0	0.0
0.44761905	0.0	0.0	0.0	0.14285715	0.0	0.0	0.0	0.45555556	0.0	0.0	0.0	0.16666667	0.0	0.0	0.0	0.0	0.0	0.0	0.0	0.0	0.0	0.0	0.0	1.0	1.0	1.0	1.0	1.0	1.0	1.0	1.0	0.68333334	0.16666667	0.42857143	0.16666667	0.625	0.16666667	0.09090909	0.0	0.72222227	0.20412415	0.5	0.2	0.375	0.2	0.11111111	0.0	0.0	0.0
0.37407407	0.0	0.18181819	0.0	0.33333334	0.0	0.0	0.0	0.76	0.0	0.25	0.0	0.6	0.0	0.0	0.0	0.0	0.0	0.0	0.0	0.0	0.0	0.0	0.0	1.0	1.0	1.0	1.0	1.0	1.0	1.0	1.0	0.6666667	0.0	0.14285715	0.0	0.375	0.0	0.0	0.0	1.0	1.0	1.0	1.0	1.0	1.0	1.0	1.0	0.0	0.0
0.0	0.0	0.0	0.0	0.0	0.0	0.0	0.0	0.45555556	0.0	0.0	0.0	0.16666667	0.0	0.0	0.0	0.0	0.0	0.0	0.0	0.0	0.0	0.0	0.0	1.0	1.0	1.0	1.0	1.0	1.0	1.0	1.0	0.68333334	0.16666667	0.42857143	0.16666667	0.625	0.16666667	0.09090909	0.0	0.49206352	0.0	0.0	0.0	0.14285715	0.0	0.0	0.0	0.0	0.0
0.5619047	0.0	0.0	0.0	0.2857143	0.0	0.0	0.0	0.59999996	0.0	0.0	0.0	0.4	0.0	0.0	0.0	0.0	0.0	0.0	0.0	0.0	0.0	0.0	0.0	1.0	1.0	1.0	1.0	1.0	1.0	1.0	1.0	0.8444444	0.16666667	0.5714286	0.16666667	0.625	0.16666667	0.09090909	0.0	1.0	1.0	1.0	1.0	1.0	1.0	1.0	1.0	0.0	0.0
0.91999996	0.6666667	0.75	0.6666667	0.8	0.6666667	0.5	0.0	0.0	0.0	0.0	0.0	0.0	0.0	0.0	0.0	0.0	0.0	0.0	0.0	0.0	0.0	0.0	0.0	1.0	1.0	1.0	1.0	1.0	1.0	1.0	1.0	0.68333334	0.0	0.2857143	0.0	0.5	0.0	0.0	0.0	1.0	1.0	1.0	1.0	1.0	1.0	1.0	1.0	1.0	1.0
0.0	0.0	0.0	0.0	0.0	0.0	0.0	0.0	0.47222224	0.0	0.0	0.0	0.16666667	0.0	0.0	0.0	1.0	1.0	1.0	1.0	1.0	1.0	1.0	1.0	1.0	1.0	1.0	1.0	1.0	1.0	1.0	1.0	0.8	0.16666667	0.42857143	0.16666667	0.625	0.16666667	0.09090909	0.0	0.4888889	0.0	0.0	0.0	0.1	0.0	0.0	0.0	1.0	1.0
0.45555556	0.0	0.0	0.0	0.0	0.0	0.0	0.0	0.0	0.0	0.0	0.0	0.0	0.0	0.0	0.0	0.0	0.0	0.0	0.0	0.0	0.0	0.0	0.0	1.0	1.0	1.0	1.0	1.0	1.0	1.0	1.0	0.8666667	0.16666667	0.42857143	0.16666667	0.625	0.16666667	0.09090909	0.0	0.5357143	0.0	0.0	0.0	0.14285715	0.0	0.0	0.0	0.0	0.0
0.0	0.0	0.0	0.0	0.0	0.0	0.0	0.0	0.0	0.0	0.0	0.0	0.0	0.0	0.0	0.0	0.0	0.0	0.0	0.0	0.0	0.0	0.0	0.0	1.0	1.0	1.0	1.0	1.0	1.0	1.0	1.0	0.95	0.5	0.71428573	0.5	0.875	0.5	0.33333334	0.0	1.0	1.0	1.0	1.0	1.0	1.0	1.0	1.0	0.6666667	0.0
0.44761905	0.0	0.0	0.0	0.0	0.0	0.0	0.0	0.6333333	0.0	0.0	0.0	0.4	0.0	0.0	0.0	1.0	1.0	1.0	1.0	1.0	1.0	1.0	1.0	1.0	1.0	1.0	1.0	1.0	1.0	1.0	1.0	0.8	0.16666667	0.42857143	0.16666667	0.625	0.16666667	0.09090909	0.0	0.5	0.0	0.0	0.0	0.22222222	0.0	0.0	0.0	0.0	0.0
0.0	0.0	0.0	0.0	0.0	0.0	0.0	0.0	0.5777778	0.0	0.22222222	0.0	0.33333334	0.0	0.0	0.0	1.0	1.0	1.0	1.0	1.0	1.0	1.0	1.0	1.0	1.0	1.0	1.0	1.0	1.0	1.0	1.0	0.45833334	0.28867513	0.4	0.25	0.5	0.25	0.14285715	0.0	0.42857143	0.0	0.0	0.0	0.14285715	0.0	0.0	0.0	0.0	0.0
0.9875	0.91287094	0.9230769	0.90909094	0.875	0.90909094	0.8333333	0.0	1.0	1.0	1.0	1.0	1.0	1.0	1.0	1.0	1.0	1.0	1.0	1.0	1.0	1.0	1.0	1.0	1.0	1.0	1.0	1.0	1.0	1.0	1.0	1.0	0.59722227	0.57735026	0.6	0.5	0.5	0.5	0.33333334	0.0	0.0	0.0	0.0	0.0	0.0	0.0	0.0	0.0	0.6666667	0.0
0.4642857	0.0	0.0	0.0	0.14285715	0.0	0.0	0.0	0.5777778	0.0	0.0	0.0	0.16666667	0.0	0.0	0.0	1.0	1.0	1.0	1.0	1.0	1.0	1.0	1.0	1.0	1.0	1.0	1.0	1.0	1.0	1.0	1.0	0.59722227	0.57735026	0.6	0.5	0.5	0.5	0.33333334	0.0	0.53968257	0.0	0.0	0.0	0.2857143	0.0	0.0	0.0	0.0	0.0
0.5238095	0.0	0.16666667	0.0	0.14285715	0.0	0.0	0.0	0.5888889	0.0	0.0	0.0	0.16666667	0.0	0.0	0.0	1.0	1.0	1.0	1.0	1.0	1.0	1.0	1.0	1.0	1.0	1.0	1.0	1.0	1.0	1.0	1.0	0.59722227	0.28867513	0.4	0.25	0.5	0.25	0.14285715	0.0	0.54761904	0.0	0.0	0.0	0.14285715	0.0	0.0	0.0	0.0	0.0
0.64285713	0.0	0.18181819	0.0	0.2857143	0.0	0.0	0.0	0.0	0.0	0.0	0.0	0.0	0.0	0.0	0.0	0.0	0.0	0.0	0.0	0.0	0.0	0.0	0.0	1.0	1.0	1.0	1.0	1.0	1.0	1.0	1.0	0.8222222	0.33333334	0.5714286	0.33333334	0.75	0.33333334	0.2	0.0	0.46697748	0.0	0.0	0.0	0.18181819	0.0	0.0	0.0	0.0	0.0
0.53968257	0.0	0.0	0.0	0.14285715	0.0	0.0	0.0	0.0	0.0	0.0	0.0	0.0	0.0	0.0	0.0	1.0	1.0	1.0	1.0	1.0	1.0	1.0	1.0	1.0	1.0	1.0	1.0	1.0	1.0	1.0	1.0	0.8666667	0.33333334	0.5714286	0.33333334	0.75	0.33333334	0.2	0.0	0.6029915	0.14213382	0.35714287	0.13793103	0.45	0.13793103	0.074074075	0.0	0.0	0.0
0.5	0.0	0.0	0.0	0.22222222	0.0	0.0	0.0	0.4416667	0.0	0.0	0.0	0.125	0.0	0.0	0.0	1.0	1.0	1.0	1.0	1.0	1.0	1.0	1.0	1.0	1.0	1.0	1.0	1.0	1.0	1.0	1.0	0.94166666	0.5	0.71428573	0.5	0.875	0.5	0.33333334	0.0	0.5662393	0.0	0.0625	0.0	0.20833333	0.0	0.0	0.0	0.0	0.0
0.38888893	0.0	0.0	0.0	0.0	0.0	0.0	0.0	0.52727276	0.0	0.0	0.0	0.18181819	0.0	0.0	0.0	0.0	0.0	0.0	0.0	0.0	0.0	0.0	0.0	1.0	1.0	1.0	1.0	1.0	1.0	1.0	1.0	0.8666667	0.33333334	0.5714286	0.33333334	0.75	0.33333334	0.2	0.0	0.50106835	0.0	0.15384616	0.0	0.25	0.0	0.0	0.0	0.0	0.0
0.5555556	0.0	0.0	0.0	0.125	0.0	0.0	0.0	0.8	0.0	0.25	0.0	0.5	0.0	0.0	0.0	1.0	1.0	1.0	1.0	1.0	1.0	1.0	1.0	1.0	1.0	1.0	1.0	1.0	1.0	1.0	1.0	0.8	0.16666667	0.46153846	0.16666667	0.625	0.16666667	0.09090909	0.0	0.46883878	0.0	0.0	0.0	0.21052632	0.0	0.0	0.0	0.0	0.0
0.41666666	0.0	0.14285715	0.0	0.0	0.0	0.0	0.0	0.5555556	0.0	0.2	0.0	0.0	0.0	0.0	0.0	0.0	0.0	0.0	0.0	0.0	0.0	0.0	0.0	1.0	1.0	1.0	1.0	1.0	1.0	1.0	1.0	0.8222222	0.33333334	0.5714286	0.33333334	0.75	0.33333334	0.2	0.0	0.625731	0.0	0.08695652	0.0	0.2631579	0.0	0.0	0.0	0.0	0.0
0.625	0.0	0.0	0.0	0.25	0.0	0.0	0.0	0.5317461	0.0	0.0	0.0	0.14285715	0.0	0.0	0.0	1.0	1.0	1.0	1.0	1.0	1.0	1.0	1.0	1.0	1.0	1.0	1.0	1.0	1.0	1.0	1.0	0.8	0.16666667	0.46153846	0.16666667	0.625	0.16666667	0.09090909	0.0	0.3859649	0.0	0.0	0.0	0.15789473	0.0	0.0	0.0	0.0	0.0
0.6011905	0.0	0.0	0.0	0.25	0.0	0.0	0.0	0.44444445	0.0	0.0	0.0	0.0	0.0	0.0	0.0	1.0	1.0	1.0	1.0	1.0	1.0	1.0	1.0	1.0	1.0	1.0	1.0	1.0	1.0	1.0	1.0	0.8666667	0.14433756	0.5	0.18181819	0.625	0.18181819	0.1	0.0	0.5008354	0.0	0.16666667	0.0	0.1904762	0.0	0.0	0.0	0.0	0.0
0.5694445	0.0	0.0	0.0	0.22222222	0.0	0.0	0.0	1.0	1.0	1.0	1.0	1.0	1.0	1.0	1.0	0.0	0.0	0.0	0.0	0.0	0.0	0.0	0.0	1.0	1.0	1.0	1.0	1.0	1.0	1.0	1.0	0.6666667	0.0	0.2857143	0.0	0.5	0.0	0.0	0.0	1.0	1.0	1.0	1.0	1.0	1.0	1.0	1.0	0.0	0.0
0.5833333	0.0	0.14285715	0.0	0.125	0.0	0.0	0.0	0.33333334	0.0	0.0	0.0	0.0	0.0	0.0	0.0	0.0	0.0	0.0	0.0	0.0	0.0	0.0	0.0	1.0	1.0	1.0	1.0	1.0	1.0	1.0	1.0	0.8222222	0.33333334	0.61538464	0.33333334	0.75	0.33333334	0.2	0.0	0.45555556	0.0	0.0	0.0	0.16666667	0.0	0.0	0.0	0.0	0.0
0.38333333	0.0	0.0	0.0	0.125	0.0	0.0	0.0	0.5119048	0.0	0.0	0.0	0.125	0.0	0.0	0.0	1.0	1.0	1.0	1.0	1.0	1.0	1.0	1.0	1.0	1.0	1.0	1.0	1.0	1.0	1.0	1.0	0.93333334	0.5	0.71428573	0.5	0.875	0.5	0.33333334	0.0	0.45555556	0.0	0.0	0.0	0.16666667	0.0	0.0	0.0	0.0	0.0
0.5119048	0.0	0.0	0.0	0.125	0.0	0.0	0.0	0.47222224	0.0	0.0	0.0	0.125	0.0	0.0	0.0	1.0	1.0	1.0	1.0	1.0	1.0	1.0	1.0	1.0	1.0	1.0	1.0	1.0	1.0	1.0	1.0	0.90833336	0.5	0.71428573	0.5	0.875	0.5	0.33333334	0.0	0.4416667	0.0	0.0	0.0	0.0	0.0	0.0	0.0	0.0	0.0
0.5	0.0	0.0	0.0	0.125	0.0	0.0	0.0	1.0	1.0	1.0	1.0	1.0	1.0	1.0	1.0	1.0	1.0	1.0	1.0	1.0	1.0	1.0	1.0	1.0	1.0	1.0	1.0	1.0	1.0	1.0	1.0	0.6666667	0.0	0.2857143	0.0	0.5	0.0	0.0	0.0	1.0	1.0	1.0	1.0	1.0	1.0	1.0	1.0	0.0	0.0
0.5648148	0.0	0.14285715	0.0	0.44444445	0.0	0.0	0.0	0.36111113	0.0	0.0	0.0	0.125	0.0	0.0	0.0	1.0	1.0	1.0	1.0	1.0	1.0	1.0	1.0	1.0	1.0	1.0	1.0	1.0	1.0	1.0	1.0	0.8222222	0.33333334	0.5714286	0.33333334	0.75	0.33333334	0.2	0.0	0.6047619	0.0	0.11764706	0.0	0.14285715	0.0	0.0	0.0	0.0	0.0
0.4900794	0.0	0.15384616	0.0	0.25	0.0	0.0	0.0	0.5	0.0	0.15384616	0.0	0.25	0.0	0.0	0.0	0.0	0.0	0.0	0.0	0.0	0.0	0.0	0.0	1.0	1.0	1.0	1.0	1.0	1.0	1.0	1.0	0.90833336	0.5	0.71428573	0.5	0.875	0.5	0.33333334	0.0	0.44761905	0.0	0.0	0.0	0.0	0.0	0.0	0.0	0.0	0.0
0.38333333	0.0	0.0	0.0	0.125	0.0	0.0	0.0	0.6333333	0.0	0.0	0.0	0.3	0.0	0.0	0.0	0.0	0.0	0.0	0.0	0.0	0.0	0.0	0.0	1.0	1.0	1.0	1.0	1.0	1.0	1.0	1.0	0.8222222	0.33333334	0.5714286	0.33333334	0.75	0.33333334	0.2	0.0	0.52727276	0.0	0.0	0.0	0.09090909	0.0	0.0	0.0	0.0	0.0
0.5777778	0.0	0.0	0.0	0.16666667	0.0	0.0	0.0	0.4416667	0.0	0.0	0.0	0.125	0.0	0.0	0.0	0.0	0.0	0.0	0.0	0.0	0.0	0.0	0.0	1.0	1.0	1.0	1.0	1.0	1.0	1.0	1.0	0.8444444	0.33333334	0.5714286	0.33333334	0.75	0.33333334	0.2	0.0	0.41666666	0.0	0.0	0.0	0.0	0.0	0.0	0.0	1.0	1.0
0.96190476	0.4472136	0.72727275	0.44444445	0.85714287	0.44444445	0.2857143	0.0	0.5619047	0.0	0.0	0.0	0.14285715	0.0	0.0	0.0	1.0	1.0	1.0	1.0	1.0	1.0	1.0	1.0	1.0	1.0	1.0	1.0	1.0	1.0	1.0	1.0	0.8222222	0.33333334	0.5714286	0.33333334	0.75	0.33333334	0.2	0.0	0.49074075	0.0	0.13333334	0.0	0.11111111	0.0	0.0	0.0	1.0	1.0
0.5238095	0.0	0.0	0.0	0.14285715	0.0	0.0	0.0	0.0	0.0	0.0	0.0	0.0	0.0	0.0	0.0	0.0	0.0	0.0	0.0	0.0	0.0	0.0	0.0	0.0	0.0	0.0	0.0	0.0	0.0	0.0	0.0	0.8666667	0.33333334	0.5	0.33333334	0.75	0.33333334	0.2	0.0	0.54989105	0.0	0.0	0.0	0.23529412	0.0	0.0	0.0	0.5370371	0.0
0.5238095	0.0	0.0	0.0	0.14285715	0.0	0.0	0.0	1.0	1.0	1.0	1.0	1.0	1.0	1.0	1.0	0.0	0.0	0.0	0.0	0.0	0.0	0.0	0.0	0.0	0.0	0.0	0.0	0.0	0.0	0.0	0.0	0.9583334	0.5	0.6666667	0.5	0.875	0.5	0.33333334	0.0	0.9434833	0.73029673	0.72	0.6956522	0.5882353	0.6956522	0.53333336	0.0	0.0	0.0
[truncated: 1,930 more rows]
[truncated: 39 more columns]
