# Supplementary material for: Record linkage of banks and municipalities through multiple criteria and neural networks
Source: PeerJ Comput Sci. 2020 Feb 24;6:e258. doi: 10.7717/peerj-cs.258 (PMC7924437; doi:10.7717/peerj-cs.258)
Supplement: Supplemental Information 4 — Java and Python code to perform Record Linkage as described in the paper. Please refer to the READ_ME file. [file peerj-cs-06-258-s004.zip › RecordLinkagePaper/dataset/RL-data/batch.sql]

-- Get-Content batch.sql | .\sqlite3.exe RecordLinkage.db
DROP TABLE IF EXISTS TAB_A;
DROP TABLE IF EXISTS TAB_B;
DROP TABLE IF EXISTS PRE_TAB_A;
DROP TABLE IF EXISTS PRE_TAB_B;
DROP TABLE IF EXISTS PAIRS_PRE_TAB_A_PRE_TAB_B;

CREATE TABLE TAB_A (
--   ROWID NUMERIC(12),
   COD_FIS CHAR(16),
   NOM CHAR(32),
   COG CHAR(32),
   SEX CHAR(1),
   STATO_NAS CHAR(16),
   PROV_COM_NAS CHAR(30),
   COM_NAS CHAR(30),
   ANNO_NAS CHAR(4),
   MESE_NAS CHAR(2),
   GIORNO_NAS CHAR(2),
   -- DOMICILIO
   PROV_COM_DOM CHAR(30),
   IND_DOM CHAR(50),
   NUM_CIV_DOM CHAR(4),
   CAP_DOM CHAR(5),
   -- ALTRO
   TELEFONO CHAR(12)
);

CREATE TABLE TAB_B (
--   ROWID NUMERIC(12),
   CODICE_FISCALE CHAR(16),
   INTESTAZIONE_B CHAR(32),
   INTESTAZIONE_A CHAR(32),
   SESSO CHAR(1),
   NAZIONALITA CHAR(16),
   PROVINCIA_NASC CHAR(30),
   DESCR_COM_NASC CHAR(30),
   DATA_NASCITA CHAR(10),
   -- RESIDENZA
   PROVINCIA_RES CHAR(30),
   VIA_RES CHAR(50),
   CAP_RES CHAR(5),
   -- ALTRO
   CC_TELEFONO CHAR(2),
   NR_TELEFONO CHAR(10)
);

CREATE TABLE PRE_TAB_A (
    PK CHAR (12),
    CODICE_FISCALE CHAR (16),
    NOME CHAR (13),
    COGNOME CHAR (12),
    SESSO CHAR (1),
    STATO_NASCITA CHAR (14),
    DATA_NASCITA CHAR (10),
    COMUNE_NASCITA CHAR (28),
    PROVINCIA_NASCITA CHAR (24),
    INDIRIZZO CHAR (28),
    CAP CHAR (5),
    PROVINCIA CHAR (24),
    TELEFONO CHAR (20)
);
CREATE TABLE PRE_TAB_B (
    PK CHAR (12),
    CODICE_FISCALE CHAR (16),
    NOME CHAR (13),
    COGNOME CHAR (12),
    SESSO CHAR (1),
    STATO_NASCITA CHAR (14),
    DATA_NASCITA CHAR (10),
    COMUNE_NASCITA CHAR (28),
    PROVINCIA_NASCITA CHAR (24),
    INDIRIZZO CHAR (28),
    CAP CHAR (5),
    PROVINCIA CHAR (24),
    TELEFONO CHAR (20)
);

CREATE TABLE PAIRS_PRE_TAB_A_PRE_TAB_B (
    LPK CHAR (12),
    RPK CHAR (12)
);

.mode csv
.separator ;
.import tables/TAB_A.csv TAB_A
.import tables/TAB_B.csv TAB_B

.import preprocessing/PRE_TAB_A.csv PRE_TAB_A
.import preprocessing/PRE_TAB_B.csv PRE_TAB_B

.import indexing/PAIRS_PRE_TAB_A_PRE_TAB_B.csv PAIRS_PRE_TAB_A_PRE_TAB_B
.exit
