# Supplementary material for: Record linkage of banks and municipalities through multiple criteria and neural networks
Source: PeerJ Comput Sci. 2020 Feb 24;6:e258. doi: 10.7717/peerj-cs.258 (PMC7924437; doi:10.7717/peerj-cs.258)
Supplement: Supplemental Information 4 — Java and Python code to perform Record Linkage as described in the paper. Please refer to the READ_ME file. [file peerj-cs-06-258-s004.zip › RecordLinkagePaper/dataset/RL-data/indexing/PAIRS_PRE_TAB_A_PRE_TAB_B.CSV]

1	2
1	527
1	59
1	735
10	208
10	250
10	263
10	583
10	845
10	911
100	278
100	825
1000	1000
1000	712
1000	779
101	101
101	140
101	243
101	733
101	808
101	943
102	365
102	435
102	538
102	56
103	179
103	182
103	91
104	159
105	923
106	164
106	22
106	602
106	638
106	675
106	689
106	710
107	534
108	238
11	559
110	16
110	318
110	390
110	431
110	440
110	6
110	66
110	767
110	78
111	215
111	398
112	185
112	379
112	407
112	591
112	618
112	65
112	898
113	372
113	55
114	170
114	662
114	937
115	239
115	288
115	448
115	772
116	490
116	612
116	755
116	916
117	445
118	763
119	608
119	756
12	18
12	256
12	309
12	35
12	617
12	88
121	116
121	136
121	319
121	416
121	601
121	771
121	811
122	328
122	519
122	688
122	925
123	27
124	164
124	22
124	602
124	638
124	675
124	689
124	710
125	249
125	393
126	190
126	443
126	621
126	736
126	970
127	226
127	433
127	836
129	152
129	304
129	581
129	590
129	793
129	807
13	152
13	304
13	581
13	590
13	793
13	807
130	29
130	42
130	697
131	185
131	379
131	407
131	591
131	618
131	65
132	161
132	187
132	560
132	615
132	651
132	662
132	664
132	740
132	751
132	789
132	957
132	979
134	504
135	223
135	498
135	67
135	814
135	898
136	525
136	63
136	798
136	894
136	900
136	965
137	335
138	100
138	335
138	989
139	734
14	126
14	796
140	147
140	37
140	964
141	194
141	76
141	990
141	996
142	419
142	89
142	900
143	552
143	577
144	111
144	191
144	791
144	94
145	289
145	325
145	546
145	925
145	953
146	122
146	310
146	495
146	915
147	788
148	268
149	230
149	368
149	413
149	778
149	947
149	971
149	982
15	484
15	647
150	217
150	235
150	4
150	50
150	578
150	661
150	717
150	8
150	889
150	903
151	356
151	574
151	589
151	630
152	213
152	248
152	257
152	286
152	747
152	794
152	838
152	992
153	208
153	250
153	263
153	583
153	845
153	911
155	308
155	699
155	80
155	869
155	99
156	205
156	267
156	488
157	426
157	446
157	80
157	822
157	936
158	229
158	684
159	102
159	524
159	847
159	951
16	946
160	278
160	825
161	30
161	568
161	714
161	741
161	786
162	301
162	815
163	116
163	319
163	416
163	601
163	771
163	811
164	230
164	368
164	413
164	778
164	947
164	971
164	982
165	899
165	980
166	142
166	209
166	529
168	167
168	202
168	231
168	465
168	732
168	796
171	241
171	368
171	831
171	9
172	187
172	560
172	615
172	651
172	740
172	751
172	789
172	957
172	979
173	608
173	756
174	68
174	777
174	785
175	53
175	644
175	821
175	87
176	456
176	707
176	938
177	112
177	245
177	507
178	875
179	58
18	223
18	498
18	67
18	814
18	898
180	373
180	585
181	724
182	27
183	41
183	93
184	478
184	694
184	90
185	321
185	539
185	595
185	599
186	124
186	195
186	627
186	820
188	283
19	491
19	726
19	813
19	999
191	136
191	287
191	489
191	683
191	85
192	179
192	182
192	91
193	455
195	230
195	368
195	413
195	778
195	947
195	971
195	982
196	923
197	472
197	877
198	191
198	219
198	246
198	804
198	913
2	345
2	730
2	968
20	298
20	508
20	829
201	184
201	268
202	238
202	282
202	79
202	872
203	330
203	475
204	123
205	198
205	417
205	542
205	569
205	648
205	653
205	75
205	82
206	111
206	116
206	191
206	319
206	416
206	601
206	771
206	791
206	811
206	94
207	208
207	250
207	263
207	583
207	845
207	911
208	412
208	573
208	800
209	444
209	641
21	276
21	338
21	625
210	126
212	475
213	124
213	195
213	627
213	820
214	192
214	34
214	354
214	401
214	48
214	501
214	60
214	624
214	665
214	885
214	907
215	358
216	471
216	532
216	535
217	211
217	582
219	159
22	526
22	857
221	129
224	444
224	641
226	174
226	57
226	956
227	43
227	496
227	773
228	499
229	116
229	319
229	416
229	601
229	771
229	811
23	161
23	471
23	532
23	535
23	664
230	120
230	350
230	654
230	691
230	878
230	945
231	239
231	288
231	448
231	772
232	588
232	880
233	103
233	783
234	266
234	803
234	830
234	939
236	152
236	304
236	581
236	590
236	793
236	807
237	141
237	453
237	458
237	483
237	677
237	782
237	859
238	162
238	251
238	331
238	96
239	423
240	183
240	570
240	571
240	693
240	850
241	185
241	379
241	407
241	591
241	618
241	65
242	753
244	373
244	585
246	300
246	521
246	812
247	753
248	102
248	191
248	219
248	246
248	470
248	825
248	913
249	344
249	381
249	761
25	40
25	905
250	141
250	453
250	458
250	483
250	677
250	782
250	859
251	25
251	598
252	275
253	366
253	466
253	960
254	132
254	436
254	442
254	514
254	762
254	94
256	646
256	73
257	344
257	381
257	761
258	464
258	580
259	132
259	436
259	442
259	514
259	762
259	793
259	94
26	455
26	477
26	913
260	356
260	574
260	589
261	367
262	659
262	660
263	28
264	116
264	319
264	416
264	601
264	771
264	811
265	337
265	418
265	961
265	995
267	28
268	118
268	403
268	556
268	810
268	922
269	187
269	560
269	615
269	651
269	740
269	751
269	789
269	957
269	979
27	163
27	543
270	472
270	877
271	342
271	843
271	866
271	972
271	984
271	993
272	357
272	506
272	680
272	931
272	932
273	632
275	659
275	660
276	122
276	310
276	495
276	915
277	160
277	330
277	54
277	690
277	729
277	806
277	973
279	216
28	337
28	418
28	961
28	995
280	545
281	275
281	470
282	168
282	635
282	776
282	856
283	273
283	296
283	526
283	750
284	525
284	63
284	798
284	894
284	965
286	26
286	382
286	513
286	64
286	71
286	883
286	888
288	641
288	763
289	161
289	216
289	444
289	603
289	641
289	832
29	923
290	26
290	382
290	513
290	64
290	71
290	883
290	888
291	426
291	446
291	822
291	936
292	423
294	272
294	293
294	62
294	787
295	613
295	615
295	631
295	729
296	486
296	537
297	425
297	780
297	941
298	187
298	560
298	615
298	651
298	740
298	751
298	789
298	957
298	979
299	253
299	364
299	805
30	116
30	319
30	416
30	601
30	771
30	811
301	355
301	462
302	929
303	101
303	140
303	243
303	733
303	808
303	943
304	261
304	592
304	593
304	594
304	962
304	983
305	125
305	881
306	40
306	905
307	300
307	521
307	812
308	134
308	485
308	685
309	194
309	396
309	76
309	990
309	996
31	152
31	304
31	581
31	590
31	793
31	807
310	68
310	777
310	785
311	378
311	45
313	923
314	130
314	628
314	723
314	725
314	897
314	940
315	179
315	182
315	91
316	162
316	251
316	331
316	96
317	373
317	585
317	723
318	154
318	834
318	953
319	131
32	659
32	660
320	112
320	245
320	507
321	266
321	803
321	830
321	939
322	119
322	739
323	10
323	178
324	184
324	228
325	144
325	38
325	510
325	620
325	828
325	976
326	223
326	498
326	67
326	814
326	898
327	136
327	287
327	394
327	489
327	683
327	85
329	157
329	204
329	224
329	32
329	670
329	687
329	868
329	918
329	978
33	215
33	398
332	307
332	314
332	428
332	686
332	882
333	722
333	804
333	890
334	102
334	524
334	847
334	951
336	343
337	77
337	842
338	229
338	684
339	923
34	545
340	357
340	506
340	680
340	931
340	932
340	959
341	218
342	173
343	141
343	453
343	458
343	483
343	677
343	782
343	859
344	270
344	352
344	745
345	98
346	434
346	536
346	614
346	84
347	113
347	315
348	183
348	570
348	571
348	693
348	850
349	491
349	726
349	813
349	999
35	273
35	296
35	750
350	140
352	11
352	392
352	988
354	202
354	313
354	363
354	630
354	860
356	124
356	195
356	627
356	820
357	339
357	704
357	977
358	632
359	1
359	734
361	233
361	360
361	606
361	914
362	249
362	393
362	992
363	623
363	642
363	801
363	961
364	139
364	290
364	974
365	525
365	63
365	798
365	894
365	965
368	444
368	641
37	156
37	605
37	650
37	826
37	921
37	942
370	201
370	332
371	38
371	486
371	487
371	537
371	607
371	656
371	902
372	232
372	758
373	505
374	722
374	804
374	890
375	139
375	290
375	974
377	372
377	55
379	306
379	841
379	9
380	141
380	453
380	458
380	483
380	677
380	782
380	859
381	341
381	387
381	479
381	49
381	617
381	768
381	851
381	961
382	553
382	678
382	862
383	269
383	795
384	154
384	834
384	953
385	123
387	763
388	145
388	264
388	371
388	823
389	449
389	550
389	748
390	117
390	169
390	197
390	3
390	399
390	429
390	557
390	565
390	759
391	170
391	662
391	937
392	337
392	418
392	932
392	995
393	129
394	227
394	408
395	632
396	308
396	699
396	80
396	869
396	906
396	99
397	150
397	171
397	277
397	376
397	595
397	637
398	491
398	726
398	813
398	999
399	281
399	468
4	321
4	539
4	595
4	599
40	346
40	349
40	604
40	656
40	673
40	97
400	156
400	605
400	650
400	826
400	921
400	942
401	221
401	450
401	469
401	966
402	955
403	150
403	171
403	232
403	277
403	376
403	637
404	193
404	405
404	705
404	752
404	83
404	835
405	30
405	568
405	714
405	741
405	786
406	305
406	70
407	230
407	368
407	413
407	778
407	947
407	971
407	982
408	198
408	417
408	542
408	569
408	648
408	653
408	75
408	82
409	419
409	89
409	900
41	143
41	236
41	451
410	441
410	902
411	298
411	508
411	829
412	923
413	492
413	720
413	816
413	876
414	724
415	216
415	840
416	40
416	905
417	929
419	26
419	382
419	513
419	64
419	71
419	883
419	888
42	118
42	403
42	556
42	810
42	922
421	307
421	314
421	337
421	428
421	686
421	882
422	377
422	460
422	477
422	763
422	861
422	887
422	913
423	274
423	477
423	797
423	858
423	895
424	396
424	494
424	671
425	322
425	504
425	930
426	126
427	223
427	498
427	67
427	814
427	898
429	232
429	758
429	970
43	206
43	474
43	503
43	695
430	128
430	359
430	561
430	682
430	906
431	15
431	569
432	734
433	30
433	568
433	714
433	741
433	786
434	456
434	707
434	938
435	215
435	398
436	663
436	969
437	281
437	468
438	232
438	576
438	758
439	544
439	819
440	126
441	307
441	314
441	428
441	686
441	882
443	125
443	881
444	374
445	205
445	267
445	488
446	18
446	256
446	309
446	35
446	617
446	88
447	949
448	372
448	55
45	116
45	319
45	416
45	601
45	771
45	811
450	163
450	543
451	274
451	477
451	797
451	858
451	895
452	46
452	840
455	426
455	446
455	587
455	822
455	936
457	553
457	678
457	862
458	103
458	184
458	783
458	791
46	179
460	180
460	262
460	389
460	421
460	713
460	958
464	289
464	68
464	777
464	785
464	924
466	202
466	313
466	363
466	630
466	860
467	341
467	387
467	479
467	49
467	768
467	851
467	961
468	470
47	223
47	498
47	67
47	814
47	898
470	270
470	352
470	745
471	471
471	532
471	535
473	727
474	170
474	662
474	801
474	937
475	230
475	368
475	413
475	778
475	947
475	971
475	982
476	273
476	296
476	750
477	26
477	382
477	513
477	64
477	71
477	883
477	888
478	202
478	313
478	363
478	368
478	630
478	860
478	9
479	40
479	905
48	107
48	221
48	450
48	469
48	966
481	26
481	382
481	513
481	64
481	71
481	883
481	888
482	137
482	347
482	415
482	51
482	706
483	266
483	383
483	803
483	830
483	939
484	194
484	76
484	990
484	996
485	21
485	509
486	12
486	7
486	718
486	719
487	163
487	543
488	167
488	231
488	732
488	796
489	58
49	949
491	111
491	191
491	215
491	398
491	791
491	94
492	215
492	398
492	804
493	172
494	278
494	825
497	698
498	77
498	842
499	116
499	319
499	416
499	601
499	771
499	811
5	102
5	219
5	470
5	69
5	825
50	252
50	746
500	553
500	678
500	862
501	391
501	501
501	562
501	701
501	879
502	112
502	245
502	507
502	922
502	993
503	112
503	245
503	507
504	132
504	275
504	431
504	436
504	442
504	504
504	505
504	514
504	762
504	930
504	94
505	275
505	431
505	504
505	505
505	930
509	301
509	815
51	548
51	952
513	525
513	63
513	798
513	894
513	965
514	161
514	265
514	385
514	44
514	870
514	969
515	899
515	980
516	504
517	517
518	28
518	519
519	328
519	519
519	688
519	925
52	266
52	593
52	803
52	830
52	939
521	123
523	523
525	170
525	662
525	937
526	484
526	647
527	170
527	662
527	937
528	190
528	443
528	621
528	736
528	970
529	298
529	508
529	829
53	40
53	905
530	530
530	98
531	98
532	533
532	923
533	282
533	533
533	79
533	872
534	374
534	534
534	898
535	434
535	536
535	614
535	84
536	434
536	536
536	614
536	622
536	84
537	38
537	434
537	487
537	536
537	607
537	614
537	656
537	84
537	902
538	18
538	365
538	435
538	538
538	56
539	321
539	539
539	595
539	599
54	239
54	288
54	448
54	772
540	145
540	264
540	371
540	823
541	542
542	101
542	140
542	243
542	542
542	733
542	808
542	943
543	163
543	543
544	410
544	544
546	298
546	508
546	829
547	549
548	186
548	278
548	549
549	278
549	549
549	86
55	12
55	125
55	357
55	734
55	881
550	280
551	471
551	532
551	535
551	551
552	544
552	819
554	554
554	834
555	247
555	265
555	329
555	555
555	587
555	920
556	118
556	403
556	556
556	810
556	922
558	5
558	558
558	901
559	312
559	362
559	575
559	587
56	734
560	187
560	560
560	615
560	651
560	740
560	751
560	789
560	957
560	979
561	128
561	359
561	561
561	682
561	906
562	356
562	574
562	589
563	192
563	34
563	354
563	401
563	48
563	501
563	563
563	60
563	624
563	665
563	885
563	907
566	566
568	101
568	140
568	243
568	568
568	733
568	808
568	943
570	183
570	570
570	571
570	693
570	850
571	183
571	570
571	571
571	693
571	850
572	572
573	20
573	576
573	607
573	610
574	712
574	779
575	348
575	575
575	611
575	674
575	711
576	20
576	573
576	576
576	607
576	610
577	573
578	217
578	235
578	4
578	50
578	578
578	661
578	717
578	8
578	889
578	903
579	358
58	337
58	418
58	995
580	185
580	379
580	407
580	591
580	618
580	65
581	722
581	804
581	890
582	582
583	337
583	418
583	583
583	995
585	373
585	531
585	585
586	119
586	739
587	586
588	103
588	588
588	783
588	946
589	301
589	589
589	815
590	590
591	152
591	304
591	581
591	589
591	590
591	793
591	807
592	152
592	304
592	581
592	590
592	617
592	793
592	807
593	744
594	722
594	804
594	890
595	202
595	313
595	363
595	595
595	630
595	860
596	615
597	100
597	516
597	846
597	866
597	989
598	357
598	506
598	680
598	931
598	932
599	321
599	539
599	595
599	599
599	600
6	25
6	580
6	598
60	471
60	532
60	535
60	618
600	17
600	388
600	400
600	636
600	928
600	963
601	499
602	20
602	256
602	602
603	445
604	124
604	195
604	627
604	820
605	156
605	605
605	650
605	826
605	921
605	942
606	606
607	552
607	577
608	20
608	576
608	607
608	610
609	20
609	576
609	607
609	610
61	781
610	41
610	93
611	39
611	926
612	39
612	926
613	39
613	926
613	970
614	301
614	815
615	140
615	187
615	560
615	612
615	615
615	651
615	730
615	732
615	740
615	751
615	789
615	957
615	979
616	419
616	89
616	900
617	334
617	617
617	641
617	855
618	846
619	425
619	780
619	941
62	208
62	250
62	263
62	583
62	845
62	911
620	157
620	204
620	224
620	32
620	620
620	670
620	687
620	868
620	918
620	978
621	190
621	443
621	621
621	736
621	970
622	536
622	553
622	622
622	678
622	862
623	216
624	298
624	508
624	829
625	33
627	181
627	212
627	634
627	696
627	742
628	189
628	463
628	480
628	628
629	189
629	463
629	480
63	128
63	359
63	561
63	682
63	906
630	394
630	630
630	753
631	282
631	762
631	79
631	872
632	172
632	490
632	612
632	755
632	916
634	634
636	341
636	387
636	479
636	49
636	768
636	851
636	961
637	17
637	388
637	400
637	636
637	928
637	963
638	30
638	568
638	714
638	741
638	786
640	173
640	640
641	341
641	387
641	479
641	49
641	640
641	768
641	851
641	961
642	623
642	642
642	801
646	729
647	623
647	642
647	801
648	353
648	649
649	289
649	959
650	167
650	231
650	650
650	732
650	796
651	192
651	34
651	354
651	401
651	48
651	501
651	60
651	624
651	665
651	885
651	907
652	237
652	566
652	950
653	26
653	382
653	513
653	64
653	653
653	71
653	883
653	888
654	120
654	350
654	654
654	655
654	691
654	878
654	945
655	525
655	63
655	655
655	798
655	894
655	965
657	152
657	304
657	581
657	590
657	793
657	807
658	659
658	660
659	211
659	582
659	848
660	659
660	660
661	659
661	660
661	661
662	5
662	558
662	901
663	129
664	161
664	265
664	326
664	385
664	44
664	870
664	969
665	192
665	34
665	354
665	401
665	48
665	501
665	60
665	624
665	665
665	885
665	907
666	666
666	763
667	11
667	392
667	666
667	988
668	137
668	347
668	415
668	51
668	706
669	669
669	763
67	946
670	108
670	324
670	564
670	640
670	668
670	802
670	827
670	92
671	439
671	738
671	863
672	157
672	204
672	224
672	32
672	670
672	687
672	868
672	918
672	978
673	325
673	546
674	203
674	692
675	675
676	281
676	468
676	676
677	278
677	677
677	825
678	278
678	678
678	825
678	866
679	207
679	375
679	380
679	679
68	217
68	235
68	4
68	50
68	578
68	661
68	717
68	8
68	889
68	903
680	357
680	506
680	680
680	931
680	932
681	25
681	598
681	680
682	344
682	381
682	761
683	113
683	315
684	187
684	560
684	615
684	651
684	740
684	751
684	789
[truncated: 1,404 more rows]
