# Supplementary material for: Record linkage of banks and municipalities through multiple criteria and neural networks
Source: PeerJ Comput Sci. 2020 Feb 24;6:e258. doi: 10.7717/peerj-cs.258 (PMC7924437; doi:10.7717/peerj-cs.258)
Supplement: Supplemental Information 4 — Java and Python code to perform Record Linkage as described in the paper. Please refer to the READ_ME file. [file peerj-cs-06-258-s004.zip › RecordLinkagePaper/dataset/RL-data/preprocessing/PRE_TAB_A.CSV]

1	______5568______	diamante	federici	m	itaflia	19200302	marcianise	ce	vicolo giulietta 95	42451	ce	3909564779049
2	______5569______	egidio	signorelli	f	italia	19791030	portoceresio	va	viale barbieri 95	56762	va	39138919226
3	______5571______	ian	scuderi	f	italia	19840505	anacapri	na	viale gastone 21	89837	na	390385523698
4	______5572______	joseph	dipaolo	m	italia	19451215	mondragone	ce	vicolo caruso 51	41863	ce	3938824655591
5	______5574______	alighiero		f	italia	19720413	napoli	na	contrada usala 99	58462	na	392936741897
6	______5575______	gianantonio	parisi	m	italia	19860427	sant andrea di conza	av	22	35367	av	3914723638520
7	______5576______	cristyn	ferraa	m	italia	19471205	massa di somma	na	canale genziana 38	99000	na	37946059114418
8	______5577______	loris	arena	f	italao	19630314	caaagiove	ce	stretto ferdinando 22	99333	ce	39650642724
9	______5578______	morgana	abate	m	italia	19310708	visciano	na	viale mariani 24	10039	na	3976912166996
10	______5579______	claudia	tagliaferri		italia	19430804		na	viale noah 93	15205	na	395864263936
11	______5580______	evita	biondi	f		0524	sesto fiorentino		strada edvige 91	24186	fi	398162433046
12	______5581______	giordano			italia	19550217	qualiano	na	contrada carbone 71	45375	na	396683268081
13	______5582______	donatella	calabrese	m	italia	0112	giffoni valle piana	sa	82	737	sa	39914467740906
14	______5583______	jelena	motta	f	italia	19780411	napoli	na	via morelli 33		na	390827449472
15	______5584______	gianantonio	forte	f	italia	195903	caivano	na	borgo damiana 47	349	na	399344902530
16	______5585______	jelena	poli	m	italia	198511	fontanafredda	pk	piazza87	72111	pn	39865510653
17	______5586______	fulvio	de marco	m		19301024	caserta	ce	borgo gabriele	85848	ce	398950059882
18	______5587______	giorgio	stefani	m	itaail	197110	torre annunziata	na	57	15165	na	3996995084369
19	______5588______	diamante	ferrara	m	italia	19701204	afragola	na	via dylan 46	72930	na	39211021283059
20	______5589______	jarno	fabiani	f	italia	19800828	san gennaro vesuviano	na	borgo benedetti 97	71047		391136482685
21	______5590______	nestore	bevilacqua	m	italia	19460602	pimonte	na	viale vitalba 29	26630	na	398990511567
22	______5591______	diana	rossetti	f	italia	19330914	san gennaro vesuviano	na	strada21	26567	na
23	______5592______	sesto	maggi	f	italia	19590323	napoli	na	stretto anastasio 44	51696	na	398982872979
24	______5593______	bacchisio	costa	m	italia	19560317	napoli	na	canale monti 78	1045	na	3963382259775
25	______5594______	lino	galasso	m	italia	19561008	sapri	sa	ubaldo51	49873	sa	3910854102974
26	______5596______		fasano	m	italia	19340826	caserta	ce	viale nejgri 79	57007	ce	39137139824
27	______5597______	piccarda	di bella	m	italia	19770106	piano di sorrento	na	contrada giuliano 72	83873	na	3917014142
28	______5598______	armando	rossi	m	italia	198304		bn	strada sartori 78	70701	bn	39901399108
29	______5599______	amos	ferretti	m	italia	19680510	napolv	na	strada3	13217	na	3928705994948
30	______5600______	gaetano	fiori	f	italia	19490118	napoli	na	canale giacinto 90	72678	na	3933694124246
31	______5601______	evita	mazzoni	f	italia	196112	maiori	sa	canale jack 86	22078	sa	394117034682284
32	______5602______	noah	testa	m	italia	194512	vico equense	na	rotonda marchetti 80	5555	na	3910376186515
33	______5603______	miriam	di benedetto	m	italia	19580616	arzano	na	canale barone 28	62936	na	3921912610652
34	______5604______	tommaso	tosi	m	italia	19610308	vallata	av	strada sarita 56	76235	av	4602437201
35	______5605______	diana	lelne	f	italia	19750716	bacli	na	stretto caputo 85	19506	na	393461492376
36	______5606______	battista	ambrosini	f	itlia	194219	mugnano di napoli	na	piazza martiin 95	51659	na	3900632339056
37	______5607______	gianmaria	massaro	m	italia	19850321	capaccio paestum	sa	stretto mancini 98	90954	sa	395830218649
38	______5608______	owen	napoli	m	paesi bassi	19660524	haps	iaps	danistraat77	66350	haps	31158889029
39	______5609______	eliziario	fioravanti	f		19661118	san nicola manfredi	bn	rotonda fatima 34	61752	bn	3974333951231
40	______5612______	mirko	musso	m	italia	19770311	ischia	na	vicolo jole 79	12165	na	3966228593537
41	______5613______	damiano	mori	m	italia	19810911	esrino	av	stretto daimco 73	68226	av	394170
42	______5614______	kris	lanza	f	italia	19600801	cercola	na	strada michele 5	67305	na	39408977746
43	______5615______	alessandro	pandolfi	m	italia	19471209	pagani	sa	kayla53	71110	sa	39562859522
44	______5616______	ariel	poggi	m	itali	19740822	calvi risorta	ce	rotonda irene 13	14253	ce	39948241017
45	______5617______	renzo	spadt	f	italia	19491118	teano	ce	strada renzo 7	27601	ce	390378136536
46	______5618______	renzo		m		19830416	torre del grecfo	na	contrada ostantini 76	4967	na	394115974830
47	______5619______	odino	caputo	m	italia	19751110	casamarciano	na	strada costanzo	52850	na	3923978178623
48	______5620______	costanzo		m	italia	19340515	san giorgio a cremano	na	viale ferretti 31	11854	na	391170824795
49	______5621______	giordano	pastorino	m	italia	19790521	napolv	na	incrocio cirino 30	93965	na	399272222382
50	______5622______	eustachio	sanna	f	italia	19570517	bolzano	bz	contrada mazza 75	79170	bz	39510486043804
51	______5623______	brigttia	gallo	m	italia	19620330	portico di caserta	ce	borgo giulio 89	71080	ce	391682355300
52	______5624______	caio	boscolo	m	italia	193923	mercato severino	sav	via rizzi 15	60344	sa	399970894802
53	______5625______	aaron	moretto	f	italia	194008	san cipriano picentino	sa	rotonda gentile 11	8116	sa	3936816680717
54	______5626______	sarita	giunt	m	italia	19591223	pratola serra	av	borgo messina 4	60287	av	3984417527047
55	______5627______	miriana	romagnoli	f	italia	19770425	napoli	na	stretto36	92867	na	397382888327
56	______5628______	rosita	anelli	f	italin	194003	palma campania	na	rotonda caputo 10	91755	na	39977139153085
57	______5629______	mecren	barbero	m		19681004	roma	rm	incrocio greco 81	1551	rm	3956244988677
58	______5630______	donatella	masiero	f	italija	19710304	casamicciola terme	na	35		na
59	______5631______	jelena	palumbo	f	italia	1969	gragnano	na	viale benedetti 83	41805	na	3975217530319
60	______5632______	genziana	franceschi	m	italia	19490323	napoli	na	incrocio feeraro 24	53096	na	39058125786
61	______5633______	mkiaa	rizzo	f	italia	19550822	afragola	na	contrada de santis 3	95469	na	39315944730425
62	______5634______	quasimodo	basile	m	italia	19520804	battipaglia	sa	strada ferraro 83	32085	sa	3971062228616
63	______5635______	quarto	grandi	m	italia	195926	acerra	na	rotonda elga 58	75341	na	392947136095
64	______5636______		mereu	m	italia	19780813	gioia sannitica	ce	via bruno 72	2595	ce	394795547179
65	______5637______	marina	de santis	m	italia	19630614	naploli	na	viale marino 2	50746	na	39463878271
66	______5638______	cjoey	martin	m		193113	cecola	na	borgo gianmarco 85		na	39646248644126
67	______5639______	samira	bertolini		italia	196511	cicciano	na	rotonda lsca 79	2490	na	39237758557
68	______5640______	gregorio	de santis	m	italia	19960222	aquara	sa	incrocio marchetti 55	19781	sa	399247882108
69	______5641______	mattia	bruno	m	italia	19370922	gonnosfanadiga	su	canale giulietta 92	11158	su	3908411091
70	______5642______	carmela	curcio	f	italia	19480811	ischia	nb	contrada giorgio 14	64069	na	3990
71	______5643______	flaviana	ippolito	m	italia	0904	campolattaro	bn	vicolo augusto 13	70732	bn	39824065081155
72	______5644______	audenico	colombo	f	italia	19460318	frattaminore	na	viale74	30711	na	3950028771473
73	______5645______	laerte	paolini	f	italia	19700110	sasso marconi	bo	canale colombo 41	94683	bo	39131475675
74	______5646______	rodolfo	bucci	f	italia	19540708	napoi	na	viale costantini 20	40957	na	39058411850
75	______5647______	hector	marchese	f	italia	19740604	rapolano termer	si	contrada luce 77	8754		398877218369
76	______5648______	pierfrrancesco	palma	m	italia	19320617	catania	ct	canale ninfa 54	27539	ct
77	______5649______	giorgio	manna	f	italia	19460126	san giorgio a cremano	na	incrocio baldassarre 94	11921	na	39175231874546
78	______5650______	gavino	turco	f	italia	19420918	moncalieri	to	via santoro 29	28950	to	3908420817116
79	______5651______	piererminio	trotta	m	italia	19740907	ajvella	av	contrada secondo 37	81766	av	391554216289
80	______5652______	raoul		f	italia	19760610	nola	na	nacale longo 74	65708	na	397441577649
81	______5653______	antonino		m	italia	0107	napoli	na	canale lamberto 13	98087	na	393540021
82	______5654______	ausonio	mariani	m	italia	19880419	caiazzo	ce	serra88	47149	ce	3945490300101
83	______5655______	zelidag	pellegrini	m	itlia	19600125	pozzuoli	na	piazza rebecca 38	34040	na	39664842420773
84	______5656______	tancredi	dibenedetto	m	italia	19631108	montecorvino rovella	sa	incrocio lombardo	11851	sa	394878098413
85	______5657______	octavia	iannone	f	romania	19690406	tiberiuberg	tiberiuberg	stancu vista 75	12811	tiberiuberg	892744263782611
86	______5658______	noel	parisi	f	italia	19610302	mugnano di napoli	na	icolo ricci 15	96800	na
87	______5659______	isabel	lombardi	m	italia	0808	baronissi	sa	viale gianleonardo 98	41039	sa	3948613539779
88	______5660______	fernando	lorusso	m	italia	19670517	trentoga ducenta	ce	stretto iacopo 91	57664	ce	39300559408
89	______5662______	prisca	benetti	m	italia	19421018	grumo nevano	na	76	5500	na	3985715868483
90	______5663______	claudai	grandi	f	spagna	19500530	giropa	girona	acceso de inmaculada estevez 44	48507	girona	34231010029
91	______5664______	silverio	ferro	m	italib	19570423		na	viale lia 61	5714	na	3953904262340
92	______5665______	moreno	lombardi	m	italia	19950524	nocera inferiqre	sa	rotonda flaviana 94			3936185617147
93	______5666______	jari	marchini	m	italia	19381107	orma	rm	contrada giancarlo 12	21431	rm	7501587041
94	______5667______	mxatteo	bono	m	italia	19670221	torrecuso	bn	viale vitali 2	32183	bn	39065629754
95	______5668______	sanne	nariani	f	paesi bassi	19630610	lierop	lierop	isabaan66	80606	lierop	31417611601
96	______5669______	lino	longo	m	italia	19640201	pontecagnano faiano	sa	strada mariapia 55	47803	sa	3920608872
97	______5670______	flavio	ricci	f	italia	19661112	tregivnano		incrocio caputo 67	69428	tv	39102989448
98	______5671______	cleros	fumagalli	m	italia	19950310	qualiano	na	piazza genziana	24522		3912902721203
99	______5672______	radames	bartoliri	m	italia	198109	flumeri	av	strada clodovea 86	95173	av	39927
100	______5673______	cosetta	lorusso	f	italia	19600128	forkno	av	70	34914	av
101	______5674______	adriano	damiani	m	italia	19400307	bellizzi	sa	borgo guido 30	77732	sa	39270
102	______5675______	piccarda	castelli	m	italia	19691229	castelplanio	nn	borgo bacchisio 35	3883		39393846650
103	______5676______	caligola	quaglia	f	italia	19541111	tarmonti	s	strada amato 7	94295	sa	397224529444
104	______5677______	kai	baroni	m	italia	197710	cardito	na	incrocio guerra 17	61046	na	3905330396080
105	______5678______	ian	martino	f	italia	19690510	santa marina	sa	contrada piersilvio 73	32219	sa	393028041554
106	______5679______	nestore	berti	f	italia	19861219	rotondi	av	stretto ferrara 80	51920	av	3951898832315
107	______5680______	vinicio		f	italia	19850531	gesualdo	av	rotonda negri 46	96343	av	39452481723
108	______5681______	boris	ferrari	m	italia	19701006	portiri	na	vicolo clea 94	45798	na	390432378014
109	______5682______	linda	macchi	m	messico	19650415	san hermelinda los bajos	san hermelinda los bajos	andador togo 82	702	san hermelinda los bajos	737217949685530
110	______5683______	boris		f	italia	19391225	aiello del sabato	av	marini96	68151	av	39489727295895
111	______5684______	luigi	fontana	f	italia	19390616	pomigliano d arco	na	contrada edipo 17	51008	na	395285667870
112	______5685______		colombo	m	italia	19501113	guardia sanframondi	bn	vicolo ferraro 88	61629	bn	399639143129
113	______5686______	monia	palma	m	italia	19730811	val tidone	pc	vicolo montanari 14	1839	pc	399756171217
114	______5687______	ippolito	martino	f	italia	195101	pieve san giacoxo	cr	viale ferri 5	43624	cr	3942738979465
115	______5688______	luna	colombo	m	italia	19590223	amafli	sa	via silveatri 45	55544	sa	395793291400
116	______5689______	demi	rosso	f	italia	19521011	caserta	ce	piazza albino 38	99284	ce	3942867654053
117	______5690______	hctor	santucci	f	italia	19320513	poggiomarino	na	incrocio ehctor 32	25035	na	3916410668774
118	______5691______	carlo	marini	m	italia	19370726	san cipriano d aversa	ce	longo23	54388	ce	39663843359
119	______5692______	kociss	righetti		italia	19530415	napoli	na	viale esposito 2	5510	na	3947744855637
120	______5693______	nete	negro	f	danimarca	19700901	bent	wen bent	asta loaf 91	22385	new bent	7418981297
121	______5694______	laura	vwtli	m	italia	19421118	aversa	ce	stretto orlando 30	17296	ce	39039610525
122	______5695______	audenico	federici	m	itala	19430815	padula	sa	contrada palumbo 29	27653	sa	390720286074
123	______5696______	lzaura	russo	m	italia	19520902	san marcellino	ce	rotonda conti 9	59143	ce	3930901359694
124	______5697______	mecren	innocenti	f	italia	19460219	melito di anpoli	na	20	95595	na	392610484
125	______5698______	muzio	biagini	f	italia	19690824	ercolano	na	jacopo54	44304	na	39692771168662
126	______5700______	fiorentino	palermo	m	italia	19470202	san bartolomeo in galdo	bn	strada cattaneo 88	2187	bn	3965
127	______5701______	ludovico	ferrante	m	italia	19860719	sant egidio del monte albino	sa	strada mancini 3	48380	sa	39320400233
128	______5702______	tommaso	motta	m	itdalia	19441112	pratella	ce	contrada marini	6387	ce	3945077998272
129	______5703______	hector	peluso	m	italia	1112	villa di briano	ce	borgo thea 8		ce	3967110966070
130	______5704______	mattia	paris	m	italia	19780711	grumo nevano	na	piazza villa 55	2554	na	3995287076346
131	______5705______	fulvio	piazza	f	italia	19540113	grumo nevano	na	stretto rossetti 46	2597	na	39462703895
132	______5706______	leone	masi	f	italia	194203	napoli	na	contrada parisi 16	95170	na	39925619593704
133	______5707______	albino	tommasi	f		19880101	sant arpino	ce	via marini 54	85017	ce	39326
134	______5708______	alighieri	brunelli	m	italia	19211022	mugnano di napoli	na	via davide 71	58673	na	3945037734970
135	______5709______	cira	gatti		italia	19600110	castellammare di stabia	na	82	36894	na	39351340668
136	______5710______	timoteo	mura	f	italia	19580124	salerno	sa	strads aala 12	7094	sa	395290768289
137	______5711______	brigita	orsi	m	italia	19430904	casekta	ce	contrada rkssetti 27	349	ce	3971989722972
138	______5712______	ingrid	fusco	f	italia	0829	napoli	na	rotonda furio 97	28024	na	3942322086342
139	______5713______	egidio	lazzari	m	italia	19651003	carinola	ce	stretto eseo 33	22874	ce
140	______5714______	thea	vaccari	f	itaia	19500729	monte di procida		contrada costa 89	43797	na	394047996021
141	______5715______	elsa	durante	m	italia	19730213	vietri sul mare	sa	piazza fulvio 83	93149	sa	3937035041211
142	______5716______	mrdiano	olivieri	m	italia	19550626	sant agata goti	bn	canale isira 84	91840	bn	3971409514765
143	______5717______	anastasio	zorzi	m	italia	19620423	ravenna	ra	strada damiano 14	37980	ra	39466814249299
144	______5718______		vigano	f	italia	19760813	napoli	na	canale91	92308	na	396715580759
145	______5719______	alessio	d onofrio	m	italia	199310	napoli	na	incrocio mazza 43	99735	na	391232615139
146	______5720______	fulvio	testa	f	italia	19641119	casalnuovo di napoli	na	via ruggiero 93	60021	na	3911900098520
147	______5721______	alighieri	rosati	f	italia	19500420	stnaa maria a vico	ce	strada luce 68		ce	390377587519
148	______5722______	giobbe	guerrieri	m	italia	19770525	san nicola la strada	ce	contrada ludovico 93	80854	ce	39369257422390
149	______5723______	laura	casula	m	italia	19771122		av	viale silverio 88		av	3927732155445
150	______5724______	alan		m	italia	19401222	brusciano	na	stretto ferretti 12	90036	na	3988918562
151	______5725______	kayla	barone	f	italia	19540812	castellammare di stabia	na	borgo giacobbe	62805	na	3946371899
152	______5726______	costantino	fasano	m	italia	19661010	sant antimo	na	via irene 89	2213	na	3976144782414
153	______5727______	adriano	martelli	m	italia	19260804	torre del greco	na	stretto flavio 59	40210	na	39548034474
154	______5728______	desim	fesa	m		19440609	scampitella	av	contrada46	92265	av	3919118596397
155	______5730______	ccaligola	cerri	m	italia	19780724	qualiano	na	via longo 68	46743	na	3900602775598
156	______5731______	lo	bruschi	f	italia	19540402		sa	rotonda diana 17	79480	sa
157	______5732______	timoteo	ventura	f	italia	19830523	napoli	na	viale rizzi 52	57618	na	390029675832
158	______5733______	odone	boschi	m	italia	19560907	torre annunziata	na	borgo rossetti 39	96891	na	39808875169414
159	______5734______	harry	bianchi	f	italia	19511107	ischia	na	rotonda noah 32	57481	na	3912015500260
160	______5735______		goei	f	italia	19560128	pomarico	mt	strada silkerio 60	97208	mt	39086988623
161	______5736______	ciro	cantoni	m	italia	19611207	eboli	sa	stvada teseo 67	93684	sa	39584496766
162	______5737______	rufo	ferraro	f	italia	19430312	sant antimo	na	borgo sorrentino 46		na	399818854174
163	______5738______	thea		m	italia	19570118	san felice a cancello	ce	piazza ferraro 92	10551	ce	39252639347
164	______5739______	prisca		f	italia	19680122	agropoli	sa	via snnaa 18	17199	sa	39841481677528
165	______5740______	tosca	mattei	m	italia	19600825	procida	na	contrada violante 69	33192	na	39340806453
166	______5741______	filomena	ferrari	m	italia	19920528	san marcellino	ce	vicolo milani 16	59183	ce
167	______5742______	mrecedes	lorusso	f	italia	09	rimini	rn	rotonda ellen 21	22868	rn	391037462431
168	______5743______	mara	rosi	f	italia	19280621	giugliano in calpania	na	stretto lino 91	73891	na	39634404425
169	______5744______	costantino	fazio	f	italia	19411028	grottolella	av	vicolo ninfa 38	30100	av	3968836366402
170	______5745______	nunzia		m		19351001	salerno	sa	canale nayade 57	41995	sa	39718309546498
171	______5746______	eliziario	fois	m	italia	19690919	napoli	na	canale baronu 10	43189	na	390960010872
172	______5747______	sasha	russo	m	italia	19430203	geonva	ge	vicolo lombardo 47	67145	ge	3936211536227
173	______5748______	helga	bianco	m	italia	0415	pomigliano d arco	na	piazza moretti 41	40025	na	39776377924194
174	______5749______	sasha	benassi	f	italia	19701206	lamezia terme	cz	70	10991	cz	39206234926
175	______5750______	rosolino	gatto	f	italia	19820608	capua	ce	via benedetta 29	96737	ce	39394530685
176	______5751______	giacobbe	rossini	m	italia	20090702	battipaglia	sa	piazza mazza 47	94321	sa	3995385712092
177	______5752______	amos	greco	f	italia	194809	benevvento	bn	22	89867	bn	3963399403457
178	______5753______	silverio		f	italia	19460805	mugfano di napoli	na	viale barone 20	36781	na	3939137292110
179	______5754______	nunzia	bernardi	m	italia	19431017	hapoli	na	piazza olimpia 26	61156		3973357686765
180	______5755______	loris	galletti	m	italia	19620605	palermiti	cz	stretho osea 5	59607	cz	3965105610259
181	______5756______	joshja		m	italia	19590802	pellezzanoe	sa	contrada egidio 45	5883	sa	3995404605376
182	______5757______	primo		f	italia	19260902	ercolano	na	piazza luigi 97	37823	na	39646803340
183	______5758______	moreno	ruggiero	f	italia	0422	torre del greco	na	strada damico 24	68730	na	39430326474
184	______5759______	edvige	ronchi	m	italia	19620430	arienmo	ce	incrocio ams 19	53376	ce	39654433386
185	______5760______	borin	tucci	m	italia	19900215	giugliano in campania	na	piazza elga 38	88439	na	39082463450815
186	______5761______	nico	de palma	m	italia	19840117	san giuseppe vesuviano	na	piazza albino 24	23067	na	39166348902327
187	______5762______	miriana	cavalli	m		19590605	calvizzano	na	vicolo coppola 47	28857		3984625949806
188	______5763______	romeo	manzo	f	italia	19690401	mignano monte lungo	ce	rotona valdo 57	75154	ce	9197426523
189	______5764______	matilde	poletti	m	italia	19580328	torre annunziata	na	strada umbeto 75	79648	na	3905604277952
190	______5765______	helga	ruggiero	m	italia	19750823	benevento	bn	viale carlo 5	81265	bn	393483046465
191	______5766______	joey	falco	m	italia	19710428	sala consilina	sa	rtoonda farina 42	79759	sa	399631688536
192	______5767______	brigijtta	conti	f	italia	19611111	napoli	na	borgo walter 65		na	3909997525648
193	______5768______	romeo	sala	m	italia	19910826	casalnuovo di napoli	na	vicolo violante 95	20264	na	394648896
194	______5769______	teusebio	carlini	m	xitalia	19600530	napoli	na	stretto erminio 93	25226	na	391727748225
195	______5770______	gianriccardo	parisi	m	italia	19550122	serino	av	bruno37	77757	av	395751319669
196	______5771______	raoul	rossetti	f	italia	19410510	pineto	te	65	1166	te	39953059583
197	______5772______	rocco	conte	m	italia	19440313	napoli	na	evita23	8877	na	391058718660
198	______5773______	enzo	rizzi	m	italia	19631007	san a cremano	na	rotonda tolomeo 29	9947	na	3988554389633
199	______5774______	noemi	barbagallo	m	italia	19600727	forio	na	modesto15	21300	na	3970923169091
200	______5775______	barica	pozzi	f	croazia	19810131	trilj	trilj	mihaljevac42	73902	trilj	21390917
201	______5776______	diana	semeraro	f	italia	19500525	napoli	na	canale guerra 81	53719	na
202	______5778______	loredan	bartolini		italia	19461018	santa maria capua vetere	ce	borgo38		ce	393467685799
203	______5779______	nibk	cirillo		italia	19410309	napoli	na	viale oreste 47	62575	na	39241101873104
204	______5780______	sasha	costa		italia	19920329	san martino valle caudina	av	strada sorerentino 76	83142	av
205	______5781______	rebecca	casella	m	italia	19590325		ct	strada eufemia 27	52485	ct	3993033063310
206	______5782______		pedretti	f	italia	19790118	napolui	na	piazza29	13127	na	395699337557
207	______5783______	flavio	mariani	f	italia	19240804	volla	na	borgo trevis 48	23020	na	399818241893
208	______5785______	ulrico	marinelli	m	italia	19460324	macelata	mc	stryada riva	20201	mc	39207043799
209	______5786______	cleopatra	gandini	m	italia	19900609	grottye	ag	vicolo manfredi 60	78155	ag	3911540068511
210	______5787______	oreste	brunelli		itali	19620411	napoli	na	borgo piererminio 91	77702		3993469416028
211	______5788______	nick	mazzotta	f	itala	19500320	san giorgio a cremano	na	incrocio rosaira 46	3096	na	3922630777321
212	______5789______	nathan	sasso	f	italia	196309	casandrino	na	vicolo costanzo 42	14675	na	393409418684
213	______5790______	quasimod	fiorentino	f	italia	19771117	palma camhpania	na	rotonda ricci 21	30271	na	3996555676712
214	______5791______	raou	rosso	f	italia	20021220	benevento	bn	via testa 62		bn	3936773139495
215	______5792______	antoninv	renzi		italia	19860723	torre del greco	na	incrocio sala 27	5318	na	392015697020
216	______5793______	loretta	casgrande		italia	19810323	nocera inferiore	sa	rotonda tazio 71	52880	sa	3932968939016
217	______5794______	ubaldo	spada	m	italia	19560912	vietri sul maren	sa	incrocio liborio 92	66528	sa	39265696989
218	______5795______	rebecca	costantino	m	italia	19271129	casal di principe	bce	canale damiano 36	92905	ce	3922834958458
219	______5796______	giulio	franco	m	italia	19400710	twrecase	na	borgo gentile 26	13253	na	391198810
220	______5797______	maruska	costantini	m	italia	19670410	comasco	co	canale longo 33	898	co	39649950571754
221	______5798______	giancarlo	fantini	m	italia	19591108	boscoreale	na	contrada dindo 79	84933	na	3919314922910
222	______5799______	manuele	belli	m	italia	19720410	arienzo	ce	strada martinelli 48	85923	ce	39305856365456
223	______5801______	pericle		f	italia	09	torre de greco	na	canale liborio 26	54568	na	39306661039042
224	______5802______	rtistano	melis	f	italia	19720609	forio	na	stretto montanari 68	2024	na	39774814394357
225	______5803______	anselmo	riva	f	italia	19460301	torre annunziata	na	piazza pelegrini 70	50517	na	3917378592630
226	______5804______	silverio	papa	f	italia	19600522	santa maria la loga	ud	via ciro 24	60055	ud	391873416948
227	______5805______	sabino	pasini	m	italia	19450817	venezia	ve	romano4	70914	ve	39372182595
228	______5806______	oavsldo	bartolini	m	italia	194918	nocera inferiore	sa	viale pellegrini 89		sa	39550865457
229	______5807______	loris	riccardi	f	italia	19671118	puglianello	bn	piazza muzio 34	89945	bn	396519792998
230	______5808______	jole	bianchini	f	italia	1205	torre del greco	na	piazza maruska 96	72244	na
231	______5809______	kayla	mazza	m	italia	19400223	casoria	na	borgo genziana 13	43192	na	39009505285377
232	______5810______	lidia	pizzo	m	italia	195712		na	vicolo michael 24	7075	na	398810460430
233	______5811______	giulietta	gallo	m	italia	19770412		na	incroci santoro 38	92379	na	3939265416
234	______5812______	dimaana	devito	m	italia	19690923	san nicola la strada	ce	stretto ferretti 55	63075	ce	39610195338874
235	______5813______		poletti	f	canada	19491004	new michaelport	new michaelport	ryan mill 25	62540	new michaelport	8420108302
236	______5814______	ciro	elia	m	italia	19601112	salerno	sa	piazza arcibaldo 45	41608	sa	542075318
237	______5815______	rosita	galante	m	italia	19301214	qualiano	na	stretto baldassarre 17	64697		39743794558
238	______5816______	ninfa	serra	f	italia	19451103	napoli	na	59	49987	na	396729869336
239	______5817______		rossi	f	italia	19550728	gragnano	nf	strada silvestri 11	3030	na	396803976380
240	______5818______	genziana	cecchi	f	italia	19291105	mornago	va	contrada sandro 90	58234	va	3921585122929
241	______5819______	giacinta	scala	m	italia	19721113	giugliano in campania		viale santo 57	21657	na
242	______5821______	gelsomina	fontana	m	italia	19440318	trecate	no	piazza lombahdi 61	99302	no	39185485439
243	______5822______	antonino	bertoli	f	italia	19320405	cardito		amato80	45608	na	3924013778990
244	______5823______	bacchisio	guerra	m	italia	19400605	sirignano	av	stretto jelena 76	32823	av	3902694183399
245	______5825______	domiziano	marchetti	m	italia	19630715	torre mannunziata	na	via tolomeo 14	29923	na	39364077878
246	______5826______	ustahcio	negro	m	italia	19570529	agerola	na	strada grassi 60	26350	na	3973645195979
247	______5827______	matilde	bressan	m	italia	0318	napoli	na	contrada vitalba 77	62653	na	39576281444747
248	______5828______	romolo		m	italia	19351007	napoli	na	coppola66	69095	na	39150722070771
249	______5829______	damiana	adami	f	italia	19610426		na	strada giovanna 16	88874	na	39060908718
250	______5830______	tancredi	paoletti	f	itacia	19730214	pontecagnano faiano	sa	37	95632	sa	39212187154440
251	______5831______	fiorenzo	di stefano		italia	19720427	anacapri	na	canale martinelli 44	73554	na	398030516289
252	______5832______	concetta	giardina	m	italia	19841016	valva	sa	strda barbieri 89	10335	sa	3997226636038
253	______5833______	eocrle	fasano	m	italia	19590620	napoli	na	rotonda sibilla 78	50497	na
254	______5834______	ciro	fabbri	m	italia	19390920	torre annunziata	na	strada negri 11	38598	na	398631703873
255	______5835______	james	vitale	m	egitto	19441002	north	north richardbury	robyn walk 40	16281	north richardbury	2518753949
256	______5836______	rifo	bonetti	f	italia	194604	acerra		strada gatti 51	79321	na	395018361644
257	______5837______	clea	giudici	f	italia	19670426	giffoni valle piana	sa	rotonda valentini 83	8050	sa	3987408258
258	______5838______	caligola	pepe	f	italia	19310327	cava de tirreni	sa	piazza laura 10	43195	sa	3995159995854
259	______5839______	nerk	rossini	f	italia	19790920	napoli	na	strettt gatti 32	59656	na
260	______5840______	cassiopea	rizzo	f	italia	19880812	san marco dei cavoti	bn	incrocio michele 55	28890	bn	39672505332375
261	______5841______	gioacchino	tagliabue	m	italia	19600910	pagani	sa	via iacopko 73	94442	sa	39389115207517
262	______5842______	maggiore	filippi	m	italia	19520512	cesa	ce	stradabarbieri82	4135	ce	399517612534
263	______5843______	tristano	riccardi	m	italia	19670315	sant antiocn	su	vicolo ileana 1	95210	su	394613725163
264	______5844______	noemi	fasano	m	italia	19660118	sant arpino	ce	via rosolino 4	78088	ce	3981821865356
265	______5845______	antimo	rizzi		italia	19610304		ce	stretto santo 9	14043	ce	392658314101
266	______5846______	benedetta	palumbo	m	italia	19710328	spilamberto	mo	rotonda genziana 63	76758	mo	3928572410465
267	______5848______	zaccaria	de francesco		italia	19240315	verona	vr	vicolo costantini 73	75820	vr	3911160705939
268	______5849______	naomi	di stefano	f	italia	19350801	vallo della lucania	sa	stretto vitali 11	85975	sa	397046989288
269	______5850______	emanuel	giordano		italia	0203	avellino	av	vicolo gianmaria 36	87212	av	3943807722076
270	______5851______	elga	battaglia	m	italia	19650313	pollena trocchia	na	viale adriano 79	46050	na	39867112326847
271	______5852______	siro	d angelo	f	italia	19421114	massa lubrense	na	warren row 16	53381	na
272	______5853______	quirino	errico	f	italia	19230227		rm	via colombo 32	69068	rm	39600082184
273	______5854______	irene	marotta	m	italia	19430622	sant antonio abate	na	strada lino 41	76705	na	39844784262
274	______5855______	fatima	cappelletti	m		19850222	napoli	na	vicolo sanna 57		na	3928702028357
275	______5856______	nadicr	vinci	m	italia	197512	napoli	na	stretto45	42000	na	395653476748
276	______5857______	omar	coni	f	italia	19521119	cava de tirreni	sa	viale silvestri 25	38210	sa	39495041180
277	______5858______	joannes	capra	m	italia	19330619	napoli	na	piazza nayade 81	8906	na	3973550097613
278	______5859______	andrew	benini	m	canada	19270108	andersonchefster	andersonchester	russell hill 63	31812	andersonchester	1303109811
279	______5860______	moreno	giusti	m	italia	19320228	orta di atella	ce	incrocio fontana 3	16009	ce	39348421387381
280	______5861______	gianantonio	bianchi	f	italia	19290308	quarto	na	incrocio diana 47	79790	na	39137554138397
281	______5862______	siro	oliva	f	italia	19491016	napoli	na	via egisuto	70035	na	3946886041533
282	______5864______	lisa	leone	m	italia	19640331	barano d ischia		incrocio barone 74	47855	na	39865387963
283	______5865______	radio	fioretti	m	italia	19680716	giugliano in campania	na	borgo marini 59	48017	na	396378864984
284	______5867______	dlidia	agostini	m	italia	19921124	sassocorvaro auditore	pu	contrada sue ellen 22	95624	pu	395731950526
285	______5868______	gianleonardo	romano	f		19390706	napoli	na	strada marieva 85	75649	na	39497306068860
286	______5869______	rudy	natali	m	italia	19771125	trentola ducenta	ce	viale marchetti 18	65549	ce	391836953161
287	______5870______	per	ferri	m	svezia	19520721	karlskoga	karlskoga	kyrkotorget22	56596	karlskoga	844937066
288	______5871______	giordano	rossi	f	itwlia	19841213	castellabate	sa	canale martino 23	22047		3922618605923
289	______5873______	miriam	grasso	f	italia	19870609	napoli	na	incrocio mazza 81	98187	na	39058560742516
290	______5874______		pastore	f	italia	19750125	carbonara di nola	na	piazza bernardi 55	26503	na	398018334651
291	______5875______	marianoo	fusco	f	italia	19760523	montoro	av	vicolo tazio 94	14225	av	399386477838
292	______5876______	nestore	nicolini	m	italia	19780728	catania	ct	viale testa 34		ct	39941401625
293	______5877______	yves	russo	m		193404	legrandbourg	legrandbourg	boulevard anne millet 34	68406	legrandbourg	33052929552
294	______5878______	siro	testa	m	italia	19680722	baronissi	sa	basile85	10255	sa	397552845445
295	______5881______	raoul	castelli	f	italim	19670518	napoli	na	viale fiorentino 27	56747	na	3936993560698
296	______5882______	abramvo	aiello	m	italia	19320417	alvignano	ce	vicolo mazza 88	46188		396921988790
297	______5883______	eyago	forti	m	italia	0509	sant antimo	na	viale pericle 87	27196	na	39908136947
298	______5884______	noah	gargiulo	m	italia	19631203	roma	rm	rotonda jelena 47	31480	rm	39935481813290
299	______5885______	kristel	mrini	f	italia	19870603	montefore	av	piazza grasso 67	15462	av	392355099805
300	______5886______	terzo	zanon	m	italia	19840505	ceppaloni	bn	stretto lombardo 22	14720	bn	393091470503
301	______5887______	terzo	garofalo	m	italia	19470916	marigliano	na	via15	70036	na	39719425310516
302	______5888______	patrizio	colonna	f	italia	19491002	marcianise	ce	strada mazza	78087	ce	3938324313747
303	______5889______	anselmo	colombo	m	italia	19620307	bisceglie	bt	canale caruso 7	56621	bt
304	______5890______	bortolo	bruno	m	italia	19690212	salerno	sa	canale sue 62	7949	sa	3930472524866
305	______5891______	assia	frigerio	m	italia	19360425	pellezzano	gsa	viale palumbo 6	62368	sa	3921652968618
306	______5892______	maruska	agostini	m	italia	19711008	mondraogne	ce	stretto54	75129	ce	39954103533
307	______5893______	sabino	tripodi	m	italia	19690529	monte di procidb	na	vi gaetano 57	86019	na	39404536434397
308	______5894______	folco	d onofrio	m	italia	19090617	valguarnera caropepe	en	strada vitati 84	38283	en	3953598223124
309	______5895______	koicss	maronigu	m	italia	19380213	napoli	na	srroentino47	42705	na	3902879322
310	______5896______	battista	bello	f	italia	19081206	napoli	na	vicolo ninfa 39	6357	na	3900409538697
311	______5897______	vania	maffei	m	italia	19720717	frignano	ce	viale gelsomina 64	75944	ce	47797234163
312	______5898______	ariel	piacentini		itvalia	195418	boscoreale	na	incrocio raniero 30	91971	na	39699054140
313	______5899______	davide	re	f	italia	19720510	frigento	av	canale damiano 21	77846	av	391191041212
314	______5900______	gianacrlo		m	italia	19470131	giugliano in campania	na	viale antirmo 56	29504	na	3917471883882
315	______5901______	renato	giulinao	f	italia	19500111	casalnuovo di znapoli	na	11	9490	na	3945066159397
316	______5902______	umberto	fiore	m	italia	19801103	palermo	pa	stretto parisi 2	83512	pa
317	______5903______	noel	pellegrini	f	italia	19500605	villaricca	na	5	69737	na	39151822241865
318	______5904______	culia	barbato	m	italia	19510421	san giorgio a cremano	nua	via72	43995	na	39317290291176
319	______5906______	anselmo	bruni	f	italia	19810630	porjici	na	via leone 68	51077	na	3918343852429
320	______5907______	bernadrs	lattanzi	f	italia	19520809	avella	av	via gaetano 60	41908	av
321	______5908______	lia	namfremi	f	italia	19470923	portici	na	obrlando71	38448	na	39812980153613
322	______5909______	gavino	fabris	m	itaia	19520611	pomigliano d arco	na	canale81	57814		39890899370
323	______5910______	siro	oliva	f	italia	19830820	vollv	na	strada gianriccardo 10	22579	na	39936258498245
324	______5911______	fatima	petrini	m	italia	19530116	napoli	na	rotonda tosca 82	5368	na	396590432922
325	______5912______	selvaggia	d amico	f	italia	19630210	afragola	na	stretto boris 81	74617	na	3925035378842
326	______5913______	kai	grosso	m	italia	19840110	panoli	na	strada lauro	70984	na	3903520673123
327	______5915______	rosaria	de santis	m	italia	19630428	napoli	na	canale esposito 45	41979	na	3911723541155
328	______5916______	marco	gabrielli	m	italia	19450320	flumeri	av	incrocio penelope 98	31095	av	39845533839176
329	______5917______	diana	marcucci	m	italia	19791211	marano di napoli	na	vicolo nicoletta 60	82199	na	39728793835
330	______5918______	oreste	mrara	m	italia	197505	lustra	sa	stretto concetta 34	24619	sa	39191673159
331	______5919______		simonetti	f		19780205	capodrise	ce	canale marianita	97848	ce	39862654839268
332	______5920______	davide	brescibni	f	italia	19620126	ercolano	na	viale silvestri	3161	na	3944773337155
333	______5921______	gabriele	leoni	f	italia	19621109	somma vesuviana	na	borgo sanna 39	98128	na	3999894027406
334	______5922______	assa	carta	m	italia	19411107	napoli	na	canale laiura 3	31882	na	397277286
335	______5923______	mico	conti	m	ittlia	19450601	napol	na	borgo fabbri 7	94063	na	396598615225
336	______5924______	giovanna	guidi		italia	198625	casoria	na	via de luca 39	45937	na	39046268941542
337	______5926______	sibilla	raimondo	f	italia	19460414	casoria	na	51	41754	na	3969213287290
338	______5927______	manuele	bruschi	f	italia	198907		ce	giordano80		ce	39098901422331
339	______5928______	zaccaria	baroni	f	italia	19530510	gricignano di aversa	ce	testa	14935	ce	3929095146234
340	______5929______	fiorentino	greco	f	italia	19691227	tramonti		borgo elga 5	77270	sa	392563790877
341	______5930______	fernando	de maria	m		19540304	pozzuoli	na	piazza59	94071	na	39811955638
342	______5931______	radio	vecchio	m	italia	19341127	mugnano di napoli	na	stretto jack 32	34464	na	3933256858423
343	______5932______	maristella	cattaneo		italia	19261214	arzako	na	canale mariani 21	32933	na	392852781654
344	______5933______	giuoil	la rosa	m	italia	19610721	ercolanm	na	strada lombardo 94	47325	na	391816971202
345	______5934______	eusebio	mancini	m	italia	19671019	avellino	av	via italo 18	17734	av	3919247483939
346	______5935______	anastasio	giordano	f	italia	19581230	cava de tirreni	sa	stfrada flavio 27	44679	sa	396663220410
347	______5936______	italo	romeo	f	italia	19940408	montesano sulla marcellana	sa	stretto jelena 55	55990	sa	3907
348	______5937______	baldassarre	renzi	f	italia	19311105	cava tirreni	sa	piazza kocios 67	34881	sa	392044418794
349	______5938______	kociss	garofalo	m	italia	19811204	pozzuoli	na	rotonda morzlli 1	93490	na	394094523480
350	______5940______	vera	derosa	m	italia	19400818	napoli	na	borgo oreste 3	65106	na	398408
351	______5941______	justin	marini	m	austrilaa	19631004	loganfurt	loganfurt	johnson motorway 43	81052	loganfurt	259387278
352	______5942______	ivano	palmieri	m	italia	19910607	calvi	bn	via demian 47	54470	bn	39237130877730
353	______5943______	eriberto	durante	f	italia	19740818	trepuzzi	le	viale fiorentino 29		le	3973872126461
354	______5944______	felicia	capuano	f	italia	19520216	visciano	na	piazza valentini 86	21421	na	39474913275
355	______5945______	arnas	piana	m	lituania	19610518	north martynas	north martynas	galdikas cape 51	73842	north martynas	37039200224
356	______5946______	ingrid	semeraro	m	italia	19521117	uzzano	pt	via ferrara 35	41580	pt	3966625431311
357	______5947______		vinciguerra	m	italia	19460419	pagani	sa	contrada amato 96	3722	sa	3915806494382
358	______5948______	gioacchino	ferro	f	italia	19820622	nonantola	mo	strada hector 99	97564	mo	398306622136
359	______5949______	gianleonardo	capasso	f		19641209	napoli	nb	borgo barbieri 89		na	392632662504
360	______5951______	ferdinando	bassi	f	italai	20040129	di atella	ce	viale vitale 27	49284	ce	3992459147013
361	______5952______	nabil	tarantino	f	italia	195306	baiano	av	contrada giuliani 36	4094	av	39815076825374
362	______5953______	armando	pietro	f	italia	19320824	eboli	sa	incrocio leone 35	14280	sa	39442168749
363	______5954______	isira	rocchi	m	italia	19690628		na	vicolo mrchetti 69	78301	na	39701150090825
364	______5955______	concetta	venturi	m	italia	19730326	san marzanob sul sarno	sa	ludovico20		sa	3913
365	______5956______	augustw	vinci	m	italia	19781124	san gennaro vesuviano	na	viale martbinllli 24	51820	na	391768176636
366	______5957______	giacinta	lentini	m	italia	0906	toritto	ba	piazza lisa 18	47379	ba	395341260879
367	______5958______	thea	zanni	m		19451020	aversa	ce	strada sorrentino 8	11717	ce	3934702575886
368	______5959______	genziana	bernardi	f	italia	197609	avellino	av	incrocio marchetti 8	28028	av	39412480657475
369	______5960______	sesot	iodice	f	italia	19560612	sant arpino	ce	rotonda riva 19	8755	ce	393025786905
370	______5961______	timoteo	mura	f	italia	19730807	circello	bn	rotonda30	25036		393840913465
371	______5962______	piererminio	rocco	m	italia	19830417	napoli	na	viale marhcetti 23	6402	na	393773104243
372	______5963______		arrigoni	f	italia	197208	macerata camipania	ce	canale villa	85702	ce	392482833248
373	______5964______	matteo	pugliese	m	italia	19680506	frattamaggiore	na	stretto olo 81	23194	na	39860831876
374	______5965______	selvaggia	la rosa	m	italia	19570109	napoli	na	piazza anselmo 10	54610	na	391667888084
375	______5966______	alighieri	graziano	m	italia	19400326	napoli	na	ruggiero	21175	na	3953495403450
376	______5968______	patrizo	colella	m	italia	19890301	boscotrecase	na	stretto martivelli 29	67326	na	3955289149974
377	______5969______	laura	olivieri	m	italia	19710811	sant anastasia	na	piazza noah 96	8758	na	39643226680389
378	______5970______	tancredi	gentile	m	italia	19710317	rocapiemonte	sa	stretto palumbo 35	99176		3958280549206
379	______5971______	donatnlla	perri	m	italia	19540901	melito di napoli	na	viale hyarry 48	77645	na	395474575378
380	______5972______	sibilla	spagnolo	f	italia	19590214	nola	na	strada giulio 6	28936	na	3931864658933
381	______5974______	rebecca		m	italia	19570224	castellabate	sa	strada caruso 25	61732	sa	3998762539652
382	______5975______	audenico	ferrara	m	italia	19460928	casamicciola terme	na	viale fontana 3	39649	na	39550375062
383	______5976______	nabil	de luca	f	italia	19500929	polnela trocchij	na	vial rosestti 37	29052	na	392691925419
384	______5978______	fiorentino	sechi	m	italia	19420421	atripalda	av	vicolo61	89836	av	3930119951365
385	______5979______	ausonio	mascia	f	italia	197329	beneventok	bn	piazza fatima 3	92886	bn	392118370089
386	______5980______	caio	carbone	f	italia	19551104	sicignano degli alburni	sa	piazza nabil 49	2534	sa	397729641035
387	______5981______	xavier	atddek	f	italia	19430726	avellino		strada jack 37	76353	av	39078037590409
388	______5982______	nico	marino	m	italia	19621115	lusciano	ce	22	99766	ce	39771616375
389	______5983______	damiano	serra	m	italia	19390624	marano di napoli	na	vicolo neri 28	36645	na	39667049664
390	______5984______	ciro	bianchi	m	italia	19821013	cercola	na	stretto bernardo 20	77561	na	397448738498
391	______5985______	pacifio	tedesco		italia	19521101	santa		rotonda bernarodi 51	8391	sa	396683
392	______5986______	amedeo	simoni	m	italia	19440304	portici	na	canale ferrara 65	18147	na	3970623637549
393	______5987______	radio	perini	f	italia	19660108	napoli	na	rotonda de santis 75	58802	na	3991128518174
394	______5988______	vienna	vaccari	m	italia	19690803	salerno	sa	vicolo giuliani 70	6661	sa	397099212650
395	______5989______	anastasio	massa	f	italia	19840622	parete	ce	piazza odino 74	59624	ce	3994233559542
396	______5991______	thea	di palma	m	italia	19370724	salerno	sa	rotonda dindo 23	67407	sa	3990141981744
397	______5992______	davis	parisi	f	italia	19131201	napoli	na	via cirino 26	99013	na	397548469025
398	______5993______	raniero	sandri	m	italia	19791204	procida	na	riva74	44959	na	39388002597
399	______5995______	boris	di leo	f	italia	19330305	marano di napoli	na	incrcoio claudia 53	14810	na	39997457833581
400	______5997______	damiana	brambilla	m	italia	19780321	cava de tirreni	sa	piazza armando 17	47884	sa	394022437051
401	______5998______		costa	m	italia	19490515	san cipriano d aversa	ce	piaga lino	92648	ce	390114220500
402	______5999______	mecren	santini	m	italia	19520317	napoli	na	viale danny 7		na	394239024970
403	______6000______	nick	simone	f	italiw	19591201	aversa	ce	stretto pellegrino 72	30056	ce	3961637262597
404	______6001______	giobbe	caputo	m	italia	19500102		ce	strada lamberto 44	14654	ce	39025019773124
405	______6002______	domiziano	esposito	m	italia	19620207	san la strada	ce	contjada rizzo 71	95217	ce	39412962016294
406	______6003______	olimpia	pastorino	m	italia	19640927		na	vicolo renato 17	27085	na	39622257057
407	______6005______	priusca	lazzari	f	italia	195122	pozzuoli	na	rotonda valdo 68	75182	na	9350643867
408	______6006______	loredana	di stefano	f	italia	19400325	avellino	av	via michael 86	73099	av	397931261615
409	______6008______	dgana	giordano	m	italia	19780626	molinara	bn	strada ileana 21	47262	bn	393509084729
410	______6009______	mercedes	moretto	f	italia	19851020	pietravairano	ce	strada leonaodr 94	69370	ce	3993015075353
411	______6010______	raoul	fabri	m	italia	19680828	san giorgio a cremano	na	strada anastasio 68	52024		91154063
412	______6011______	fiorentino	mariarni	m	italia	19740510	avella	av	borgo ferri 56	14362	av	39167787261863
413	______6012______	ninfa	poczi	m	italia	19570908	avellino	av	strada coppola 26	86095	av	3986301232138
414	______6013______	cesdiia	simeone	f	italia	197802	caposele	av	contrada augusto 95	31991	av	3975238080105
415	______6014______	kristel	greco	f	italia	19581228	melito di nsapoli	na	incrocio fiorenzo 95	50269	na	3912467460324
416	______6016______	jarno	rossi	f	italia	196008	nusco	av	rotonda giuliani 19	18561	av	3957412978782
417	______6017______	baldassarre	marchesi		italia	19711002	santa maria capua vetere	ce	piazza rizzi 47	41931	ce	39831150964
418	______6018______	sean	lazzari	f	egitto	19750911	port jasnefort	port janefort	zachary locks 29	64519	port janefort	3099005819
419	______6019______	boris	napolitano	m	italia	19510125	napoli	na	milani73	1090	na	3945079577999
420	______6020______	donatella	ferrante	f		19640307	sperone	av	via edipo 30	36963	av	394331499376
421	______6021______	carmela	dibiase	f	italia	19551126	giugliano in campania	na	rotonda cnti 24	65451	na	397384547279
422	______6022______		rossi	f	italia	19600821	caserta	ce	contrada coluombo 11	92070	ce	39517658127
423	______6023______	vienna	parente	m	italia	19560814	procida	na	vicolo mariani 52	64940	na	399551561700
424	______6024______	quirino	maesstri	m	italia	19510706	napoli	na	canale muzio 76	98623	na	3957913021028
425	______6025______	aroldo	cesari	m	italia	19570921	napoli	na	canale palmieri 51	24703	na	3969048496977
426	______6026______	romolo	lai	m	italia	19400411	poggiomarino	na	via sesto 30	62391	na
427	______6027______	costantino	usai	m	italia	197110	cava de tirneri	sa	incrocio liborio 55	26208	sa	3912417128324
428	______6028______	pablo	motta	f	italia	19771104	giffoni valle piana	sa	guendalina96	37991	sa	3900026056283
429	______6029______	bernardo	ferrari	f	italia	19830208	salerno	sa	strada bernardi 61	16474	sa	39952880352154
430	______6030______	nabil	fiorentino	m	italia	19560926	napoli	na	vicolo tolzomeo 58	6946	na	392629107327
431	______6031______	fortunata	desimone	m	italia	18991121	napoli	na	stretto edvige 90	65698	na	3973250309281
432	______6032______	selgvaggia	trapani	m	italia	19821003	angri	sa	stretto sorrentino 67	56472	sa	3999625836865
433	______6033______	conceatt	crespi	m	italia	19350207	cava de tirrine	sa	contrada joey 4	77304	sa	3989446974891
434	______6034______	loredana	farina	m	italia	195702	somma vlsvuiana	na	via dindo 32	75260	na	3990297401750
435	______6035______	selvaggia	de simone	f	italia	20020616	forchia	bn	viale domingo	35108	bn
436	______6036______	emidizo	rossi	m	italia	19431028	sant anastasia	na	rotonda bibiana 28	29279	na	3984317177551
437	______6037______	sesto	ruggieri	f	italia	19800305	campagna	sa	borgo antonino 51			3946522820448
438	______6038______	costantino	martinelli	f	italia	20060208	napoli	na	canale esposito		na	3935329587508
439	______6039______	vania	bresciani	m	italia	19960319	roccarainola	na	borgo gatti 24	27970	na	390153021
440	______6040______	emidis	benedetti	m	italia	19820411	aversa	ce	borgo anastasio 47	1211	ce
441	______6041______	teseo	poletti	f	italia	19581126	casalbore	av	rotonda lombardi 2	86408	av	39665382482676
442	______6042______	maridano	carboni	m		19610917	badajoz	badajoz	glorieta de jose ramon gibert 19	85109	badajoz	767517155
443	______6043______	kdavide	ferrero	f	italia	19220425	venticano	av	borgo giuliani 5	86207	av	3916265381161
444	______6044______	bibiana	casella	m	italia	19880501	santa maria capua vetere	ce	stretto cira 29	7871	ce	390208298683
445	______6045______	maruska	cavallo	f	italia	19600402	giugliano in campania		vicolo ferrari 13	8241	na	391457522
446	______6046______	carlo	ruschi	f	italia	19391217	vico equense	na	stretto assia 29	73918	na	39540376267
447	______6047______	leone	salvtori	f	italia	19460521	rapallo	ge	canale grazia 22	45261	ge	39721678661
448	______6048______	sue ellen	tedesco	m	italia	0811	occhiobello	ro	strada osea 58	33129	ro	3906496277731
449	______6050______	kociss	colangelo	m	italia	19540715	piedimonte matese	ce	borgo sandro 73	58142	ce	393158155673
450	______6051______	fernando	carbone	f	italia	19690106	caserta	ce	strada rossi 38	76421	ce	394300643439
451	______6052______	monwa	colombo	f	italia	19630814	napoli	na	canale morgana 49	59053	na	393050904202
452	______6054______	raoul	zito	m	italia	19720514	castellammare di stabia	na	strada de saitns 18	39692	na	39127956829244
453	______6055______	rosaria	baldi	m	ijalia	19910215	trentola ducenta	ce	stretto montanari 10	2806	ce	396034071348
454	______6056______	victopria	olivieri	f	bosnia	19640408	terrellhaven	terrellhaven	hines extension 85	52836	terrellhaven
455	______6057______	guendalina	valenti	f	italia	19780523	napoli	na	canale jelena 4	1655	na	394498120274
456	______6058______	vera	scognamiglio	m	italiy	19651001	agerola	na	rotonda renzo 1	22265	na	39700749047
457	______6060______	rmaika	rossi	f	italia	19310928	san felice a cancello	ce	incrocio santoro 52	81604	ce	399379716553
458	______6061______	danny	esposito	f	italia	194412	napoli	na	canale basile 29	41250	na	3956081258700
459	______6062______	amanda	villpa	m	messico	19690928	nueva	nueva fiji	andador jasso 56	84345	nueva fiji
460	______6063______	maika	costa	f	italia	19540917	carife	av	contrada rosolino 95	10887	av	395561185230
461	______6064______	emidio	fiore	f	italia	19230601	cervinara	av	borgo marino 99	48639		3936430002915
462	______6065______	jennifer	cardillo	f	bosnia	19640601	new zacharyview	new zacharyview	vincent via 84	44797	new zacharyview	38333
463	______6066______	georgia	scognamiglio	f	nuova zelanda	19660112	ararangi	ararangi	bell aveune 82	40825	ararangi	523728
464	______6067______	dindo	riccardi		italia	19481206	napoli	na	incrocio bernardi 95	59793	na	3907470164517
465	______6068______	joey	mura	f	itlia	19940917	acerra	na	piazza bellini 16	91989	na	39444935674170
466	______6069______	sameuel	caruso	f	italia	19381216	racines	bz	vicolo paznao 49	85114	bz	3946343177705
467	______6070______	cira	rizzo	m	italia	19650224	caepagna	sa	rotonda de rosa 87	87487	sa	39727943888
468	______6071______	siro	spano	f	ilatia	19490307	napoli		via rizzo 55	97126	na	39828113327
469	______6072______		clerici	m	polonia	19330423	kluczbork	kluczbork	trautugta45	51775	kluczbork	538098769
470	______6073______	violante	amato	f	italia	19610721	srlofra	av	piazza miriana 62	18233	av	398370213999
471	______6074______	maika	serafini	f	italia	19530323	macerata campania	ce	rotonda ferraro 75	93325	ce	39437146145901
472	______6075______	amedeo	grasso	m	itlia	19710504	villa di briano	ce	piazza shaira 45	48250		391009113359
473	______6076______		esposito	m	italia	19770701	cercola		viale ferrari 47	20906	na	39614934483
474	______6077______	fabio	fumagalli	f	italia	19591101	napoli	na	viale pagano 96	32681	na	3928534499430
475	______6078______		romano	m	italia	20001122	fiisciano	sa	viale vitale 52	86582	sa	3938932868165
476	______6079______	lorenzo	fiorentino	m	italia	19650716	sala consilina		strada bruno 69	67489	sa	39583538026854
477	______6080______	violante	colangelo	m	italia	19651125	cesa		contrada gallo 54	97011	ce	39121365563873
478	______6081______	eliziario	gherardi	f	italia	19551216	napoli	na	canale sirio 44	82064	na	324958648
479	______6082______	aaron	morelli	m	italia	19511008	pompei	na	piadzza lia 88	62503	na	3927631205316
480	______6083______		di francesco	f	italia	197703	futani	sa	borgo helga 91	33149	sa	39292754415657
481	______6084______	emidio	barbieri	f	italia	19720125	casaevatore	na	piazza den angekis 78	54921	na	391132025403
482	______6085______	liborio	farina	m	italia	19480526	marcianise	ce	20	72749	ce	393739556997
483	______6086______	gianmaria	alberti	m	italia	19680923	mugnano di napoli	na	incrocio10	28835	na	3929784884249
484	______6087______	rudy	pugliese	f	italia	19620213	pagani	sa	piazza urwula 59	49546	sa	39953
485	______6089______	azue	carrara	f	italia	19640520	giugliano in campania	na	piazza de rosa 70	79141	na
486	______6090______	giancarlo	cuomo	m	italia	193930	paduli	bn	contrada rebecca 95	48750	bn	398820496885
487	______6091______	nick	valentini	f	italia	19901106	ariano irpino	av	viale concetta 88	84962	av	391611711422
488	______6092______	karim	rosso	f	italia	19470621	ercolano	na	viale penelope 88	50474	na	396572969752
489	______6093______	raoul	rota	m	italia	19341017	misciano	na	contrada moretti 63	29966	na	3935282585924
490	______6094______	arcibaldo	innocenti	f	ialia	193625	scisciano	na	incrocio45	39099	na	3994237661172
491	______6095______		pugliese	m	italia	19590616	napoli	na	canale clea 67	98917	na	39150673519
492	______6097______	gianriccardo	ricci	m	italia	0616	san giorgio a cremano	na	canale derosa 81	5810	na	3990945328635
493	______6099______	grazia	cocchi	m	italia	19371015	grottaminarda	av	via sanna 1	11847	av	39810175333673
494	______6100______	edilio		m	italia	19681128	cesa	ce	contrada parisi 55	69503	ce	39425934216
495	______6101______	mark	donati	m	bosnia	196413	danielville	danielville	marilyn turnpike 52	93748	danielville	56318
496	______6102______	isiyr	casini	f	italia	19470612	curti	ce	borgo grassi 99	82765	ce	39335447797
497	______6103______	sander	piazza	f	paesi bassi	19760824		heveadorp	jannestaat64	79967	heveadorp	87353502
498	______6104______	adruano	ricci	f	italia	19440414	pozzuoli	na	via graziano 65	75604	na	39661629987710
499	______6105______	rita	gagliardi	m	italia	19320118	torre el greco	na	via fontana 27	46799	na	3943507187980
500	______6106______	giulietta	morandi	f	italia	197928	giugliano campinaa	na	rotonda carmelo 29	9311	na	39058850825
501	______6646______	ione	martini	f	italia	19970720	afragola	na	contrada palmieri 76	18104	na	39522943298440
502	______6647______		nigro	f	italia	19970809	afragola	a	contrada palmieri 76	7235	sa	39974057561
503	______6648______	aroldo	capra	f	italia	19970809	afragola	sa	stretto vitale 76	7235	sa	3948511282673
504	______6649______	aroldo	donato	f	italia	19620920	napoli	sa	canale conte 63	5399	sa
505	______6650______	aroldo	donato	f	italia	19520906	napoli	sa	artemide63	20633	sa	3974196429042
506	______6651______	aroldo	gagliardi	f	norvegia	19620207		gundersen	strada artemide 50	20633	gundersen	3936209860
507	______6652______	jelena	vannini	f	italia	19430813	aversa	ce	rotonda caligola 74	11738	ce	39563731322683
508	______6653______	jelena	vannini	m	italia	19550818	porto mantovano	mn	via ettore 74	11738	mn	3912497057215
509	______6654______	gaetano	vannini	m	italia	198312	porto mntovano	sa	via ettore 74	11738	sa	398257039
510	______6655______	gaetano	vannini	m	brasile	198605	porto mantovano	peixoto	jardim de alves	11738	peixoto	39551146922212
511	______6656______	cazcaria	vannini	m		198305	parete	ce	jardim de alves 59		ce	39551146922212
512	______6657______	zaccaria	vannini	m	brasile	19860505	ceccano	ce	borgo vitali 26	24157	ce	395805472725
513	______6658______	zaccaria	vannini	f	italia	19741124	monte di procida	ce	piazza carlo 26	24157	ce	3944186583753
514	______6659______	irene	stefani	m	italia	19570808	ponte	bn	incrocio omar 98	65571	bn	3972020435408
515	______6660______	odigno	stlfani	f	italia	19830825	ponte	bn	incrocio omar 86		bn	398611585839
516	______6661______	selvaggia	bosco	m	italia	19931022	salerno	sa	strada pellegrino 86	60358	sa	3979139622584
517	______6663______	toyn	bosco	m	nuova zelanda	19650326	wilkinsongate	wilkinsongate	pellegrino18	36175	wilkinsongate	41712679
518	______6665______	piererminio	biagini	m	italia	19650315	wilkinsongate	wilkinsongate	strada pellegrino 21	4267	wilkinsongate	39041712679
519	______6666______	piererminio	battistini	m	italia	19650815	wilkinsongate	wilkinsongate	borgeo marina 21	62467	wilkinsongate	39028870678281
520	______6667______	tmerzo	dandrea	m		19650504	udine	wilkinsongate	canale baldassarre 65	18184	wilkinsongate	39028870678281
521	______6668______	terzo	d andrea	f	italia	19660329	napoli	na	viale domingo 47	94219	na	39018502936736
522	______6669______	carlos eduardo	visentif	m	brasile	19720131	nascimento de novaes		ladeira moreira 66	31034	nascimento de novaes	81508435397
523	______6670______	carlos eduardo	caruso	m	italia	13	monteroni di lecce		via samuel 66	31034	le
524	______6671______	carlos eduardo	lucchini	m	itlaia	19950112	nola	le	rotonda edilio 88	43934	le	8150845397
525	______6672______	carlos eaudrdo		m	italia	0101	nola	sa	via barone 88		sa	365383962768
526	______6673______	radio	belli	f	italia	19470903	melitzo di napoli		vicolo damico 21	51259	na	3916433504106
527	______6674______	mauro	nardi	f	italia	19470101	melito di napoi	sa	vicolo damico	51259	sa	395432645192
528	______6675______	rosati	guarnieri	f	italia	19540202	pozzuoli	so	strad lia 21	51259	sa	39769659326362
529	______6676______	rosita	guarnieri		italia	19540828	pozzuoli	av	stretto battaglia 21	38571	av	39789064347
530	______6678______	eusebio	ruggieri	f	italia	19721019	castiglione torinese	to	viale dangelo 77	47197	to	39274168105
531	______6679______	eusebio	ruggieri	f	italia	19781019		na	vicolo barone 77	97103	na
532	______6680______	eusebio	ruggiri	f	italia	195510	port dianaborough	port dianaborough	brwn rourts 77	94656	port dianaborough	4097503842287
533	______6681______	eusebio	ruggieri	f	italia	19551018	port dianaborough	port dianaborough	strada deborah 50	94656	port dianaborough	44961698119
534	______6682______		ferrari	f	italia	19640501	san tammaro	ce	canale sorrentino 50	83176	ce	44961678119
535	______6683______	xavier	colombo	m	italia	19721230	napoli	na	strada ruggiero 56	85027	na
536	______6685______	ian	tedeschi	m	italia	19551230	napoli	na	rugwgiero29	28447	na	399270431922
537	______6686______	nabil	rossi		italia	19550230	napoli		via comtantini 29	3571	na	399270431922
538	______6687______	lauro	bono	m	italia	19550229	napoli	na	via29	1121	na	39108629314
539	______6688______	audenic	romano	m	italia	1215	catania	ct	rotonda fiore 33	44274	ct	393317
540	______6689______	maggiore	romano	m	italia	19540115	capriati a volturno	ct	fiore29	44274	ct	3933173780728
541	______6690______	gianmarcw	esposito	f	italia	19290410	curti	ce	basile81	44783	ce	39898089089420
542	______6691______	piccarda	esposito	m	italia	19400307	curti	ce	incrocio basile 81	99469	ce	3989808089420
543	______6692______	ivonne	scala	m	italia	19400106	lettoerf	na	strada pellegrino 93	60079	na	397130684024
544	______6693______	tolomeo	scala			19390519	pomigliano d arco	na	strada pellegrino 93	60079	na	39502046917
545	______6694______	tolomeo	clerici	m	italia	19961028	pomigliano d arco	na	strada pellegrino	3680	na	3952294833800
546	______6696______	violante	clerici	m	italia	19960828	pomigliano d arco	na	strada pellegrino 5	63080	na	39292630892
547	______6697______	elda	clerici	m	taila	0830	san marcoevangelista	ce	vialj clea 90	63080	ce	3947778648341
548	______6698______	elda	pisano	m		19680801	san marco evangelista	ce	viale clea 90	63080	ce	398499579707
549	______6699______	elda	pisano	m	italia	19760303	san marco evangelista	ce	strada colombo 69	87842	ce	398499579707
550	______6700______	abramo	pisano	m		197603	acerra	na	strada colombo 34	87842	na	3972
551	______6701______	abramo	ventri	m	italia	19370323	nocrea inferiore	sa	strada colombo 60	40251	sa	39720135908
552	______6702______	ettore	venturi	f	italai	19310319	palremo	sa	strada colombo 60	40251	sa	3903516875028
553	______6703______	ettore	catalano	m	italia	19450328	napol	na	strada colombos 60	59777	na	39780987932
554	______6704______	pirsca	catalano	m	italia	20040328	napoli	na	strada colombo 60	59777	na	39780987932
555	______6705______	noah	catalano	m	italia	195714	napoli	na	strada colombo 2	26495	na	39780987932
556	______6706______	ippolito	catalano	m	italia	19830801	avellinoc	na	strada ausonio 95	23495	na	39780987932
557	______6707______	carmen	basile			19831013	san augusto los altos	san augusto los altos	calle campeche 95	33969	san augusto los altos	39670873650701
558	______6708______	ortensia	magnani	f	italia	19540508	teano	ce	borgo ludovico 1	12304	ce	3982808174556
559	______6709______	ferdinando	redaelli	m	italia	19740524	teano	na	borgo ludovico 38	49299	na	3944
560	______6710______	mimrco	redaelli	f	italia	19631203	orta nova	na	borgo ludovico 38	49299	na	394497699981
561	______6711______	luce	barbieri	m	italia	19510926	torre del greco	na	rotonda antonio 80	77636	na	3953754844488
562	______6712______	leonaro	barbieri	m	italia	19630812	torre del greco	na	rotonfa antonio 97	11567	na
563	______6713______	oreste	lorusso	m	italia	194220	torre del greco	na	rotonda antonio 97	74106	na	39537844488
564	______6714______	claudia	tedeschi	f	italia	19421026	succivo	ce	rotonda antonio 97	74106	ce	3953754844488
565	______6715______	jennifer	fedelej	m	usa	19951011	collinsville	ce	escobar flat 78	16351	ce	3953754844488
566	______6716______	cleopatra	fedele	m	usa	19930117	gragntno	na	escobar flat 14	74113	na	3953754844488
567	______6717______	danny	fedele	m	usa	19930313	laurito	na	escobar flat 14	60951		393338319543
568	______6718______	karim	fedele	m	italia	19930307	laurito	bn	escobar flat 4	37576	bn	393338319543
569	______6719______	olo	fedele	m	ttalia	19930207	prdtola serra	av	escobar flat 4	37576	av	39166672098
570	______6720______	gregorio	contini	m	italia	19420105	san giorgio del sannio	bn	viale62	64099	bn	395234870061
571	______6721______	jelena	contini	m	italia	19770105	san giorgio del sannio	av	viale basile 62	40314	av	395234870061
572	______6722______	jelena	bartolini	m	italia	19791005	angri	av	viale basile 19	98198	av	391556304683
573	______6723______	jelena	di girolamo	m	italia	19550424	angri	av	vicolo concetta 33	98198	av	391556304683
574	______6724______	teseov	bruno	m	italia	19761024	paula	sa	vicolo fatima 33	98198	sa	3944965447410
575	______6725______	teseo	bruno	m	italia	19760924	montecorvino pugliano	sa	viale colombo 33	16505	sa	3949382597351
576	______6726______	ovaldh	grilli	m	italia	20010424	casoria	na	contradanosea54	74510	na	3949382597351
577	______6727______	ovsaldo	grilli	m	italia	19670410	casorie	na	stretto caruso 16	74510	na	39493597351
578	______6729______	graziano	damiani	m	italia	19530222	giffoni valle piana	sc	piazza amerigo 88	57084	sa
579	______6730______	graziano	romani	m	italia	19560723	giffoni valle piana	ce	29	5084	ce	395998004963
580	______6731______	nunzqia	vigano	f	italia	19450113	santa maria a vico	ce	incrocio fernando 3	21673	ce	3997662606494
581	______6732______	nunzia	belloni	m	italia	19660109	domicella	ce	incrocio fernando 13	25176	ce	3995627400722
582	______6733______	giacinta	mariani	m	italia	19660906	eyoli	sa	strettobasile13	79090	sa	3995627400722
583	______6734______	shaira	martini	m	italia	194304	eboli	av	stretto basile 65	79090	av	39811778845
584	______6736______	alec	grande	m	usa	19590708	easlt lisa	east lisa	jonathan prkway	62078	east lisa	4450828797
585	______6737______	manfrndi	borghi	m	itaia	19690605	napoli	na	jonathan parkway 62	65240	na	4450828797
586	______6738______	ausonio	borghi	f	italia	19730611	napolc	na	jonathan parkway 79	6618	na	39663715027
587	______6739______	ausonio	piscopo	m	italia	19560612	napoli	na	jonathan parkway 44	6618	na	39663715027
588	______6740______	marcella	piscopo	m	italia	19560412	napoli	na	jonathan parkway 44	97613	na	393421332438
589	______6741______	morcella	de vita	m	italia	19560312	boscotrecase	na	jonathan parkway 58	97631	na	39342132438
590	______6742______	mietta	devita	f	italia	19540612		na	jonathan parkway 19	97619	na	39342132438
591	______6743______	guillemro	de vita	m	italia	19540112	boscotrecase	na	jonathan parkway 95	64004	na	3934732942269
592	______6744______	rufo		f	italia	19441112	castel volturno	ce	canale aaron 72	84827	ce	398018867185
593	______6745______	lwris	carta	m	italia	19151012	lonigo	ce	borgo vitale 72	84897	ce	39801
594	______6746______	ryolis	piras	m	italia	19161109	lonogi	ce	via ioan 89	84827	ce	398018867185
595	______6747______	rosaria	piras	m	italia	19841216	napoli	nyj	ian	84827	na	396234473941
596	______6748______	raoul	righetti	f	italia	1968	napoli	na	contrada tnaimo 17	86998	na	39469075183730
597	______6749______	rocco		m	italia	19560829		na	rotonda grasso 17	86998	na	3959474475410
598	______6750______	moreno	cipolla	m	italia	19520227	bagnoli irpino	av	strada soriana 1	51891	av	3952507730677
599	______6751______	morenio	simone	m	italia	19520215	bagnoli irpino	av	strada soriana 1	31710	av	3952507730677
600	______6752______	priamo	simone	m	italia	19520221	irpino	av	stretto cirino 14	31710	av	3920044962202
601	______6753______	priamo	moretti	m	itaail	19460918		av	farina14	31710	av	3920044962202
602	______6754______	tolomeo	molinari	m	ttalia	19660116	napoli	na	borgo genziana 14	73934	na	3970735715401
603	______6755______	tolomeo	bruno	m	italia	19780513	napolpi	na	stretto tristano 62	73934	na	397073515401
604	______6756______	anastasiw	gallo		italia	19790117	bboli	sa	canale99	76778	sa	3909230426733
605	______6757______	vdeige	gallo	m	italia	19790321	forio	na	canale giordano 99	76778	na	3909230426733
606	______6758______	damiana	gallo	m		19790324	eboli	na	incrocio62	76778		3909230426733
607	______6759______	monia	benedetti	m	italia	19700423	napoli	na	incrocio silvano 62	52746	na
608	______6760______	luigi	benedetti	f	italia	19700424	napoil	na	incrocio16	38420	na	39092426733
609	______6761______	maggiore	galletti	m	italia	19490424	napoli	na	incrocio silvano 16	98634	na	3909230426733
610	______6762______	maggiore	papa	m	italia	19470422	marcianiie	ce	rotofda nick 16		ce	3909230426733
611	______6763______	nicoletta	ferrario	m	italia	19470418	pompei	ce	rotonda nick 16	94917	ce	39137989657114
612	______6764______	naomi	ferrario	m	italia	19660418	ariano irpino	ce	rotonda battista 16	96981	ce	3917462853875
613	______6765______	bortolo	ferrario	m	italia	19630418	salerno	sa	viale radio 10	89066	sa	3917462853875
614	______6766______	cesgdia	ferrario	m	italia	196312	portici	sa	strada sibilla 26	89066	sa	39127668425
615	______6767______	raoul	ferrario	f	italia	19631203	napoli	sa	rstrada sibilla 17	89066	sa	39121668425
616	______6768______	isirla	giorgi	f	italia	19690626	spoleto	pg	strada vitali 76	57927	pg	39851051978648
617	______6769______	giordano		f	italia	19940613	castellammare di stabia	na	vitali3	57927	na	39851051978648
618	______6770______	samuel	vitale	f	italia	19870713	venezia	ve	3	12655	ve	3951978648
619	______6771______	piccarda	bonelli	f	italia	197509	pogigomaino	na	canale lombardi 96	7543	na	39858179665
620	______6772______	krim	sala	m	italia	19750211	pastorbno	na	contrada rosolino 78	60821	na	39858179665
621	______6773______	italo	guarnieri	f	italia	19540202	qualiano	na	rotonda bvide 78		na	39858179665
622	______6774______	marvin	tedesco	f	italia	19400928	napoli		viale carbone 17	96244	na	3957762996066
623	______6775______	marvin	tedesco	f	italia	19440228	napozi	na	96			3957762996066
624	______6776______	audnico	d amore	m	italia	19440828	cellole	na	bruon96	1939	na	398949551151
625	______6777______	romolo	d amore	f	italia	19440806	teverola	ce	vicolo bruno 96	1939	ce	398949551151
626	______6778______	ormolo	d amore	f	italia	19750823	teverola	na	incrocio gallo 2	1939	na	398949551151
627	______6780______	maggiore		f	italia	19740623	teverola	na	incrocio gallo 26	1939	na	398949551151
628	______6781______	eliziario	d amore	f	italia	19610831	teverola	ce	piazza26	35057	ce	394762255520
629	______6782______	mariapia	d amore	f	italia	19610831	teverola	na	piazza de santis 26	35057	na	394762255520
630	______6783______	kayla	evangelista	f	italia	19570318	napolei	na	borgo evangelista 72	81327	na	9382655137
631	______6784______	ayla	arena	m	italia	19571018	napoli	na	osvaldo72	53627	na	39696282651837
632	______6785______	demian	arena		italia	19541011	napoli	na	via magqgiore 72	53627	na	69628265137
633	______6786______	tosca	arena	m	italia	19351028	pisciotta	na	rotonda cristyn 72	53627	na	390492780056
634	______6787______	radames	pellegrini	f	italia	19590614	pompei	na	viale tolomeo 15	75753	na	4344600256
635	______6788______	fiorentino	pellegrini	f	italia	19540320	pompei	na	viale toomeo 65	11259	na	394344600256
636	______6789______	fiorentino	abbate	f	italia	19550224	vico	na	viale tolomeo 65	72491		394344600256
637	______6790______	osvaldo	abbate	f	italia	19600221	vico equense	na	piazza65	35652	na
638	______6792______	osvaldo	d angelo	m	italia	19590207	striano	na	strada colombo 6	35627	na	394344600256
639	______6793______	diwis	vecchio	f	porrogallo	19440811	gocdomar	gondomar	travessa de guerreiro 54	37312	gondomar	927954010
640	______6794______	monia	vecchio	f	italia	19440127	gondomar	gondomar	travessa de guerreiro 54	37312	gondomar	39927954010
641	______6795______	pericle	vecchio	m	italia	19450224	gondomar	sa	travessa de guerreiro 98	41433	sa	39927954010
642	______6796______	akira	pelleggrini	f	italia	19620628	di tella	ce	rotonda noel 92	5983	ce	3901682639108
643	______6797______	akira	alberti	m	tialia	19640627	scafati		canale miraapia 22	19830	sa	390608761
644	______6799______	akira	alberti	f	atalia	19620623	benevento	sa	vicolo giulio 7	74921	sa	3951762067244
645	______6800______	assia		f	italia	0631	benevnto		piazza fiore 7	74921	sa	3989077211092
646	______6801______	oasia	castelli	f	italia	19140631	napoli	na	rotonda monti 16	53993	na	3971638154295
647	______6802______	assia	benedetti	m	italia	0628	eboli	na	rotonda monti 28	53993	na	3971638154295
648	______6803______	assia	santoro		italia	19540610	ariano irpino	av	borgo gioacchino 28	53993	av	3965948844839
649	______6804______	sesto	santoro	f	italia	19540810		av	borgo gioacchino 28	56477	av	39656975243
650	______6805______	sesto	santoro	m	italia	19540621	villa di briano	av	vicolo40	27552	av	39910871442922
651	______6806______	fortunata		f	italia	19541220	casandrino	a	rotonda ausonio 85	13301	av	398609425633171
652	______6807______	fortunata	santoro	f	italia	19541021	casandrino	na	rotonda romano 93	13301
653	______6808______	violante	benini	f	italia	19541125	casandrino	na	rotonda romano 52	13301	na	39036534395343
654	______6809______	danuta	carbone	f	italia	19701205	orta di atella	ce	via orfeo 36	32445	ce
655	______6810______	valdo	carbone	m	italia	19690124	orta di atella	sa	via orfeo 36	55068	sa	39987139842
656	______6811______	valdo	riva	m		19700308	orta di atella	sa	canale pietro 36	55068	sa	39987139842
657	______6812______	armando	perrotta	m	italia	19690112	orta di atella	sa	canale pietro 36	55068	sa	3961113962612
658	______6813______	bettino	novelli	m	italia	19680512	orta di atella	av	rotonda ausonio 34	12187	av	936111
659	______6814______	sirio	bergamaschi	f	italia	195912	pagani	av	rotonda ausonio 98	58846	av	39611113962612
660	______6815______	zelida	bergamaschi	m	italia	19580512	capodrise	av	via martinelli 98	58846	av	39068188021239
661	______6816______	gnirid	castagna	m	italia	19580512	san martino valle caudina	av	vicolo sue ellen 23	58846	av	39068188021239
662	______6817______	teseo	castagna	m	italia	19810508	canzano	av	vicolo sue ellen 98	58846	av	3914046682129
663	______6818______	kris	castagna	m	italia	19180108	canzano	nna	vicolo sue ellen 95	58846	na	396726895300
664	______6819______	kris	di salvo	m	italia	191808	napoli	na	vicolo sue ellen 95	54886	na	39620864140
665	______6820______	kris	pepe	f	italia	19180220	nacpoli	na	vicolo sue ellen 58	58846	na	39620864140
666	______6821______	kris	parisc	f	italia	19180726	cardito	na	vicolo dgnaelo 28	58846	na	3964629727327
667	______6822______	alberto	parisi	f	italia	198607	cardito	na	vicolo d angelo 28	23310	na	39197778598
668	______6823______	damiana	grassi	f	italia	19520526	sessa aurunca	ce	canale de angepis 64	44897	ce	39820493573671
669	______6825______	ursula	grassi	m	italia	19830726	sessa aurunca	na	64	44895	na	39004091282760
670	______6826______	ursula	crippa	m	italia	19810226	sessa aurunca		audrey cilff 64	44895	na	399029677314896
671	______6827______	rosaria	crippa		italia	19800606		na	audrey cliff 53	32262	na	399029677314896
672	______6828______	alberto	pasini	m	italiae	19691211	forio	na	viale valengtini 51	57210	na	39626362050113
673	______6829______	cirino	spada	m	italia	19520310	pontecagnanorfaiano	na	viale valentini 51	57210	na	3905181730856
674	______6830______	ethan	ricci	f	italia	19340905	evallino	av	rotonda loredana 85	95208	av	39603
675	______6831______	tancredi	ricci	f		19351005	scafati	sa	rotonda loredana 34	4862	sa	39462677178100
676	______6832______	tancredi	ricci	f	italia	19740305	marcianise	sa	vicolo bernardi 34	84802	sa	39462677778100
677	______6833______	mecren	greco	f	italia	19561128	portici	na	stretto orsi 47	79086	na	3948802739527
678	______6834______	mecren	lai		italia	19560128		na	stretto rossi 47	92131	na	3948802739527
679	______6835______	cirino	grandi	f	italia	19800709	san giuseppe vesuviano	na	viale mariani 38	98356	na	39075
680	______6836______	noeq	furlan	m	italia	19800227	casagiove	ce	stretto martino 71	98356	ce	3925919704449
681	______6837______		furlan	m	italia	19800427	battipaglia	ce	canale coppola 71	98356	ce	3918489970422
682	______6838______	germano	piccoli	m	italia	19800426	battipaglia	ce	coppola71	98356	ce	391849970422
683	______6839______	romeo	grasso	m	italia	19300408	cusano mutri	bn	canale luna 90	24197	bn	39227261822
684	______6840______	lucrezia	loatelli	m	italia	19300203	cusano mutri	bn	90	2197	bn	3922
685	______6841______	egidio	bosi	m	italia	19300511	napoli	na	strada gianrccardo 80	67145	na	3972245274293
686	______6842______	egidio	bonetti	m		193010	pollica	na	vicolo augusto 80	56111	na	3972241274293
687	______6843______	jennifer		m	italia	19300111	west david	west david	lopez villages 80	99457	west david	447659832667208
688	______6844______	fiorenzo	bruno	m	italia	19611219	afragola	na	via ranieo 77	50801	na	398637163983
689	______6845______	fiorenzo	bruno	f	italia	19641219	afragola	na	vicolo grasso 88	80384	na	39988
690	______6846______	xavier	bruno	f	italia	19500719	afragola	na	vicslo grasso 88	80384	na	391236378006
691	______6847______	lugii	casagrande		italia	19701205	pagani	sa	incrocio piras 97	47299	sa	3968399741316
692	______6848______	leonardo	casagrande	f	italia	19711205	cardito	na	canale martini 97	94330	na	397621554988
693	______6849______	leonardo	casagrande	f	italia	196905	pompei	na	via conti 58	37845	na	393727680334
694	______6850______	pacifico	colangelo	m	italai	19570630	montoro	av	via76	54524	av	39725232450
695	______6851______	domiziano	colangelo	f	italia	19571222	montoro	na	via pellegrino 76		na	39725232450
696	______6852______	orezste	pasquini	f	italia	19430609	casoqia	na	borgo erminia 54	5173	na	3988874899061
697	______6853______	oreste	vinci	f	italia	19430311	casoris	na	vicolo donaetlla 54	5173	na	3988874899061
698	______6854______	piccarda	vinci	m	italia	19430720	casoria	sa	rotonda villa 33	38572	sa	3901034303896
699	______6855______	piccarda	franchi	f	italia	19790520	caoria	sa	gioacchino33	38572	sa	39921298471429
700	______6856______	cleopatra	franchi	f		19800520	santa maria vico	ce	rotonda gioacchino 33	53833	ce	3930912483788
701	______6857______	emilia	franchi	m	italia	19790520	santa maria a vico	sa	borgc oonte 33	85065	sa	3951202979526
702	______6858______	ola	santarelli	m	estonia	19240723	urbborough	urcborough	93	71944	urbborough	9572795874374
703	______6859______	jarno	russo	m	estonia	0623	urbborough	urbborough	incrocio ferrari 17	71944	urbborough	9572795874374
704	______6860______	jarao	russo	m	italia	19240123	urbborough	na	stretto d amico 17	8180	na	83733176109
705	______6861______	romeo	vecchio	f	italia	19240102	urbborough	mi	damico17	789	mi
706	______6862______	costanzo	vecchio	f	italia	19240701	urbborough	mi	viale rinaldi 23	82698	mi	39269698613
707	______6863______	michelke	vecchio	f	italia	19240702	urbbomough	mx	vicolo giuliani 56	28698	mi	739269698613
708	______6864______	michele	vecchio	f	italia	19230908	giugliano in campania	mi	viale luce 85	28698	mi	39877155564962
709	______6866______	dnany	vecchio	f	italia	19240407	giugliano in campania	mi	via ciro 85	28698	mi	39877155564962
710	______6867______	sesto	vecchio	f	italia	19230619	portici	na	strada piersilvio 48		na	3928154120648
711	______6868______	teseo	orlando	f	italia	19240626	basiglio	mi	canale harry 48	64032	mi	3928154120648
712	______6869______	morgana	orlando	f	italia	19240624	basiglio	mi	canale harrzy 34	81460	mi	39281154120648
713	______6870______	zaccaria	romagnoli	f	italia	19400307	mareno di piave	tv	strada italo 22	97481	tv	3963259928501
714	______6871______	oetta	romagnoli	f	italia	19350407	mareno di piave	na	stretto fernando 21	97481	na
715	______6872______	oretta	giorkgi	f	italia	01	mareno di opiave	na	fernando21	97481	na	3963259928501
716	______6873______	oretta	monaco		paesi bassi	0220	gees		lizehof50	97481	na	992921097
717	______6874______	oretta	al rosa	f	italia	19350122	qualiano	na	viale antimo 50	97481	na	39020408502
718	______6875______	oretta	festa		italia	19350930	salerno	na	canale nathan 69	82700	na	398678553422
719	______6876______	oretta	ippolito	f	italia	19220930	napoli	na	contrada battaglia 77	21854	na	398678553422
720	______6878______	guido	ippolito	f	italia	19400911	fasano	na	piazza marzio 96	21854	na
721	______6879______	loretta	lenzi	m	italia	19880226	coriawo		rotonda luigi 81	32589	ba	3947414374285
722	______6880______	carlo	lenzi	m	itlaia	19870121	melito irpino	av	stretto vitale 81	32589	av	39050666635192
723	______6881______	noexl	lenzi	m	italia	19880131	villaricca	av	viale erminia 81	32589	av	39050666635192
724	______6882______	noel	ferri	m	italia	19700102	napoli	na	81	52215	na	39050666635192
725	______6883______	noel	lomwardi	m	italia	19550131	pompei	na	borgo caruso 96	98328	na	39050666635192
726	______6885______	guendalina	piccolo	m	italia	19550704	bolzano	bz	via lazzaro 26	89523	bz	39679167077
727	______6886______	giacinta	piccolo	f	italia	19580423	sarno	bz	via lazzaro 42	89529	bz	39419828130004
728	______6887______	giacinta	galasso	f	italia	19731124	montecorvino pugliano	r	viale fyrraro 42	89529	bz	394198281230004
729	______6888______	giacinta	castelli	f	italia	19540627	teano	bz	viale ferraro 42	89529	bz	39419828130004
730	______6889______	giacinta	ferraro	f	italia	19571027	nocera inferiore	sa	rotonda donati 80	2177	sa	39419828130004
731	______6890______	costantino	ferraro	f	italia	19490230	nocera inferiore	sa	rotonda donati 80	94730	sa	390982057029
732	______6892______	amedeo	ferrora	f	italia	19550621	apoli	sa	rotonda80	44479	sa	3993281090662
733	______6893______	gianmaria	capasso	m	italia	19730303	roccapiemontqe	sa	incrocio soriana 6	39301	sa	3915076488
734	______6894______	dimitri	capasso	m	italia	19490403	napoli	sa	incrocio soriana 4	93012	sa	3942368059962
735	______6895______	germapo	capasso	m	italia	19490327	arzano	sa	incrocio soriana 15		sa	3942368059962
736	______6896______	mafredi	capasso	m	italia	19490102	arzano	cq	soriana35	54792		39423
737	______6897______	silvano	capasso	m	italia	19501102	sant antimo	na	incrocio soriana 35	54792	na	3914287111493
738	______6898______	ilario	ricci	m	italia	19440914		na	incrocio soriana	48149	na	3914287111493
739	______6899______	raoulv	parisi	m	italia	19670711	sant arpino	ce	contrada barbieri 26	83118	ce	390428141831
740	______6900______	agan	biondi	m	italia	195306	napoli	na	stretto testa 26	83118	na	428141831
741	______6901______	moreno	biondi	m	italia	19530603	nazpoll	ce	stretto testa 26	9684	ce	397693245641
742	______6902______	diana	biondi	f	italia	19830603	napoli	ce	stretto testa 55	384	ce	3948198826567
743	______6903______	diana	moretti	m	italia	19280203	napoli	ce	stretto testa 55	9685	ce	39404096656318
744	______6904______	diana	moretti	m	italia	19790104	napoli	ce	rotonda sanna 56	9684	ce	3940409665631
745	______6905______	eliziario	moretti	m	italia	19370203	napoli	na	rotondasanna56	9684	na	391308934582
746	______6906______	eliziario	antonini	m	italia	19580609	avella	n	vitali56	9684	na	3922372265
747	______6907______	uxaldo	usai	m	italia	19580510	giugliano in campania	na	stretto vitali 56	92896	na	391222372265
748	______6908______	olo	usai	m	italia	0524	giugliano in		strettv oitali 85	69840	na	1222372265
749	______6909______	kociss	castiglioni	m	italia	19620819	giugliano in	na	stretto vitali 85	69840	na	391222372265
750	______6910______	kociss	manzoni	m	italia	19520719	giugliano in campania	sa	contraa albino 85	91775	sa	391222372265
751	______7173______	cristyn	leonardi	f	italia	19721203	gragnano	na	vicolo benedettid 43	29623	na	39301291588
752	______7174______	enzo	pisani	m	italic	19841102	in val fortore	bn	incrocio joseph 93	29455	bn	399631129744
753	______7175______	folco	derosa	f	italia	19770318	iscwia		borg caruso 45	99757	na	393522137
754	______7176______	monia	messina	m	italia	19660416	sant anastasia	na	stretto palumbo 29	15321	na	39738319336686
755	______7177______	clodovea	pinto	f	italia	19481011	pozzuoli	na	canale23	92298	na	3959220407105
756	______7178______	olo	marotta	m	italia	19400315	piedimonte matese	ce	borgo jacopo 54	31951	ce	39390877852448
757	______7179______	fabio	moroni		italia	19680927	acerra	na	borgo odino 85	57190	na	3937540367596
758	______7180______	alberto	longo	m		19831208	afragola	na	viale mazza 72	59640	na	3943221384289
759	______7181______	sue ellen			italia	19600713	caivano	n	piazza cosetta 73	26478	na	391465350259
760	______7182______		giuliani	f	italia	19660819	napoli	na	incrocio sue ellen 51	16732	na	3917039805534
761	______7183______	timoteo	villani		italia	19650426	siano	sa	contrada pagano 36	28894	sa	39255334841016
762	______7184______	eloi	alessi	m	italia	19590920	napoli		canale alighieri 38	27343	na	39527940912
763	______7185______	vera	rosso	m	italia	19620726	castellabate	sa	strada biabnco 48	905	sa
764	______7187______	anthony	esposito	m	egitto	1118	cookhaven	cookhaven	steven branch 48	59939	cookhaven	8548886012
765	______7188______	armando	romano	m	italia	19660707	castellabate	sa	jabukovap50	12661	sa	39205844390
766	______7189______	ivonne		f	italia	19430618	lettere	na	viale palmieri 19	88230	na	397999521283
767	______7190______	ian	perrotta	f	italia	19760925	nocera inferiore	sa	incrocio folco 95	71641	sa	396829746387
768	______7191______	siro	villani	f	italia	19860224		na	contrada brabieri 37	50357	na	3941748204492
769	______7192______	enzo				19580327	napoli	na	canale de angelis 20	72623	na	3947179435831
770	______7193______	ian	rinaldi	m	italia	19730615	avellino	av	canale costantini 89		av	3917001123728
771	______7194______	filomena	brambilla	m	italia	19500118	napoli	na	50	76082	na	391914076426
772	______7195______	iettore	di domenico	m	italia	19701222		na	52	22451	na	395890771
773	______7196______	urico	de martino	f	italia	19670817	napoli	na	canale gianmarco 82	70077	na	3946441892777
774	______7198______	evita	giannini	f	italia	19730511	roccapiemonte	sa	viale barone 54	30753	sa	3934516121530
775	______7199______	anonio	santoro	f	italia	19841028	san marcellino	ce	via cassiopea 13	94086	ce	39803605698772
776	______7200______	carmela	durante	m	italia	1129	vimodrnoe	mi	stretto ferrara 15	79454	mi	3973624589425
777	______7201______	lauro	anelli	m	italia	19450206	morciano di romagna	rn	via danuta 36	51266		3961958622
778	______7202______	enzo	rocco	m	italia	19751122	eboli	sa	91	44867	sa	3949463398414
779	______7203______	raniero	monteleone	m	italia	19711024	casaluce	ce	vicolo battaglia 50	91597	ce	392608576465
780	______7204______	eustachio	lorenzi	m	italia	19500609	siano	sa	contrada briva 6		sa	399928553125
781	______7205______	ausonio	ricci	f	italiav	19741027	arevsa	ce	borgo ferrari 86	31567	ce	396794926658
782	______7207______	folco	graziani	m	italia	19530214	marcianise	ce	contrada giuliani 93	61469	ce	398048767592
783	______7209______	ursula	di lorenzo	m	italia	196501	ramano di napoli	na	strada anselmo 7	8246	na	399716343467
784	______7210______	imogen		f	nuova zelanda	19371026	mcgrathside	mcgrathside	simpson range road 81	87822	mcgrathside	924831
785	______7211______	italo		m	italia	19440206	monzuno	bo	incrocio lambegto 7	90607	bo	3991205869756
786	______7212______	lucia	maggi	m	italia	19290207	pomigliano d arco	na	canale sue ellen 27	96880	na	3942688916848
787	______7213______	vienna	fusco	f	italia	19720722	beneventio	bn	rotonda milani 83	4820	bn	3900
788	______7214______	samira	fanelli	f	italia	19400418	pontelandolfo	bn	incrocio lino 66	9026	bn	39536039497
789	______7215______	boris	bongiovanni	f	italia	19621203	mugnano di napoli	na	piazza orfeo 15	78118	na	393552973342
790	______7216______	daniel	palladino	m	francia	19460320	bailly	bailly	avenue de barre 49	75600	bailly	33170385688
791	______7217______	matilde	esposito		italia	20061005	napoli	na	rotonda bellini 49	18092	na	391662386142
792	______7218______	giancarlo	coletta	m	italia	19600925	quartl	na	via	73976	na	3949998926
793	______7219______	emanuel		f	italia	19540112	napoli	na	piazza etan 65	94267	na	3965094354487
794	______7220______	gianleonardo	silestri	m	italia	19721010	mirabella eclanm	av	viale diana 13	37289	av	3915988243100
795	______7222______	siro	donato	f	italia	19590929	portici	na	stretto ferraro 86	65055	na	39525942371472
796	______7223______	lorenzo	mattei	f	italia	19580621	napoli	na	rotonda ileana 84	11679	na	39661867602
797	______7224______	arduino	di donato	f	italia	19540814	napoli	na	viale piras 77	67492	na	39937074764094
798	______7225______	costantino	di palma	m	italia	19711124	pollena trocchia	nh	rotonda22	6493	na	395541180953
799	______7226______	deborah	marchini	f	egitto	19640926	melaniebury	melaniebury	terrace2	36311	melaniebury	841079964994188
800	______7227______	amedeo	torrisi	m	italia	19410324	vallermosa	sut	rotonda damicro 75	32236	su	39915764478
801	______7228______	fabio	anelli	m	itlia	19520628	napoli	na	piazza russo 28	71341	na	392318496917
802	______7229______	mariapia	afsano	m	italia	19870226	lodi vecchio		stretto pellegrino 99	62205	lo	3933199905605
803	______7230______	isabel	piras	f	italia	19630923	villa di briano	ce	strada ferraro 60	78511	ce
804	______7232______	elga	riccio	m	italia	19490109	san giorgio a cremano	na	via ferri 66	897	na	494942111
805	______7233______	artemide	brunelli	m	italia	19490603	pozzuoli	nai	piazza bellini 23	3910	na	390131015157
806	______7234______	edvige	pellegrini	f	italia	19370619	mondragonqe	ce	viale dangelo 55	22803	ce	3943801900234
807	______7235______	albino	leone	m	italia	19770112	guardia sanframondi	bn	incrocio patrizio 19	83214	bn	3908728643647
808	______7236______	damiana	antonini	f	italia	19490307	ragello	sa	via costantini 1	89625	sa	3908195915237
809	______7237______	audenico	conti	m	italia	19721218	san nicola la strada	ce	piazza antimo 53	63013	ce	3995767928940
810	______7238______	mirco	costantini	f		19440801	piana di monte verna		viale milani 8	98049		3999160861608
811	______7239______	zaccaria	vecchi	f	italia	19371018	torre annunziata	na	robgo tazio 65	56850	na	39467606519
812	______7241______	fiuliano	moretti	m	italia	19930529	aceno	sa	vicolo jack 50	44618	sa	39358475573
813	______7243______	anselmo	mazza	f	italia	19490105	montesarchio	bn	canale ricci 2	44207	bn	398933677400
814	______7244______	thea	benvenuti	m		19161110	pompei	na	incrocio montanari 53	76564	na	394221231121
815	______7245______	artes	gatto	f	italia	19310312	sessa aurunca	ce	contrada quarto 83	1739	ce	5283773569
816	______7246______	valdo	romeo	m	italia	19790908	aversa	ce	rotonda ferri 81	1245	ce	3952376682225
817	______7247______		stella	f	canada	0123	lake theresa	lake theresa	kimberly union 50	50934	lake theresa	6326407773
818	______7248______	stina	ventura	m	danimarca	19640211	frandsenbury	frandsenbury	passage84	47582	frandsenbury	1102785306
819	______7250______	emilia	martini	m	italia	19580318	roma	rm	marini51	4644	rm	394845730693
820	______7251______	gabriele	bertini	m	italia	19670117	aversa	ce	incrocio sesto 37		ce	3961617400473
821	______7252______	lamberto	trevisan	m	italia	19370808		na	vicoloperiberto24	45406	na	3998253084286
822	______7253______	mieetta	longo	m	italia	19560523	maiori	sa	rotonda bruno 59	19725	sa	39688980691941
823	______7254______	fabiano	guerra	f	italia	19411111	giugliano in cqampania	na	piazza armando 33	65647	na	3977423024858
824	______7255______	demian	palmisano	f	italia	19670502	stimgiliano	ri	stretto pellegrini 22	24083	ri	3904628325855
825	______7256______	lamberto	morello	m		19541128	napoli	na	canale concetta 56	78082	na	3956775017705
826	______7257______	alessio	di marco	f	italia	19730321	castellammare di stabia	na	rotonda dylan 49	85026	na	39639602569
827	______7258______	emaynuel	sacchetti	m	italia	19490226	cicciano	na	stretto ethan 20	93670	na	376313970735
828	______7259______	ariel	di pietro	m	italia	19591210	san bartoloseo in galdo	bn	contrada ivano 31	68435	bn	39877090207
829	______7260______	armando	carlucci	m	italia	19410828	san marzano sul sarno		piazza guendalina 3	20338	sa	3938133324117
830	______7261______	jonnaes	magri	f	italia	19590923	caserta	ce	vicolo ivnne 35	78423	ce	391613261253
831	______7262______	gaetano		m	italia	19650919	ottaviano	na	borgo noah 96		na	39127433093
832	______7263______	miriam	mereu	m	italia	19451227	napoli	na	strada bellini 14	92505	na	392261262618
833	______7264______	adriano	bertini	m	italia	19930113	caserta	ce	stretto dangelo 84	93899		39130429708300
834	______7265______	prisca	marchini	f	italia	19710421	naprli	na	stretto leone 4	97797	na	394541594422
835	______7266______	arcibaldo	stefani	f	italia	19561102	san	ce	borgo sabatino 1	47493	ce	397369864
836	______7267______	felicia	rizzo	m	italia	19650719	mugnano di napoli	na	via76	43365	na	391991810669
837	______7268______	joseph	conti	f	italia	19560530	nocera inferiore	sa	orfeo44	47485	sa	3957153978656
838	______7269______		dimaio		italia	19501008	piove di sacco	pd	via alessio 95	8590	pd	3934820246389
839	______7270______	malvina	ferri	f		19850513	fabialand	fabialand	lcghtsz83	71862	fabialand
840	______7271______	odino	grasso	m	itablia	19950514	emlito di napoli	na	piazza folco 17	5152	na	395024776214
841	______7272______	baldaspsarre	albanese	m	italia	19860901	meta	na	vicolo mauro 61	4802	na	39517493190501
842	______7273______	alighieri	morello	f	italia	19500414	castelpoto	bn	via galli 47	63896	bn	395137903003
843	______7274______	osea	piva	m	italia	19451115	nocera inferiore	sa	canale marcella 46	19032	sa	3923661287686
844	______7275______	joseph	felici	m	italia	19411218	nola	na	borgo abracmo 28	17280	na	3953030060989
845	______7276______	carmela	marconi	m	italia	19940806	torino	to	canale bajttaglia 18	36	to	39936429586
846	______7277______	ivonne	sabatini	m	italia	19940910		sa	piazza sabile 29	35274	sa	39001775087596
847	______7278______	xavier	farina	f		19671107	ercolano	na	vicolo de angelis 22	13762	na
848	______7279______	sirio	peyego	m	italia	19480731	pagani	sa	50	91118	sa	3999633916809
849	______7280______		beretta	f	italia	19501026	afragola	na	vicolo rossi 35	9815	na	3989018761723
850	______7281______	amedeo	musumeci	m	italia	19720105	melito di napoli	na	incrocio demian 41	23601	na	3929516260783
851	______7282______	giacinto	pandolfi	f	italia	19731224	casoria	na	vicolo fiorentinon 97	57520	na	39167990202
852	______7283______	odone	grosso	m	italia	19720719	vico equense	na	piazza ubaldo 74	43655		3904298370336
853	______7284______	gerlando	giannini	f	italia	19511112	casalnuovo di napoli	na	strada sasht 61	34761	na	39186844642402
854	______7285______	bacchisio	ricci	m	itaslia	19540915	quarto	na	via loris 26	64758	na
855	______7286______	joel	d angelo	f	italia	195013	san giorgio a	na	contwrada ferri 36	96735	na	3992252871095
856	______7287______	ferdinando	colombo	f	italia	196003	trecase	na	rotonda furio 13	32248	na	3971501856594
857	______7288______		bianchi	f	italia	19430614	napli	na	vicolo barone 17	70496	na	39902487440
858	______7289______	teseo	lanza	m	italia	19590814	trentola ducenta	ce	via ruggiero 36	21928	ce	39071217204
859	______7290______	giacinto	morandi	m	italia	19810214	trentola ducenta	ce	viale nestore 7	92602	ce	3981356578086
860	______7293______	bernardo	pinna	f	italia	19291216	camporgiano	lu	borg italo 42	75052	lu	39579060251
861	______7294______	xavier	martinelli	m	italia	19280821	pesco sannita	bn	rotonda loetta 36	88965	bn	392718839418
862	______7295______	loris	savino	f	italia	19570928	san nicola la strada	ce	vicolo audenico 48	22581	ce	3914034596
863	______7296______	rosaria	angelini	f	italia	19540627	casamarciano	na	via giobbe 8	98692	na	39991639335
864	______7297______	noemi	barbieri	f	italia	19870530	pieve a nievole	pt	incrocio18	41256	pt	39416149751107
865	______7298______	gregorio	lombardo	m	italia	19400709	arzano	na	rotonda tazio 99	49313	na	3973340109738
866	______7299______	mecren	bevilacqua	m	italia	19951114		zce	68	7938	ce	391106
867	______7300______	fiorentino	pucci	f	italia	19641014	scafati	sa	sirio71	25081	sa	390728498
868	______7301______	anselmo	mele	f	italia	198111	casoria	na	via sarita 72	75867	na	3909744024748
869	______7302______	germano	mattioli	m	italia	19580724	boscoreale	na	viale caruso 6	38659	na	395245534021
870	______7303______	arturo	gori	f	italia	19740808	castellammare di stabia	na	contrada ione 78	23209		3936777031246
871	______7304______	michelle	angeli	f	australia	192025	south laurenchester	south laurenchester	tiffany tarn 57	37359	south laurenchester	303632940
872	______7305______		angelini	m	italia	19791019	nola	na	borgo gaetzno 43	92818	na	39644481514
873	______7306______	yago	stefani	m	italia	19770926	gragnano	na	viale gatti 3	49149	na	39332513587935
874	______7307______	fulvio	palazzo	m	italia	19921014	gioia sannitica	ce	stretto augusto 60	88180	ce
875	______7309______	fatima	biagini	f	italia	0805	caserta	ce	strada de santis 75	1534	ce	39001607776416
876	______7310______	sarita	d alessandro	m	italia	0908	venezia	ve	41	82947	ve	39645708758234
877	______7311______	amos	leduca	f	italia	19420313	napoli	na	viale maristella 13	67199		3934633702016
878	______7312______	anselmo	zanini	f	italia	193912	villa di brdano	ce	piazza valentnii 47	39902	ce	397906594784
879	______7313______	ippolito	romano	f	italia	19500720		ce	via sabatino 93	35542	ce	3969333651391
880	______7314______	yago	merotji	m	italia	19760712	giugliano in campania	na	stretto conte 13	7474	na	395814192533
881	______7315______	ciro	valeri	f	italia	19600425	san valentino torio	sa	borgo fabiano 22	9105	sa	3987654087827
882	______7316______	amos	mazzola	m	italia	19770126	marano di napoli	na	canale uesebio 44	16414	na	56668576243
883	______7317______	adriano	basile	m	italia	19620125		ce	rotonda colombo 93	7543	ce	394124482071
884	______7318______	eliv	lombardo	m	croazia	19800416	pazin	pazin	zamenhofova20	11107	pazin	22046617
885	______7319______	fatima	traverso	m	italia	19621220	felitto	sa	stretto renzo 99	71010	sa	39824914239315
886	______7320______	lisa	franchini	f	italia	19720627	qualiano	na	canale bianchi 25		na	18470917803
887	______7321______	maruska	marchini	m	italia	197108	pago del vallo di lauro	av	stretto caruso 31	13092	av	39508652175324
888	______7322______	ursula	di bella	m	italia	19351024	maddalni	ce	86	90945	ce	3946609144548
889	______7323______	fatima	angelini	f	italia	19410222	san marco dei cavoti	bn	piazza58	51112	bn	8603622206
890	______7324______	fiorenzo	mariani	m	italia	19610109	eboli		via91	66816	sa	39424217740
891	______7325______	avide	zanella	m		19561027	maddalonni	ce	borgo joey 66	45794	ce	3992922739798
892	______7326______	thomas	floris	f	egitto	19920714	brownmouth	brownmouth	reese curve 3	15376	brownmouth	17337351276
893	______7327______	tosca	palermo	m	italia	0524	reggello	fi	viale gtti 19	52458		3919825882965
894	______7328______	germano	castiglione	f		19540124	marcianise	cee	contrada basile 87	51987	ce	39108078698
895	______7329______	odone	basso	f	italia	19720714	cittadella	pd	viale pellegrini 37	55272	pd	3923796881022
896	______7330______	baldassarre	la rocca	m	italia	19530406	acsagiove	ce	via birco 71	44585	ce	3935365861780
897	______7331______	gerlando	consoli	m	italia	19920131	sant anastaia	na	rotonda selvaggia 1	86784	na	397409071553
898	______7332______	ver	colombo	f	italia	19501110	santa a vico	ce	strada benedetti 3	40125	ce	3931319074942
899	______7333______	elga	quaglia	f	itali	19530925	pompei	na	vicolo d angelo 94	77380	na	39069482632
900	______7334______	audenico	mura	f	italia	19700626	salerno	sa	viale sorsi 51	65698	sa	3905512996958
901	______7335______	eriberto	leone	m	italia	19670308	battipagail	sa	piazza marini 19	43595	sa	3929468508893
902	______7336______	pericle	ricci	m	italia	19501020	nopali	na	canale serra 2	15789	na	3988931770033
903	______7337______	giorgio	amato	m	italia	19600222	arzano	na	vial teseo 42	82573	na	392080759899
904	______7338______	andrea	de martino	f	spagna	19590203	pontevedra	pntevedra	plaza eugenia haro 97	63616	pontevedra	34515437695
905	______7339______	rosaria	pepe	m	italia	19601006	milano	mi	incrocio lidia		mi	7392755549114
906	______7340______	thea	vinci	m	italia	198629	salerno		47	1539	sa	3977512335461
907	______7341______	tristano	d urso	m	italia	19640220	adrano	ct	strada gallo 26	33770	ct	392164546438
908	______7342______	lidisa	grasso	f	itabia	19731014	napoli	na	via miriana 10	8058	na	39831341773380
909	______7343______	fernando	valerio	m	italia	19660627	castel san gfiorgio	sa	piazza danxny	3876	sa	3995784847949
910	______7344______	vegard	luongo	m	norvegia	19600720	dahl	dahl	moenholtet98	14697	dahl	45321179
911	______7345______	ippolito	zaccaria	m	italia	19830804	alvignano	ce	contrada marchetti 65	85702	ce	394803616183
912	______7346______	augusto	monti	m	italia	19240901	ischia	na	vicolo fabbri 62	75842	na	391236032
913	______7347______	oretta	fior	m	italia	19611002	caserta	ce	palmieri52	96822		3990380375469
914	______7348______	graziano	coppola	m	italia	19910306	pozzuoli	na	borgo marino 74	37347	na	3994807824682
915	______7349______	folco	palladino	f	italia	19400219	annunziata	na	rotonda ferrari 85	40158	na	39741099802139
916	______7350______	matteo	mori	f	italia	19601011	pozzuilo	na	canale sorrentino 41	92871	na	3941969702231
917	______7351______	htceor	sacchi	m	italia	19470322	mirabella eclano	av	51	14328	av	397968354408
918	______7352______	gianantonio	spinelli	f	italia	19221211	salento	sa	vicolo greco 80	33499	sa	39870238018326
919	______7353______	richard	vella	m	nuova zelanda	19560210	mcintoshingsmouth	mcintoshingsmouth	miller corner 72	23129	mcintoshingsmouth	206022326
920	______7354______	sue ellen	bertoli	m	italia	19690714	alessandria	al	vicolo rocco 90	86168	al	390449011564
921	______7355______	alighieri	gnainini	f	italia	19730321	ugento	le	borgo montanari 62	28945	le	3996951357056
922	______7357______	ulrico	nigro		italia	19540601	afragola	na	viale fontana 84	13750	na	3946037975571
923	______7358______	arcibaldo	mori	f	italia	19570510	napoli	na	viale mariani 71	88025	na	39257777850
924	______7359______		riccardi	m	italia	19230631	napoli	na	contrada giordano 40	48423	na	39160080787
925	______7360______		pecoraro	f	italia	19790815	napoli	na	rotonda mercedes 75	35013	na	39828988603
926	______7361______	marinco	mori	m	italia	19700418	marano di napoli	na	giacinto70		na	39616791927
927	______7362______	omar	bruni	m	italia	20050226	afragola	na	piazza nick 14	53899	na	396468
928	______7363______	harry	fabbri	m	italia	192320	bacoli	na	borgo rita 32	17344	na	3954951816593
929	______7364______	vienna	reale	m	italia	19561002	trentola ducenta	ce	viale martinelli 42	89398	ce	398246545631
930	______7365______	aroldo	vacca	m	italia	19430919	nalopi	na	stretto amedeo 44	56293	na	3991900899421
931	______7367______	emilia	de maria	f		19660227	najpoli	na	borgo28	66949	na	7234528839
932	______7368______	alighieri	santoni	f	italia	19661227	portici	na	rotonda morelli 65	15195	na	399201615326
933	______7369______	oretta	nigro	f	itaaiz	19940404	palma campania	na	contrada emidio 8	4193	na	39331234909341
934	______7370______	demis	rossi	f	italia	19690902	napoli	na	stretto serra 13	35875	na	3993668919025
935	______7371______	arturo	marelli	f	italia	19600322	ottaviano	na	borgo evita 88	75589	na	3978688891982
936	______7372______	pacifico	durante	f	italia	19440521	napoil	na	strada mariani 58	22121	na	39601198662434
937	______7373______			m	italia	198301	lugo	ra	piazza marino 92	47530	ra	392919984920
938	______7374______	fatimac	moro		italia	19800502	benevento	bn	strada borolo 92	70934	bn	394716658772
939	______7375______	carlo	garofalo	f	italia	19640923	piano di sorrento	na	viale rosaria 43	3361	na	3911491275807
940	______7376______	cassiopea	amato	m	italia	19450904		na	contrada sartori 67	15654	na	39062601858
941	______7377______	joseph	adami	m	italia	19610509	orta di atella	ce	borgo anastasio	2396	ce	3936702392
942	______7378______	mirko	romeo	f	italia	19750319	caserta	ce	strada orlando 85	24836		39493647008
943	______7379______	loris	de stefano	f	italia	19610307	grottolella	av	giordano59	44298	av	3925406275905
944	______7381______	lita	ruggeri	m		19600725	caserta	ce	contrada galli 33	42503	ce	39921870989161
945	______7382______	brigitta	iorio	m	italia	19440205	maddaloni	ce	contrada martinelli 74	44244	ce	39161902833
946	______7383______	marcella	mattioli	f	italia	19610511	napoli	na	stietto giuliani 74	97373	na	3908123178986
947	______7384______	graziano	di marco	f	italia	19520120	salerno	sa	vicolo lauro 91	99474	sa	39128101022
948	______7385______	xiuhlio	vitali		italia	19710304	pietravairano	ce	viale ursula 28	11220	ce	398986631868
949	______7386______	miahceu		m	italia	19160521	quarto	na	59	49077	na	39809393546457
950	______7387______	alberto	usai	f	italia	19700121	sarno	sa	ulrico94	63587	sa	39555899004377
951	______7388______	eufemia	tosi	f	italia	19690107	torre del greco	na	strada sorrentino 97	82315	na	3928222745
952	______7389______	terzo	delfino	m	italia	19280330	terzigno	na	rotonda eustachio 34	88809	na	39531576632321
953	______7390______	elsa	villani	f	italia	19530421	napoli	na	piazza violante 96	8708	na	3957532093717
954	______7391______		antonucci	f	italia	19600803	napoli	nah	rotonda d amicon 17	49366	na	390590280909
955	______7392______	mecren	meloni	m	italia	19681104	napoli	na	via ausonio 59	17182	na	39705433374348
956	______7393______		verde		italia	19820522	teverola	ce	strada ileanav 14	94653	ce	231077110
957	______7394______	vinicio	cappelli	m	italia	19750203	napoli	na	viale romeo 45	96766	na	3965351881449
958	______7395______	concetta	baldini	m	italia	0913	acivano	na	strada valdo 88	89102	na	392736131909
959	______7396______	marino	greco	m	italia	195110	torre annunziata	na	viale amedeo 72	22662	na	390074957885
960	______7397______	rodolfo	casadei		italia	19470620	caserta	ce	strada silvano 70	82459	ce	395244819747
961	______7398______	amerigo	russo	m	italia	19831224	potenzam	pz	rotonda colombo 37	36563	pz	39679049531
962	______7399______	ivonne	costa	f	italia	19470514	camposano	na	canale ruggiero 81	4826	na	39860340425
963	______7400______	giuliano	federici	f	italia	19740121	san giovanni a piro	sa	borgo sabatino 94	92334	sa	397610916414
964	______7401______	moreno	albanese	f	italia	19640729	poggiomarino	na	via ricci 88	30219	na	397264720895
965	______7402______	audenico	orlandi	f	italia	19510221	jesolo	ve	via ferrara 1	3761	ve
966	______7403______	fulvio	mazza	m	italia	19540515	nola	na	54	36816	na	3906912441974
967	______7404______	nayade	marchetti	f	italia	19571225	aversa	ce	vicolo martini 81	63194	ce	399531421165
968	______7406______	ulrico	calvi	m	italia	19611030		na	via de santis	34621	na	398851780
969	______7407______	walter	rici	f	italia	19640808		na	borgo orfeo 31	34567	na	3977590561155
970	______7408______	davis	ferrara	f	italia	19541002	salerno	sa	battagli55	21565	sa	391089767637
971	______7409______	nunzia	mancinelli	f	italia	19171122	casandrino	na	via donatella 8	59669	na	39948155554496
972	______7410______	nathan	lamberti	m	italia	19430114	angri	sa	44	88141		39565711166
973	______7411______	mariano	battistini	f	italia	19390619	pomiglinao d arco	na	viale41	7352		39599379792
974	______7412______	artemide	montanari	f	italia	20030526	crispano	na	canale doriana 64	40467	na	398570553764
975	______7413______	rosalba	catania	f	italia	19680402	napoli	na	borgo tosca 11	88039	na	391096435115
976	______7415______	mariano	rossi	m	italia	19610210	bisaccia	av	incrocio elsa 41	69489	av	39471846016
977	______7416______	lauroe	coppola	m	italias	19440419	san marcellino	ce	incrocio marino 63	65003	ce	39029003236704
978	______7417______	lgiui	di maio	f	italia	20011211	pagani	sa	viale barone 49	69727	sa	39130990771
979	______7418______	donatella	rosati	m	italia	19761203		na	strada conti 6	6021	na	397100957010
980	______7419______	azue	cassano	m	italia	19490825	volla	na	viale derosa 51	91320	na	3984186122350
981	______7420______	ryan	perrone	m	paesi bassi	19591016		uffelte	twanbaan2	26893		207512538
982	______7421______	harry	abate	f	italia	19431120	caivano	na	canale23	8112	na	3914514166915
983	______7422______	gregorio	botti	f	italia	1210	napoli	na	via battaglia 70	15053	na	3913071267569
984	______7423______	danny	fedeli	m	italia	19841114	portico di caserta	ce	viale rodolfo 6		ce
985	______7424______	nayalde	marchekini	m	italia	19550823	giugliano in campania	na	via gentile 61	52416	na
986	______7425______	michael	amato	f	italia	19721019	torino	to	viale vitalba 61	68890	to	3983017246053
987	______7427______	lauren	tosi	f	egitto	19630628	south sarah	south sarah	michael shoals 61	44787		10977059840302
988	______7428______	audenico	berardi	m	italia	19490607	pisy	pi	canale romano 84	28698	pi	396173894458
989	______7429______	gelsomina	pugliese	f	italia	19780729		ce	borgo rinaldi 94	50309	ce	396855682352
990	______7430______	quarto		f	italia	19361213	casamarciano	na	1		na	39499391093
991	______7431______	patrizio	sanfilippo		italia	19541218	cicciano	na	rotonda ione 46	30862	na	3994006729729
992	______7432______	erminio	giordano	f	italia	198510	eboli	sa	via pericle 55		sa	3933992789238
993	______7433______	ivano	ferro	f	italia	19530113	afrakola	na	borgo vania 54	37625	na	395044349346
994	______7435______	miczhele	marelli	f	bosnia	19421123	north seanville	north seanville	wihte river 99	54787	north seanville	31288358
995	______7436______	xavier	bianchi	m	italia	19720304	curti	ce	piazza teseo 13	47661	ce	3908775145466
996	______7437______	italo	bianchi	m	italia	19731213	anacapri	na	21		na	3972682269450
997	______7438______	kiven	sacco	m	australia	19340729	port karachester	port karachester	carlos motorway 63	41645	port karachester	61800576003
998	______7439______	lcaudia	matteucci	f	italia	19570416	rotondi	av	via marino 47	5123	av	3993111537778
999	______7440______	sibilla	longhi	m	italia	19761204	vietri sul mare	sa	viale79	87526	sa	25299525342
1000	______7441______	harry	caapmnella	f	italia	19401024	postiglione	sa	vicolo tristano 47	30177	sa	396130492358
