# Supplementary material for: Record linkage of banks and municipalities through multiple criteria and neural networks
Source: PeerJ Comput Sci. 2020 Feb 24;6:e258. doi: 10.7717/peerj-cs.258 (PMC7924437; doi:10.7717/peerj-cs.258)
Supplement: Supplemental Information 4 — Java and Python code to perform Record Linkage as described in the paper. Please refer to the READ_ME file. [file peerj-cs-06-258-s004.zip › RecordLinkagePaper/dataset/RL-data/preprocessing/PRE_TAB_B.CSV]

1	______6108______	dylan	piana	f		19360209	torre annunziata	na	incrocioj gentile	9073	na
2	______6109______	maika	pasquali	f	italia	19470302	frattaminore	na	stretto davide	3024	na	398417030418
3	______6110______	uathan	corti	m	italia	19651013	asnta maria capua vetere	ce	rotonda serra	15765	ce	399894725563
4	______6111______	nico		f	italia	19830222	crispano	na	contrada ferraro	220	na	396790899305
5	______6114______	enrico	rinaldi	m	italia	19480508	napoli	na	via loretta	6461		395329812895
6	______6115______	ingrid	olivwer	m	italia	19590225	marcianise	ce	piazza damiana	64459	ce	393234134331
7	______6116______	mariapia	giorgi	f	italia	19510930	colliano	a	strada mancni	89703		393610042858
8	______6117______	pablo	pastore	m	italia	19731222	celle bulgheria	sa	viale mariano	79700	sa	392282112209
9	______6118______	eliziario	musumeci	f	italia	19550901	napoli	na	piazza pablo	5063	na	3999269397
10	______6119______	prisca	rossetti		italia	19810820	castel san giorcio	sa	rotonda rufo	3699	sa	392123582660
11	______6120______	gavino	moretti	f	italia	19450607	grazzanise	ce	vicolo maruska	12301	ce	392201126615
12	______6121______	miriana	farina	m	italia	19800930	napoli	na	rotonda	32459	na	397430078165
13	______6122______	ubaldo	vaccari	f	italia		aeirnzo	ce	strada bacchisio	76344		394817631388
14	______6123______	ursula	fiori	m	italia	19600218	caivano	na	kociss	48128	na	399906090884
15	______6124______	laerte	zanetti	m	italia	19730121	mntoro	av	vicolo tancredi	36173	av	39326583096
16	______6125______	tazio	romano	f	italia	19940225	sazt antimob	na	viale quirino	20028	na	396890107499
17	______6126______	vienna	di lorenzo	f	italia	19461221	villaricca	na	contrada ferrari	94065	na
18	______6129______	laura	crespi	f	italia	19720217	napoli	na	incrocio clodovea	43074	na	398263049634
19	______6130______	ione	galati	m	italia	19461120	salerno	sa	cesidia	55182	sa	394813972023
20	______6131______	giancarlo	molinari	m	italia	19580424	napoli	na	rotonda secondo	61372	na	394103692249
21	______6132______	rosalino	palma	m	italia	19580520	carinaro	ce	rotonda de luca	60893	ce	398928054975
22	______6133______	augusto	de macp	m	italia	19840219		na	strada sibilla	1621	na	39297323945
23	______6134______	ivonne	greco	m	italia		del grceo	na	viale arcibaldo	24383	na	39771986070
24	______6135______	anders	villani	m	norvegia	19490513	johnsen	johnsen	viale mancini	36926	johnsen
25	______6136______	vera	gentilx	m	italia	19530427	pozzuoli	na	piazza cnte	28873	na	393449011291
26	______6137______	erminio	a dmore	f	italiaf	19801125	susegana	tv	contrhada snnaa	40457	tv	396957770762
27	______6138______	pierfrancesco	pagani	m	italia	19500902	bxoscoreale	na	borgo ferri	16526	na	394580245114
28	______6139______	sasha	giordano	m	italia	19570315	ircspano	na	vicolfo pagano	23834	na	392618604844
29	______6140______	onunzia	di gennaro	m	italia	19310711	casalbuono	sa	vicolo grassi	15216	sa	396120700259
30	______6141______		di matteo	f	italia	19801207	montepulciano	si	rotonda rinaldi	29569	si	39713179909
31	______6143______	bacchisio	tommasi	m	italia	19430314	pagani	sa	strada gerlando	76280	sa	396597782159
32	______6144______	fulvio	volpe	m	italia	19401211	afragola		viale odone	48366	na	392284112091
33	______6145______	celeste	bernardi		italia	19790806	napoli		contrada piersilvio	74759	na	397367789663
34	______6146______	rosolino	de santis	m	italia	19511220	teano	ce	rotonda nayade	1004	ce	397046132233
35	______6147______		galli	f	italia	19471217	benevento	bn	incrocio amato	88000	bn	398749668098
36	______6148______	mirko	martelli	m		19730320	lazzate	m	contrada quasimodo	58353	mb	392064636331
37	______6149______	deborah	forte		italia	19770729	catania	ct	rotonda costantini	84334	ct	394730404773
38	______6150______	jole	rizz	f	italia	19510210	napoli	na	selvaggia	51565		393283205005
39	______6151______	giovanna	gamba	m	italia	19570418	casapulla	ce	via cnleros	69285	ce	394888187989
40	______6152______	yago	moroni	f	italia	19441008	giffoni valle piana	sa	contrada esposito	3890	sa	399308763500
41	______6154______	nathan	ratti	m	italia	19710422	san mango sul calore	av	borgo de angelis	56874	av	39191254485
42	______6155______	hector	porcu	f	italia	19570711	qualiano	tna	stretto marianita	32240	na	394910334452
43	______6156______	armando	marelli	f	italia	19750817	casamicciola terme	na	piazza costanzo	58777	na	39658590877
44	______6157______	rufo	salerno	f	italia	19720808	mercato san severino	sa	rotonda renzo	16936	sa	399087161836
45	______6159______	oreste	ceccarelli	m	italia	19610717	anacapri	na	stretto bianchi	18665	na	395473161505
46	______6160______	nabil	bonanno	f	italia	19500514	ariano irpino	av	strada bernardo	35092	av	392647638330
47	______6161______	soriana	fortunato	m	italia	19450718	san giovanni in pemrsiceto	bo	stretto bruno	36906	bo	391851432111
48	______6162______	edilio	berlqoti	f	italia	19620220	napoi	nav	stretto egisto	79916	na	39344864591
49	______6163______	guido	nalati	f	italia	19750224	villa literno	ce	viale de xangelis	32215	ce	392451495744
50	______6164______	cecco	martinelli	m	italia	19471222	vitulazio	ce	piazza marchetti		ce	392660218637
51	______6165______	loris	lomrabdi	m	italia	19400526	napoli	na	via isira	28561	na	393738466130
52	______6166______	baldassarre	bertelli		italia	19451025	san giorgio a cremano	na	canale ruggieor	82703	na	397174688358
53	______6167______	alihgiero	angelini	f	italia	19400608	napoli	na	incrocio domiziano	50788	na	391111712023
54	______6168______	folco	vaccaro	m	italia	19320619	mondragone	ce	incrocio negri	12698	ce	396343923502
55	______6169______	jari	carbone	m	italia	19560811	varazze	sv	stretto barbieri	14831	sv
56	______6170______	kristel	cuomo	m	italia	19481229	sassinoro	bn	piazza nestore	90372	bn	392175024306
57	______6171______	egidio	bernardi	f	italia	19530522	parete	ce	viale bruno	30732	ce	398259059920
58	______6173______	penelopo	cossu	f	italia	19351017	san nicola la strada	ce	strad martino	54942	ce	398686372507
59	______6174______	matteo	fantini	m	italiu	19720302	portici	na	viale ursula	90414	na	397499860545
60	______6175______	michael	pugliese	f	italia	19640220	in campania	na	incrocio de rosa	33454	na	391817356804
61	______6176______	adriano	gandini	m	italia	20220730	marcianise	ce	stretto montanari	94050	ce	399116802664
62	______6177______	modesto	baldini	m	italia	19490722	nakpolu	na	rotonda lisa	39121	na	399727089648
63	______6178______	baldassarre	simone	f	italia	19441124	olgiate comasco	co	incrocio riva	7062	co	39100492386
64	______6179______	furio	venturini	m	italia	19901125	torre del greco	na	piazza trossi	27972	na	398682401703
65	______6180______	carlo	meroni	m	italia	19810113	terzigno	na	piazza giulio	32139	na	39532544786
66	______6181______	olimpia	orlando	m	italia	19361225	frattaminore	na	strada antimo	30768	na	397391821297
67	______6182______	enrica	russo		italia	19710110	marano di napoli		piazza brigitta	59577	na	39916131538
68	______6183______	assia	ruggiero	m	italia	19551206	salerno		contrada	21699	sa	391020658504
69	______6184______	radames	di marco	m	italia	19360413		sa	canale marini	43306	sa	392480221702
70	______6185______	mercedes	galli	f	italia	19190927	pesaro	pu	stretto gatmi	81683	pu	391383128611
71	______6186______	benedetta	marras	m	italia	19730125	napoli	na	canale kris	16231	na	39141020942
72	______6187______	madalena	bevilacqua	m	porrogallo	19450507	castelo branco	castelo branco	av mendes	34033	castelo branco	351279737818
73	______6188______	arcibaldo	cortese	m	italia	19500604	terme	vi	viale giacobbe	92982	vi	395797265395
74	______6189______	eufemia	pastore	f	iqalia	19600830	napoli	na	stretto kai	86375	na	398127490889
75	______6190______	sasha	ferrero	m	italia	19620325	torre del greco	na	rotonda	9482	na	397842547560
76	______6191______	selvaggia	rcci	m	italia	19970213	casagiove	ce	borgo mariano	58875	ce
77	______6192______	elsa	martini	f	italia	19330414	paleramiti	cz	stretto joey	31868	cz	398398115493
78	______6193______	olo	pastore	m	italia	19640225	agropoli	sa	incrocio	5963	sa	397005813265
79	______6194______	albino	de lucia	m	italia	19231018		sa	incrzciosamuel	89718	sa	396528933310
80	______6195______	timoteo	landi	f	italia	19680724	napoli	na	viale nabil	89058	na	394969104770
81	______6196______	seth	ricci	m	australia	19830203	north ericaside	north ericaside	kenneth triangle	41135	north ericaside	297276975
82	______6197______	marco	bossi	f	italia	19740325	torre del greco	na	borgo grasi	82512	na	39700135242
83	______6198______	clodovea	marinai	m	italia	19431102	carinaro	ce	piazza benedetti	29575	ce	391001695422
84	______6199______	siro	fabbri	f	italia	19481230	cavade tirreni	sa	borgo diana	52720	sa	3989416374
85	______6200______	gaetano	curti	m	italia	19620428	pacnido	cr	strada	93346	cr	399344197046
86	______6201______	enrica	morelli	f	italia	19620303	domicella	av	viaple raniero		av	39318596523
87	______6202______	samuel	nardi	f	italia	19360608	salerno	sa	vicolo vinicio	15178	sa	3939641155
88	______6203______	ippolito	mancini	f	italia	19660217	somma vesuviana	na	stretto felicia	4526	na	393136300547
89	______6204______	sesto	barbato	f	italia	19500626	giguliano in campania	na	contrada	35387	na	397019576264
90	______6205______	pietro	preri	m	italia	19300430	ariano irpino	av	canale gianmarco	5028	av	398491768667
91	______6206______	fabiano	carlini	m	italia	19541111	salerno	sa	arturo	83453	sa	394420934117
92	______6207______	olo	chirio	f	italia	19560226	grottaminarda	av	rotonda russo	34979	av	391085970672
93	______6208______	gaetano	meoni	f	italia	19980422	salento		contrada sasha	77119	sa	392174439046
94	______6209______		lazzaoini	m	italia	19200920	napoli		piazza battaglia	80483	na	398960645646
95	______6210______	piccarda	cecchi	m	italia	19960615	amalfi	sa	stretto cassiopea	82685	sa	391750362566
96	______6212______	maria	vassallo	m	italia	19971103	avellino	av	incrocio parisi	34212	av	393674168398
97	______6213______	noah		f	italia	19610311	calvi risorta	ce	contrada marchetti	17850	ce	398795235156
98	______6214______	domiziano	migliorini	m	italia	19681019	bellizzi	sa	rotonda rossi	54340	sa	39865830357
99	______6215______	soriana	panzeri	m	italia	19220724	milano	mi	strada silvestri	49191	mi	3967785476
100	______6216______	nazzareno	pellegrini	f	italia	19600829	roccaascerana	av	vicolo farina	17828	av	396587470559
101	______6217______	loredana	raimondi	f	italia	19230307	napoli	na	rotonda milani	14789	na	39109229416
102	______6218______	loris		m	italia	19710107	napoli	na	viale joshua	10242	na	39583321992
103	______6219______	artemide	peluso	f	italia	19470412	nocera inferiore	sa	viale gallo	18540	sa	395119075618
104	______6220______	ubaldo	giunta	m	itilsaa	19560414	torre del greo	na	via folco	25667	na	391711131285
105	______6221______	evangelista	girdano	f	itlaia	19871012		av	piazza yago	63694	av	392373270711
106	______6222______	samira	sarti	f	italia		povegliano veronese	vr	borgo brigitta	53328		395057352177
107	______6223______	sibilla		m	italia	19511014	san giorgio del sannio	bn	piazza farina	94281	bn	394538645419
108	______6224______	ettore	di bella	m	italia	19211226	ercolano	na	strada sarttori	2814	na	393209542848
109	______6225______	tristan	mariani	m		19351111	ronaldland	ronaldland	linda inlet	3689	ronaldland	184866257
110	______6226______	tristano	de simone	f	italia	19680707	salerno	sa	viale	70508	sa	39681347303
111	______6227______		vianello	f	itila		napoli	na	stretto	48223	na
112	______6229______		fasano	m	italia	19650809	pompei	sna	contrada rosaria	9671	na	39657867049
113	______6230______	flavio	ferrari	m	italia	19430408	casoria	na	incrociov gatti	72385	na	395484154639
114	______6231______	gabriele	bernardi	m	italia		acerra	na		28237	na	39286626109
115	______6232______	secondo	carrara	f	tialia	19540104	bacoli	na	viale ivonne	31056	na	3979063013
116	______6233______	muzio	basile	m	italia	19471118	mugnano di nnpoli	na	stretto lombardi	36328	na	395226250415
117	______6234______	kayla	biondi	m	italia	19641013	pomigliano d arco	na	rotonda akira	45673	na	398578793560
118	______6235______	noez	lattanzi	m	italia	19840801	pietrastornina	av	incrocio zaccaria	20837	av	394031325680
119	______6236______		liguori	m	italia	19920611	vallo della lucania	sa	borgo bianno	82155	sa	391089376970
120	______6237______	antonino	nava	m	italia	19931205		rg	strada mecren	15295	rg	3973868245
121	______6238______	marieva	pucci	m		19490820	san felice a cancello	ce	piazza domingo	30935	ce	398544291966
122	______6239______	joannes	gallia	f	italia	19641119	massa lubrense	na	stretto	24002	na	391132981099
123	______6240______		maacn	f	italia	19650329	gricignano di aversa	ce	rotonda bovtolo	46402		391478100740
124	______6241______	tancredi	barbaro	f	italia	19960117	napoli	na	vicolo battista	23243	na	394349683335
125	______6242______	maika	gandini	m	italia	19410425	golla	na	caanle maria	34874	na	393274749643
126	______6243______	iacopo	mancijelli	m	italia	19640411	portici		stretto cassiopea		na	397997614946
127	______6244______	gianleonardo	facchini	m	italia		acerra	na	piazza amos	94313	na
128	______6246______	felicia	ferraris	m	italai	19600926	castellammyare di stabia	na	stretto anastqsio	5380	na	39272996539
129	______6247______	gelsomina	masiero	m	italia	19461108	giugliano in campania	na	vicolo gaetano		na	398998401594
130	______6248______	lamberto		f	italia	19810131	aquileia	ud	stretto benedetti	13707	ud	39430379543
131	______6249______	secondo	florio	m	italia	19140630	fontavnarosa	av	rotonda pietro	6598	av	39615209534
132	______6250______	kociss	barletta	f	italia	19570920	salerno	sa	canale mancini	84044	sa	394616801764
133	______6251______	dimitri	falcone	f		19900224	ottaviano	na	felicia	5330	na	393135536266
134	______6252______	yago	perri	f	italia	19780617	caserta	ce	strada bettino		ce
135	______6253______	antimo	felici	f	italia		colle sannita	bn	brgo piras	24696	bn	395282679152
136	______6254______	lamberto	vitali	f	italia	19380428	afragola	na	stretto marchetti	13876	na	393987667229
137	______6255______	gilda	fiorini	m	italia	19570526	nocera superiore		piazza benedetta	3937	sa	392653875041
138	______6256______		d agostino	m	italia	19591120	tufinj	na	canale giacinto	92587	na	396030007119
139	______6257______	liborio	trevisan	m	italia	19270326	casalnuovo di napoli	na	piazza romano	55766	na	39796903178
140	______6258______	furio	ferrari	m	italia	19700307	napoli	na	borgo orlando			39896228005
141	______6259______	mariano	ferri	m	italia	19900214	bologna	bo	piazza deborah	62451	bo	399873311423
142	______6260______	vienna	gentile	m	italia	19300528	napoli	na	viale riva	31152	na	392180152322
143	______6261______	giqlda	lanza	m	italia	19670911	napoli	na	contrada basile	55670	na	393433414915
144	______6262______	antonino	casini	f	italia	19641210	fumane	vr		35738	vr	39155942774
145	______6263______	amedeo	rosa	m	italia	19281115	torre edl greco	na	piazza samuel	78285	na	399758421100
146	______6264______	cesidia	campana	f		19480319	lioni	av	vicolo ferrara	41482	av	39777870394
147	______6265______	ermes	cortese	m	italia	19670729	pollena	na	rotonda eustachio	53041	na	394135048281
148	______6266______	selvaggia	sanna		italia	19600416	nocera inferiore	sa	via lombardo	57391	sa	393536692821
149	______6267______	cosetta	olivieri	f	tiali	19410317	marano di napoli	na	rotonda esposito	10658	na	391238911142
150	______6268______	samuel	ctaalano	f	italia	19630201	san giuseppe vesuvigno	na	viale	89934	na	39662289738
151	______6269______	enzo	capelli	m	italia		marcianise	ce	piazza caio	69388	ce	393140954069
152	______6270______	orfeo	villa	f	italia	19410112	caserta	ce	incrocio	25079	ce	393462091391
153	______6271______	anselmo	fusco	m	italia	19370707	frattaminore	na	viale guerra	29279	na	392630124574
154	______6272______	cosetta	pisani	m	italia	19420421	mondragone	ce	rotonda joseph	56930	ce	396101606976
155	______6275______	alan	di domenico	m	italia	19670913	salerno	sa	stretto beneetta	1605	sa	39557248075
156	______6276______	mietta	de l vecchio	f	italia	19500321	arzano	na	viale conti	84653	na	393603004789
157	______6277______	bernardo	bresciani	m	italia	19530211	giuglano campania	na	rotonda joshua	55640	na	39888022639
158	______6278______	isa	mazzoni	f	egitto	19560819	morenofort	morenofort	ashley shore	64561	morenofort	4145450691
159	______6279______	gianleoanrdo	bianchi	m	italia	19910710	scisciano	na	borgo costantini	27432	na	391805672928
160	______6280______	rosolino	borghi		italia	19660619	scafatg	sa	rotonda fabbri	40392	sa	393542514031
161	______6281______	miriam	mazza	f	italia	19610808	napoli	na	mercedes	77547	na	398015522950
162	______6282______	ulrico	rocac	m	italia	20000103			incrocio costa	75343	ud	39727755989
163	______6284______	ninfa	bernardi	f	italia	19491106	pozzloui	na	gallo	27262	na	39831334360
164	______6286______	ercole	spinelli	f	italia	19570219	afragola	na	incrocio sorrentino	89889	na	393846031068
165	______6288______	lazzaro	greco	f	italia	19520718	padula	sa	contrada tristano	73448	sa	39893690216
166	______6289______	eliziario	magnan	m	italia	19720725	casamicciola terme	na	strada esposito	76051	na	397620415278
167	______6290______	tancredi	vinciguerra	m	italia	19600621	nocera superiore	sa	viale ferrari	42666	sa	392127601423
168	______6291______	danthon	bellini	f	italia	19460331	casoria		rotonda grasso	85803	na	392146920500
169	______6292______	tazio	brambilla	m	italia	19561013	napoli	na	strada gianmaco	90781	na	396251764416
170	______6293______	folco	ruggeri	m	italia	19751101	ercolano	na	piazza	97911	na	397310903540
171	______6294______	lidia	moro	f	italia	19510201	afragola	na	borgo valentini	99170	na	394814811947
172	______6295______	damiano	zanella	m	italia	19721015	napoli	na		55302	na
173	______6296______	vienna	grillo	f	italia	19420127	nocera inferiore	sa	stretto zelida	12734	sa	393513181994
174	______6297______	costanzo	grazioli	m	italia	19560522	palermo	pa	viale abramo	75076	pa	394696988397
175	______6298______		veronese	m	italia	19901029	aversa	ce	via assia	64370	ce	399646093084
176	______6300______	laerte	paganelli	m	iatlia	19681213	reggio di calabria	rc	canale romeo	81735	rc	393381038795
177	______6301______	teseo	neri	m	italia		nocera inferiore	sa	via amato	37402	sa
178	______6302______	ariel	nanni	m	italia	19670820	castellammare distabia	na	stretto jelena	71775	na	394224163590
179	______6303______	diamante		f	italia	19760111	torre del greco	na	vicolo erminio	10459	na	391544019976
180	______6304______	giacobbe	speranza	m	italia	19530917		sp	incrocio bruno	35479	sa
181	______6305______	graziano	romano	m	italia	19850623	lagnasco	cn	piazza coppola	43721	cn	391145965375
182	______6306______	nunzia	lorenzini	f	italia	19471111	agerla	na	piazza abramo	93366	na	395177322095
183	______6307______	lucrezia	marino	m	italia	19400105	caltanissetta	cb	contrada conti	31320	cl	392418105816
184	______6308______	danny	martii	f	italiam	19720116	napoli	na	borgo ellegrino	7188	na	392905454757
185	______6309______	bettino	antonini	m	italia	19521113	giugliano in campania	na	incrocio guendalina		na	391567728625
186	______6310______	alberto	marcon	m		19770801	roccamonfina	ce	via emanuel	93816	ce	39319852258
187	______6311______	ciro	capone	f	italia	19741203	milano		rotonda monti	32754	mi	396367924712
188	______6312______	john	gargiulo	m	egitto	19780810	erin	new erin	springs	50182	new erin	191343973
189	______6313______	valdo	porcu	m	italia	19490831	sabt antmio	na	incrocio ferretti	9288	na	395799418825
190	______6314______	gaetano	pavone	m	italia	19690202	lusciano	ce	via	61024	ce	398665120489
191	______6315______		sala	f	italia	19541007	napoli	na	streto lidid	1298	na	39336453195
192	______6316______	nick	rosc	f	italia	19281220	qualiano	na	contrada barbreii	54268	na	398039199492
193	______6318______	kris	fontana	f	italia	19780102	san felice a cancello	ce		6561	ce	393724434262
194	______6319______	mteita	emrcuri	f	italia	19661213		av	strada miriana	56828	av	396339186714
195	______6320______	noah	manfredi	f	italia	19680117	anzano del parco	co	canale milani	25251	co	395092916673
196	______6321______	manuele	miceli	m		19421021	olevano sul tusciano	sa	piazza	34935	sa	394931402732
197	______6322______	sirio	mazzola	m	italia	19761013	guardia bsanframondi	bn	incrocio	33259	bn	395200184483
198	______6323______	dante	aiello	f	italia	19630325	benevento	bn	vicolo lia	78883	bn	391511735008
199	______6324______	fernando	santini	f	italia	19791130	nalopi	na	vicolo valentini	52953	na	393929564735
200	______6325______	giulio		m	italia	19710530	napoei	na		47013	na	395568397977
201	______6326______	mariagiulia	silvestri	m	italia	19580807	ercolanfo	na	piazza milani	3138	na	399776859813
202	______6327______	maria	amato	f	italia	19890216	giugliano in campania	na	piazza rinaldi	59868		39720702057
203	______6328______		orlando	f	italia	19620905	trieste	ts	contrada damico	18049	ts
204	______6329______	alighiero	bove	f	italia	19680211	vietri sul mare	sa	strada montanari	55954	sa	39654823362
205	______6330______	rudy	saracino	m	italia	19600402	capodrise	ce	viale gianriccardo	54558	ce	39921182595
206	______6331______	kociss	ui marco	m	italia	19431209		sa	strada bruno	10387	sa	391528642273
207	______6332______	antonio	marino	m	italia	19550709	napoli	na	strada bellini	79343	na	396329647891
208	______6333______	osvaldo	mocano		italia	19650804	firenze	fi	vicolo nabil	51643	fi	398479901663
209	______6334______	cesidia	poggi	f	italia	19320528	vazzola	tv	incroci battaglia	13689	tv	392836349224
210	______6335______	giordano	berardi	m	italia	19340404	napoli	na	strada thea	68981	na	39125468561
211	______6336______	giuobbe	angelini	m	italia	19310912	castellabate	sa	piazza orlando	26137	sa	398100350703
212	______6337______	arturo	stabile	f	italia	19410623		ce	borgo barone	87700	ce	399370410321
213	______6338______	bacchisio	oliva	m	italia	19721010	avellmino	av	borgo brigitta	12484	av	392487205777
214	______6339______	lisa	fiorini		itgaoia	19640614	baronissi	sa	viale neri	78458	sa	39675612378
215	______6340______	giordano	leone	m	italia	19430616	marano marchesato	cs	borgo martinlli	3927	cs	398004904972
216	______6341______	laerte	grossi	m	italia	19690228	napoli	na	via mx	81790		398572447444
217	______6342______	serse	bassi	m	italia	19970222	giugliano in campania	na	incrocio tazio	33648	na	399094775644
218	______6343______	fabiano	nardi	f		19470304	cava de tirreni	sa		84813	sa	39476830677
219	______6344______	irene		f	italia	19681007	napoli	na	canale giuliani	78818	na	393569348869
220	______6345______	clea	biaco	f	italia	19540316	lacco ameno	na	canale farina	81551	na	39739934771
221	______6346______	ivonne	spina	m	italia	19610515	lusciano	ce	canale serra	77216	ce	393408219804
222	______6347______	david	di lorenzo	m	australia	19520320	laks ecott	lake scott	andrew alleyway	70887	lake scott	61438799
223	______6348______	fiorentino	mazzoni	m	italia	19690110	napoli	na	vicolo marvin	18286	na	396850902208
224	______6349______	timothy	bertoni	f	italia	19771211	sant anastasia	na	rotonda mcihael	8579	na	39191006668
225	______6350______	cassiopea	iodice	f		19220913	sant antkonio bate	na	canae celeste	7119	na	39494419249
226	______6352______	joey	serra	f	italia	19710719	treviglio	bg	stretto ranierq	975	bg	398947192212
227	______6353______	filomena	moro	m	italia	19580803	casalduni		piazza olimpia	75897	bn	396340813293
228	______6354______		carli	m	italia	19341116	sacrofano	rm	strada marini	84670	rm	393048399001
229	______6355______	giancarlo	manzo	f	italia	19480907	napoli	na	riva	80497	na
230	______6356______	dindo		m	italia	19611122	lusciano		vicolo shabatino	36637	ce	39972321231
231	______6358______	gavino	alberti	f	italia	19780621	villa literno	ce	boogr sxorrentino	27406	ce	391881069088
232	______6360______	albino	simeone	f	italia	19371208	afragola	na	vicolo martinelli	84136	na	399288241350
233	______6361______	noemi	venturini	m	italia	19340306	ravello		canale ferrari	16806	sa	397995267882
234	______6362______	ion	elia	m	romania	19911122	floreatown	floreatown	luciana camp	75386	floreatown	109080
235	______6363______	gilda	rossi	f	italia	19590222	scisciano	na	rotonda silvestri	50421	na	392301785415
236	______6365______	damiano	fava	f	italia	19610911	benevento	bn	vicolo ruggiero	71851	bn	394749899236
237	______6366______	gianmaria	castellano	m	italia	19601021	vaiano		viale arturo	88630	po	39493515615
238	______6367______	vinicio	bertelli	f	italia	19541006	sant antonio abate	na	contrada	59929		391912983520
239	______6368______	arduino		f	italia	19421223	montecorvimno pugliano	sa	rotonda aroldo	85117	sa	393098035910
240	______6369______	aaron	fabrizi	f	italia	19740618	maddaloni	ce	canale farina	4424	ce	393311745886
241	______6372______	olimpia		f	itania	19400919	camerota	sa	incroco aroldo		sa	399057035480
242	______6373______	nathaniel	grassd	m	usa	19350405	north christineton	north christineton	ramirez unions	8251	north christineton	171734143
243	______6374______	cosetta	visnetin	m	italia	19490307	gragnano	na	strada monti	33786	na	39185521625
244	______6376______	danny	rinaldi	m	italia	19530915	paduli	bn	rotonda marchetti	59250	bn	391285123025
245	______6377______	danthon	vinciguerra	f	italia	19670809	melito di napoli	na	incrocio joannes	82606	na	391976197673
246	______6378______	cirino	volpe	m	italia	19651007	casavatore	na	stretto bellins	65652	na	394594482029
247	______6379______	cleros	bellini	m	italia	19440714	salerno	sa	via olo	12174	sa	398086318183
248	______6380______	kristel	bergaaschi	m	italia	19281010	napolmi	na	vyia marino	79729	na	398737169995
249	______6381______	ferdinando	riva	f	italia	19460824	acerra	na		60416	na	39192675464
250	______6382______		conti	m	italia	19770804	casorga	na	strada orlando	59730	na	399168228209
251	______6383______	carmelo	santoro	f	italia	19411103	napoli	na	borgo adriano	15291		398409305521
252	______6384______	donatella	pellegrini	f	italia	19460517	castelnuovo rangone	mo	viale ingrid	72804	mo	393684939489
253	______6385______	tristano	giioa	f	italia	19750603	lacco	na	rizzi	19782	na	394706700600
254	______6386______	ortensia	zambelli	m	italiq	19630130	baiano	av	canale helga	39023	av	398784763193
255	______6387______	giacinto	occhipinti	m	italia	19950322	ceraso	sa	viale rinaldi	29248	sa	397467255153
256	______6388______	nayade	molinari	m	italia	19541217	napoli	na	rotonda maria	51975	na	39381294261
257	______6389______	naommi	maink	m	italia	19651010	angri	sa	piazza de santis		sa	39758923757
258	______6390______	cesidia	uros	f	italia	19750406	siano	sa	stretto gianmaria	66138	sa	396535646408
259	______6391______	jole	battistini	m	italia	19540409	elobi	sa		99551	sa	393819250294
260	______6392______	nathalie	cecchini	f	francia		brunetdan	brunetdan	rue audrey rouseau	63637	brunetdan	119236173
261	______6394______	alberto	lorusso	m	italia	19851212	boscoreale	na	contrada costa	74756	na	396176479113
262	______6395______	antimo	riva	f	italia	19590917	mondragone	ce	via riva	47811	ce	39980508954
263	______6396______	edvige	boscolo	f	italia	19780804	pozzuoli	na	borgo lombardi	1423	na	398221735273
264	______6397______	ortensia	marchi	f	italia	19610115	arzano	na	borgo mariagiulia	1807	na	395865586601
265	______6398______	noah	di	f	italia	19700808	napoli	na	piazza domingo	26917	na	3953089075
266	______6399______	brigitta	donati	f	italia	19410923	villaricca	na	vicolo bruno	14002		393103883536
267	______6400______	odone	damoe		italia	19630402	marigliano	na	viale emanuel	66778	na	394957117448
268	______6401______	zelida	taddei	f	italia	19520525	msnoummano terme	pt	piazza nazzareno	89	pt	394269680726
269	______6402______	oretta	ambrosio	m	italia	19560929	sant anastasia	na	vicolo marchetti	58335	na	39874736915
270	______6403______	jacopo	mazzotta	m	italia	19490721	vitulazio	ce	contrada cattaneo	50112	ce	391343038779
271	______6404______	damiana	diana	f	italia	19630925	villa literno	ce	piazza neri	70057	ce	393988812921
272	______6405______	domingo	crippa	m	italia	19390722	gallarate	va		5204	va	391720761443
273	______6406______	marzio	lanza	m	italia	19920716	melito di napoli	na	contrada pellegrino	63622	na	398151026408
274	______6407______	lino	mazozni	f	italia	19610814	sperone	av	strada d angelo	78117	av	39687415681
275	______6408______	karim	d amato	f	italia	19751016	napoli	na	stretto carmela	58496	na	39384991293
276	______6409______	gelsomina	di giovanni	m	italia	19850602	gorizia	go	vicolo eufmia	67573	go	39463527816
277	______6410______	osvaldo	gallo	f	italia	19380201	mondragone	ce	incrocio isira	30260	ce	394168956411
278	______6411______	valdo	pacini	m	italia	19620128	san marcellino	ce	stretto olo	23561	ce	399064611638
279	______6412______	edilio	franco	m	italia	19820707	santa maria capua vetere	ce	stretto nadir	15871	ce	39407107502
280	______6413______	noah	signoreblli	m		19730603	sala consilina	sa	incrocio ferrmri	12083	sa
281	______6414______	marieva	alberti	f	italia	19950305	napoli	na	rotonda barone	96252	na	396180994922
282	______6415______	penelope	cavallini	f	italia	19751018	apice	bn	vicolo lombardo	3442	bn
283	______6416______	gelsomina	moretti		italia	19630401	napoli	na	canale muzio	95855	na	399369337309
284	______6417______	alessio	cosentino	f	italia		marigliano	na	viale moretti	22574	na	39739095078
285	______6418______	piccarda	sorrention	f		19380721	montefsco	av	stretto davis	18691	av	399277202186
286	______6419______	anselmo	negro	m	italia	20041010	napoli	na		52152	na	393161820192
287	______6420______	abramo	delia		italia	19370428	legnano	mi	incrocio jole	52857	mi	391636035281
288	______6421______	erminio	vecchio	m	italia	19711223	mercato san severino	sa	via santoro	98059	sa	397995361015
289	______6422______	elsa	ricciardi	m	italia	19270810	napoli	na	piazza lombardo	25643	na	395664644139
290	______6423______	arturo	corsini	m	italia	19340326	scfaati	sa	contrada romano	87268	sa	39856777316
291	______6424______	gabriele	bosio	f	italia	19470503	san marceclno	ce	viale sala	86931	ce	397935583408
292	______6425______	osvaldo	papini	m	italia	19810123	casria	na	vicolo selvaggia	71936	na	391326260782
293	______6426______	felicia	di benedetto	f	italia	19590722	avellino	av	srada longo	64045	av	39505849581
294	______6427______	marko	di salvo	m	croazia	19711019	biograd na moru	biograd na moru		98740	biograd na moru	3312081
295	______6428______	giuliano	alfano	m	italia	19490407	torre annunziata	na	strada amato	29044	na	392571064972
296	______6429______	demi	bellini	m	italia	19510716	san marclelino	ce	strada palumbo	15226	ce	395235559585
297	______6430______	luna	myro	m	italia	19620922	sant agata de goti	bn	rotonda clea	18217	bn	39689089568
298	______6431______	marvin	carletti	m	italia	19680828	caggiano	sa	strada gentile	13486	sa	395779478509
299	______6432______	jacopo	esposiko	f	italia	19500705	parma	pr	vicolo santoro	78745	pr	39280578213
300	______6433______	emidio	zanotti	f	italia	19560529	guardia sanframondi	b	strada cecco	99161	bn	396395300229
301	______6434______	soriana	di paola	m	italia	19800312	roma	rm	strada crityn		rm	39694041221
302	______6435______	davide	perrone	m	italia	19630519	casal di principe	c	stretto giulio	9705	ce	395941514482
303	______6436______		franchini	f	italia	19851029	giffoni valle piana	sa		26415	sa	397615557764
304	______6437______	secondo	eblli	m	italia	19701112	san marzano sul sarno	sa	strada elio	25628	sa
305	______6438______	tristano	valente	f	italia	19660927	capodrise	ce	contrada gallo	7503	ce	395114329104
306	______6439______	siro	santini	m	italia	19900901	francolise	ce	incrocio lombardi	26561	ce
307	______6440______	nico	romano		italia	19711126	maddaloni	ce	canale	59914	ce	39641021918
308	______6441______	pietro	mari	m	italia	19680724	figline e incisa valdarno	fi	canale giacinta	53745	fi	39943949930
309	______6442______	edvige	ferrari	f	italia	19790217	terme	sa	viale caputo	82227	sa	396790051618
310	______6443______	leone	messina	m	italia	19550119	montoro	av	contradk guerra	50661	av	399845886284
311	______6444______	giobbe	pccinini			19850329	napoli	na	borgo ettore	82642	na	393616979476
312	______6445______	ippolito	oelni	f	italia	19670524	pompei	na	stretto romolo		na	39228988
313	______6446______	primo	pasgini	m	italia	19211216	napoli	na	strada germano	69483	na	391405764940
314	______6447______	costantino	carbone	m	italia	20050126	torre orsaia	sa	strada rizzi	4416	sa	393595467228
315	______6448______	ludovico	angeli	m	italia	19530408	legnago	vr	rotonda pellegrini	3538	vr	397912752844
316	______6449______	arturo	persico	f	itwlia	19470809	postiglione	sa	incrocio dylan	90683	sa	392560227723
317	______6450______	nazzareno	bortolotti	m	italia	19760130	san valentino torio	sa	rotonda mancini	89731	sa	396797358862
318	______6451______	leonardo	colombo	m	italia	19731225	calvizzano	na	vicolo giordano	14462	na	393834863008
319	______6453______	marcella	giordano	m	italia	19851118	usciano	ce	borgo marini		ce	391568374025
320	______6454______	adrian	girardi	m	nuova zelanda	19330430	horotaxga	rohotanga	webb causeway	2625	horotanga	64291955155
321	______6455______		rossi	m	italia	19770215	pimonte	na	piazza carlo		na	398732146288
322	______6456______	lidia	borghi	m	italia	19580921	gatteo	fc	stretto gatti	91155	fc	39234350914
323	______6457______	giacotbbe	erri	m	italia	19690504	napoli	na	borgo miriam	304	na	39161737930
324	______6458______	morgana	bertodlini	m	italia	19660226	palomonte	sa		26644	sa	39164053964
325	______6460______	anastasio	fontana	m	italia	19850310		sa	vicolo vienna	7772	sa	391531506584
326	______6461______	kris	pace	m	italia	19911218	napoli	na	contrada gatti	20604	na	39783817156
327	______6462______	romolo	valentino	m	italia		campoli del monte taburno	bn	vicolo joseph	89001	bn	393368264073
328	______6463______	gerlando	barbato	m	italia	19750815		sa	viale nathan	82931	sa	3999758769
329	______6464______	cleopatra	pastore	f	italia	19630714	napoli	na	stretto penelope	97810	na	397179227322
330	______6465______	laerte	cirillo	m	italia	19410619	napoli	na	stretto mariapia	60298	na	393773374438
331	______6466______	ulrico	raimondi	f	italia	19931103	tombolo	pd	contrada	31520	pd	39534082
332	______6467______	laura	lone	f	italia	19780807	battipaglia	sa	incrocio lura		sa	39171067479
333	______6468______	erminia	messina	m	italia		guardia sanframondi	bn	rotonda ferraro	91646	bn	395001387751
334	______6469______	albino	bgnetti	f	italia	19560613	pozzuoli	na	viale lombardo	19950	na	39434633750
335	______6471______	ingrid	giordano	f	italia	19640904	napoli	na	borgo milani	96026	na	394918185463
336	______6472______	rodolfo	gatti	m	italia	19891120	pontecagnano faiano	sa	borgo gatti	44380	sa	393782667414
337	______6473______	carmelo	messina	f	italia	19560304	giugliano in campania	na	contrada ricci	40912	na	39707951092
338	______6474______	renato	gagliaroi	m	italia	19300602	angri	sa	canale samira	96642	sa	398979690351
339	______6475______		cantalano	m	italia	19690419	pago veiano	bn	via lqeone	61463	bn	392408887455
340	______6476______	priamo		m	italia	19930504	pontqnia	lt	stretto giordano	55206	lt	39480712432
341	______6477______	alighieri	ruggiero	m	italia	19451224	san marco dei cavoti	bn	vicolo leose	5073	bn	393011443381
342	______6479______	lamberto	locucci	m	italia	19581114	marano napoli		contrada flavio	28049	na	397939649933
343	______6480______	ariel	ferrero	m	italia	19930625	pietravairano	ce	rotonda nestore	34729	ce	393998228127
344	______6481______	arturo	d elia	m	italia	19640426	sorrent	na		62313		398730830428
345	______6483______	danthno	campagna	m	italia	19441030	piedimonte matese	ce	borgo riva	66360	ce	39169833095
346	______6484______	luigi	lmerlo	f	italia	19430311	pozzuoli	na	gentile	71386	na	394657012646
347	______6485______	loris	trotta	m	italia	19350526	napoli	na	borgo sabatino	35921	na	394314109073
348	______6486______	lucia	rizzi	f	italia	20060924	casapulla	ce	vicolo	99000	ce	392969780738
349	______6487______	edilio	perri	m	italia	19820311	napoli	na	stretto rocco	62445	na	398591729362
350	______6488______	mecre	marongiu	m	italia	19421205	teevrola	ce	piazza conte	47537	ce	396381433185
351	______6489______	christopher	castelli	f	bosnia	19571008	fernandezside	fernandezside	barker path	80297	fernandezside	4974350
352	______6490______	tazio	alessi	m	italia	19400721	solopaca	bn	viale assia	89756	bn	393858916138
353	______6491______	eriberto	montanaro	m	italia	19760610	salerno	sa		20017	sa	399761109080
354	______6492______	vinicio	rxmanelli	f	italia	19231220	castellammare di stabia	ta	giuliano	65657	na	394052768365
355	______6493______	sirio	iodice	f	italia	19420916	orta di atella	ce	colombo	48524	ce	396561359816
356	______6495______	dante	marano	m	italia	19410812	procida	na	incrocio farina	31808	na	394117397397
357	______6496______	moreno	d auria	m	italia	19401227	napoli	na	canale vunia	18608	na	395326083662
358	______6497______	rosolino	chiesa	f	italia	19580723	teggiano	sn	contrada evita	54172	sa	394777860351
359	______6498______	nestore	leone	f	italia	19620926	dolianova	su	rotonda buno	17816	su	39561865014
360	______6499______	vienna	giorgi	m	italia	19740306	giffoni sei casali	sa			sa	396005573127
361	______6500______	alessio	barbieri				nusco	av	strada cesidia	30585	av	396358864584
362	______6501______	gaetano	ferrari	m	italia	19690524	pagani	sa	incrocio vinicio	34038	sa	398518793164
363	______6502______	joshua	spinelqli	f	italia	19501216	portico di caserta	ce	strada neri	65997	ce	396591599161
364	______6503______	alessandro	benvenuti	m	italia	19470603	napoli	na	ivale carlo	3986	na	393144220131
365	______6504______		iannne	m	italia	19721229	villaricca	na	viale shaira	24689	na	395282021935
366	______6505______	trevis	speranza	f	italia	19630620	benevengo	bn	contrada claudia	5765	bn
367	______6506______	cesidia	mancino	m	italia	19790910	vetralla	vt	rotonda conte	20945	vt	399579670644
368	______6507______	eliziario	leone	m	italia	19540122	napoli	na	rotonda moretti	77934	na	393431968768
369	______6508______	marcella	lazzaro	f	italia		agerola	na	strada damico	22207	na	394851765860
370	______6509______	emilia	piccinini	f	romania	19361005	port eugenstad	port eugenstad	clarisa lodge	33521	port eugenstad	579359340
371	______6510______	laerte	moretti	m	italia	19831115	benevento	bn	stretto negri		bn	395064564109
372	______6511______	erminia	mazzoni	f	italia	19730811	salerno	sa	borgo nestore	82588	sa	39499221459
373	______6512______	mietta	graziani	m	italia	19520605	qualiano	na	contrada terzo	86350		39670307685
374	______6513______	ariel	raso	f	italia	19480501	salerno	sa	stretto concetta	17178	sa
375	______6514______	mariapia	bianchi	f	italia	19580709	olevano sul tusciano	sa	borgo maruska	29257		397990021663
376	______6515______	patrizio	costantini	m	italia	19590201	volha	na	via vitale	70788	na	39573838473
377	______6516______	gregorio	orru	f	italia	19910821	serradifalco	cl	incrocio giuliani	39476	cl	3978004230
378	______6517______	carlo	beretka	m	italia	19670717	napoli	na	via moretti	79379	na	397137285073
379	______6518______	isabel	grilli	m	italia	19720113	pomigliano d arco	na	vicolo fabbri	81391	na	396974271285
380	______6519______	pierfrancesco			italia	19350709	sorrento	na	bittino	15787	na	392684990765
381	______6520______	ingrid	simone	m	italia	19540426	trentola ducenta	ce	claudia	58344	ce	396341024748
382	______6521______	selvaggia	esposito	m	italia	20090125	dugenta	bn	rotonda lombardo	61735	bn	392892976925
383	______6522______	gianmarco	raimondi	m	italia	19601027	mugnano di napoli	na	incrocio artes	34754	na	398143263567
384	______6524______	battista	miceli	f	italia		ariano irpino	av	contrada prisca	67275	av	394319239103
385	______6525______	oretta	lupo	f	italia	19540808	caserta	e	viale amriagiulia	94442	ce	394274755431
386	______6526______	iain	lorusso	f	gran bretagna	19671224	clarkeport	clarkeport	hollow	36189	clarkeport	441414960162
387	______6527______	sue ellen	guerrini	f	italia	19361224	melito di napoli	na	borgo grassi	77220	na	396035891860
388	______6528______	maria	moretti	m	italia	19561221	napoli	na	borgo edvige	36845	na	394935848419
389	______6529______	nestore	lonti	m	italia	19610917	caivano	na	viale	14873	na	396992796792
390	______6530______	fabio	calabrese	f	italia	19741225	marcianise	ce	rotonda moreti	52409	ce	39952024180
391	______6531______	emilia	colangelo	f	italia	19830720	giugliano in capania	a	strada bianco	80179	na	39560422553
392	______6532______	concetta	scarpa	f	italia	19550607	napoli	na	via moretti	22619	na	395032884316
393	______6533______	baldassarre	greco	m	italia	19460824	cesa	ce	viale sala		ce	396228289963
394	______6534______	clea	de santis	f	itclia	19390525	napoli	na	piazza ettore	87178	na	396552239442
395	______6535______	bacchisio	innocenti	m	italia	19251218	succivo	ce	canale ricci	89156	ce	39331040533
396	______6536______	quirino	marongia	m		19350615	napoli	na	piazza demian	81260	na	393800309491
397	______6537______	dimitri	grassi	m	italia	19530913	avellino	av	borgo benedetti	40778	av	39493874997
398	______6538______	gianleonardo	molinari	m	italia	19390616	sant anastasia	na	strada radames	54284	na	395040239485
399	______6539______	flavio	parente	m	italia	19621013	mugnano di napoli	na	stretto grassi	89492	na	398999694829
400	______6541______	radio	sala	m	italia	19840221	somma vesuviana	na	kass parkways	75883	na	39605963380
401	______6542______	pablo	ambrosio	f	italia	19700220	montemiletto	av	rotonda martini	74622	av	391154020965
402	______6543______	dindo	oliva	f	italia	19790516	borso del grappa	tv	contrada serse	81706	tv	396720228043
403	______6544______	benedetta	romano	m	italia	19540801	castelnuovo magra	sp	vicolo jacopo	14872	sp	396598360810
404	______6545______	maggiore		m	italia	19480130	presenzano	ce	canale rossetti	33283	ce
405	______6546______	nazzareno	marcucci	m	italia	19691102	eboli	sa	rotonda montanari	67969	sa	398767621374
406	______6547______	clodovea	srerra	f		19891223	milano	mi	rotonda marchetti	25931	mi	396018196092
407	______6548______	jari	fedele	f	italia	19531113	san giuseppe vesuviano	na	viale edilio	9695	na	399249278182
408	______6549______	emilia	carraro	m	italia	19750803	casalnuovo di napoli	nam	stretto azue	84308	na	394369969551
409	______6550______	violante	russo	m	italia	19310416	san gennaro vesuviano	na	piazza renato	8245	na	392434378956
410	______6551______	stephen		m		19820519	patonbury	patonbury	mckinnonbell mews	40093	patonbury	4649254
411	______6552______	abramo	gallo	m	itlaia	19501231	pozzuoli	na	strada damico	44889	na	396287672477
412	______6553______	nico	lombardo	f	italia	19560324	terzigno	na	incrocio mancini	88663	na	397906766652
413	______6554______	arcibaldo	pandolfip	m	italia	19700122	cautano	bn		13262	bn	396802160974
414	______6555______	augusto	rinaldi	m	italia	19680704	romagnano al monte	sa	vicolo mietta	7475	sa	392461618430
415	______6556______	danthon		m	itania	19330526	bacoli	na	rotonday valentini	52924	na	39157115368
416	______6557______	marcella	pellegrini	m	italia	19551118	santa maria capua vetere	ce	canale colombo	41083		394787961580
417	______6558______		privitera	m	italia	19470325	scafat	sa	borgo grassi	72317	sa	398870616907
418	______6559______	gianmarco	bonanno	m	italia	19350304	myonte di procida		canale guerra	5824	na	392809575993
419	______6560______	eustachio	alfieri	f	italia	19630626	pozzuoli	na	brogo	27274	na	39489548897
420	______6561______	regitze	ventura	f	danimarca		south benjaminborough	south	robert coves	8697	south benjaminborough	45909694
421	______6562______	samuel	benetti		italia	19230917	nocera	sa	vicolo gentile	78537	sa	398063891756
422	______6563______	enrica	mazzoni	m	italia	19470504	verbania	vb	via moretti	45807	vb	397219760779
423	______6564______	luna	cardinali	f	italia	19290728	schio	vi	borgo evangelista	67790	vi	395318497659
424	______6565______	tiago	villa	f	porrogallo	19110120	lourosa	lourosa	travessa defreitas	25848	lourosa	93368492
425	______6566______	lazzaro	mosca	m	italia	19580509	grazzanise	ce	canale noemi	79304	ce	398252082988
426	______6567______	olo	barbieri	f	italia	19720523	scafati	sa	inorccio cqleste	48910	sa	39163055700
427	______6569______	damiana	marchetti	f	italia	19640504	sant egidio del monte albino	sa	via messina	17816		392761768788
428	______6570______	donatella	marra	m	italia	19990126	napoli	na	viale guido	93231	na
429	______6571______	germano	bruno	m	italia	19801013	di napoli	na	borgo	19123	na	392259485290
430	______6572______	audenico	pastore	f		19380625	napolq	na	canale costantini	42770	na	397710841655
431	______6573______	rebecca	donati	m	italia	19890225	napoli	na	piaziza laura	13266	na	399276013339
432	______6574______	cesidia	panico	f	italia	19490416	xomntesarchio	bn		52284	bn	393515841859
433	______6575______	neri	gregori	m	italia	19670719	visciano	na	vicolo kociss	43357	na	399325244964
434	______6576______	doriana	cecchi	f	italia	19581230	cesinali	av	viale bianco	72799	av	39785762139
435	______6577______	oreste	ricci	f	italia	19701229	santa lucia di serino	av	canale gatti	45105	av	396512721012
436	______6578______		firanchi	f	italia	19780920	ntoaresco	te	strada damico	72692	te	397652186382
437	______6579______	trjives	fontana	f	italia	19530502	padova	pd	borgo rizzo	67180	pd	398661523049
438	______6580______	amedeo	guidici	m	italia	19670516	marano di napoli	na		70947	na	395504656868
439	______6581______	boris	gallo	f	italia	19890606	piedmonte matese	ce	antimo	36515	ce	392445942580
440	______6582______	walter	coletta	f	italia	19641225	casavatore	na	piazza marino	95212	na	392975701628
441	______6583______	mecregn	sorrentino	m	italia	19581020	torri annunziata	na	vicolo grassi	71600	na	39880091646
442	______6584______	noel	d amato	f	italia	19540920	afragola	na	piazza avide	6016	na	395667618060
443	______6585______	rita	giordano	f	italia	19700202	maddaloni	ce	viale gelsomina	15955	ce	397131702126
444	______6586______	cassiopea	bianchini	m	italia	19380609	giugliano in campania	na	borgo vitali	98239	na	398111328608
445	______6587______	celeste	magni	m	italia	19320513	castellammare di stabia			57682	na	392101426114
446	______6588______	maria	marinelli	m	italia	19490523	gragnano	na	stretto walter	78806	na	394868592425
447	______6589______	costanzo	musso	m	italia	19660123	nocera superiore	sa	strada deborah	28785	sa	398368463515
448	______6590______	quasimodo	esposito	m	italia	19541223	santa maria capua vetene	ce	contrada selvaggia	60224	ce	397667406844
449	______6591______	fiorenzo	ferretti	m	italia	19520624	montesano sulla marcellana	sa	incrocio montanari	79281	sa	397651304886
450	______6592______	fortunata	galbiati	m	italia	19760515	domusnovas	su	rotonda tancredi	1746	su	39493957929
451	______6593______	ferdinando	bonomi	m	italia	19590911	afragola	na	vicolo deborah	77842	na	39683425688
452	______6594______	mirko	deluca	m	italia		napoli	na	contrada costa	39126	na	395548586011
453	______6596______	nadir	pellegrini	m	italia	19880214	pontelatone	ce	piazza benedetti	97114	ce	398540423015
454	______6597______	steven	ratti	m	canada	19761213	allisonfurt	allisonfurt	jeremy trace	24651	allisonfurt	851959048
455	______6598______	patrizio	caruso	m	italia	19680826	salerno	sa	vicolo trevis	69451	sa	398298917787
456	______6599______	davide		f	italia	19800702	marcianise	ce	piazza enrico	85601	ce	397525208045
457	______6600______	vera	scala	f	croazia		sisak	sisak	podgaj	48153	sisak	5376628
458	______6601______	ercole	corso	m	italia	19231214	vairano paterona	ce	viale ilario	59796	ce	397424848461
459	______6602______	xavier	longo	m	italia	19481004	portici	na	incroci costantini	95212	na	39323449183
460	______6603______		mereu	m	italix	19550821	sat antonio abate	na	stretto danuta	75436	na	399297139982
461	______6604______	cosetta	villa	m		19281107	poggiomarino	na	stretto villa	89373	na	398733549337
462	______6605______	liborio	greck	m	italqia	19450916	cardito	na	rotonda fiore	22802	na	394009261690
463	______6606______	rufo	benetti	m	italia	19530831		vv	via parisi	50084	vv	398087093528
464	______6607______	alberto	cappelli	f	italia	19610327	vnapoli	na	incrocio palumbo	6804	na	393684107713
465	______6609______	maria	marotta	m	italia	19650322	giugliano in campania	na	rotonda moretti	79358	na	398502326379
466	______6610______	luna	padovani	f	italia	19820620	padula	sa	stretto guerra	90492	sa
467	______6611______	sue ellen	la rosa	m		19740128	afragola	na	borgo mancini	77955	na	393013999238
468	______6613______	donatella	bertelli	f	italia	19580305	agerola	na	via gaetano	67991	na	392614159831
469	______6614______	manuele	carnevale	f	italia	19660515	bagnoli irpino	av	stretto elda		av	391504514641
470	______6615______	sirio		m		20040129	napoli	na		68195	na	39274932742
471	______6616______	piccarda	coaco	m	italia	19610323	caserta	ce	stretto conti	86614	ce	39658744706
472	______6617______	harry	grasso	f	italia	19300313	carbonara nola	na		86838	na	3988428855
473	______6618______	vladimir	ferraris	f	estonia	19360817	south kristi	south kristi	natalia knolls	2528	south kristi	158365
474	______6619______	zelida	trevisanf	f	italia	19521209	sicignano degli alburni	sa	viale	24093	sa	3979903480
475	______6620______	kris	colonna	m	italia	19610309	atripalda	av	stretto fabbri	71331	av	397759426323
476	______6621______	julian	d onofrio	m	polonia	19660210	zgorzelec	zgorzelec	strzelecka	56288	zgorzelec	32669160
477	______6622______		meloni	f	italia	19480814	caserta	ce	stretto giovanna	19660	ce	396319355579
478	______6623______	gerlando		f	italia	19870430	pontecagnano faiano	sa	strada vitali	68364	sa	395527117609
479	______6624______	isabel	casini	m	italia	19700224	torre del greco	na	stretto orlando	47479	na	394613673789
480	______6625______	giorgio	bianco	f	italia	19690831	san salvatore telesino	bn	canale walter	38708	bn	3950436117
481	______6626______	albino	barbat	m	italia		brindisi	br	stretto palmieri	61143	br	393167877073
482	______6627______	leticija	lobardo	m	lituania	19870919	orestaswhaven	orestashaven	petras turnpike	68748	orestashaven	3776912107
483	______6628______	flavio	santini	m	italia	19460214	carinaro	ce	stretto alighiero	48118	ce	395478574724
484	______6629______	enrica	miceli	f	italia	19400903	coriglianorossano	cs	contrada fiorenzo	67600	cs	393095820807
485	______6630______	rosaria	basile	m	italia	19500617	salerno	sa	viale gatti	30817	sa	395421192483
486	______6631______	ausonio	mazzola	f	italia	19590417	nocera superiore	sa	piazza domingo	34423	sa	397347176205
487	______6632______	danthon	ruuso	f	italia	19480627	naopli	na	contrada mariani	9951	na	391036242790
488	______6633______	rosolino	bianco	m	italia	19710402	carbonara di nola	na	viale guido	67115	na	396867903910
489	______6634______	folco	cavallaro	m	italia	19630428	pignataro maggiore	ce	strada bianchi	66490	ce	394379485751
490	______6635______	sue ellen	rossetto	m	italia	19781011	san severino	sa	via silverio	47432	sa	398362703887
491	______6636______	arturo	marchese	f	italia	19750204	san nicola manfredi	bn	contrada martini	27265	bn	397760779668
492	______6637______	jack	izzo	m	italia	19480908	nola	na	strada ferraro	6216	na	39572255105
493	______6638______	alighiero	stefanini	m	italia	19640618	giugliano in campania	na		94499	na	398029675126
494	______6639______	deborah	manzo	m	italia	19610706	casalnuovo di napoli	na		33421	na	394346632750
495	______6640______	ulrico	palermo		italia	19590119	ascea	sa	viale livorio	56303	sa	392350086745
496	______6641______	erminia	catania	f	italia	19620817	somma vesuviana	na	stretto	2425	na	392504663233
497	______6642______	meryeme	dauria	f	turchia	19671203	aysemaborough	aysemaborough		53532	aysemaborough	9503078958
498	______6643______	arcibaldo	domnifci	m	italia	19360110	giffoni sei casali	sa	stretto piras	71492	sa	398031222570
499	______6644______	mariano		f	italia	19710918	lusciano	ce	viale samira	40871	ce	392778219752
500	______6645______	jole	mori	m	italia	19400707	castelnuovo cilento	sa	canale santoro	30883	sa	396481889392
501	______6911______	vienna	martini	m	italia	19910220	afragola		contrada palmieri	72995	na	394436984789
502	______6912______	nayade		f	italia	19561009	del greco	na	contrada paleimri	7235	na	39158317742
503	______6913______	ermes	palumbo	f	italia	19650209	casoria	sa	stretto vitale	79474	sa	394851128267
504	______6914______	aroldo	donatol	f	italia	19791022	napoli	sa	borgo monteanari	5599	sa	39680502937
505	______6915______	lia	donato	f	italia	19590506	napoli	sa		23961	sa	396009711125
506	______6916______	aroldo	capuano	f	italia	19610227	anpoli	sa	borgo gavnio			3936209860
507	______6917______	kociss	vannini	m	italia	19460809	salerno	sa	rotonda caligola	11738	sa	395637313226
508	______6918______	santo	vannini	m	italia	19550828	procida	mn	via ettore	89473	mn	391249705721
509	______6919______	genziana	vannini	m	italia	19860520	roccaromana	ce	via ettore	69356	ce	3944548569
510	______6920______	eliziario	vamnini	m	italia	19860210	casoria	na	rotonda loris	1738	na	39551146922
511	______6921______	zaccaria	pqalumbo	m	brasile	19860509	napoli	na	borgo silvestri	24157	na	39551146922
512	______6922______	giovanna	tucci	f	brasile	19860305	monteforte irpino	ce	borgo vitali	24157	ce	392679071911
513	______6923______	guendalina	arenp	f	italia	19531125	monte di procida	ce	viale	24157	ce	399984216083
514	______6924______	cecco	rizzo	m	italia	19570920	ponte	bn	cortnada laerte	80626		398038751970
515	______6925______	gioacchino	leone	m	italia		maqrcianise	ce	incrocio omar	25373	ce	392260437947
516	______6926______	joseph		f	bosnia	19711222		sa	strada pellegrino	60358	sa	3963800016
517	______6927______	fiorenzo	bosco	m	zelanda	19420326	wilkinsongate	na	contrada harry	36175	na	39229873587
518	______6928______	sesto	biaini	f	italia	19941120	wilkinsongate	wilkinsongate	strada pellegrino	26544	wilkinsongate	396554673987
519	______6929______	piererminio	rcoca	m	italia	19870815	wilkinsongate	wilkinsongate	incrocio	66427	wilkinsongate	39847227479
520	______6931______	fabiano	milano	m	italia	19650504		ce	artes	90588	ce
521	______6932______	aaron	d andrea	m	italia	19660529	salerno	na	viale domingo	96928	na	394049185321
522	______6933______	penelope	visentin	m		19720331	galatina	le	incrocio morgana	31034	le	393679120303
523	______6934______	carlos eduardo	caruso		italia	19720725	monteroni di lecce	na		68613		65875128820
524	______6935______	sue ellen	botta		italia	19520107	nola	le	viale fontanl	56554	le	39815084539
525	______6936______	carlos eduardo	quaglia	m	italia	19630124	mariglianella	sa		27626	sa	365383962768
526	______6937______	radio	bolognesi	m	italia	19470914	giugliano n campania	na	vicolo damico	68811	na	391375134411
527	______6939______	ilario	nardi	f	italia	19580302	grottaminarda	sa	vicolo	5259	sa	397115522614
528	______6940______	rosita	nigro	f	bosnia	19540122	port carol	sa	day center	5125	sa	397696593263
529	______6941______	jeffery	guarnieri	f	italia	19750528	brittneymouth	av	stretto battaglia	62286	av	39789064347
530	______6942______	eusebio	manfredi	f	italia	19511014	castiglione torinese	to	viale d angelo	47197	to	394406987258
531	______6943______	manfredi	tozzi	f	italia	19571023	napoli	na	vicolo barone	26505	na	39894183307
532	______6944______	eusebio	cherubini		italia	19610323	pagani	sa	giuliani	94656	sa	4097503842
533	______6945______	eusebio	ruggieri	f		19551022	port pavelhaven	port pavelhaven	andres circle	91332		7210489608
534	______6946______		ferrari	f	italia	19640531	sala consilina	sa	contrada longo	2880	sa	44961698119
535	______6947______	yago	piazza	m	italia	19630323	napoli	na	incrocio emanuel	11788	na	39372861068
536	______6948______	marco	tedeschi	f	italia	19551230	napoli	na	stretto bianchi	48247	na	399679037184
537	______6949______	cassiopea	rossi	m	italia	19550417	san nicola la strada	na	via costantini	35712	na	395459321487
538	______6950______	ermes	marchese		italia	19551229	napoli	sa	via costantini	9976	sa	39108629314
539	______6951______	audenico	romano	m	italia	19591215		ce	via mariapia	44274	ce	39337336799
540	______6952______	danuta	morano	m	italia		frattamaggiore	na	rotonda fiore	44274	na	393317378047
541	______6953______	miriana	espoito	m	italia	19690707	curti	ci	basile	77159	ce	398980808942
542	______6954______	lamberto	esposito	m	italia	19790325	curti	na	incrocio basile	99469	na	398980808942
543	______6956______	ivkonne	fanelli	m	italia	19390106	ottaviano	na	tsrada pellegrino		na	393375318430
544	______6957______	armando	scala	f	italia	19390319	pomigliano	bn	borgo ione	60079	bn	392521254091
545	______6958______	filomena	d arome	m	italia	19780308	ercolano	na	canale cecco	27196	na	395960136633
546	______6959______	dimitri	clerici	f	italia	19960310	torre annunziata	na	strada pellegrino	63080	na	39292360892
547	______6960______	edilio	cavallo	m	italia	19660830	san marco evangelista	ce	viale clea	59514	ce	394777864834
548	______6961______	giacobbe	pisano	m	italia	19540330	avellino	ce	incroicio grasso	63080	ce	397443664610
549	______6962______	elda	moretti	m	italia	19760322	san marco evangelista	ce	piazza pagano	57362	ce	398499579707
550	______6963______		maffei	m	italia	19620624	acerra	na	viale caruso	87842	na	399956914120
551	______6964______	manaia	venturi	f	nuova zelanda	19150402	nocera inferiore	sa	strada colombm	3887	sa
552	______6965______	ettbre	bianchi	m	italia	19590423	reggio di calabria	rc	incrocio sla	40251	rc	39351687502
553	______6966______	mariapia	fedele	m	italia	19650928	napoli	na	strada colombo	53590	na	39780987932
554	______6967______	prisca	gandoclfi	f		20040328	napoli	na	rotonda rizzo	59777	na	39780987932
555	______6968______	noah	filippi	m	italia	19570314	napole	na	strada	45603	na
556	______6969______	lia	catalano	m	italia	19620801	cercopla	na	stradaausonio	23495	na	39780987942
557	______6970______	olimpia	fazio	m	italit	19561013	ciiccano	san augusto los altos	borgo de santis	88294		39670736
558	______6971______	ortensia	moroni	f	italia	19730508	tearo	na	borgo	4387	na	398280817455
559	______6972______		baroni	f		19650524	teano	na	borgo ludovico	25372	na	396951423337
560	______6973______	mirco	redaelli		italia	19171203	napilo	na	pellegrini	41177	na	394497699981
561	______6974______	luce	giuliano	m	italia	19510926	torre del greco	na	ontrada rossi	77636	na
562	______6975______	rosita	albertini	m	italia	19630720	torre del greco	to	contrada de luca	61745	to	394417303525
563	______6976______	oreste	marars	m	itlaia	19421023	torre del greco	na	rotonda antonio	74106	na	39406006833
564	______6977______	claudia	certti		italia	19421226	san bartolomeo in galdo	ce	rotonda antonio	65124	ce
565	______6978______	jennifer	rossx	m	italia	19831013	torre del greco	ce	viale emidio	16351	ce	395375484448
566	______6979______	cleopatra	fedele	m	italia	19931021	santa maria capua vetere	ce	via mirco	47113	ce
567	______6980______	danny		f	egitto	19930211	north christianville	na	ojnes	61791	na	399716533430
568	______6982______	karim	spinelli	m	italia	19930207	laurito	bxn	escobar flat	6273	bn	392401748301
569	______6983______	ferdinando	guarnieri	m	italia	19930325	napoli	na	escobar flat	37576	na	39166672098
570	______6985______		contini	m	italia	19570105	san giorgio del sannio	bn	contrada fabbri	46099	bn	395234870061
571	______6986______	rosaria	vassallo	m	italia	19770105	san giorgio del sanio	na	viale basile	96968	na	392141153787
572	______6987______	jelena	bartolini	m	italia	19771005	di stabia	na	borgm oariants	98198	na	393719447774
573	______6988______	jelena	grilli	m	italia	19550324	casoria	av	via de luca	98396	av	395120245391
574	______6989______	artes	bruno	m	italia	19760812	napoli	na	vicolo fatima	98198	na	394496544741
575	______6990______	teseo	bruno	m	italia	19550524	montecorvino pugliano	sa	incrocio d ngelo	16505	sa	396722758375
576	______6991______	costanzz	grilli	m	italia	19150424	napoli	na	canale diana	74510	na	397479094629
577	______6992______	osvaldo	grilli	m	italia	19470423	arienzo	ce		86228	ce	395273715479
578	______6993______	giacinto	olivieri	m	italia	19500222	giffoni valle piana	av	rotonda ricci	57084	av	396051379343
579	______6994______	graziano	ferrante	m	italia	19530704	pollena trocchia	ce	via coetn		ce	398131450745
580	______6995______	emidio	parisi	m	italia	19450327	santa maria a vico	ce	fernando	59492	ce	39590326852
581	______6996______	azue	belloni	m	italia	19320112	casalnuovo di napoli	na	incrocio fernando		na	399562740072
582	______6997______	giacinta	mariani	m	italia	19690912	pontecagnano faiano	sa	ronotda terzo	49906	sa	396783632337
583	______6998______	shaira	martini	m	italia	19430804	montefredane	av		54408	av	393366716911
584	______6999______	timothy	grande	m	usa	19211008	east lisa	east lisa	jonathan parkway		east lisa	19764818908
585	______7000______	arduino	neri	m	italia	19670605	monopoli	na	viale longo	67739	na	398302647761
586	______7001______	ausonio	castagna	m	estoain	19610631	napoli	ilveshaven	miller underpass	46454	ilveshaven
587	______7002______	noah	valente	m	italia	19680524	napoli	na	canlae farina	6618	na	39663715027
588	______7003______	marcella	piscopo	m	italia	19560712	cerreto sannita	na	piazza	56072	na	39342132438
589	______7004______	rebecca	de vita	m	italia	19560812	boscotrecase		jonathan parkway	97613	na
590	______7005______	mietta	devita	m	italia	19560112	acerra	na	vicolo mauro	17643	na	39342132438
591	______7006______	guillermo	molinari	m	italia	19510113	castel san giorgio	sa	vicolo	64004	sa	398633947486
592	______7007______	fortunata	belothti	m	italia	19440212	castel volturno	ce	borgo carmelo	84827	ce	398018876185
593	______7008______	loris	boscolo	m	italia	19151212	mercato san severino	ce	borgo vitale	84832	ce
594	______7009______	sarita	pirat	m	italia	19561212	camagna	sa	borgo deborah	84827	sa	398018867185
595	______7010______	amos	piras	m	italia	19511215	napoli	na	via ian	84827	na	395297239412
596	______7011______	raoul	scotti	f	australia	19680624	floresburgh	floresburgh		86998	floresburgh	394690751483
597	______7013______	giovanna	rosa	f	italia	19470629	salerno	na	rotonda grasso	29081	na	397434916939
598	______7014______	cosettz	d alessandro	f	italia	19520427	bagnoli irpino	pv	viale	51819	pv	394928216144
599	______7015______	mvoreno	perna	m	italia	19520215	bagnoli irpino	av	strada soriana	31710		397572707134
600	______7016______	secondo	simonee	m	italia	19520218	bagnoli irpino	av	cirino	31710	av	392004496220
601	______7017______	demy	woretti	m	italia	19460118	monte di procida	av	strada michael	1812	av	392004496220
602	______7018______	ermes	molinari	m	italia	19660219	napoli	na	canale walter	54255	na
603	______7019______	adrien	grassi	m	frnarcia		napoli	na	chemin nicolas bazin	16228	na	397073514501
604	______7020______	marcella	sacchi	m	italia	19330311	eboil	na	viale alighieri	69101	na	39923042673
605	______7021______	edvige	sandri	f	italia	19670321	sant arsenio	sa	borgo fabio	76777	sa	39923042673
606	______7022______	michael	gallo	m	italia	19790306	eboli	na	incrocio silvano		na	395447311878
607	______7023______	mssia	russo	m	italia	19700424	napoli	av	incrocio longo	40277	av	398028708390
608	______7024______	kris	rellegrini	m	italia	19700415	napolvi	sa	canale arturo	38420	sa	39923042673
609	______7025______	ingrid	galletti	m		19671211	ardea	na	silvano	98634	na	39923042673
610	______7026______	rebecca	spapa	m	italia	19280424	marcianise	ce	rotonda nck	98634	ce	39923042673
611	______7027______	ione	ferrario	f	italia	19550924	carife	av	rotonda nick		av	391379896571
612	______7028______	quasimodo	ferrario	m	italia	19631011	napoli			96981	na	396497467994
613	______7029______	tancredi		m	italia	19420518	scisciano	na	vial radio	93213	na	393163638369
614	______7030______	cesidia	chiari	m	italia	19921230	pozzuoli	sa	strada sibilla	89066	sa	39127668425
615	______7031______	raoul	marco	m	italia	19631203	hnapoli	av	strada sibilla	89066	av	398683825920
616	______7032______	isira	donatij	m		19390626	giugliano in campania	pg		57927	pg	398510519786
617	______7033______	yago		m	italia	19941217	castellammare di stabia	na	vicolo rzaoul	11634	na	396706605250
618	______7034______	genziana	vitale	f	italia	19900113	napoli	ve	strada vitali	73020	ve	398510519678
619	______7035______	piccarda	banco	m	italia	19751009	striano	na	strada giuliani	46042	na	391932495467
620	______7036______	karim	sala	m	italia	19750210	sastorano	na	strada farina	13470	na	393304429863
621	______7037______	italo	guarnieri	m	italia	19541202	qualiano	na	viale italo		na	391085356918
622	______7038______	marvin	tedesco	f	italia		napolie	ya	strada	96244	na
623	______7039______	marvin	negri	m	italia	19770628	napoqli	ce	vicolo vitale	1459	ce	395776299606
624	______7040______	ingrid	damore	m	italia	19440220	casandrino	na	via danny	52271	na	398949551151
625	______7041______	silverio	d amore	f	italia	19440602	arzano	na	stretto fernandot	1939	na	393135976003
626	______7042______	ermes	d amore	f			caserta	ce	via fiore	1933	ce	398949551151
627	______7043______	danny	d amore	m	italia	19441117	san cipriano d aversa	na	contrada riva	1939	na
628	______7044______	eliziario	mattioli	f	italia	19611131	teverola	ce	piazz de santis	94081		398727812150
629	______7045______	siro	d agore	f	italia	19650816	sana tntimo	na	contrada coppola	35057	na
630	______7046______	kayla	evangelista	m	italia	19570216	castel volturno	qe	incrocio rizzo	2719	ce	391128604881
631	______7047______	flaviana	bonomo	f	italia	19710518	napoli	na	canale plumbo	53627	na	396962826513
632	______7049______	tdemian	arena	m	italia	19400622	avellino	av	canale matilde	8059	av	396968265137
633	______7050______	lenn	arena	m	paesi bassi		twijzelerheide	twijzelerheide	rotonda cristyn	53627	twijzelerheide
634	______7051______	radames	pellegrni	f	italia	19590623	frasso telesino	na	strada martini	37801	na	394344600256
635	______7052______	fiorentino	milan	f	italia	19550331	caserta	ce	incrocio rita	6980	ce	399670884931
636	______7053______	edvige	abbate	m	italia	19760221	maddanoli	ce	viale tolomeo	58434	ce	394344600256
637	______7054______	osvaldo	vassallo	m	italia	19600201	napoli	na		529	na	394344600256
638	______7055______	osvaldo	bassi	f	italia	19690219	mercogliano	av	rotonda rococ	35627	av	399126730237
639	______7056______	kris	sanfilippo	m	italia	19701004	melito di napoli	gondomar	via gatti	37132	gondomar	39812296502
640	______7057______	ubaldo	vecchio	m	italia	19860226	gondomar	ce	travessa de guerreiro	37312	ce	39927957010
641	______7058______	giordano	vecchio		italia	19670609	castellammare stabia	nat	borgo flaviana	41437	na	395241788681
642	______7059______	gilda	pellegrini	f	italia	19620628	orta di atella	ce	rotonda noel	90302	ce	39168263910
643	______7060______	enrico		f	italia	19620827	limbiate	mb	canale mariapia	26852	mb	396220608761
644	______7062______	furio		f	italia	19620608	melito di napolii	na	rotonda grassi	74921	na	395176206724
645	______7063______	assia	alberti	f	italia		santa maria capua vetere	ce		74921	ce	398907721109
646	______7064______		castelli	f	italia	19460604	salerno	sa	rotondja monti	76557	sa	393380368209
647	______7067______	anselmo	rocqo	f	italia	19410903	ebolio	na	rotonda monti	81615	na	397163815429
648	______7068______	assia	graziano	f	italia	19350325	caivano	av	contrada mazza	53993	av	396594884483
649	______7069______	nunzia	benedetti	f	italia	19680610	cesinali	av	borgo gioacchino	65477	av	396569752543
650	______7070______	sesto	benvenuti	f	italia	19540321	villa di briano	ce	contrada assia	87514	ce	395065647464
651	______7071______	gianantonio	corradini	f	italia	19751203	casandrino	ce	rotonda	13301	ce	398609423651
652	______7072______	fortunata	santoro	f		19491029	cancello arnone	ce	strada caruso	82353	ce	399593919786
653	______7073______	violante	benini	f	italia	19540325	casandrino	ce	stretto ferrara	61753	ce	391296940977
654	______7074______	alan	carbone	m	italia	19681205	di atella	av	rotonda sanna	77629	av	395302038537
655	______7075______	sasha	carbone	m	italia	19690409	orta di atella	sa		5568	sa	39881501772
656	______7077______	anastasio	russo	m	italia	19690311	napoli	sa	canale pietro	55068	sa	39987139842
657	______7078______	armando	lorusso	m	italia	19690516	piedimonte matese	sa	via ferrara		sa	39951370079
658	______7079______	maggiore	moretti	f		19510512	orta di atella	av	anastasio	12187	av	39187010403
659	______7080______	sirio	liguori	m	italia	19580512	nocera infseriore	av	contrada marini	2290	av	398341332759
660	______7081______	folco	coppola	m	italia	19580512	capodrise		borgo liia	58846	na	396586328656
661	______7082______	ubaldo	castagna	m	italia	19491222	san martino valle caudina		vicolo sue	58846	sa	39681880212
662	______7083______	luna	musumeci	m	italia	19810101	napoli	av		55884	av	391404668212
663	______7084______	kris	rosa	f	italia	19180708	sant antimo	na	vicolo sue ellen	19269	na	396726895300
664	______7085______	mattia	macchi	m	italia	19480708	napoli	na	rotoadn	58846	na	39620864140
665	______7086______	kris	pepe	m	italia	19180220	ercolano	na	vicolo serse	58846	na	39755644784
666	______7087______	pericle	parisi	m	italia	19270705	cardito	na		87462	na	396462972732
667	______7088______	vinicio	mauri	m	italia	19201004	san cipriano d aversa	ce	vicolo d angelo	51235	ce	391423243684
668	______7089______	zelida	gfrassi	m	italia	19580226	esssa aurunca	na	canale deangelis	32830	na	394886509611
669	______7090______	ursula	grasji	m	lituania	19820226	north marius	north marius	kalvelis rue	32594	north marius	4091282670
670	______7091______	olo	cripap	m	italia	19800211			audreey cliff	44895	ce	3990296773
671	______7092______	ferdinando	crippa	m	italia	19280706	scisciano	na	rotonda clodovea	7962	na	3990296773
672	______7093______	lisa	pasini	m		19601211	ercolano	na	stretto sanna	57210	na
673	______7094______	cirino	lorenzi	m	italia	19980311	macerata campania	na	vicolo maristella	57210	na	39518173085
674	______7095______	irene	ricci	f	italia	19500924	avellino	an	borgo romolo	70503	an	398019366157
675	______7096______	tancredi	ricci	f	italia	19360219	scafati	to	viale colombo	37055	to	394626777781
676	______7097______	tancredi	russo	f	talia	19581028	marcanise	sa	vicolo bhernardi	84802	sa	394626777781
677	______7098______	mecren	greoc	f	italia	19660214	portici	na	contrada ruth	85331	na	393814609445
678	______7099______	mecren	lai	m	italia	19690928		na	borgo de rosla	32542	na	39258957374
679	______7100______	cirino	beretta	m	italia	19800709	san giuseppe vesuviano	bo	via rosalba	98356	bo	39759837273
680	______7101______		furlan	m	italia	19800227	orta di atelal	ce	stretto martino	83136	ce	396713028581
681	______7102______	germano	furlan	m	italia	19801027	marano di napoli	ce	via costa	98356		39416514264
682	______7103______	gioacchino	piccoli	f	italia	19360926	casamicciola terme	ce	borgo benedetti	98356	ce	399387448297
683	______7104______	guendalina	russo	f	italia	19300428	carinaro	ce	canale lua	24197	ce	394903878064
684	______7105______	erminio	bosio	m	italia	19610907	cusano mutsi	bn	contrada nico		bn	39227261822
685	______7106______	egidio	di marco		italia	19530617	napoli		strada gianriccardo	67145	sa	397224527429
686	______7107______	egidio	carbone	f	italia	19661126	pollica	na	stretto romano		na	39785355605
687	______7108______	jennifer	florit		italia	19301211	west david	ba	lopez vlliages	20528	ba	3944765983
688	______7109______		bruno	f	italia	19640815	torre anunziata	na		50801	na	398637168933
689	______7110______	elda	brino	m	italia	19661219	afragola	na	vicolo grasso	72457	na
690	______7111______	joannes	bruno	f	italia	19500619	l abate	na	vicolo grasso	9458	na	391236378006
691	______7112______	gregorio	casagrande	f	italia	19641205	pagani	ce	incrocio pira	50888	ce	397330227419
692	______7113______	vinicij	bello	f	italia	19440905	cava de tirreni	sa	canale martini	94330	sa	397105348118
693	______7114______	leonardo	casagrande	f	italia	19661105	pompei	na	rizzo	37845	na
694	______7115______	walter	fontana	f	italia	19760430	montoro		strada grasso	54547	av	39725232450
695	______7116______		colangelo	m	italia	19731209	montoro	na		22750	na	39725232450
696	______7117______	laerte	pesce	f	italia	19430623	nocera superiore	na	via nabil		na	398887489906
697	______7118______	dominique	vinic	f	italia	19430711	casoria	na	vicolo donatella	15073	na	398887489906
698	______7119______	sandro	vinci	f	italia	19701120		na	borgo neri	38572	na	39103430389
699	______7120______	lisa	franchi	f	italia	19790724	ricigliano	sa	contrada donati	38572	sa	399212984714
700	______7121______	sibilla	franchi	m	italic	19670507	roma	ce	gioacchino		ce	393091248378
701	______7122______	gelsomina	greco	f	italia	19790720	santa maria a vico	ce	incrocio ursula	57696	ce	398479652444
702	______7123______	olga	martucci	f	estonia	19240705	urbborough	urbborough	vill springs	92649	urbborough	397439647245
703	______7124______	jarno	monaco	f	estoain	19240918	forio	urbborough	incrocio ferrari	71944	urbborough	36291375
704	______7125______	jonathan	russo	f	italiaj	19580419	melissachester	melissachester	stretto d amico	1180	melissachester	510206613
705	______7126______	romeo	vecchio	f	italia	19750102	urbborough	na	piazza audenico	93215	na	397291311814
706	______7127______	costanzo	testa	m	italia	19240526	san	mi	viale rinaldi	94647	mi	395608155568
707	______7128______	ettore	vecchio	m	italia	19830702	alto reno terme	bo	strada jacopo	28698	bo	39269698613
708	______7129______	michele	del prete	f	italia		giugliano in campania	mi	rotonda	82698	mi	398771555649
709	______7130______	erminia	vecchio	f	tialiaf	19241007	trento	tn	viaciro	10153	tn	39289370603
710	______7131______	edward	vecchio	m	italia	19671219	chambersberg	chambersberg	patricia ruad	28698	chambersberg	392154120648
711	______7132______	seteo	ferri	f	italia	19240924	helsingborg	helsingborg	villagatan	64032	helsingborg	46898241
712	______7133______	prisca	orlando		italia	19511024	basiglio	av	canale harry	81408	av
713	______7134______	zaccaria	romagnoli	f	italia	19400917	mareno di piave	sa	stretto ursula	97481	sa	396325992850
714	______7135______	laura	romagnoli	f	italia	19350207	spezzano della sila	cs		97481	cs	392312758500
715	______7136______	oretta	caruso		italia	19351231	airola	na	stretto fernando	97481	na	39225742084
716	______7137______	oretta	maggi	f	paesi bassi	19630114		na	lizehof		na	393766931424
717	______7138______	nabil	conti	f	italia	19641222	san nicola la strada	ce	piazza piererminio	97481	ce	3920408502
718	______7139______	ulrico	btreoni		italia	19870930	salerno	na	canale nathan	36994	na	396708066534
719	______7140______	oretta	upi	f	italia	19220930	castiglione del genovesi	na	vialr eadio	21854	na	392087624538
720	______7141______	odone	ippolito	f	italia	19400908	fasano	na	piazza marzio	21854	na	397893372213
721	______7142______	selvaggia	lenzi	m	italia	19690819	corato	ba	via joey	32589	ba	394741434285
722	______7143______	carlo	lenzi	f	italia	19570109	melito irpino	av	chemin de gallet	32589	av	5666635192
723	______7144______	noel	barbaro	m	italia	19880131	villaricca	ce	viale erminia	32589	ce	396335213770
724	______7145______	deborah	ferwi		italia	19700802	napoi	na	vicolo rinuldi	43496	na	397964602478
725	______7146______	terzo	lomybardi	f	italia	20030131	san giorgio a cemano	na	borgo caruso	31967	na	39506666351
726	______7147______	tristano	piccolo	f	italia	19780204	sturno	av	via lazzaro	89512	av	396537416866
727	______7148______	deborah		m	italia	19640701	sano	na	via lazzaro	89529	na	39700900755
728	______7149______	costanzo	galsso	f	iatlia	19501123	montebelluna	bz	viale ferraro	36208	bz	394198281000
729	______7150______	giacinta	castelli	f	italia	19540619	napoli	na	lozgo	28331	na
730	______7151______	flavio	feraro	f	italia	19581030	napoli	se	rotonda dolnati	61302	sa	395376686260
731	______7152______	gastone	ferraro	f	italia		nocera ineriore	na	rotonda donati	94730	na	39982057029
732	______7153______	kristel	ferraro	f	italia	19550621	napoli	na	canale	13571	na	399328109066
733	______7154______	gianmaria	stella	m	italia	19750307	orta di atella	sa	viale dante	89672	sa	394341507648
734	______7155______	moreno	capasso	f	italia	19491003	napoli	sa	incrocio soriana	99106	sa	394233805996
735	______7156______	giancarlo	capasso	m	italia	19490302	lrzano	mo	incrocio soriana	54792	mo	391478203626
736	______7157______	maristella	capasso		italia	19380202	arzano	ce	stretto bortolo	24265	ce	39674980568
737	______7158______	leonardo	capasso	m	italia		san mango piemonte	na	incrocio soriana	83144	na	391428711149
738	______7159______	ilario	castellano	f	italia	19440606	naoli	na	rotonda ruggiero	62736	na	391428711149
739	______7160______	vania	sanfilippo	f	italia	19680611	sant arpino	ce	piazza edvige	83118	ce	39428141831
740	______7161______	alan	monti	m	italia	19531203	mondragone	na	stretto testa	92214	na	39428141831
741	______7162______	armando	biondi	m	italia	19530207	napoli	na	testa	9684	na
742	______7163______	diana	ibagi	m	italia	19830623	corleto monforte	sa	rotonda de santis	9684	sa	397603877651
743	______7164______	joey	moretti	m	talia	19280203	napoli	ce	strada basjile	78676	ce	394040966563
744	______7165______	vera	dini	m	italia	19401012	torre del greco		rotonda sanna	964		394965953765
745	______7166______	augusto	moretti	m	italia	19370721	napoli	ce	vicolo ruth	93783	ce	391308934582
746	______7167______	rita	antonini	m	italia	19610517	avella	sa		11540	sa	397633714448
747	______7168______	ubaldo	usai	f	italia	19471010	giugliano in campania	ce	stretto vitale	92896	ce	391222372265
748	______7170______	ninfa	corradi	m	italia	19620624	giugliano in campania	na	stretto vitali	69840	na	39210425281
749	______7171______	david	castiglioni	m	spagna	19620311	giugliano in campania	segovia	stretto vitali	6940	segovia
750	______7172______	kociss	manzoni	m	italia	19530716	guardia lombardi	sa	vicolo augusto	91775	sa
751	______7173______	cristyn	leonaidr	f	italia	19721203	gragano	na	vicolo benedetti	29623	na
752	______7174______		pisani	f	italwia	19841102	castelvetere in val fortore	bn			bn
753	______7175______	folco	de rosa	m	italia	19770318	ischia	na			na
754	______7176______	monsa	messina	m	italia	19660416	sant anastsasia	na	stretto palumbo	15321	na
755	______7177______		ipnto	f	italia	19481011	pozzuoli	na	canale leone	92298	na	395922040710
756	______7178______	olo	marotta	m	italia	19400415	piedimonte matese	ce	borgo jacopo	31951	ce	393908778524
757	______7179______		mooroni	f	italia	19680925	acerra	na	borgo odio	75190	na	393754036759
758	______7180______	alberto	lgnoo	f	italia	19831208	afragopla	na	viale mazza	59640	na
759	______7181______		beretta	m	italia	19601013		na	piazza cosetta	26478	na	39146535025
760	______7182______	manuele	giuliani	f	italia		naapoli	na	incrocio sue ellen	16732	na
761	______7183______	timoteo	villani	m	italia	19650426	siano	sa				392553348410
762	______7184______	elio	alessi	m	italia	19590920	napoli		canale alighieri	27343	na	395727940921
763	______7185______		rosso	m	italia	19620726	castellabate	sa	strada bianco	905	sa
764	______7187______	esposito	anthony	m	egitto	19671118	cookhaven	cookhaven	branch	59932	cookhaven
765	______7188______	armando	romano	m	italia	19660707	castellabate	sa	jabukovac	12661	sa	39205844390
766	______7189______		gualtieri	f	italia	19450618	lettere	na	viale palmieri	88230	na	397999521283
767	______7190______	ian	perrotta	f	italia	19761225	nocera iiferiore	sa	incrocio folco	71641	sa	396829746387
768	______7191______	isro	villani	m	italia	19860224	napoli	na	contrada barbieri	50357	na
769	______7192______	enzo	de marchi	f	ilatia	19600327	napoli	na	canale de angelis	72692	na
770	______7193______	rinaldi	ian	f	italia	19730615	avellino	av	canale costantini	87208	av	391700112372
771	______7194______	filomena	brambilla	f	italia	19510118	napoli	na	contrada dimitri	76082	na
772	______7195______	ettore	di domenico	f	italia	19701223	marano di napoli	na	contrada mariani	22451	na
773	______7196______	de martino	ulrico	f	italia	19670817	napoli	na	canale gianmarco	70077	na
774	______7198______	evita	giannini	f	tialij	19730511	roccapiemonte		viale barone	30753	sa	393451612153
775	______7199______	antonio		f	italia	19841025	san marcellino	ce	via cassiopea	94086	ce
776	______7200______	carmela		m	italia	19540331	vimodrone	mi	stretto ferrara	79454	mi	397362458942
777	______7201______	lauro	anelln		italia	19450206	morciano di romagna	rn			rn
778	______7202______	enzo	rocco	f	itaila	19751122	eboli	sa	rotonda monia	44876	sa
779	______7203______	raniero	monteleone		italia	19711024	casaluce	ce	vicolo battaglia	91597	ce
780	______7204______	eustachio	lorenzi	f	italia	19540509	siano	sa	contrada riva	31414	sa	399924855312
781	______7205______	ausonio	ricci	f	italia	19741027	aversa	ce	borgo ferrari	31567	ce
782	______7207______	graziani	folco	m	italia	19530214	ramcianise	ce	contrada giuliani	61469	ce	398048767592
783	______7209______	5	di lorenzo	m	italia	19650412	marano di apoli	na	strada anselmo	8246	na
784	______7210______	imogen	piccolo	f	nuova zelanda	19371226	mcgrathside	mcgrathside			mcgrathside
785	______7211______	italo	zanon	m	italia	19440206	monzzuno	bo
786	______7212______	lucia	maggi	m	italia	19290207	pomigliano d arco	na	canale sueellen	96880	na	394268891684
787	______7213______	vienna	fusco	f	italia	19720722	benevento	bn			bn	3959747203
788	______7214______	samira	fanelli	m	italia	19420420	ponteladolfo	bn	incrocio lino	9062	bn
789	______7215______	bongiovanni	boris	f	italia	19621203	mugnano di napoli	sa	piazza orfeo	78118	na
790	______7216______	daniel	palladino	f	francia	19460220	bailly	bailly	avenue debarre	75600	bailly	33170385688
791	______7217______		espositot	m	italia		napoli	a			na
792	______7218______	giancarlo	coletat	f	italia	19600925	quarto	na			na
793	______7219______	emanuel	rossini	m	italia	19540112	napoli	na	piazza eahtn	94267
794	______7220______	gianleonardo	silvestri	f	italia	19721010	mirabella eclano	av			av
795	______7222______	siro	donato	m	italia	19590929	portici	na			na	395259421714
796	______7223______	lorenoz	mattei	f	italia	19580621	napoli	na			na	39661867602
797	______7224______	arduino	didonato	m	italia	19540814		na	piras	67492	na	399370747640
798	______7225______	costantino	di pamla	f	italia	19711124	pollena trocchia	na	rotonda montanari	64293	na
799	______7226______	deborah		f	egpto	19640925	emlaniebury	melaniebury			melaniebury
800	______7227______	amedeo	torrisi	m	italia	19410324	vallermosa	su	rotonda damico	32236	su	39915704478
801	______7228______	fabio	anelli	f	italia	19520628	napoli	na			na
802	______7229______	mariapia	fasano	m	italia	19870226	lodi vecchio	lo	stretto pellegrino	62205	lo
803	______7230______	isabel	piras	f	italia	19630923	villa di briano	ce	strada ferraro	7851	ce	39367516313
804	______7232______	elga	riccio	m	italia	19520109	san giorgio a cremano	na	via ferri	8927	na
805	______7233______	artemide		m	italia	19490603	pozzuoli	na	piazza bellini	3910	na
806	______7234______	edvige	pellegrini	m	italia	19370619	mondrbagone	ce			ce
807	______7235______	albino	leone	m	italia	19770112	guardia sanframondi	bn			bn	39872864364
808	______7236______	damiana	antonini	f	italia	19490307	ravello	sa			sa
809	______7237______	audenico	conti	m	italia	19721218	san nicola la	ce			ce	399576792894
810	______7238______	mirco	costantini	f	italia	19420801	piana di monte verna	ce		98049	ce
811	______7239______		vecchi	m	italia	19370118	torre annunziata	na			na
812	______7241______	giuliano	moretti	f	italih	19930529	acerno	sa			sa
813	______7243______	anselmo	mazza	f	italia	19540204	montesarchio	bn	canale ricci	44207	bn
814	______7244______	benvenuti		m	italia	19161110	pompei	na	incrocio montanari	76564	na	394221231121
815	______7245______	artes	gabto	m	italia	19310312	sessa aurunca	ce	contraad quarto	1739	ce
816	______7246______	valdo	romeo	m	italia	19800908	aversa	ce	rotonda feri	1245	ce
817	______7247______	valerie	stella	f	canada	19990123		lake theresa				6326407773
818	______7248______	ventura	stina	f		19640211	frandsenbury	frandsenbury	cathrine puassage		frandsenbury	1102785306
819	______7250______	emiliaw	martini	m	italia	19580319	roma	rm			rm
820	______7251______	gabriele	betini	m	italia	19670117	aversa	ce	incrocio sesto	83413	ce
821	______7252______	lamberto	trevisan	m	italia	19370608	caivano	na			na
822	______7253______	longo	mietta	m	italia	19560523	maiori	sa	rotonda bruno	19725	sa
823	______7254______	faaibno	guerra	m	italia	19411115	giugliano in campania	na	piazza armando	6547	na
824	______7255______	demnai	palmisano	f	italia	19670502	stimigliano		stretto pellegrini	24083	ri	39462832585
825	______7256______	lamberto		m	italia	19541128	napoli	na	canale concetta	78082	na
826	______7257______	alessio	di marco	f	italia	19730321	castellammare di stabia	na	rotonda dylan	85026	na
827	______7258______	emanuel	sacchetti	m	italia	19490226	cicciano		stretto ethan	92367	na	397631397073
828	______7259______	ariel	dipietro	m	italia	19591210	san bartolomeo in galdo	bn			bn
829	______7260______	carlucci	armando	m	italia	19410828	san marzano sul sarno	sa	piazza guendalina	20338	sa
830	______7261______	joannes	magri	f	italia	19600923	caserta	ce		79423	ce	391613261153
831	______7262______	gaetano	bartoli	m	italia	19650919	ottavano	na	borgo noah	57006	na
832	______7263______	miriam	mereu	m	ittlia	19451228	knapoli				na	392261262618
833	______7264______	adriano	bertini	m	italia		caserta	ce	stretto dangelo	93899	ce	391304297083
834	______7265______	prisca	marchini	m	italia	19710421	napoli	na			na	394541594420
835	______7266______	arcibaldo	stefani	f	italia	19571102	san tammaro	ce	borgo sabatino	47493	ce
836	______7267______	felicia	rizzo	f	italia	19650719	mugnano di napoli	na	via sasha	43365	na
837	______7268______		conti	f	italia		nocera inferiore	sa	contrada orfeo		sa
838	______7269______	benedetta	di maio	f	italia	19501010	piove dqi sacco	pd			pd
839	______7270______	malvina	ferri		romania	19850513	fabialand	fabialand		71862	fabialand	179791726
840	______7271______	odino	grasso	m	italia	19950514	melito di napoli	na			na
841	______7272______	baldassarre	albanese	m	italia	19860901	meta	n	vicolo mauro	4807	na	395174931905
842	______7273______	alighieri	morello	f	italia	19500414	castelpoto	bn			bn	395137903003
843	______7274______	osea	piva	m	italia	19471114	nocera inferiore	sa	canale marcella	19032		392366128768
844	______7275______	joseph	felici	m	italia	19411218	nola	na	abramo	17280	na	395303006098
845	______7276______	carmela	mazrconi	m	italia	19940804	torino	to	canale	36	to	39936429586
846	______7277______	ivonne		f	italia	19920713		sa	piazza basile	35274	sa
847	______7278______	xavier	farina	m	italia	19671107	ercolanor	na	vicvlo deangelis	13762	na
848	______7279______	sirio		m	italia	19460731	pagani	sa		91118	sa
849	______7280______	karim	bereta	m		19501026	afragola	na			na
850	______7281______	amedeo	musumeci	f	italia	19720105	melito di napoli	na	incrocio demian	20931	na	392951626078
851	______7282______	giacinto	pandolfi	f	itali	19731224	casoria	na	vicolo fiorentino	57520	na
852	______7283______	odone	grosso	m	xitalia	19720719	vico equgenss	na	piazza ubaldo	43655	na	39429837033
853	______7284______		giannini	f		19511112	casalnuovo napoli	na			na	391868446424
854	______7285______	bacchisio	ricci	m	italia	19540915	quarto	na	via loris	64758	na
855	______7286______		d angelo	f	italia	19500613	san giorgio a cremano	na			na
856	______7287______	ferdinando			italia	19600331	rtecase	na			na	395170185659
857	______7288______	folco	bianchi	f	italia	19430914	napuoli	na	vicolb oarone	70496	na
858	______7289______	teseo	lanza	f	italia	19590814	trentola ducenta	ce			ce	39712172804
859	______7290______	giacinto		m	italia	19810214	trentola	ce	viale nestoreb	92602	ce	398135657808
860	______7293______	bernardo	pinna	f	italia	19291216		lu			lu
861	______7294______		martinelli	m	italia	19280821	pesco sannita	bn	rotonda loretta	88965	bn
862	______7295______		savino	m	italia	19570928	san nicola la strada	ce	vicolo audenico	22581	ce	394614034596
863	______7296______	rosaria	angelini	m	italia	19560627		na	via giobbe		na	39991639335
864	______7297______	noemi	barbieri	f	italia	19870530	pieve a nievelo	pt	incrocio vitalba	41256	pt	394161497511
865	______7298______	gregorio		f		19400809	arzano	na	rotonda tazio	49313	na
866	______7299______	mecren			italia	19951114		ce	via de luca	7938	ce	391106534603
867	______7300______	fiorentino	pucci	f	italia	19641014	scafati	sa			sa
868	______7301______	anselmo		m	italia	19810211	casoria	na	via omarita	75867	na	39974402474
869	______7302______	gremano	mattioli	f	italia	19580724	boscoreale	na	viale caruso	38659	na
870	______7303______	arturo	gori	f	italia	19760808	castellammare di stabia			9	na
871	______7304______	michelle	angeli	f	australia	19200125	south laurenchester		tiffany tarn	37359	south laurenchester	303632940
872	______7305______	sasha	angelini	f	italia	19791018	fola	na	borgo	92818
873	______7306______	stefani	yago	m		19800828	gragnano	na	viale gatti	49149	na	393325135879
874	______7307______	fulvio	palazzo	m	italia	19901014	gioia sannitica	ce	stretto augusto	88180	ce	396626794962
875	______7309______	fatima	biaigni	f	italia	19560805	caserta	ce	strada de santis	1534	ce
876	______7310______	sarita		m	italia	19570908	venezia	ve	strada oretta	82947	ve
877	______7311______	amos	de luca	f	italia	19420313	napoli	na	viale maristella	67199	na	393463370201
878	______7312______	anselmo	zaningi	f	italia	19391205	villa di briano	ce	piazza valentini	39209	ce	397906594784
879	______7313______	ippolito	romano	f	italia	19500720		ce	via sabatino	35542	ce	396933364139
880	______7314______	yago	moretti	m	italia	19760712	giugliano in campania	na	stretto conte	7474	na
881	______7315______	ciro	valeri	f	italia	19600425	san valentino torio	sa	boogr fabiano	9105	sa
882	______7316______	amos	mazzola	m	italia	19770126	marano di napoli	na	canale eusebio	16414	na	395666857623
883	______7317______	adriano	basile	m	italia	19620125	castel	ce			ce
884	______7318______	elvis	lombardo	m	croazia	19800418	pazin	pazin	zamenhofodva	11907	pazin	2204617
885	______7319______	fatima	traverso	m	italia	19621220	felihpto	sa			sa
886	______7320______		franchini	m	italia	19720627	qualiano	na	canale bianchi	91425	na	391847091780
887	______7321______	maruska	marchini	f	italia	19710821	pago del vallo di lauro	av			av	395086217532
888	______7322______	ursula	di bella	m	italia	19391125	maddaloni	ce	canale mercedes	90945	ce	394660914454
889	______7323______	fatima	angelini	f	itaia	19410222	san dei cavoti	bn	piazza perihcle	51112	bn	39860362220
890	______7324______		mariani	f	italia	19610109	eboli	sa	via sirio	66816	sa	39424217740
891	______7325______	avide	zanewla	f	italia	19561027	maddaloni	ce			ce
892	______7326______	floris	thomas	f	egitto	19920714	brownmohtu	brownmouth	reese curve	15376	brownmouth
893	______7327______	2	paelrmo	m	italia		reggello	fi		52478	fi
894	______7328______	castiglione	germano	f	italia	19540124	marcinanise	ce	contradapbasile	15987	ce
895	______7329______	odone		m	italia	19720814	cittadella	pd	viale pellegrinf	55272	pd
896	______7330______	baldassarre	la rocca	m	italia	19530406	casagiove	ce	via mirco	44585	ce
897	______7331______	gerlando	consoli	f	italia	19920131	sant anastasia		rotonda selvaggia	86784	na	397409071553
898	______7332______		colombo	f	italia	19501110	santa maria a vico		strada benedetti	40125	ce	393131907494
899	______7333______	elga	quaglia	m	italia	19530825	pompei	na	vicolo d angelo	77380	na	3996482622
900	______7334______	audenico	mura	f	italia	19700626	salerno	sa			sa	39552996958
901	______7335______	leone	eriberto	m	italia	19670508		sa	lpiazza marini	43595	sa
902	______7336______	pericle	ricci	m	italia	19501020	napoli	na			na	398893177003
903	______7337______	giorgio	amato	m	italia	19600222	arzano	na	via teseo	75238	na	392080759899
904	______7338______	andrea	de martino	m	spagna	19590204	pontevedra	pontevedra	plaza eugenia haro	63616
905	______7339______	rosaria	pbepe	m	italia	19601008	mlano	mi			mi
906	______7340______	thea	vinci		italia	19860926	salerno	sa	borgo cleopatra	1539	sa
907	______7341______	tristano	durso	m	italia	19640220	adrano	ct			ct
908	______7342______	lidia	grasso	f	italia	19741014	anpoli	na			na	398313477338
909	______7343______	fernando	valerio	m	italia	19660627	castel san giorgio	sa	piazza danny	3876	sa
910	______7344______	veard	luongo	m	norvegia	19550720	dahl	dahl		14967	dahl
911	______7345______	ippolito	zaccaria	m	italia	19830804	alvignano	ce	contrada marchetti	58720	ce
912	______7346______	augusto	monti	f	talia	19240901	ischia	na	vicolo fabbri	75824	na	39261236032
913	______7347______		fiore	m	italia	19611007	caserta	cb	palmieri	96822	ce
914	______7348______	graziano		f	italia	19910306	pozzuoli	na	borgo marino	37347	na
915	______7349______	palladino	folco	f	italia	19420119	torre	na	rotonda ferrari	40158	na	397410998021
916	______7350______	matteo	mor	m	italia	19601011	pozzuoli	na			na
917	______7351______	hector	sacchi	m	italia	19470322	mirabella eclno	av	piazza fabbri	12348	av
918	______7352______	gianantonio	spinelli	f	italia	19221211	salento	sa	vicolo greco	33499	sa
919	______7353______	richard	vella	f	nuova zelanda	19560213	mcintoshingsmouth	mcintoshingsmouth	miller corner	23129	mcintoshingsmouth
920	______7354______	sue ealen	beotrli	m	italia	19690714	alessandria	al		86168	al
921	______7355______	alighieri	giannind	m	italia	19730321	ugento	le	borgo montanari	28945	le
922	______7357______	ulrico	nigro	m	italia	19540801	afragola	na			na
923	______7358______		mori	m	italia	19570510	napoi	na	viale mariani	88025	na	39257777850
924	______7359______	amerigo	riccardi	f	italia	19230731	napoli	na	contrada giordano	44823	na
925	______7360______	alessio	pecoraro	f	italia	19790815	napoli	na	rotonda mercedes	35013	na
926	______7361______		marino	m	italia	19700418	marano di napoli	na	vicolo giacinto	57730	na
927	______7362______		brunib	m		20050227	afraodgla	na	piazza nick	53899	na	396468924591
928	______7363______	harry	fabbri	f	italia	19230221	bacoli	na	borgo rita	37344	na	395491518165
929	______7364______	vienna		m	italia	19561002	trentkla	ce	viale martinelli	89398	ce	398246545639
930	______7365______	aroldo	vacca	f	itlia	19430919	napoli	na	serttto amedeo	56392
931	______7367______		de aria	f	italia	19680227		na	borgo greco	66949	na
932	______7368______		sanoni	f	italia	19661227	portici	na		15195	na
933	______7369______	oretta	nigro		italia	19940404	palma campania		4		na
934	______7370______	rossi	demis	f		19690802	napoli	na	stretto srerra	35875	na	399366891902
935	______7371______	arturo	marelli	f	italia	19600322	ottaviano	na	borgo evita	75580	na
936	______7372______	pacifico	durante	f	italia	19440523	napoli	na			na
937	______7373______	matteo	zanetti	m	italia	19830101	lugo	ra			ra	392919984920
938	______7374______	fatima	moro	m	italia	19800702	benevento	bn			bn
939	______7375______	carlo	garofalo	f	italia	19640923	piano di sorrento	na			na
940	______7376______	cassiopea		m		19450904	giugliano in campania	na	contrada sartori		na
941	______7377______	joseph	adhami	m	italia	19610509	orta di atella	ce	borgo anastasio	2369	ce	398636702392
942	______7378______	mirko	romeo	f	italia	19750321	caserta	ce	strada orlando	24836	ce	39493647008
943	______7379______	loris	de stefano		italia	19610307	grottolella	av	borgo giordano	44298	av
944	______7381______	lia	ruggeri	f	italia	19600725	caserta	ce	contrada	42503	ce
945	______7382______	brigitta	iorio	m	italia	19441205	maddaloni	ce	contrada martinelli	44244	ce
946	______7383______	marcella	mattioli	f	italiy	19630511	napoli				na
947	______7384______	grazaano	di marco	m	italia	19520122	salerny	sa	vicolo lauro	99474	sa
948	______7385______	giulio	6	f	italia	19710504	pietravairano	ce	viale ursula	11220	ce	398986631868
949	______7386______		graziani	f	italia	19160521	quarto	na			na
950	______7387______	alberto	usai	f	italia	19711021	sarno	sa	vicoalo ulrico	53687	sa	395558990043
951	______7388______	eufemia	tosi	m	italia	19690107	torre del greco	na			na
952	______7389______	terz	delfino	m	italia	19280330	terzigno				na	395315766323
953	______7390______	elsa	villani		italia	19530421	napoli	na			na	395753209371
954	______7391______	emidio	antonucci	m	italia	19600830	naopli	na	rotondoa d amico	49366	na
955	______7392______	mecren	meloni	m	italia		napoli	na			na
956	______7393______	marvin	verde	m	italia	19820522	teverola	ce	strada ileana	94653	ce
957	______7394______	vinicio	cappelli	m	italia	19750203	napoli	na			na
958	______7395______	concetta	baldini	m	italia	19630917	caivano	na	strada valdo	89102	na
959	______7396______	marino	greco	f	italia	19520810	torre annuenziata	na	viale amedeo	22662	na
960	______7397______	rodolfo	caasadei	m	italia	19470620	caserat	ce	strada silvano	82479	ce
961	______7398______	amerigo	russo	m	italia	19831224		pz	rotonda colombo	36563	pz
962	______7399______	ivonne	coats	f	italia	19471212	campxosano	na	canale ruggiero	4826	na
963	______7400______	giuliano	federici	m	italia	19721221	san giovanni a piro	sa			sa	397610916414
964	______7401______	moreno	albanese	m	italia	19640729	poggiomarino	na	via	30219	na
965	______7402______	audenico	orlandi	m	italia	19511124	jeslo	ve	via ferrara	3761	ve
966	______7403______		mazza	f	italia	19540515	nola	na	strada beraandi		na	39691244197
967	______7404______	nayade	marchetti	f	italia		aversa	ce			ce
968	______7406______	ulrico	calvi	m	italia	19611030	castellammare di stabia	na			na	397552885178
969	______7407______	lawtero	ricci	m	italia	19640808	sant antonio abate	na	borgo orfeo	35465	na
970	______7408______	davis	ferrara	m	italia	19541202	salerno	sa	canale battaglia	21565	sa
971	______7409______	nunzia	mancineloli	f	italia	19171122	casandrino	na	via donatella	59665	na
972	______7410______	nathan	lamberti	f	italia	19430114	angri	sa			sa	39565711166
973	______7411______	mariano	battistini	f	italia	19390619	pomigliano d arco	na	viale elda	73528	na
974	______7412______	ratemide	montanari	f	italia	20030326	crispano	na	canale dorian	40467	na
975	______7413______	rosalba	catania	f	italia	19680404	napoli	na	4		na
976	______7415______	mariano		m	italia	19610210	bisaccia	av		69489	av
977	______7416______	lauro	coppola	m	italia	19440419	san marcellino	ce	incrocio marino	65003	ce
978	______7417______	luigi	di maio	m	italia	20011211	pagani	sa			sa
979	______7418______	donatella	rosati	f	italia	19761203	frattamaggiore	na	strada conti		na
980	______7419______	azue	cassano	m	italia	19490825	volla	na			na	398418612235
981	______7420______	ryan	perrone	m	paesi bassi	19591116	uffelte	uffelte	twanbaan	26893	uffelte
982	______7421______	harrly	abate	f	italia	19431122	zaivano	na			na	391451416691
983	______7422______	gregorio	botti	f	italia	19681212	napoli	na			na	391307152675
984	______7423______	danny	fedeli	m	italia	19851114	portico di caserta	ce	viale rolodfo	70791	ce
985	______7424______	marchesini	nayade	f	italia	19571023	giugliano in campania	na	gentile	24161	na	398060096478
986	______7425______	amato	michael	f	italia	19720123	torino	to	viale vitalba	68890	to
987	______7427______	lauren	tosi	f	egitto	19630628	south sarah	south sarah			south sarah
988	______7428______	audenico		f	italia	19490607	pisa	pi	canale romano		pi	39617394458
989	______7429______	gelsomina	pugliese	m	italia	19780829	casapulla	ce	borgo rinaldi	30509	ce
990	______7430______	quarto	vinciguerra	f	italia	19361213	casamarciano	na	piazza palmieri	82404	na
991	______7431______	patrizio	sanfilippo	m	italia	19541218	cicciano	na	rotonda ione	30862
992	______7432______	erminio	giordano		italia	19851010	eboli	sa	via pericle	86949	sa
993	______7433______		ferro	m	italia	19610114	afragola	na	borgo vanria	37625	na	395044349834
994	______7435______	michele	marell	f	bosnia	19381123	ronth seanville	north seanville			north seanville	3128358
995	______7436______	xavier	bianch	m	italia	19720304	curti	ce	piazza teseo	47661	ce
996	______7437______	italo	bianchi	m	italia	19731213	anacarp	na	ferretti	16051	na	397268226945
997	______7438______	sacco	kevin	m	australia	19340729	port karachester	port karachester	carlos motorfway	41645	port karachester
998	______7439______	claudia	matbeucci	f	italia	19570416	rotondi	av	via marino	51923	av	399311153777
999	______7440______	sibilla	longhi	f	italia	19761204	vietri sul mare	sa	viale pericle	86752	sa
1000	______7441______	harry	campanella	f	italia	19401023	postiglione	sa	4			396130492358
