# Supplementary material for: Record linkage of banks and municipalities through multiple criteria and neural networks
Source: PeerJ Comput Sci. 2020 Feb 24;6:e258. doi: 10.7717/peerj-cs.258 (PMC7924437; doi:10.7717/peerj-cs.258)
Supplement: Supplemental Information 4 — Java and Python code to perform Record Linkage as described in the paper. Please refer to the READ_ME file. [file peerj-cs-06-258-s004.zip › RecordLinkagePaper/dataset/RL-data/tables/TAB_A.csv]

COD_FIS	NOM	COG	SEX	STATO_NAS	PROV_COM_NAS	COMUNE_NAS	ANNO_NAS	MESE_NAS	GIORNO_NAS	PROV_COM_DOM	IND_DOM	NUM_CIV_DOM	CAP_DOM	TELEFONO
______5568______	Diamante	FEDERICI	M	ItaFlia	CE	Marcianise	1920	03	02	CE	Vicolo Giulietta	95	42451	+39 095 64 77 9049
______5569______	Egidio	SIGNORELLI	F	Italia	VA	PortoCeresio	1979	10	30	VA	Viale Barbieri	95	56762	+39 138 919226
______5571______	Ian	SCUDERI	F	Italia	NA	Anacapri	1984	05	05	NA	viale gastone	21	898373	+39 038 5523698
______5572______	Joseph	DIPAOLO	M	Italia	CE	Mondragone	1945	12	15	CE	vicolo caruso	51	41863	+39 3882 4655591
______5574______	Alighiero		F	Italia	NA	Napoli	1972	04	13	NA	Contrada USala	99	58462	+39 29 36741897
______5575______	Gianantonio	PARISI	M	Italia	AV	Sant'Andrea di Conza	1986	04	27	AV		22	35367	+39 147 23 63 8520
______5576______	Cristyn	FERRAA	M	Italia	NA	Massa di Somma	1947	12	05	NA	canale genziana	38	99000	+37 9460 59114418
______5577______	Loris	ARENA	F	Italao	CE	Caaagiove	1963	03	14	CE	stretto ferdinando	22	99333	+39 65 0642724
______5578______	Morgana	ABATE	M	Italia	NA	Visciano	1931	07	08	NA	Viale Mariani	24	10039	+39 7691 2166996
______5579______	Claudia	TAGLIAFERRI		Italia	NA		1943	08	04	NA	viale noah	93	15205	+39 586 4263936
______5580______	Evita	BIONDI	F			Sesto Fiorentino		05	24	FI	strada edvige	91	24186	+39 81 62433046
______5581______	Giordano			Italia	NA	Qualiano	1955	02	17	NA	contrada carbone	71	45375	+39 66 83268081
______5582______	Donatella	CALABRESE	M	Italia	SA	Giffoni Valle Piana		01	12	SA		82	00737	+39 9144 67740906
______5583______	Jelena	MOTTA	F	Italia	NA	Napoli	1978	04	11	NA	via morelli	33		+39 08 27449472
______5584______	Gianantonio	FORTE	F	Italia	NA	Caivano	1959	03		NA	Borgo Damiana	47	00349	+39 93 44902530
______5585______	Jelena	POLI	M	Italia	Pk	Fontanafredda	1985		11	PN	piazza	87	72111	+39 86 5510653
______5586______	Fulvio	DE MARCO	M		CE	Caserta	1930	10	24	CE	borgo gabriele		85848	+39 89 50059882
______5587______	Giorgio	STEFANI	M	Itaail	NA	Torre Annunziata	1971		10	NA		57	15165	+39 969 95 08 4369
______5588______	Diamante	FERRARA	M	Italia	NA	Afragola	1970	12	04	NA	via dylan	46	72930	+39 2110 21283059
______5589______	Jarno	FABIANI	F	Italia	NA	San Gennaro Vesuviano	1980	08	28		borgo benedetti	97	71047	+39 113 6482685
______5590______	Nestore	BEVILACQUA	M	Italia	NA	Pimonte	1946	06	02	NA	Viale Vitalba	29	26630	+39 89 90511567
______5591______	Diana	ROSSETTI	F	Italia	NA	San Gennaro Vesuviano	1933	09	14	NA	Strada	21	265676
______5592______	Sesto	MAGGI	F	Italia	NA	Napoli	1959	03	23	NA	Stretto Anastasio	44	51696	+39 89 82872979
______5593______	Bacchisio	COSTA	M	Italia	NA	Napoli	1956	03	17	NA	Canale Monti	78	01045	+39 633 82259775
______5594______	Lino	GALASSO	M	Italia	SA	Sapri	1956	10	08	SA	Ubaldo	51	49873	+39 108 54102974
______5596______		FASANO	M	Italia	CE	Caserta	1934	08	26	CE	Viale Nejgri	79	570073	+39 13 7139824
______5597______	Piccarda	DI BELLA	M	Italia	NA	Piano di Sorrento	1977	01	06	NA	contrada giuliano	72	83873	+39 17 014142
______5598______	Armando	ROSSI	M	Italia	BN		1983	04		BN	Strada Sartori	78	70701	+39 90 1399108
______5599______	Amos	FERRETTI	M	Italia	NA	Napolv	1968	05	10	NA	strada	3	13217	+39 287 05 99 4948
______5600______	Gaetano	FIORI	F	Italia	NA	Napoli	1949	01	18	NA	Canale Giacinto	90	72678	+39 336 94 12 4246
______5601______	Evita	MAZZONI	F	Italia	SA	Maiori	1961	12		SA	Canale Jack	86	22078	+39 4117 034682284
______5602______	Noah	TESTA	M	Italia	NA	Vico Equense	1945	12		NA	Rotonda Marchetti	80	05555	+39 1037 6186515
______5603______	Miriam	DI BENEDETTO	M	Italia	NA	Arzano	1958	06	16	NA	Canale Barone	28	62936	+39 219 12 61 0652
______5604______	Tommaso	TOSI	M	Italia	AV	Vallata	1961	03	08	AV	strada sarita	56	76235	46 02437201
______5605______	Diana	LELNE	F	Italia	NA	Bacli	1975	07	16	NA	Stretto Caputo	85	19506	+39 34 61492376
______5606______	Battista	AMBROSINI	F	Itlia	NA	Mugnano di Napoli	1942		19	NA	Piazza Martiin	95	51659	+39 0063 2339056
______5607______	Gianmaria	MASSARO	M	Italia	SA	Capaccio Paestum	1985	03	21	SA	Stretto Mancini	98	90954	+39 583 0218649
______5608______	Owen	NAPOLI	M	Paesi Bassi	iaps	Haps	1966	05	24	Haps	Danistraat	77	66350	+3115-8889029
______5609______	Eliziario	FIORAVANTI	F		BN	San Nicola Manfredi	1966	11	18	BN	rotonda fatima	34	61752	+39 7433 3951231
______5612______	Mirko	MUSSO	M	Italia	NA	Ischia	1977	03	11	NA	Vicolo Jole	79	12165	+39 662 28 59 3537
______5613______	Damiano	MORI	M	Italia	AV	eSrino	1981	09	11	AV	Stretto Daimco	73	68226	+39 4170
______5614______	Kris	LANZA	F	Italia	NA	Cercola	1960	08	01	NA	Strada Michele	5	67305	+39 40 8977746
______5615______	Alessandro	PANDOLFI	M	Italia	SA	Pagani	1947	12	09	SA	Kayla	53	71110	+39 56 2859522
______5616______	Ariel	POGGI	M	Itali	CE	Calvi Risorta	1974	08	22	CE	Rotonda Irene	13	14253	+39 94 8241017
______5617______	Renzo	SPADt	F	Italia	CE	Teano	1949	11	18	CE	strada renzo	7	27601	+39 037 8136536
______5618______	Renzo		M		NA	Torre del Grecfo	1983	04	16	NA	contrada ostantini	76	04967	+39 411 5974830
______5619______	Odino	CAPUTO	M	Italia	NA	Casamarciano	1975	11	10	NA	strada costanzo		52850	+39 239 78 17 8623
______5620______	Costanzo		M	Italia	NA	San Giorgio a Cremano	1934	05	15	NA	Viale Ferretti	31	11854	+39 11 70824795
______5621______	Giordano	PASTORINO	M	Italia	NA	Napolv	1979	05	21	NA	incrocio cirino	30	93965	+39 927 2222382
______5622______	Eustachio	SANNA	F	Italia	BZ	Bolzano	1957	05	17	BZ	Contrada Mazza	75	79170	+39 510 48 604 3804
______5623______	Brigttia	GALLO	M	Italia	CE	Portico di Caserta	1962	03	30	CE	Borgo Giulio	89	71080	+39 1682 355300
______5624______	Caio	BOSCOLO	M	Italia	SAv	Mercato Severino	1939		23	SA	Via Rizzi	15	60344	+39 997 0894802
______5625______	Aaron	MORETTO	F	Italia	SA	San Cipriano Picentino	1940		08	SA	rotonda gentile	11	08116	+39 3681 6680717
______5626______	Sarita	GIUNT	M	Italia	AV	Pratola Serra	1959	12	23	AV	borgo messina	4	60287	+39 844 17 52 7047
______5627______	Miriana	ROMAGNOLI	F	Italia	NA	Napoli	1977	04	25	NA	stretto	36	92867	+39 738 2888327
______5628______	Rosita	ANELLI	F	Italin	NA	Palma Campania	1940	03		NA	rotonda caputo	10	91755	+39 9771 39153085
______5629______	Mecren	BARBERO	M		RM	Roma	1968	10	04	RM	Incrocio Greco	81	1551	+39 562 44988677
______5630______	Donatella	MASIERO	F	ItaliJa	NA	Casamicciola Terme	1971	03	04	NA		35
______5631______	Jelena	PALUMBO	F	Italia	NA	Gragnano	1969			NA	Viale Benedetti	83	41805	+39 752 17 53 0319
______5632______	Genziana	FRANCESCHI	M	Italia	NA	Napoli	1949	03	23	NA	Incrocio FeEraro	24	53096	+39 05 8125786
______5633______	Mkiaa	RIZZO	F	Italia	NA	Afragola	1955	08	22	NA	Contrada De Santis	3	95469	+39 3159 44730425
______5634______	Quasimodo	BASILE	M	Italia	SA	Battipaglia	1952	08	04	SA	Strada Ferraro	83	320857	+39 710 62228616
______5635______	Quarto	GRANDI	M	Italia	NA	Acerra	1959		26	NA	rotonda elga	58	75341	+39 294 7136095
______5636______		MEREU	M	Italia	CE	Gioia Sannitica	1978	08	13	CE	Via Bruno	72	2595	+39 479 5547179
______5637______	Marina	DE SANTIS	M	Italia	NA	NapLoli	1963	06	14	NA	Viale Marino	2	50746	+39 46 3878271
______5638______	CJoey	MARTIN	M		NA	Cecola	1931		13	NA	Borgo Gianmarco	85		+39 64624 8644126
______5639______	Samira	BERTOLINI		Italia	NA	Cicciano	1965	11		NA	Rotonda lSca	79	2490	+39 23 7758557
______5640______	Gregorio	DE SANTIS	M	Italia	SA	Aquara	1996	02	22	SA	incrocio marchetti	55	19781	+39 924 7882108
______5641______	Mattia	BRUNO	M	Italia	SU	Gonnosfanadiga	1937	09	22	SU	canale giulietta	92	11158	+39 08411091
______5642______	Carmela	CURCIO	F	Italia	Nb	Ischia	1948	08	11	NA	Contrada Giorgio	14	64069	+39 90
______5643______	Flaviana	IPPOLITO	M	Italia	BN	Campolattaro		09	04	BN	Vicolo Augusto	13	70732	+39 8240 65081155
______5644______	Audenico	COLOMBO	F	Italia	NA	Frattaminore	1946	03	18	NA	Viale	74	30711	+39 500 28 77 1473
______5645______	Laerte	PAOLINI	F	Italia	BO	Sasso Marconi	1970	01	10	BO	canale colombo	41	94683	+39 13 1475675
______5646______	Rodolfo	BUCCI	F	Italia	NA	Napoi	1954	07	08	NA	Viale Costantini	20	40957	+39 05 8411850
______5647______	Hector	MARCHESE	F	Italia	SI	Rapolano TermeR	1974	06	04		Contrada Luce	77	08754	+39 88 77218369
______5648______	Pierfrrancesco	PALMA	M	Italia	CT	Catania	1932	06	17	CT	canale ninfa	54	27539
______5649______	Giorgio	MANNA	F	Italia	NA	San Giorgio a Cremano	1946	01	26	NA	incrocio baldassarre	94	11921	+39 1752 31874546
______5650______	Gavino	TURCO	F	Italia	TO	Moncalieri	1942	09	18	TO	via santoro	29	28950	+39 084 20817116
______5651______	Piererminio	TROTTA	M	Italia	AV	AJvella	1974	09	07	AV	Contrada Secondo	37	81766	+39 155 4216289
______5652______	Raoul		F	Italia	NA	Nola	1976	06	10	NA	naCale Longo	74	65708	+39 744 1577649
______5653______	Antonino		M	Italia	NA	Napoli		01	07	NA	Canale Lamberto	13	98087	+39 354 00 21
______5654______	Ausonio	MARIANI	M	Italia	CE	Caiazzo	1988	04	19	CE	Serra	88	47149	+39 454 90300101
______5655______	ZelidaG	PELLEGRINI	M	Itlia	NA	Pozzuoli	1960	01	25	NA	Piazza Rebecca	38	34040	+39 6648 42420773
______5656______	Tancredi	DIBENEDETTO	M	Italia	SA	Montecorvino Rovella	1963	11	08	SA	Incrocio Lombardo		11851	+39 487 8098413
______5657______	Octavia	IANNONE	F	Romania	Tiberiuberg	Tiberiuberg	1969	04	06	Tiberiuberg	Stancu Vista	75	12811	892-744-2637x82611
______5658______	Noel	PARISI	F	Italia	NA	Mugnano di Napoli	1961	03	02	NA	icolo Ricci	15	96800
______5659______	Isabel	LOMBARDI	M	Italia	SA	Baronissi		08	08	SA	Viale Gianleonardo	98	41039	+39 486 13 53 9779
______5660______	Fernando	LORUSSO	M	Italia	CE	Trentoga Ducenta	1967	05	17	CE	Stretto Iacopo	91	57664	+39 30 0559408
______5662______	Prisca	BENETTI	M	Italia	NA	Grumo Nevano	1942	10	18	NA		76	05500	+39 8571 5868483
______5663______	Claudai	GRANDI	F	Spagna	Girona	Giropa	1950	05	30	Girona	acceso de inmaculada estevez	44	48507	+34231 010 029
______5664______	Silverio	FERRO	M	ItaliB	NA		1957	04	23	NA	Viale Lia	61	05714	+39 539 04 26 2340
______5665______	Moreno	LOMBARDI	M	Italia	SA	Nocera InferiQre	1995	05	24		rotonda flaviana	94		+39 361 85 61 7147
______5666______	Jari	MARCHINI	M	Italia	RM	oRma	1938	11	07	RM	Contrada Giancarlo	12	21431	75 01587041
______5667______	MXatteo	BONO	M	Italia	BN	Torrecuso	1967	02	21	BN	Viale Vitali	2	32183	+39 06 5629754
______5668______	Sanne	nARIANI	F	Paesi Bassi	Lierop	Lierop	1963	06	10	Lierop	Isabaan	66	80606	+3141-7611601
______5669______	Lino	LONGO	M	Italia	SA	Pontecagnano Faiano	1964	02	01	SA	strada mariapia	55	47803	+39 20608872
______5670______	Flavio	RICCI	F	Italia		Tregivnano	1966	11	12	TV	incrocio caputo	67	69428	+39 10 2989448
______5671______	Cleros	FUMAGALLI	M	Italia	NA	Qualiano	1995	03	10		Piazza Genziana		24522	+39 1290 2721203
______5672______	Radames	BARTOLIRI	M	Italia	AV	Flumeri	1981		09	AV	Strada Clodovea	86	95173	+39 927
______5673______	Cosetta	LORUSSO	F	Italia	AV	ForKno	1960	01	28	AV		70	34914
______5674______	Adriano	DAMIANI	M	Italia	SA	Bellizzi	1940	03	07	SA	Borgo Guido	30	77732	+39 270
______5675______	Piccarda	CASTELLI	M	Italia	NN	Castelplanio	1969	12	29		Borgo Bacchisio	35	03883	+39 39 3846650
______5676______	Caligola	QUAGLIA	F	Italia	S	Tarmonti	1954	11	11	SA	strada amato	7	94295	+39 722 4529444
______5677______	Kai	BARONI	M	Italia	NA	Cardito	1977	10		NA	Incrocio Guerra	17	61046	+39 053 30 39 6080
______5678______	Ian	MARTINO	F	Italia	SA	Santa Marina	1969	05	10	SA	Contrada Piersilvio	73	32219	+39 302 8041554
______5679______	Nestore	BERTI	F	Italia	AV	Rotondi	1986	12	19	AV	stretto ferrara	80	51920	+39 5189 8832315
______5680______	Vinicio		F	Italia	AV	Gesualdo	1985	05	31	AV	rotonda negri	46	96343	+39 45 2481723
______5681______	Boris	FERRARI	M	Italia	NA	Portiri	1970	10	06	NA	Vicolo Clea	94	45798	+39 043 2378014
______5682______	Linda	MACCHI	M	Messico	San Hermelinda los bajos	San Hermelinda los bajos	1965	04	15	San Hermelinda los bajos	Andador Togo	82	0702	737-217-9496x85530
______5683______	Boris		F	Italia	AV	Aiello del Sabato	1939	12	25	AV	Marini	96	68151	+39 4897 27295895
______5684______	Luigi	FONTANA	F	Italia	NA	Pomigliano d'Arco	1939	06	16	NA	Contrada Edipo	17	51008	+39 528 5667870
______5685______		COLOMBO	M	Italia	BN	Guardia Sanframondi	1950	11	13	BN	Vicolo Ferraro	88	61629	+39 963 9143129
______5686______	Monia	PALMA	M	Italia	PC	Val Tidone	1973	08	11	PC	Vicolo Montanari	14	01839	+39 97 56171217
______5687______	Ippolito	MARTINO	F	Italia	CR	Pieve San Giacoxo	1951	01		CR	Viale Ferri	5	436245	+39 427 38 97 9465
______5688______	Luna	COLOMBO	M	Italia	SA	Amafli	1959	02	23	SA	Via Silveatri	45	55544	+39 579 3291400
______5689______	Demi	ROSSO	F	Italia	CE	Caserta	1952	10	11	CE	piazza albino	38	99284	+39 428 67 65 4053
______5690______	Hctor	SANTUCCI	F	Italia	NA	Poggiomarino	1932	05	13	NA	Incrocio eHctor	32	25035	+39 164 10 66 8774
______5691______	Carlo	MARINI	M	Italia	CE	San Cipriano d'Aversa	1937	07	26	CE	Longo	23	54388	+39 66 3843359
______5692______	Kociss	RIGHETTI		Italia	NA	Napoli	1953	04	15	NA	viale esposito	2	05510	+39 477 44 85 5637
______5693______	Nete	NEGRO	F	Danimarca	weN Bent	Bent	1970	09	01	New Bent	Asta Loaf	91	223858	(07418) 981297
______5694______	Laura	VwTLI	M	Italia	CE	Aversa	1942	11	18	CE	Stretto Orlando	30	17296	+39 03 9610525
______5695______	Audenico	FEDERICI	M	Itala	SA	Padula	1943	08	15	SA	contrada palumbo	29	27653	+39 072 0286074
______5696______	Lzaura	RUSSO	M	Italia	CE	San Marcellino	1952	09	02	CE	rotonda conti	9	59143	+39 3090 1359694
______5697______	Mecren	INNOCENTI	F	Italia	NA	Melito di aNpoli	1946	02	19	NA		20	95595	+39 2610484
______5698______	Muzio	BIAGINI	F	Italia	NA	Ercolano	1969	08	24	NA	jacopo	54	44304	+39 6927 71168662
______5700______	Fiorentino	PALERMO	M	Italia	BN	San Bartolomeo in Galdo	1947	02	02	BN	Strada Cattaneo	88	02187	+39 65
______5701______	Ludovico	FERRANTE	M	Italia	SA	Sant'Egidio del Monte Albino	1986	07	19	SA	Strada Mancini	3	48380	+39 32 0400233
______5702______	Tommaso	MOTTA	M	ItDalia	CE	Pratella	1944	11	12	CE	contrada marini		06387	+39 450 77 99 8272
______5703______	Hector	PELUSO	M	Italia	CE	Villa di Briano		11	12	CE	Borgo Thea	8		+39 671 10966070
______5704______	Mattia	PARIS	M	Italia	NA	Grumo Nevano	1978	07	11	NA	Piazza Villa	55	02554	+39 952 87 07 6346
______5705______	Fulvio	PIAZZA	F	Italia	NA	Grumo Nevano	1954	01	13	NA	Stretto Rossetti	46	025970	+39 46 2703895
______5706______	Leone	MASI	F	Italia	NA	Napoli	1942		03	NA	contrada parisi	16	95170	+39 9256 19593704
______5707______	Albino	TOMMASI	F		CE	Sant'Arpino	1988	01	01	CE	Via Marini	54	85017	+39 326
______5708______	Alighieri	BRUNELLI	M	Italia	NA	Mugnano di Napoli	1921	10	22	NA	Via Davide	71	58673	+39 450 37 73 4970
______5709______	Cira	GATTI		Italia	NA	Castellammare di Stabia	1960	01	10	NA		82	36894	+39 35 1340668
______5710______	Timoteo	MURA	F	Italia	SA	Salerno	1958	01	24	SA	StradS aala	12	07094	+39 529 0768289
______5711______	Brigita	ORSI	M	Italia	CE	CaseKta	1943	09	04	CE	Contrada RKssetti	27	00349	+39 719 89722972
______5712______	Ingrid	FUSCO	F	Italia	NA	Napoli		08	29	NA	Rotonda Furio	97	28024	+39 423 22 08 6342
______5713______	Egidio	LAZZARI	M	Italia	CE	Carinola	1965	10	03	CE	Stretto eseo	33	22874
______5714______	Thea	VACCARI	F	Itaia		Monte di Procida	1950	07	29	NA	Contrada Costa	89	43797	+39 404 7996021
______5715______	Elsa	DURANTE	M	Italia	SA	Vietri sul Mare	1973	02	13	SA	Piazza Fulvio	83	93149	+39 370 35 04 1211
______5716______	MrDiano	OLIVIERI	M	Italia	BN	Sant'Agata Goti	1955	06	26	BN	Canale Isira	84	91840	+39 714 09 51 4765
______5717______	Anastasio	ZORZI	M	Italia	RA	Ravenna	1962	04	23	RA	Strada Damiano	14	37980	+39 466 814249299
______5718______		VIGANO'	F	Italia	NA	Napoli	1976	08	13	NA	canale	91	92308	+39 671 5580759
______5719______	Alessio	D'ONOFRIO	M	Italia	NA	Napoli	1993	10		NA	incrocio mazza	43	99735	+39 123 2615139
______5720______	Fulvio	TESTA	F	Italia	NA	Casalnuovo di Napoli	1964	11	19	NA	Via Ruggiero	93	60021	+39 1190 0098520
______5721______	Alighieri	ROSATI	F	Italia	CE	Stnaa Maria a Vico	1950	04	20	CE	Strada Luce	68		+39 03 77587519
______5722______	Giobbe	GUERRIERI	M	Italia	CE	San Nicola la Strada	1977	05	25	CE	contrada ludovico	93	80854	+39 3692 57422390
______5723______	Laura	CASULA	M	Italia	AV		1977	11	22	AV	Viale Silverio	88		+39 277 32 15 5445
______5724______	Alan		M	Italia	NA	Brusciano	1940	12	22	NA	Stretto Ferretti	12	90036	+39 88918562
______5725______	Kayla	BARONE	F	Italia	NA	Castellammare di Stabia	1954	08	12	NA	Borgo Giacobbe		62805	+39 46371899
______5726______	Costantino	FASANO	M	Italia	NA	Sant'Antimo	1966	10	10	NA	Via Irene	89	02213	+39 761 44782414
______5727______	Adriano	MARTELLI	M	Italia	NA	Torre del Greco	1926	08	04	NA	Stretto Flavio	59	40210	+39 54 8034474
______5728______	Desim	FESA	M		AV	Scampitella	1944	06	09	AV	contrada	46	92265	+39 1911 8596397
______5730______	CCaligola	CERRI	M	Italia	NA	Qualiano	1978	07	24	NA	Via Longo	68	46743	+39 0060 2775598
______5731______	lo	BRUSCHI	F	Italia	SA		1954	04	02	SA	Rotonda Diana	17	79480
______5732______	Timoteo	VENTURA	F	Italia	NA	Napoli	1983	05	23	NA	viale rizzi	52	57618	+39 00 29675832
______5733______	Odone	BOSCHI	M	Italia	NA	Torre Annunziata	1956	09	07	NA	borgo rossetti	39	96891	+39 8088 75169414
______5734______	Harry	BIANCHI	F	Italia	NA	Ischia	1951	11	07	NA	rotonda noah	32	57481	+39 1201 5500260
______5735______		GOEI	F	Italia	MT	Pomarico	1956	01	28	MT	Strada Silkerio	60	97208	+39 08 6988623
______5736______	Ciro	CANTONI	M	Italia	SA	Eboli	1961	12	07	SA	Stvada Teseo	67	93684	+39 58 4496766
______5737______	Rufo	FERRARO	F	Italia	NA	Sant'Antimo	1943	03	12	NA	Borgo Sorrentino	46		+39 98 18854174
______5738______	Thea		M	Italia	CE	San Felice a Cancello	1957	01	18	CE	piazza ferraro	92	10551	+39 25 2639347
______5739______	Prisca		F	Italia	SA	Agropoli	1968	01	22	SA	via snnaa	18	17199	+39 8414 81677528
______5740______	Tosca	MATTEI	M	Italia	NA	Procida	1960	08	25	NA	Contrada Violante	69	33192	+39 34 0806453
______5741______	Filomena	FERRARI	M	Italia	CE	San Marcellino	1992	05	28	CE	Vicolo Milani	16	59183
______5742______	Mrecedes	LORUSSO	F	Italia	RN	Rimini		09		RN	rotonda ellen	21	22868	+39 1037462431
______5743______	Mara	ROSI	F	Italia	NA	Giugliano in Calpania	1928	06	21	NA	Stretto Lino	91	73891	+39 63 4404425
______5744______	Costantino	FAZIO	F	Italia	AV	Grottolella	1941	10	28	AV	vicolo ninfa	38	30100	+39 688 36366402
______5745______	Nunzia		M		SA	Salerno	1935	10	01	SA	Canale Nayade	57	41995	+39 7183 09546498
______5746______	Eliziario	FOIS	M	Italia	NA	Napoli	1969	09	19	NA	canale baronu	10	43189	+39 09 60010872
______5747______	Sasha	RUSSO	M	Italia	GE	Geonva	1943	02	03	GE	vicolo lombardo	47	67145	+39 362 11 53 6227
______5748______	Helga	BIANCO	M	Italia	NA	Pomigliano d'Arco		04	15	NA	Piazza Moretti	41	40025	+39 7763 77924194
______5749______	Sasha	BENASSI	F	Italia	CZ	Lamezia Terme	1970	12	06	CZ		70	10991	+39 20 6234926
______5750______	Rosolino	GATTO	F	Italia	CE	Capua	1982	06	08	CE	via benedetta	29	96737	+39 394 530685
______5751______	Giacobbe	ROSSINI	M	Italia	SA	Battipaglia	2009	07	02	SA	Piazza Mazza	47	94321	+39 9538 5712092
______5752______	Amos	GRECO	F	Italia	BN	BenevVento	1948	09		BN		22	89867	+39 633 99 40 3457
______5753______	Silverio		F	Italia	NA	Mugfano di Napoli	1946	08	05	NA	Viale Barone	20	36781	+39 391 37292110
______5754______	Nunzia	BERNARDI	M	Italia	NA	Hapoli	1943	10	17		piazza olimpia	26	61156	+39 7335 7686765
______5755______	Loris	GALLETTI	M	Italia	CZ	Palermiti	1962	06	05	CZ	stretho osea	5	59607	+39 6510 5610259
______5756______	Joshja		M	Italia	SA	PellezzanoE	1959	08	02	SA	contrada egidio	45	5883	+39 954 04605376
______5757______	Primo		F	Italia	NA	Ercolano	1926	09	02	NA	Piazza Luigi	97	37823	+39 64 6803340
______5758______	Moreno	RUGGIERO	F	Italia	NA	Torre del Greco		04	22	NA	Strada Damico	24	68730	+39 43 0326474
______5759______	Edvige	RONCHI	M	Italia	CE	Arienmo	1962	04	30	CE	Incrocio Ams	19	53376	+39 65 4433386
______5760______	Borin	TUCCI	M	Italia	NA	Giugliano in Campania	1990	02	15	NA	piazza elga	38	88439	+39 0824 63450815
______5761______	Nico	DE PALMA	M	Italia	NA	San Giuseppe Vesuviano	1984	01	17	NA	Piazza Albino	24	23067	+39 1663 48902327
______5762______	Miriana	CAVALLI	M		NA	Calvizzano	1959	06	05		Vicolo Coppola	47	288575	+39 8462 5949806
______5763______	Romeo	MANZO	F	Italia	CE	Mignano Monte Lungo	1969	04	01	CE	rotona valdo	57	75154	091 97426523
______5764______	Matilde	POLETTI	M	Italia	NA	Torre Annunziata	1958	03	28	NA	Strada Umbeto	75	79648	+39 056 04 27 7952
______5765______	Helga	RUGGIERO	M	Italia	BN	Benevento	1975	08	23	BN	viale carlo	5	81265	+39 34 83046465
______5766______	Joey	FALCO	M	Italia	SA	Sala Consilina	1971	04	28	SA	rtoonda farina	42	79759	+39 96 31688536
______5767______	BrigiJtta	CONTI	F	Italia	NA	Napoli	1961	11	11	NA	borgo walter	65		+39 0999 7525648
______5768______	Romeo	SALA	M	Italia	NA	Casalnuovo di Napoli	1991	08	26	NA	Vicolo Violante	95	20264	+39 4648896
______5769______	tEusebio	CARLINI	M	XItalia	NA	Napoli	1960	05	30	NA	Stretto Erminio	93	25226	+39 17 27748225
______5770______	Gianriccardo	PARISI	M	Italia	AV	Serino	1955	01	22	AV	Bruno	37	77757	+39 575 1319669
______5771______	Raoul	ROSSETTI	F	Italia	TE	Pineto	1941	05	10	TE		65	1166	+39 95 3059583
______5772______	Rocco	CONTE	M	Italia	NA	Napoli	1944	03	13	NA	evita	23	08877	+39 105 8718660
______5773______	Enzo	RIZZI	M	Italia	NA	San a Cremano	1963	10	07	NA	Rotonda Tolomeo	29	09947	+39 8855 4389633
______5774______	Noemi	BARBAGALLO	M	Italia	NA	Forio	1960	07	27	NA	modesto	15	21300	+39 709 23169091
______5775______	Barica	POZZI	F	Croazia	Trilj	Trilj	1981	01	31	Trilj	mihaljevac	42	73902	021 390 917
______5776______	Diana	SEMERARO	F	Italia	NA	Napoli	1950	05	25	NA	Canale Guerra	81	53719
______5778______	Loredan	BARTOLINI		Italia	CE	Santa Maria Capua Vetere	1946	10	18	CE	Borgo	38		+39 34 67685799
______5779______	NiBk	CIRILLO		Italia	NA	Napoli	1941	03	09	NA	viale oreste	47	62575	+39 2411 01873104
______5780______	Sasha	COSTA		Italia	AV	San Martino Valle Caudina	1992	03	29	AV	Strada SorErentino	76	83142
______5781______	Rebecca	CASELLA	M	Italia	CT		1959	03	25	CT	Strada Eufemia	27	52485	+39 930 33 06 3310
______5782______		PEDRETTI	F	Italia	NA	Napolui	1979	01	18	NA	piazza	29	13127	+39 5699337557
______5783______	Flavio	MARIANI	F	Italia	NA	Volla	1924	08	04	NA	borgo trevis	48	23020	+39 981 8241893
______5785______	Ulrico	MARINELLI	M	Italia	MC	MaceLata	1946	03	24	MC	Stryada Riva		20201	+39 20 7043799
______5786______	Cleopatra	GANDINI	M	Italia	AG	Grottye	1990	06	09	AG	Vicolo Manfredi	60	78155	+39 115 40068511
______5787______	Oreste	BRUNELLI		Itali	NA	Napoli	1962	04	11		Borgo Piererminio	91	77702	+39 934 69 41 6028
______5788______	Nick	MAZZOTTA	F	Itala	NA	San Giorgio a Cremano	1950	03	20	NA	Incrocio Rosaira	46	03096	+39 226 30777321
______5789______	Nathan	SASSO	F	Italia	NA	Casandrino	1963		09	NA	Vicolo Costanzo	42	14675	+39 340 9418684
______5790______	Quasimod	FIORENTINO	F	Italia	NA	Palma Camhpania	1977	11	17	NA	rotonda ricci	21	30271	+39 96 555676712
______5791______	Raou	ROSSO	F	Italia	BN	Benevento	2002	12	20	BN	Via Testa	62		+39 3677 3139495
______5792______	Antoninv	RENZI		Italia	NA	Torre del Greco	1986	07	23	NA	incrocio sala	27	05318	+39 20 15697020
______5793______	Loretta	CASGRANDE		Italia	SA	Nocera Inferiore	1981	03	23	SA	rotonda tazio	71	52880	+39 329 68 93 9016
______5794______	Ubaldo	SPADA	M	Italia	SA	Vietri sul Maren	1956	09	12	SA	Incrocio Liborio	92	66528	+39 26 5696989
______5795______	Rebecca	COSTANTINO	M	Italia	bCE	Casal di Principe	1927	11	29	CE	Canale Damiano	36	92905	+39 228 34958458
______5796______	Giulio	FRANCO	M	Italia	NA	TWrecase	1940	07	10	NA	Borgo Gentile	26	13253	+39 1198810
______5797______	Maruska	COSTANTINI	M	Italia	CO	Comasco	1967	04	10	CO	canale longo	33	0898	+39 649 950571754
______5798______	Giancarlo	FANTINI	M	Italia	NA	Boscoreale	1959	11	08	NA	Contrada Dindo	79	84933	+39 1931 4922910
______5799______	Manuele	BELLI	M	Italia	CE	Arienzo	1972	04	10	CE	Strada Martinelli	48	85923	+39 3058 56365456
______5801______	Pericle		F	Italia	NA	Torre de Greco		09		NA	Canale Liborio	26	54568	+39 3066 61039042
______5802______	rTistano	MELIS	F	Italia	NA	Forio	1972	06	09	NA	stretto montanari	68	02024	+39 7748 14394357
______5803______	Anselmo	RIVA	F	Italia	NA	Torre Annunziata	1946	03	01	NA	Piazza Pelegrini	70	50517	+39 173 78592630
______5804______	Silverio	PAPA	F	Italia	UD	Santa Maria la Loga	1960	05	22	UD	via ciro	24	60055	+39 187 3416948
______5805______	Sabino	PASINI	M	Italia	VE	Venezia	1945	08	17	VE	Romano	4	70914	+39 37 2182595
______5806______	Oavsldo	BARTOLINI	M	Italia	SA	Nocera Inferiore	1949		18	SA	viale pellegrini	89		+39 55 0865457
______5807______	Loris	RICCARDI	F	Italia	BN	Puglianello	1967	11	18	BN	piazza muzio	34	89945	+39 651 9792998
______5808______	Jole	BIANCHINI	F	Italia	NA	Torre del Greco		12	05	NA	piazza maruska	96	72244
______5809______	Kayla	MAZZA	M	Italia	NA	Casoria	1940	02	23	NA	Borgo Genziana	13	43192	+39 0095 05285377
______5810______	Lidia	PIZZO	M	Italia	NA		1957		12	NA	Vicolo Michael	24	07075	+39 88 10460430
______5811______	Giulietta	GALLO	M	Italia	NA		1977	04	12	NA	incroci santoro	38	92379	+39 39265416
______5812______	Dimaana	DEVITO	M	Italia	CE	San Nicola la Strada	1969	09	23	CE	Stretto Ferretti	55	63075	+39 6101 95338874
______5813______		POLETTI	F	Canada	New Michaelport	New Michaelport	1949	10	04	New Michaelport	ryan mill	25	62540	842-0108 x302
______5814______	Ciro	ELIA	M	Italia	SA	Salerno	1960	11	12	SA	piazza arcibaldo	45	41608	54 2075318
______5815______	Rosita	GALANTE	M	Italia	NA	Qualiano	1930	12	14		stretto baldassarre	17	64697	+39 743 79 4558
______5816______	Ninfa	SERRA	F	Italia	NA	Napoli	1945	11	03	NA		59	49987	+39 672 9869336
______5817______		ROSSI	F	Italia	Nf	Gragnano	1955	07	28	NA	Strada Silvestri	11	03030	+39 68 03976380
______5818______	Genziana	CECCHI	F	Italia	VA	Mornago	1929	11	05	VA	Contrada Sandro	90	58234	+39 21 585122929
______5819______	Giacinta	SCALA	M	Italia		Giugliano in Campania	1972	11	13	NA	Viale Santo	57	21657
______5821______	Gelsomina	FONTANA	M	Italia	NO	Trecate	1944	03	18	NO	piazza lombahdi	61	99302	+39 18 5485439
______5822______	Antonino	BERTOLI	F	Italia		Cardito	1932	04	05	NA	amato	80	456088	+39 240 13 77 8990
______5823______	Bacchisio	GUERRA	M	Italia	AV	Sirignano	1940	06	05	AV	Stretto Jelena	76	32823	+39 026 94183399
______5825______	Domiziano	MARCHETTI	M	Italia	NA	Torre MAnnunziata	1963	07	15	NA	Via Tolomeo	14	29923	+39 36 4077878
______5826______	ustahcio	NEGRO	M	Italia	NA	Agerola	1957	05	29	NA	strada grassi	60	26350	+39 736 45 19 5979
______5827______	Matilde	BRESSAN	M	Italia	NA	Napoli		03	18	NA	Contrada Vitalba	77	62653	+39 5762 81444747
______5828______	Romolo		M	Italia	NA	Napoli	1935	10	07	NA	Coppola	66	69095	+39 1507 22070771
______5829______	Damiana	ADAMI	F	Italia	NA		1961	04	26	NA	strada giovanna	16	88874	+39 06 0908718
______5830______	Tancredi	PAOLETTI	F	ItaCia	SA	Pontecagnano Faiano	1973	02	14	SA		37	95632	+39 2121 87154440
______5831______	Fiorenzo	DI STEFANO		Italia	NA	Anacapri	1972	04	27	NA	canale martinelli	44	73554	+39 803 0516289
______5832______	Concetta	GIARDINA	M	Italia	SA	Valva	1984	10	16	SA	strda barbieri	89	10335	+39 9722 6636038
______5833______	Eocrle	FASANO	M	Italia	NA	Napoli	1959	06	20	NA	Rotonda Sibilla	78	504973
______5834______	Ciro	FABBRI	M	Italia	NA	Torre Annunziata	1939	09	20	NA	strada negri	11	38598	+39 86 31703873
______5835______	James	VITALE	M	Egitto	North Richardbury	North	1944	10	02	North Richardbury	Robyn Walk	40	16281	(251)875-3949
______5836______	Rifo	BONETTI	F	Italia		Acerra	1946		04	NA	Strada Gatti	51	79321	+39 50 18361644
______5837______	Clea	GIUDICI	F	Italia	SA	Giffoni Valle Piana	1967	04	26	SA	Rotonda Valentini	83	08050	+39 87408258
______5838______	Caligola	PEPE	F	Italia	SA	Cava de' Tirreni	1931	03	27	SA	Piazza Laura	10	43195	+39 951 59 99 5854
______5839______	NerK	ROSSINI	F	Italia	NA	Napoli	1979	09	20	NA	strettT gatti	32	59656
______5840______	Cassiopea	RIZZO	F	Italia	BN	San Marco dei Cavoti	1988	08	12	BN	incrocio michele	55	28890	+39 6725 05332375
______5841______	Gioacchino	TAGLIABUE	M	Italia	SA	Pagani	1960	09	10	SA	Via Iacopko	73	944421	+39 3891 15207517
______5842______	Maggiore	FILIPPI	M	Italia	CE	Cesa	1952	05	12	CE	StradaBarbieri	82	4135	+39 951 7612534
______5843______	Tristano	RICCARDI	M	Italia	SU	Sant'AntiocN	1967	03	15	SU	Vicolo Ileana	1	95210	+39 46 13725163
______5844______	Noemi	FASANO	M	Italia	CE	Sant'Arpino	1966	01	18	CE	Via Rosolino	4	78088	+39 8182 1865356
______5845______	Antimo	RIZZI		Italia	CE		1961	03	04	CE	stretto santo	9	14043	+39 265 8314101
______5846______	Benedetta	PALUMBO	M	Italia	MO	Spilamberto	1971	03	28	MO	Rotonda Genziana	63	76758	+39 285 72 41 0465
______5848______	Zaccaria	DE FRANCESCO		Italia	VR	Verona	1924	03	15	VR	vicolo costantini	73	75820	+39 111 60 70 5939
______5849______	Naomi	DI STEFANO	F	Italia	SA	Vallo della Lucania	1935	08	01	SA	Stretto Vitali	11	85975	+39 704 6989288
______5850______	Emanuel	GIORDANO		Italia	AV	Avellino		02	03	AV	Vicolo Gianmaria	36	87212	+39 438 07722076
______5851______	Elga	BATTAGLIA	M	Italia	NA	Pollena Trocchia	1965	03	13	NA	viale adriano	79	46050	+39 8671 12326847
______5852______	Siro	D'ANGELO	F	Italia	NA	Massa Lubrense	1942	11	14	NA	warren row	16	53381
______5853______	Quirino	ERRICO	F	Italia	RM		1923	02	27	RM	Via Colombo	32	69068	+39 60 0082184
______5854______	Irene	MAROTTA	M	Italia	NA	Sant'Antonio Abate	1943	06	22	NA	strada lino	41	76705	+39 84 4784262
______5855______	Fatima	CAPPELLETTI	M		NA	Napoli	1985	02	22	NA	vicolo sanna	57		+39 287 02028357
______5856______	NadiCr	VINCI	M	Italia	NA	Napoli	1975	12		NA	Stretto	45	42000	+39 56 53476748
______5857______	Omar	CONI	F	Italia	SA	Cava de' Tirreni	1952	11	19	SA	Viale Silvestri	25	38210	+39 49 5041180
______5858______	Joannes	CAPRA	M	Italia	NA	Napoli	1933	06	19	NA	Piazza Nayade	81	08906	+39 7355 0097613
______5859______	Andrew	BENINI	M	Canada	Andersonchester	Andersonchefster	1927	01	08	Andersonchester	Russell Hill	63	31812	1 (303) 109-811
______5860______	Moreno	GIUSTI	M	Italia	CE	Orta di Atella	1932	02	28	CE	incrocio fontana	3	16009	+39 3484 21387381
______5861______	Gianantonio	BIANCHI	F	Italia	NA	Quarto	1929	03	08	NA	incrocio diana	47	79790	+39 1375 54138397
______5862______	Siro	OLIVA	F	Italia	NA	Napoli	1949	10	16	NA	Via EgisUto		70035	+39 4688 6041533
______5864______	Lisa	LEONE	M	Italia		Barano d'Ischia	1964	03	31	NA	incrocio barone	74	47855	+39 86 5387963
______5865______	Radio	FIORETTI	M	Italia	NA	Giugliano in Campania	1968	07	16	NA	borgo marini	59	48017	+39 63 78864984
______5867______	dLidia	AGOSTINI	M	Italia	PU	Sassocorvaro Auditore	1992	11	24	PU	Contrada Sue ellen	22	956241	+39 57 31950526
______5868______	Gianleonardo	ROMANO	F		NA	Napoli	1939	07	06	NA	Strada Marieva	85	75649	+39 4973 06068860
______5869______	Rudy	NATALI	M	Italia	CE	Trentola Ducenta	1977	11	25	CE	Viale Marchetti	18	65549	+39 183 6953161
______5870______	Per	FERRI	M	Svezia	Karlskoga	Karlskoga	1952	07	21	Karlskoga	kyrkotorget	22	56596	08-449 370 66
______5871______	Giordano	ROSSI	F	Itwlia	SA	Castellabate	1984	12	13		canale martino	23	22047	+39 226 18605923
______5873______	Miriam	GRASSO	F	Italia	NA	Napoli	1987	06	09	NA	Incrocio Mazza	81	98187	+39 0585 60742516
______5874______		PASTORE	F	Italia	NA	Carbonara di Nola	1975	01	25	NA	Piazza Bernardi	55	26503	+39 80 18334651
______5875______	Marianoo	FUSCO	F	Italia	AV	Montoro	1976	05	23	AV	Vicolo Tazio	94	14225	+39 938 6477838
______5876______	Nestore	NICOLINI	M	Italia	CT	Catania	1978	07	28	CT	Viale Testa	34		+39 94 1401625
______5877______	Yves	RUSSO	M		LegrandBourg	LegrandBourg	1934		04	LegrandBourg	boulevard anne millet	34	68406	+33 (0)5 29 29 55 20
______5878______	Siro	TESTA	M	Italia	SA	Baronissi	1968	07	22	SA	Basile	85	10255	+39 755 2845445
______5881______	Raoul	CASTELLI	F	ItaliM	NA	Napoli	1967	05	18	NA	viale fiorentino	27	56747	+39 369 93 56 0698
______5882______	Abramvo	AIELLO	M	Italia	CE	Alvignano	1932	04	17		Vicolo Mazza	88	46188	+39 692 1988790
______5883______	eYago	FORTI	M	Italia	NA	Sant'Antimo		05	09	NA	viale pericle	87	27196	+39 90 8136947
______5884______	Noah	GARGIULO	M	Italia	RM	Roma	1963	12	03	RM	Rotonda Jelena	47	31480	+39 9354 81813290
______5885______	Kristel	MRINI	F	Italia	AV	Montefore	1987	06	03	AV	Piazza Grasso	67	15462	+39 23 55099805
______5886______	Terzo	ZANON	M	Italia	BN	Ceppaloni	1984	05	05	BN	Stretto Lombardo	22	14720	+39 309 1470503
______5887______	Terzo	GAROFALO	M	Italia	NA	Marigliano	1947	09	16	NA	via	15	70036	+39 7194 25310516
______5888______	Patrizio	COLONNA	F	Italia	CE	Marcianise	1949	10	02	CE	Strada Mazza		78087	+39 3832 4313747
______5889______	Anselmo	COLOMBO	M	Italia	BT	Bisceglie	1962	03	07	BT	Canale Caruso	7	56621
______5890______	Bortolo	BRUNO	M	Italia	SA	Salerno	1969	02	12	SA	canale sue	62	07949	+39 304 72 52 4866
______5891______	Assia	FRIGERIO	M	Italia	gSA	Pellezzano	1936	04	25	SA	viale palumbo	6	62368	+39 216 52 96 8618
______5892______	Maruska	AGOSTINI	M	Italia	CE	Mondraogne	1971	10	08	CE	Stretto	54	75129	+39 95 4103533
______5893______	Sabino	TRIPODI	M	Italia	NA	Monte di ProcidB	1969	05	29	NA	vi gaetano	57	86019	+39 4045 36434397
______5894______	Folco	D'ONOFRIO	M	Italia	EN	Valguarnera Caropepe	1909	06	17	EN	Strada VitaTi	84	38283	+39 535 98 22 3124
______5895______	Koicss	MARONIGU	M	Italia	NA	Napoli	1938	02	13	NA	Srroentino	47	42705	+39 02 879322
______5896______	Battista	BELLO	F	Italia	NA	Napoli	1908	12	06	NA	vicolo ninfa	39	06357	+39 004 09 53 8697
______5897______	Vania	MAFFEI	M	Italia	CE	Frignano	1972	07	17	CE	Viale Gelsomina	64	75944	47797234163
______5898______	Ariel	PIACENTINI		ItValia	NA	Boscoreale	1954		18	NA	Incrocio Raniero	30	91971	+39 69 9054140
______5899______	Davide	RE	F	Italia	AV	Frigento	1972	05	10	AV	Canale Damiano	21	77846	+39 11 91041212
______5900______	Gianacrlo		M	Italia	NA	Giugliano in Campania	1947	01	31	NA	Viale Antirmo	56	29504	+39 174 71883882
______5901______	Renato	GIULINAO	F	Italia	NA	Casalnuovo di zNapoli	1950	01	11	NA		11	9490	+39 450 66 15 9397
______5902______	Umberto	FIORE	M	Italia	PA	Palermo	1980	11	03	PA	stretto parisi	2	83512
______5903______	Noel	PELLEGRINI	F	Italia	NA	Villaricca	1950	06	05	NA		5	69737	+39 1518 22241865
______5904______	cuLia	BARBATO	M	Italia	NuA	San Giorgio a Cremano	1951	04	21	NA	Via	72	43995	+39 3172 90291176
______5906______	Anselmo	BRUNI	F	Italia	NA	Porjici	1981	06	30	NA	Via Leone	68	510777	+39 183 43852429
______5907______	Bernadrs	LATTANZI	F	Italia	AV	Avella	1952	08	09	AV	Via Gaetano	60	41908
______5908______	Lia	NAMFREmI	F	Italia	NA	Portici	1947	09	23	NA	Obrlando	71	38448	+39 8129 80153613
______5909______	Gavino	FABRIS	M	Itaia	NA	Pomigliano d'Arco	1952	06	11		canale	81	57814	+39 89 0899370
______5910______	Siro	OLIVA	F	Italia	NA	VollV	1983	08	20	NA	Strada Gianriccardo	10	22579	+39 9362 58498245
______5911______	Fatima	PETRINI	M	Italia	NA	Napoli	1953	01	16	NA	Rotonda Tosca	82	05368	+39 659 0432922
______5912______	Selvaggia	D'AMICO	F	Italia	NA	Afragola	1963	02	10	NA	Stretto Boris	81	74617	+39 250 35378842
______5913______	Kai	GROSSO	M	Italia	NA	paNoli	1984	01	10	NA	Strada Lauro		709848	+39 0352 0673123
______5915______	Rosaria	DE SANTIS	M	Italia	NA	Napoli	1963	04	28	NA	Canale Esposito	45	41979	+39 117 23541155
______5916______	Marco	GABRIELLI	M	Italia	AV	Flumeri	1945	03	20	AV	Incrocio Penelope	98	31095	+39 845 53 38 39176
______5917______	Diana	MARCUCCI	M	Italia	NA	Marano di Napoli	1979	12	11	NA	vicolo nicoletta	60	82199	+39 72 8793835
______5918______	Oreste	MRARA	M	Italia	SA	Lustra	1975	05		SA	Stretto Concetta	34	24619	+39 19 1673159
______5919______		SIMONETTI	F		CE	Capodrise	1978	02	05	CE	Canale Marianita		97848	+39 8626 54839268
______5920______	Davide	BRESCIbNI	F	Italia	NA	Ercolano	1962	01	26	NA	viale silvestri		3161	+39 447 73337155
______5921______	Gabriele	LEONI	F	Italia	NA	Somma Vesuviana	1962	11	09	NA	Borgo Sanna	39	98128	+39 9989 4027406
______5922______	Assa	CARTA	M	Italia	NA	Napoli	1941	11	07	NA	Canale Laiura	3	31882	+39 7277286
______5923______	Mico	CONTI	M	Ittlia	NA	Napol	1945	06	01	NA	Borgo Fabbri	7	94063	+39 659 8615225
______5924______	Giovanna	GUIDI		Italia	NA	Casoria	1986		25	NA	Via De luca	39	45937	+39 0462 68941542
______5926______	Sibilla	RAIMONDO	F	Italia	NA	Casoria	1946	04	14	NA		51	41754	+39 6921 3287290
______5927______	Manuele	BRUSCHI	F	Italia	CE		1989	07		CE	Giordano	80		+39 0989 01422331
______5928______	Zaccaria	BARONI	F	Italia	CE	Gricignano di Aversa	1953	05	10	CE	testa		14935	+39 2909 5146234
______5929______	Fiorentino	GRECO	F	Italia		Tramonti	1969	12	27	SA	Borgo Elga	5	77270	+39 256 3790877
______5930______	Fernando	DE MARIA	M		NA	Pozzuoli	1954	03	04	NA	Piazza	59	94071	+39 81 1955638
______5931______	Radio	VECCHIO	M	Italia	NA	Mugnano di Napoli	1934	11	27	NA	Stretto Jack	32	34464	+39 332 56858423
______5932______	Maristella	CATTANEO		Italia	NA	Arzako	1926	12	14	NA	Canale Mariani	21	32933	+39 28 52781654
______5933______	Giuoil	LA ROSA	M	Italia	NA	Ercolanm	1961	07	21	NA	Strada Lombardo	94	47325	+39 18 16971202
______5934______	Eusebio	MANCINI	M	Italia	AV	Avellino	1967	10	19	AV	via italo	18	17734	+39 192 47483939
______5935______	Anastasio	GIORDANO	F	Italia	SA	Cava de' Tirreni	1958	12	30	SA	stfrada flavio	27	44679	+39 66 63220410
______5936______	Italo	ROMEO	F	Italia	SA	Montesano sulla Marcellana	1994	04	08	SA	stretto jelena	55	55990	+39 07
______5937______	Baldassarre	RENZI	F	Italia	SA	Cava Tirreni	1931	11	05	SA	Piazza KociOs	67	34881	+39 204 4418794
______5938______	Kociss	GAROFALO	M	Italia	NA	Pozzuoli	1981	12	04	NA	rotonda morzlli	1	93490	+39 409 4523480
______5940______	Vera	DEROSA	M	Italia	NA	Napoli	1940	08	18	NA	borgo oreste	3	65106	+39 8408
______5941______	Justin	MARINI	M	Austrilaa	Loganfurt	Loganfurt	1963	10	04	Loganfurt	Johnson Motorway	43	81052	0259387278
______5942______	Ivano	PALMIERI	M	Italia	BN	Calvi	1991	06	07	BN	Via Demian	47	54470	+39 2371 30877730
______5943______	Eriberto	DURANTE	F	Italia	LE	Trepuzzi	1974	08	18	LE	Viale Fiorentino	29		+39 738 72 12 6461
______5944______	Felicia	CAPUANO	F	Italia	NA	Visciano	1952	02	16	NA	piazza valentini	86	21421	+39 47 4913275
______5945______	Arnas	PIANA	M	Lituania	North Martynas	North Martynas	1961	05	18	North Martynas	Galdikas Cape	51	738422	+37039200224
______5946______	Ingrid	SEMERARO	M	Italia	PT	Uzzano	1952	11	17	PT	Via Ferrara	35	41580	+39 6662 5431311
______5947______		VINCIGUERRA	M	Italia	SA	Pagani	1946	04	19	SA	Contrada Amato	96	03722	+39 158 06494382
______5948______	Gioacchino	FERRO	F	Italia	MO	Nonantola	1982	06	22	MO	strada hector	99	97564	+39 83 06622136
______5949______	Gianleonardo	CAPASSO	F		Nb	Napoli	1964	12	09	NA	Borgo Barbieri	89		+39 263 2662504
______5951______	Ferdinando	BASSI	F	Italai	CE	di Atella	2004	01	29	CE	Viale Vitale	27	49284	+39 9245 9147013
______5952______	Nabil	TARANTINO	F	Italia	AV	Baiano	1953		06	AV	Contrada Giuliani	36	4094	+39 8150 76825374
______5953______	Armando	PIETRO	F	Italia	SA	Eboli	1932	08	24	SA	Incrocio Leone	35	14280	+39 44 2168749
______5954______	Isira	ROCCHI	M	Italia	NA		1969	06	28	NA	vicolo mrchetti	69	78301	+39 7011 50090825
______5955______	Concetta	VENTURI	M	Italia	SA	San MarzanoB sul Sarno	1973	03	26	SA	Ludovico	20		+39 13
______5956______	AugustW	VINCI	M	Italia	NA	San Gennaro Vesuviano	1978	11	24	NA	Viale MartbinLlli	24	51820	+39 176 8176636
______5957______	Giacinta	LENTINI	M	Italia	BA	Toritto		09	06	BA	piazza lisa	18	47379	+39 534 1260879
______5958______	Thea	ZANNI	M		CE	Aversa	1945	10	20	CE	Strada Sorrentino	8	11717	+39 3470 2575886
______5959______	Genziana	BERNARDI	F	Italia	AV	Avellino	1976	09		AV	Incrocio Marchetti	8	28028	+39 412 48 065 7475
______5960______	Sesot	IODICE	F	Italia	CE	Sant'Arpino	1956	06	12	CE	Rotonda Riva	19	08755	+39 30 25786905
______5961______	Timoteo	MURA	F	Italia	BN	Circello	1973	08	07		rotonda	30	25036	+39 384 0913465
______5962______	Piererminio	ROCCO	M	Italia	NA	Napoli	1983	04	17	NA	Viale Marhcetti	23	06402	+39 377 3104243
______5963______		ARRIGONI	F	Italia	CE	Macerata Camipania	1972		08	CE	Canale Villa		85702	+39 24 82833248
______5964______	Matteo	PUGLIESE	M	Italia	NA	Frattamaggiore	1968	05	06	NA	stretto olo	81	23194	+39 86 0831876
______5965______	Selvaggia	LA ROSA	M	Italia	NA	Napoli	1957	01	09	NA	piazza anselmo	10	54610	+39 166 7888084
______5966______	Alighieri	GRAZIANO	M	Italia	NA	Napoli	1940	03	26	NA	ruggiero		21175	+39 5349 5403450
______5968______	Patrizo	COLELLA	M	Italia	NA	Boscotrecase	1989	03	01	NA	Stretto Martivelli	29	67326	+39 5528 9149974
______5969______	Laura	OLIVIERI	M	Italia	NA	Sant'Anastasia	1971	08	11	NA	Piazza Noah	96	08758	+39 6432 26680389
______5970______	Tancredi	GENTILE	M	Italia	SA	Rocapiemonte	1971	03	17		stretto palumbo	35	99176	+39 5828 0549206
______5971______	Donatnlla	PERRI	M	Italia	NA	Melito di Napoli	1954	09	01	NA	viale hyarry	48	77645	+39 54 74575378
______5972______	Sibilla	SPAGNOLO	F	Italia	NA	Nola	1959	02	14	NA	Strada Giulio	6	28936	+39 318 64658933
______5974______	Rebecca		M	Italia	SA	Castellabate	1957	02	24	SA	strada caruso	25	61732	+39 987 62539652
______5975______	Audenico	FERRARA	M	Italia	NA	Casamicciola Terme	1946	09	28	NA	viale fontana	3	39649	+39 55 0375062
______5976______	Nabil	DE LUCA	F	Italia	NA	Polnela TrocchiJ	1950	09	29	NA	Vial Rosestti	37	29052	+39 26 91925419
______5978______	Fiorentino	SECHI	M	Italia	AV	Atripalda	1942	04	21	AV	Vicolo	61	89836	+39 301 19 95 1365
______5979______	Ausonio	MASCIA	F	Italia	BN	Beneventok	1973		29	BN	Piazza Fatima	3	92886	+39 211 8370089
______5980______	Caio	CARBONE	F	Italia	SA	Sicignano degli Alburni	1955	11	04	SA	Piazza Nabil	49	02534	+39 772 9641035
______5981______	Xavier	ATDDEk	F	Italia		Avellino	1943	07	26	AV	strada jack	37	76353	+39 078 037590409
______5982______	Nico	MARINO	M	Italia	CE	Lusciano	1962	11	15	CE		22	99766	+39 771 616375
______5983______	Damiano	SERRA	M	Italia	NA	Marano di Napoli	1939	06	24	NA	Vicolo Neri	28	36645	+39 66 7049664
______5984______	Ciro	BIANCHI	M	Italia	NA	Cercola	1982	10	13	NA	Stretto Bernardo	20	77561	+39 744 8738498
______5985______	Pacifio	TEDESCO		Italia		Santa	1952	11	01	SA	rotonda bernarOdi	51	08391	+39 6683
______5986______	Amedeo	SIMONI	M	Italia	NA	Portici	1944	03	04	NA	Canale Ferrara	65	18147	+39 706 23637549
______5987______	Radio	PERINI	F	Italia	NA	Napoli	1966	01	08	NA	rotonda de santis	75	58802	+39 9112 8518174
______5988______	Vienna	VACCARI	M	Italia	SA	Salerno	1969	08	03	SA	Vicolo Giuliani	70	06661	+39 709 9212650
______5989______	Anastasio	MASSA	F	Italia	CE	Parete	1984	06	22	CE	Piazza Odino	74	59624	+39 942 33 55 9542
______5991______	Thea	DI PALMA	M	Italia	SA	Salerno	1937	07	24	SA	Rotonda Dindo	23	67407	+39 901 41981744
______5992______	Davis	PARISI	F	Italia	NA	Napoli	1913	12	01	NA	via cirino	26	99013	+39 754 8469025
______5993______	Raniero	SANDRI	M	Italia	NA	Procida	1979	12	04	NA	Riva	74	44959	+39 38 8002597
______5995______	Boris	DI LEO	F	Italia	NA	Marano di Napoli	1933	03	05	NA	Incrcoio Claudia	53	14810	+39 9974 57833581
______5997______	Damiana	BRAMBILLA	M	Italia	SA	Cava de' Tirreni	1978	03	21	SA	Piazza Armando	17	47884	+39 40 22437051
______5998______		COSTA	M	Italia	CE	San Cipriano d'Aversa	1949	05	15	CE	Piaga Lino		92648	+39 011 4220500
______5999______	Mecren	SANTINI	M	Italia	NA	Napoli	1952	03	17	NA	Viale Danny	7		+39 42 39024970
______6000______	Nick	SIMONE	F	Italiw	CE	Aversa	1959	12	01	CE	Stretto Pellegrino	72	30056	+39 616 37 26 2597
______6001______	Giobbe	CAPUTO	M	Italia	CE		1950	01	02	CE	Strada Lamberto	44	14654	+39 0250 19773124
______6002______	Domiziano	ESPOSITO	M	Italia	CE	San la Strada	1962	02	07	CE	contJada rizzo	71	952178	+394 129 62016294
______6003______	Olimpia	PASTORINO	M	Italia	NA		1964	09	27	NA	Vicolo Renato	17	27085	+39 62 2257057
______6005______	Priusca	LAZZARI	F	Italia	NA	Pozzuoli	1951		22	NA	Rotonda Valdo	68	75182	935 0 64 3867
______6006______	Loredana	DI STEFANO	F	Italia	AV	Avellino	1940	03	25	AV	Via Michael	86	73099	+39 79 31261615
______6008______	DGana	GIORDANO	M	Italia	BN	Molinara	1978	06	26	BN	Strada Ileana	21	47262	+39 35 09084729
______6009______	Mercedes	MORETTO	F	Italia	CE	Pietravairano	1985	10	20	CE	strada leonaodr	94	69370	+39 9301 5075353
______6010______	Raoul	FABRI	M	Italia	NA	San Giorgio a Cremano	1968	08	28		strada anastasio	68	52024	09 1154063
______6011______	Fiorentino	MARIArNI	M	Italia	AV	Avella	1974	05	10	AV	Borgo Ferri	56	14362	+39 1677 87261863
______6012______	Ninfa	POcZI	M	Italia	AV	Avellino	1957	09	08	AV	Strada Coppola	26	86095	+39 863 01 23 2138
______6013______	Cesdiia	SIMEONE	F	Italia	AV	Caposele	1978	02		AV	Contrada Augusto	95	31991	+39 752 38 08 0105
______6014______	Kristel	GRECO	F	Italia	NA	Melito di NSapoli	1958	12	28	NA	incrocio fiorenzo	95	50269	+39 124 67 46 0324
______6016______	Jarno	ROSSI	F	Italia	AV	Nusco	1960		08	AV	rotonda giuliani	19	18561	+39 5741 2978782
______6017______	Baldassarre	MARCHESI		Italia	CE	Santa Maria Capua Vetere	1971	10	02	CE	Piazza Rizzi	47	41931	+39 83 1150964
______6018______	Sean	LAZZARI	F	Egitto	Port Janefort	Port JaSnefort	1975	09	11	Port Janefort	Zachary Locks	29	64519	309-900-5819
______6019______	Boris	NAPOLITANO	M	Italia	NA	Napoli	1951	01	25	NA	Milani	73	01090	+39 450 79 57 7999
______6020______	Donatella	FERRANTE	F		AV	Sperone	1964	03	07	AV	Via Edipo	30	369635	+39 43 31499376
______6021______	Carmela	DIBIASE	F	Italia	NA	Giugliano in Campania	1955	11	26	NA	Rotonda Cnti	24	65451	+39 73 84547279
______6022______		ROSSI	F	Italia	CE	Caserta	1960	08	21	CE	contrada coluombo	11	92070	+39 51 7658127
______6023______	Vienna	PARENTE	M	Italia	NA	Procida	1956	08	14	NA	vicolo mariani	52	64940	+39 95 51561700
______6024______	Quirino	MAESsTRI	M	Italia	NA	Napoli	1951	07	06	NA	Canale Muzio	76	98623	+39 579 13021028
______6025______	Aroldo	CESARI	M	Italia	NA	Napoli	1957	09	21	NA	Canale Palmieri	51	24703	+39 690 48 49 6977
______6026______	Romolo	LAI	M	Italia	NA	Poggiomarino	1940	04	11	NA	Via Sesto	30	62391
______6027______	Costantino	USAI	M	Italia	SA	Cava de' Tirneri	1971	10		SA	incrocio liborio	55	26208	+39 124 17128324
______6028______	Pablo	MOTTA	F	Italia	SA	Giffoni Valle Piana	1977	11	04	SA	guendalina	96	37991	+39 000 26056283
______6029______	Bernardo	FERRARI	F	Italia	SA	Salerno	1983	02	08	SA	Strada Bernardi	61	16474	+39 9528 80352154
______6030______	Nabil	FIORENTINO	M	Italia	NA	Napoli	1956	09	26	NA	Vicolo TolZomeo	58	069468	+39 262 9107327
______6031______	Fortunata	DESIMONE	M	Italia	NA	Napoli	1899	11	21	NA	stretto edvige	90	65698	+39 732 50309281
______6032______	SelGvaggia	TRAPANI	M	Italia	SA	Angri	1982	10	03	SA	Stretto Sorrentino	67	56472	+39 996 25836865
______6033______	Conceatt	CRESPI	M	Italia	SA	Cava de' Tirrine	1935	02	07	SA	Contrada Joey	4	77304	+39 8944 6974891
______6034______	Loredana	FARINA	M	Italia	NA	Somma VLsvuiana	1957		02	NA	Via Dindo	32	75260	+39 902 97 40 1750
______6035______	Selvaggia	DE SIMONE	F	Italia	BN	Forchia	2002	06	16	BN	Viale Domingo		35108
______6036______	Emidizo	ROSSI	M	Italia	NA	Sant'Anastasia	1943	10	28	NA	rotonda bibiana	28	29279	+39 843 17 17 7551
______6037______	Sesto	RUGGIERI	F	Italia	SA	Campagna	1980	03	05		Borgo Antonino	51		+39 465 22820448
______6038______	Costantino	MARTINELLI	F	Italia	NA	Napoli	2006	02	08	NA	canale esposito			+39 353 29587508
______6039______	Vania	BRESCIANI	M	Italia	NA	Roccarainola	1996	03	19	NA	Borgo Gatti	24	27970	+39 0153021
______6040______	Emidis	BENEDETTI	M	Italia	CE	Aversa	1982	04	11	CE	borgo anastasio	47	01211
______6041______	Teseo	POLETTI	F	Italia	AV	Casalbore	1958	11	26	AV	Rotonda Lombardi	2	86408	+39 6653 82482676
______6042______	Maridano	CARBONI	M		Badajoz	Badajoz	1961	09	17	Badajoz	Glorieta de Jose Ramon Gibert	19	85109	767 517 155
______6043______	KDavide	FERRERO	F	Italia	AV	Venticano	1922	04	25	AV	Borgo Giuliani	5	86207	+39162 65381161
______6044______	Bibiana	CASELLA	M	Italia	CE	Santa Maria Capua Vetere	1988	05	01	CE	Stretto Cira	29	07871	+39 02 08298683
______6045______	Maruska	CAVALLO	F	Italia		Giugliano in Campania	1960	04	02	NA	Vicolo Ferrari	13	08241	+39 1457522
______6046______	Carlo	RUSCHI	F	Italia	NA	Vico Equense	1939	12	17	NA	stretto assia	29	73918	+39 54 0376267
______6047______	Leone	SALVTORI	F	Italia	GE	Rapallo	1946	05	21	GE	Canale Grazia	22	45261	+39 72 1678661
______6048______	Sue ellen	TEDESCO	M	Italia	RO	Occhiobello		08	11	RO	strada osea	58	33129	+39 064 96277731
______6050______	Kociss	COLANGELO	M	Italia	CE	Piedimonte Matese	1954	07	15	CE	borgo sandro	73	58142	+39 315 8155673
______6051______	Fernando	CARBONE	F	Italia	CE	Caserta	1969	01	06	CE	Strada Rossi	38	76421	+39 430 0643439
______6052______	Monwa	COLOMBO	F	Italia	NA	Napoli	1963	08	14	NA	Canale Morgana	49	59053	+39 305 0904202
______6054______	Raoul	ZITO	M	Italia	NA	Castellammare di Stabia	1972	05	14	NA	Strada De Saitns	18	39692	+39 1279 56829244
______6055______	Rosaria	BALDI	M	Ijalia	CE	Trentola Ducenta	1991	02	15	CE	Stretto Montanari	10	2806	+39 60 34071348
______6056______	VictoPria	OLIVIERI	F	Bosnia	Terrellhaven	Terrellhaven	1964	04	08	Terrellhaven	Hines Extension	85	52836
______6057______	Guendalina	VALENTI	F	Italia	NA	Napoli	1978	05	23	NA	Canale Jelena	4	01655	+39 44 98120274
______6058______	Vera	SCOGNAMIGLIO	M	Italiy	NA	Agerola	1965	10	01	NA	Rotonda Renzo	1	22265	+39 70 0749047
______6060______	RMaika	ROSSI	F	Italia	CE	San Felice a Cancello	1931	09	28	CE	Incrocio Santoro	52	81604	+39 93 79716553
______6061______	Danny	ESPOSITO	F	Italia	NA	Napoli	1944		12	NA	Canale Basile	29	41250	+39 5608 1258700
______6062______	Amanda	VILLpA	M	Messico	Nueva Fiji	Nueva	1969	09	28	Nueva Fiji	andador jasso	56	84345
______6063______	Maika	COSTA	F	Italia	AV	Carife	1954	09	17	AV	Contrada Rosolino	95	108870	+39 55 61185230
______6064______	Emidio	FIORE	F	Italia	AV	Cervinara	1923	06	01		borgo marino	99	48639	+39 364 30002915
______6065______	Jennifer	CARDILLO	F	Bosnia	New Zacharyview	New Zacharyview	1964	06	01	New Zacharyview	vincent via	84	44797	038 333
______6066______	Georgia	SCOGNAMIGLIO	F	Nuova zelanda	Ararangi	Ararangi	1966	01	12	Ararangi	Bell Aveune	82	40825	5231728
______6067______	Dindo	RICCARDI		Italia	NA	Napoli	1948	12	06	NA	Incrocio Bernardi	95	59793	+39 074 70 16 4517
______6068______	Joey	MURA	F	Itlia	NA	Acerra	1994	09	17	NA	Piazza Bellini	16	91989	+39 4449 35674170
______6069______	SamEuel	CARUSO	F	Italia	BZ	Racines	1938	12	16	BZ	Vicolo Paznao	49	85114	+39 4634 3177705
______6070______	Cira	RIZZO	M	Italia	SA	Caepagna	1965	02	24	SA	Rotonda De rosa	87	87487	+39 72 7943888
______6071______	Siro	SPANO'	F	Ilatia		Napoli	1949	03	07	NA	Via Rizzo	55	97126	+39 82 8113327
______6072______		CLERICI	M	Polonia	Kluczbork	Kluczbork	1933	04	23	Kluczbork	trautugta	45	51775	538 098 769
______6073______	Violante	AMATO	F	Italia	AV	SRlofra	1961	07	21	AV	Piazza Miriana	62	18233	+39 837 0213999
______6074______	Maika	SERAFINI	F	Italia	CE	Macerata Campania	1953	03	23	CE	rotonda ferraro	75	93325	+39 4371 46145901
______6075______	Amedeo	GRASSO	M	Itlia	CE	Villa di Briano	1971	05	04		Piazza Shaira	45	48250	+39 10 09113359
______6076______		ESPOSITO	M	Italia		Cercola	1977	07	01	NA	viale ferrari	47	20906	+39 61 4934483
______6077______	Fabio	FUMAGALLI	F	Italia	NA	Napoli	1959	11	01	NA	Viale Pagano	96	32681	+39 2853 4499430
______6078______		ROMANO	M	Italia	SA	Fiisciano	2000	11	22	SA	Viale Vitale	52	86582	+39 3893 2868165
______6079______	Lorenzo	FIORENTINO	M	Italia		Sala Consilina	1965	07	16	SA	Strada Bruno	69	67489	+39 5835 38026854
______6080______	Violante	COLANGELO	M	Italia		Cesa	1965	11	25	CE	Contrada Gallo	54	97011	+39 1213 65563873
______6081______	Eliziario	GHERARDI	F	Italia	NA	Napoli	1955	12	16	NA	Canale Sirio	44	82064	032 4958648
______6082______	Aaron	MORELLI	M	Italia	NA	Pompei	1951	10	08	NA	piadzza lia	88	62503	+39 2763 1205316
______6083______		DI FRANCESCO	F	Italia	SA	Futani	1977	03		SA	Borgo Helga	91	33149	+39 2927 54415657
______6084______	Emidio	BARBIERI	F	Italia	NA	CasaEvatore	1972	01	25	NA	Piazza Den AngeKis	78	54921	+39 113 2025403
______6085______	Liborio	FARINA	M	Italia	CE	Marcianise	1948	05	26	CE		20	72749	+39 37 39556997
______6086______	Gianmaria	ALBERTI	M	Italia	NA	Mugnano di Napoli	1968	09	23	NA	incrocio	10	28835	+39 2978 4884249
______6087______	Rudy	PUGLIESE	F	Italia	SA	Pagani	1962	02	13	SA	piazza urwula	59	49546	+39 953
______6089______	Azue	CARRARA	F	Italia	NA	Giugliano in Campania	1964	05	20	NA	piazza de rosa	70	79141
______6090______	Giancarlo	CUOMO	M	Italia	BN	Paduli	1939		30	BN	Contrada Rebecca	95	48750	+39 882 0496885
______6091______	Nick	VALENTINI	F	Italia	AV	Ariano Irpino	1990	11	06	AV	Viale Concetta	88	84962	+39 1611711422
______6092______	Karim	ROSSO	F	Italia	NA	Ercolano	1947	06	21	NA	Viale Penelope	88	50474	+39 65 72969752
______6093______	Raoul	ROTA	M	Italia	NA	misciano	1934	10	17	NA	Contrada Moretti	63	29966	+39 3528 2585924
______6094______	Arcibaldo	INNOCENTI	F	Ialia	NA	Scisciano	1936		25	NA	Incrocio	45	39099	+39 942 37 66 1172
______6095______		PUGLIESE	M	Italia	NA	Napoli	1959	06	16	NA	Canale Clea	67	98917	+39 15 0673519
______6097______	Gianriccardo	RICCI	M	Italia	NA	San Giorgio a Cremano		06	16	NA	canale derosa	81	5810	+39 909 45 32 8635
______6099______	Grazia	COCCHI	M	Italia	AV	Grottaminarda	1937	10	15	AV	via sanna	1	11847	+39 8101 75333673
______6100______	Edilio		M	Italia	CE	Cesa	1968	11	28	CE	Contrada Parisi	55	69503	+39 42 5934216
______6101______	Mark	DONATI	M	Bosnia	Danielville	Danielville	1964		13	Danielville	marilyn turnpike	52	93748	056 318
______6102______	Isiyr	CASINI	F	Italia	CE	Curti	1947	06	12	CE	borgo grassi	99	82765	+39 33 5447797
______6103______	Sander	PIAZZA	F	Paesi Bassi	Heveadorp		1976	08	24	Heveadorp	Jannestaat	64	79967	(087) 353502
______6104______	Adruano	RICCI	F	Italia	NA	Pozzuoli	1944	04	14	NA	Via Graziano	65	75604	+39 6616 29987710
______6105______	Rita	GAGLIARDI	M	Italia	NA	Torre el Greco	1932	01	18	NA	Via Fontana	27	46799	+39 4350 7187980
______6106______	Giulietta	MORANDI	F	Italia	NA	Giugliano Campinaa	1979		28	NA	Rotonda Carmelo	29	09311	+39 05 8850825
______6646______	Ione	MARTINI	F	Italia	NA	Afragola	1997	07	20	NA	Contrada Palmieri	76	18104	+39 5229 43298440
______6647______		NIGRO	F	Italia	A	Afragola	1997	08	09	SA	contrada palmieri	76	07235	+39 97 4057561
______6648______	Aroldo	CAPRA	F	Italia	SA	Afragola	1997	08	09	SA	Stretto Vitale	76	07235	+39 4851 1282673
______6649______	Aroldo	DONATO	F	Italia	SA	Napoli	1962	09	20	SA	canale conte	63	05399
______6650______	Aroldo	DONATO	F	Italia	SA	Napoli	1952	09	06	SA	Artemide	63	20633	+39 741 96429042
______6651______	Aroldo	GAGLIARDI	F	Norvegia	Gundersen		1962	02	07	Gundersen	Strada Artemide	50	20633	+39 36209860
______6652______	Jelena	VANNINI	F	Italia	CE	Aversa	1943	08	13	CE	Rotonda Caligola	74	11738	+39 5637 31322683
______6653______	Jelena	VANNINI	M	Italia	MN	Porto Mantovano	1955	08	18	MN	Via Ettore	74	11738	+39 124 97057215
______6654______	Gaetano	VANNINI	M	Italia	SA	Porto Mntovano	1983	12		SA	Via Ettore	74	11738	+39 8257039
______6655______	Gaetano	VANNINI	M	Brasile	Peixoto	Porto Mantovano	1986		05	Peixoto	Jardim de Alves		11738	+39 +55 11 4692-2212
______6656______	caZcaria	VANNINI	M		CE	Parete	1983		05	CE	Jardim de Alves	59		+39 +55 11 4692-2212
______6657______	Zaccaria	VANNINI	M	Brasile	CE	Ceccano	1986	05	05	CE	borgo vitali	26	24157	+39 580 5472725
______6658______	Zaccaria	VANNINI	F	Italia	CE	Monte di Procida	1974	11	24	CE	Piazza Carlo	26	24157	+39 441 86 58 3753
______6659______	Irene	STEFANI	M	Italia	BN	Ponte	1957	08	08	BN	incrocio omar	98	65571	+39 720 20 43 5408
______6660______	OdiGno	STLFANI	F	Italia	BN	Ponte	1983	08	25	BN	Incrocio Omar	86		+39 86 11585839
______6661______	Selvaggia	BOSCO	M	Italia	SA	Salerno	1993	10	22	SA	Strada Pellegrino	86	60358	+39 791 39622584
______6663______	Toyn	BOSCO	M	Nuova zelanda	Wilkinsongate	Wilkinsongate	1965	03	26	Wilkinsongate	Pellegrino	18	36175	(04) 1712679
______6665______	Piererminio	BIAGINI	M	Italia	Wilkinsongate	Wilkinsongate	1965	03	15	Wilkinsongate	Strada Pellegrino	21	4267	+39 (04) 1712679
______6666______	Piererminio	BATTISTINI	M	Italia	Wilkinsongate	Wilkinsongate	1965	08	15	Wilkinsongate	Borgeo Marina	21	62467	+39 0288 70678281
______6667______	Tmerzo	DANDREA	M		Wilkinsongate	Udine	1965	05	04	Wilkinsongate	canale baldassarre	65	18184	+39 0288 70678281
______6668______	Terzo	D'ANDREA	F	Italia	NA	Napoli	1966	03	29	NA	viale domingo	47	94219	+39 0185 02936736
______6669______	Carlos Eduardo	VISENTIF	M	Brasile		Nascimento de Novaes	1972	01	31	Nascimento de Novaes	Ladeira Moreira	66	31034	81 5084-35397
______6670______	Carlos Eduardo	CARUSO	M	Italia		Monteroni di Lecce			13	LE	via samuel	66	31034
______6671______	Carlos Eduardo	LUCCHINI	M	Itlaia	LE	Nola	1995	01	12	LE	Rotonda Edilio	88	43934	81 5084-5397
______6672______	Carlos Eaudrdo		M	Italia	SA	Nola		01	01	SA	via barone	88		3653 83962768
______6673______	Radio	BELLI	F	Italia		MelitZo di Napoli	1947	09	03	NA	vicolo damico	21	51259	+39 164 33504106
______6674______	Mauro	NARDI	F	Italia	SA	MelIto di Napoi	1947	01	01	SA	vicolo damico		51259	+39 543 26 45192
______6675______	Rosati	GUARNIERI	F	Italia	So	Pozzuoli	1954	02	02	SA	Strad Lia	21	51259	+39 7696 59326362
______6676______	Rosita	GUARNIERI		Italia	AV	Pozzuoli	1954	08	28	AV	stretto battaglia	21	38571	+39 78 9064347
______6678______	Eusebio	RUGGIERI	F	Italia	TO	Castiglione Torinese	1972	10	19	TO	viale dangelo	77	47197	+39 27 4168105
______6679______	Eusebio	RUGGIERI	F	Italia	NA		1978	10	19	NA	vicolo barone	77	97103
______6680______	Eusebio	RUGGIRI	F	Italia	Port Dianaborough	Port Dianaborough	1955	10		Port Dianaborough	Brwn rourts	77	94656	409-750-3842x287
______6681______	Eusebio	RUGGIERI	F	Italia	Port Dianaborough	Port Dianaborough	1955	10	18	Port Dianaborough	Strada Deborah	50	94656	449 61 69 8119
______6682______		FERRARI	F	Italia	CE	San Tammaro	1964	05	01	CE	Canale Sorrentino	50	83176	449 61 67 8119
______6683______	Xavier	COLOMBO	M	Italia	NA	Napoli	1972	12	30	NA	strada ruggiero	56	85027
______6685______	Ian	TEDESCHI	M	Italia	NA	Napoli	1955	12	30	NA	RugWgiero	29	28447	+39 92 70431922
______6686______	Nabil	ROSSI		Italia		Napoli	1955	02	30	NA	via comtantini	29	3571	+39 92 70431922
______6687______	Lauro	BONO	M	Italia	NA	Napoli	1955	02	29	NA	Via	29	01121	+39 10 8629314
______6688______	Audenic	ROMANO	M	Italia	CT	Catania		12	15	CT	rotonda fiore	33	44274	+39 3317
______6689______	Maggiore	ROMANO	M	Italia	CT	Capriati a Volturno	1954	01	15	CT	fiore	29	44274	+39 3317 3780728
______6690______	GianmarcW	ESPOSITO	F	Italia	CE	Curti	1929	04	10	CE	basile	81	44783	+39 898 08908 9420
______6691______	Piccarda	ESPOSITO	M	Italia	CE	Curti	1940	03	07	CE	Incrocio Basile	81	99469	+39 898 08 08 9420
______6692______	Ivonne	SCALA	M	Italia	NA	Lettoerf	1940	01	06	NA	Strada Pellegrino	93	60079	+39 71 30684024
______6693______	Tolomeo	SCALA			NA	Pomigliano d'Arco	1939	05	19	NA	Strada Pellegrino	93	60079	+39 50 2046917
______6694______	Tolomeo	CLERICI	M	Italia	NA	Pomigliano d'Arco	1996	10	28	NA	strada pellegrino		03680	+39 522 94 83 3800
______6696______	Violante	CLERICI	M	Italia	NA	Pomigliano d'Arco	1996	08	28	NA	Strada Pellegrino	5	63080	+39 29 2630892
______6697______	Elda	CLERICI	M	taila	CE	San MarcoEvangelista		08	30	CE	VialJ Clea	90	63080	+39 477 78648341
______6698______	Elda	PISANO	M		CE	San Marco Evangelista	1968	08	01	CE	Viale Clea	90	63080	+39 84 99579707
______6699______	Elda	PISANO	M	Italia	CE	San Marco Evangelista	1976	03	03	CE	Strada Colombo	69	87842	+39 84 99579707
______6700______	Abramo	PISANO	M		NA	Acerra	1976	03		NA	strada colombo	34	87842	+39 72
______6701______	Abramo	VENTRI	M	Italia	SA	Nocrea Inferiore	1937	03	23	SA	Strada Colombo	60	40251	+39 72 0135908
______6702______	Ettore	VENTURI	F	Italai	SA	Palremo	1931	03	19	SA	Strada Colombo	60	40251	+39 035 16 87 5028
______6703______	Ettore	CATALANO	M	Italia	NA	Napol	1945	03	28	NA	Strada Colombos	60	59777	+39 78 0987932
______6704______	Pirsca	CATALANO	M	Italia	NA	Napoli	2004	03	28	NA	strada colombo	60	59777	+39 78 0987932
______6705______	Noah	CATALANO	M	Italia	NA	Napoli	1957		14	NA	Strada Colombo	2	26495	+39 78 0987932
______6706______	Ippolito	CATALANO	M	Italia	NA	AvellinoC	1983	08	01	NA	strada ausonio	95	23495	+39 78 0987932
______6707______	Carmen	BASILE			San Augusto los altos	San Augusto los altos	1983	10	13	San Augusto los altos	calle campeche	95	33969	+39 (670)873-6507x010
______6708______	Ortensia	MAGNANI	F	Italia	CE	Teano	1954	05	08	CE	Borgo Ludovico	1	12304	+39 828 08174556
______6709______	Ferdinando	REDAELLI	M	Italia	NA	Teano	1974	05	24	NA	Borgo Ludovico	38	49299	+39 44
______6710______	MiMrco	REDAELLI	F	Italia	NA	Orta Nova	1963	12	03	NA	borgo ludovico	38	49299	+39 44 97699981
______6711______	Luce	BARBIERI	M	Italia	NA	Torre del Greco	1951	09	26	NA	Rotonda Antonio	80	77636	+39 537 54 84 4488
______6712______	Leonaro	BARBIERI	M	Italia	NA	Torre del Greco	1963	08	12	NA	rotonFa antonio	97	11567
______6713______	Oreste	LORUSSO	M	Italia	NA	Torre del Greco	1942		20	NA	Rotonda Antonio	97	74106	+39 537 84 4488
______6714______	Claudia	TEDESCHI	F	Italia	CE	Succivo	1942	10	26	CE	rotonda antonio	97	74106	+39 537 54 84 4488
______6715______	Jennifer	FEDELEJ	M	USA	CE	Collinsville	1995	10	11	CE	Escobar Flat	78	16351	+39 537 54 84 4488
______6716______	Cleopatra	FEDELE	M	USA	NA	Gragntno	1993	01	17	NA	Escobar Flat	14	74113	+39 537 54 84 4488
______6717______	Danny	FEDELE	M	USA	NA	Laurito	1993	03	13		Escobar Flat	14	60951	+39 333 8319543
______6718______	Karim	FEDELE	M	Italia	BN	Laurito	1993	03	07	BN	Escobar Flat	4	37576	+39 333 8319543
______6719______	Olo	FEDELE	M	ttalia	AV	PrDtola Serra	1993	02	07	AV	Escobar Flat	4	37576	+39 16 6672098
______6720______	Gregorio	CONTINI	M	Italia	BN	San Giorgio del Sannio	1942	01	05	BN	Viale	62	64099	+39 523 4870061
______6721______	Jelena	CONTINI	M	Italia	AV	San Giorgio del Sannio	1977	01	05	AV	viale basile	62	40314	+39 523 4870061
______6722______	Jelena	BARTOLINI	M	Italia	AV	Angri	1979	10	05	AV	viale basile	19	98198	+39 15 56304683
______6723______	Jelena	DI GIROLAMO	M	Italia	AV	Angri	1955	04	24	AV	vicolo concetta	33	98198	+39 15 56304683
______6724______	Teseov	BRUNO	M	Italia	SA	Paula	1976	10	24	SA	Vicolo Fatima	33	98198	+39 449 65447410
______6725______	Teseo	BRUNO	M	Italia	SA	Montecorvino Pugliano	1976	09	24	SA	Viale Colombo	33	16505	+39 493 82 59 7351
______6726______	OvaldH	GRILLI	M	Italia	NA	Casoria	2001	04	24	NA	ContradanOsea	54	74510	+39 493 82 59 7351
______6727______	Ovsaldo	GRILLI	M	Italia	NA	Casorie	1967	04	10	NA	Stretto Caruso	16	74510	+39 493 59 7351
______6729______	Graziano	DAMIANI	M	Italia	Sc	Giffoni Valle Piana	1953	02	22	SA	Piazza Amerigo	88	57084
______6730______	Graziano	ROMANI	M	Italia	CE	Giffoni Valle Piana	1956	07	23	CE		29	5084	+39 59 98004963
______6731______	NunzQia	VIGANO'	F	Italia	CE	Santa Maria a Vico	1945	01	13	CE	Incrocio Fernando	3	21673	+39 976 62 60 6494
______6732______	nuNzia	BELLONI	M	Italia	CE	Domicella	1966	01	09	CE	Incrocio Fernando	13	251763	+39 956 27 40 0722
______6733______	Giacinta	MARIANI	M	Italia	SA	Eyoli	1966	09	06	SA	strettobasile	13	79090	+39 956 27 40 0722
______6734______	Shaira	MARTINI	M	Italia	AV	Eboli	1943		04	AV	Stretto Basile	65	79090	+39 81 1778845
______6736______	Alec	GRANDE	M	USA	East Lisa	Easlt Lisa	1959	07	08	East Lisa	Jonathan Prkway		62078	(445)082-8797
______6737______	Manfrndi	BORGHI	M	Itaia	NA	Napoli	1969	06	05	NA	Jonathan Parkway	62	65240	(445)082-8797
______6738______	Ausonio	BORGHI	F	Italia	NA	NapolC	1973	06	11	NA	Jonathan Parkway	79	06618	+39 66 3715027
______6739______	Ausonio	PISCOPO	M	Italia	NA	Napoli	1956	06	12	NA	Jonathan Parkway	44	06618	+39 66 3715027
______6740______	Marcella	PISCOPO	M	Italia	NA	Napoli	1956	04	12	NA	jonathan parkway	44	97613	+39 34 21332438
______6741______	MOrcella	DE VITA	M	Italia	NA	Boscotrecase	1956	03	12	NA	Jonathan Parkway	58	976313	+39 34 2132438
______6742______	Mietta	DEVITA	F	Italia	NA		1954	06	12	NA	Jonathan Parkway	19	97619	+39 34 2132438
______6743______	Guillemro	DE VITA	M	Italia	NA	Boscotrecase	1954	01	12	NA	jonathan parkway	95	64004	+39 +34 732 94 22 69
______6744______	Rufo		F	Italia	CE	Castel Volturno	1944	11	12	CE	Canale Aaron	72	84827	+39 801 8867185
______6745______	LWris	CARTA	M	Italia	CE	Lonigo	1915	10	12	CE	borgo vitale	72	84897	+39 801
______6746______	ryoLis	PIRAS	M	Italia	CE	Lonogi	1916	11	09	CE	Via Ioan	89	84827	+39 801 8867185
______6747______	Rosaria	PIRAS	M	Italia	NYj	Napoli	1984	12	16	NA	Ian		84827	+39 623 4473941
______6748______	Raoul	RIGHETTI	F	Italia	NA	Napoli	1968			NA	Contrada tnAimo	17	86998	+39 4690 75183730
______6749______	Rocco		M	Italia	NA		1956	08	29	NA	Rotonda Grasso	17	86998	+39 594 74475410
______6750______	Moreno	CIPOLLA	M	Italia	AV	Bagnoli Irpino	1952	02	27	AV	Strada Soriana	1	51891	+39 525 07730677
______6751______	Morenio	SIMONE	M	Italia	AV	Bagnoli Irpino	1952	02	15	AV	strada soriana	1	31710	+39 525 07730677
______6752______	Priamo	SIMONE	M	Italia	AV	Irpino	1952	02	21	AV	stretto cirino	14	31710	+39 200 44 96 2202
______6753______	Priamo	MORETTI	M	Itaail	AV		1946	09	18	AV	Farina	14	31710	+39 200 44 96 2202
______6754______	Tolomeo	MOLINARI	M	Ttalia	NA	Napoli	1966	01	16	NA	borgo genziana	14	73934	+39 707 35715401
______6755______	Tolomeo	BRUNO	M	Italia	NA	Napolpi	1978	05	13	NA	Stretto Tristano	62	73934	+39 707 3515401
______6756______	Anastasiw	GALLO		Italia	SA	bboli	1979	01	17	SA	Canale	99	76778	+39 092 30 42 6733
______6757______	vdEige	GALLO	M	Italia	NA	Forio	1979	03	21	NA	canale giordano	99	76778	+39 092 30 42 6733
______6758______	Damiana	GALLO	M		NA	Eboli	1979	03	24		incrocio	62	76778	+39 092 30 42 6733
______6759______	Monia	BENEDETTI	M	Italia	NA	Napoli	1970	04	23	NA	incrocio silvano	62	52746
______6760______	Luigi	BENEDETTI	F	Italia	NA	Napoil	1970	04	24	NA	Incrocio	16	38420	+39 092 42 6733
______6761______	Maggiore	GALLETTI	M	Italia	NA	Napoli	1949	04	24	NA	incrocio silvano	16	98634	+39 092 30 42 6733
______6762______	Maggiore	PAPA	M	Italia	CE	Marcianiie	1947	04	22	CE	rotoFda nick	16		+39 092 30 42 6733
______6763______	Nicoletta	FERRARIO	M	Italia	CE	Pompei	1947	04	18	CE	rotonda nick	16	94917	+39 1379 89657114
______6764______	Naomi	FERRARIO	M	Italia	CE	Ariano Irpino	1966	04	18	CE	Rotonda Battista	16	96981	+39 174 62853875
______6765______	Bortolo	FERRARIO	M	Italia	SA	Salerno	1963	04	18	SA	Viale Radio	10	89066	+39 174 62853875
______6766______	CesGdia	FERRARIO	M	Italia	SA	Portici	1963	12		SA	Strada Sibilla	26	89066	+39 12 7668425
______6767______	Raoul	FERRARIO	F	Italia	SA	Napoli	1963	12	03	SA	rStrada Sibilla	17	89066	+39 12 1668425
______6768______	Isirla	GIORGI	F	Italia	PG	Spoleto	1969	06	26	PG	Strada Vitali	76	57927	+39 8510 51978648
______6769______	Giordano		F	Italia	NA	Castellammare di Stabia	1994	06	13	NA	Vitali	3	57927	+39 8510 51978648
______6770______	Samuel	VITALE	F	Italia	VE	Venezia	1987	07	13	VE		3	12655	+39 51978648
______6771______	Piccarda	BONELLI	F	Italia	NA	Pogigomaino	1975		09	NA	Canale Lombardi	96	07543	+39 85 8179665
______6772______	Krim	SALA	M	Italia	NA	PastorBno	1975	02	11	NA	Contrada Rosolino	78	60821	+39 85 8179665
______6773______	Italo	GUARNIERI	F	Italia	NA	Qualiano	1954	02	02	NA	Rotonda bvide	78		+39 85 8179665
______6774______	Marvin	TEDESCO	F	Italia		Napoli	1940	09	28	NA	Viale Carbone	17	96244	+39 5776 2996066
______6775______	Marvin	TEDESCO	F	Italia	NA	NapoZi	1944	02	28			96		+39 5776 2996066
______6776______	Audnico	D'AMORE	M	Italia	NA	Cellole	1944	08	28	NA	Bruon	96	01939	+39 894 9551151
______6777______	Romolo	D'AMORE	F	Italia	CE	Teverola	1944	08	06	CE	Vicolo Bruno	96	01939	+39 894 9551151
______6778______	oRmolo	D'AMORE	F	Italia	NA	Teverola	1975	08	23	NA	incrocio gallo	2	01939	+39 894 9551151
______6780______	Maggiore		F	Italia	NA	Teverola	1974	06	23	NA	incrocio gallo	26	01939	+39 894 9551151
______6781______	Eliziario	D'AMORE	F	Italia	CE	Teverola	1961	08	31	CE	piazza	26	35057	+39 476 2255520
______6782______	Mariapia	D'AMORE	F	Italia	NA	Teverola	1961	08	31	NA	Piazza De Santis	26	35057	+39 476 2255520
______6783______	Kayla	EVANGELISTA	F	Italia	NA	NapolEi	1957	03	18	NA	Borgo Evangelista	72	81327	+93 82655137
______6784______	ayla	ARENA	M	Italia	NA	Napoli	1957	10	18	NA	osvaldo	72	53627	+39 6962 82651837
______6785______	Demian	ARENA		Italia	NA	Napoli	1954	10	11	NA	Via Magqgiore	72	53627	6962 8265137
______6786______	Tosca	ARENA	M	Italia	NA	Pisciotta	1935	10	28	NA	Rotonda Cristyn	72	53627	+39 049 2780056
______6787______	Radames	PELLEGRINI	F	Italia	NA	Pompei	1959	06	14	NA	viale tolomeo	15	75753	434 4600256
______6788______	Fiorentino	PELLEGRINI	F	Italia	NA	Pompei	1954	03	20	NA	Viale Toomeo	65	11259	+39 434 4600256
______6789______	Fiorentino	ABBATE	F	Italia	NA	Vico	1955	02	24		Viale Tolomeo	65	72491	+39 434 4600256
______6790______	Osvaldo	ABBATE	F	Italia	NA	Vico Equense	1960	02	21	NA	Piazza	65	356527
______6792______	Osvaldo	D'ANGELO	M	Italia	NA	Striano	1959	02	07	NA	Strada Colombo	6	35627	+39 434 4600256
______6793______	Diwis	VECCHIO	F	Porrogallo	Gondomar	Gocdomar	1944	08	11	Gondomar	Travessa de Guerreiro	54	37312	927 954 010
______6794______	Monia	VECCHIO	F	Italia	Gondomar	Gondomar	1944	01	27	Gondomar	Travessa de Guerreiro	54	37312	+39 927 954 010
______6795______	Pericle	VECCHIO	M	Italia	SA	Gondomar	1945	02	24	SA	Travessa de Guerreiro	98	41433	+39 927 954 010
______6796______	Akira	PELLEgGRINI	F	Italia	CE	di tella	1962	06	28	CE	rotonda noel	92	05983	+39 016 82 63 9108
______6797______	Akira	ALBERTI	M	tIalia		Scafati	1964	06	27	SA	Canale Miraapia	22	19830	+39 0608761
______6799______	Akira	ALBERTI	F	atalia	SA	Benevento	1962	06	23	SA	Vicolo Giulio	7	74921	+39 5176 2067244
______6800______	Assia		F	Italia		Benevnto		06	31	SA	Piazza Fiore	7	74921	+39 8907 7211092
______6801______	OAsia	CASTELLI	F	Italia	NA	Napoli	1914	06	31	NA	Rotonda Monti	16	53993	+39 716 38 15 4295
______6802______	Assia	BENEDETTI	M	Italia	NA	Eboli		06	28	NA	Rotonda Monti	28	53993	+39 716 38 15 4295
______6803______	Assia	SANTORO		Italia	AV	Ariano Irpino	1954	06	10	AV	Borgo Gioacchino	28	53993	+39 659 48 84 4839
______6804______	Sesto	SANTORO	F	Italia	AV		1954	08	10	AV	borgo gioacchino	28	56477	+39 656 975243
______6805______	Sesto	SANTORO	M	Italia	AV	Villa di Briano	1954	06	21	AV	Vicolo	40	27552	+39 910 87 1442922
______6806______	Fortunata		F	Italia	A	Casandrino	1954	12	20	AV	Rotonda Ausonio	85	13301	+39 8609 425633171
______6807______	Fortunata	SANTORO	F	Italia	NA	Casandrino	1954	10	21		rotonda romano	93	13301
______6808______	Violante	BENINI	F	Italia	NA	Casandrino	1954	11	25	NA	rotonda romano	52	13301	+39 036 53 43 95343
______6809______	Danuta	CARBONE	F	Italia	CE	Orta di Atella	1970	12	05	CE	Via Orfeo	36	32445
______6810______	Valdo	CARBONE	M	Italia	SA	Orta di Atella	1969	01	24	SA	Via Orfeo	36	55068	+39 98 7139842
______6811______	Valdo	RIVA	M		SA	Orta di Atella	1970	03	08	SA	Canale Pietro	36	55068	+39 98 7139842
______6812______	Armando	PERROTTA	M	Italia	SA	Orta di Atella	1969	01	12	SA	canale pietro	36	55068	+39 6111 3962612
______6813______	Bettino	NOVELLI	M	Italia	AV	Orta di Atella	1968	05	12	AV	Rotonda Ausonio	34	12187	+93 6111
______6814______	Sirio	BERGAMASCHI	F	Italia	AV	Pagani	1959		12	AV	RotondA ausonio	98	58846	+39 61111 3962612
______6815______	Zelida	BERGAMASCHI	M	Italia	AV	Capodrise	1958	05	12	AV	via martinelli	98	58846	+39 0681 88021239
______6816______	gnIrid	CASTAGNA	M	Italia	AV	San Martino Valle Caudina	1958	05	12	AV	Vicolo Sue ellen	23	58846	+39 0681 88021239
______6817______	Teseo	CASTAGNA	M	Italia	AV	Canzano	1981	05	08	AV	vicolo sue ellen	98	58846	+39 140 46682129
______6818______	Kris	CASTAGNA	M	Italia	nNA	Canzano	1918	01	08	NA	Vicolo Sue ellen	95	58846	+39 672 6895300
______6819______	Kris	DI SALVO	M	Italia	NA	Napoli	1918		08	NA	Vicolo Sue ellen	95	54886	+39 62 0864140
______6820______	Kris	PEPE	F	Italia	NA	NaCpoli	1918	02	20	NA	Vicolo Sue ellen	58	58846	+39 62 0864140
______6821______	Kris	PARISc	F	Italia	NA	Cardito	1918	07	26	NA	vicolo dgnaelo	28	58846	+39 646 29727327
______6822______	Alberto	PARISI	F	Italia	NA	Cardito	1986	07		NA	vicolo d'angelo	28	23310	+39 197 77 8598
______6823______	Damiana	GRASSI	F	Italia	CE	Sessa Aurunca	1952	05	26	CE	Canale De Angepis	64	448975	+39 8204 93573671
______6825______	Ursula	GRASSI	M	Italia	NA	Sessa Aurunca	1983	07	26	NA		64	44895	+39 0040 91282760
______6826______	Ursula	CRIPPA	M	Italia		Sessa Aurunca	1981	02	26	NA	Audrey Cilff	64	44895	+39 902.967.7314x896
______6827______	Rosaria	CRIPPA		Italia	NA		1980	06	06	NA	audrey cliff	53	32262	+39 902.967.7314x896
______6828______	Alberto	PASINI	M	Italiae	NA	Forio	1969	12	11	NA	Viale Valengtini	51	57210	+39 6263 62050113
______6829______	Cirino	SPADA	M	Italia	NA	PontecagnanoRFaiano	1952	03	10	NA	viale valentini	51	57210	+39 0518 1730856
______6830______	Ethan	RICCI	F	Italia	AV	evAllino	1934	09	05	AV	Rotonda Loredana	85	95208	+39 603
______6831______	Tancredi	RICCI	F		SA	Scafati	1935	10	05	SA	rotonda loredana	34	04862	+39 4626 77178100
______6832______	Tancredi	RICCI	F	Italia	SA	Marcianise	1974	03	05	SA	Vicolo Bernardi	34	84802	+39 4626 77778100
______6833______	Mecren	GRECO	F	Italia	NA	Portici	1956	11	28	NA	stretto orsi	47	79086	+39 488 02739527
______6834______	Mecren	LAI		Italia	NA		1956	01	28	NA	Stretto Rossi	47	92131	+39 488 02739527
______6835______	Cirino	GRANDI	F	Italia	NA	San Giuseppe Vesuviano	1980	07	09	NA	Viale Mariani	38	98356	+39 075
______6836______	NoeQ	FURLAN	M	Italia	CE	Casagiove	1980	02	27	CE	Stretto Martino	71	98356	+39 259 19 70 4449
______6837______		FURLAN	M	Italia	CE	Battipaglia	1980	04	27	CE	Canale Coppola	71	98356	+39 184 89970422
______6838______	Germano	PICCOLI	M	Italia	CE	Battipaglia	1980	04	26	CE	coppola	71	98356	+39 184 9970422
______6839______	Romeo	GRASSO	M	Italia	BN	Cusano Mutri	1930	04	08	BN	Canale Luna	90	24197	+39 22 7261822
______6840______	Lucrezia	LOATELLI	M	Italia	BN	Cusano Mutri	1930	02	03	BN		90	2197	+39 22
______6841______	Egidio	BOSI	M	Italia	NA	Napoli	1930	05	11	NA	strada gianrccardo	80	67145	+39 7224 5274293
______6842______	Egidio	BONETTI	M		NA	Pollica	1930		10	NA	vicolo augusto	80	56111	+39 7224 1274293
______6843______	Jennifer		M	Italia	West David	West David	1930	01	11	West David	lopez villages	80	99457	447-659-8326x67208
______6844______	Fiorenzo	BRUNO	M	Italia	NA	Afragola	1961	12	19	NA	via ranieo	77	50801	+39 86 37163983
______6845______	Fiorenzo	BRUNO	F	Italia	NA	Afragola	1964	12	19	NA	Vicolo Grasso	88	80384	+39 988
______6846______	Xavier	BRUNO	F	Italia	NA	Afragola	1950	07	19	NA	vicslo grasso	88	80384	+39 123 6378006
______6847______	Lugii	CASAGRANDE		Italia	SA	Pagani	1970	12	05	SA	Incrocio Piras	97	47299	+39 683 99 74 1316
______6848______	Leonardo	CASAGRANDE	F	Italia	NA	Cardito	1971	12	05	NA	Canale Martini	97	94330	+39 762 1554988
______6849______	Leonardo	CASAGRANDE	F	Italia	NA	Pompei	1969		05	NA	Via Conti	58	37845	+39 37 27680334
______6850______	Pacifico	COLANGELO	M	Italai	AV	Montoro	1957	06	30	AV	via	76	545247	+39 72 5232450
______6851______	Domiziano	COLANGELO	F	Italia	NA	Montoro	1957	12	22	NA	via pellegrino	76		+39 72 5232450
______6852______	OreZste	PASQUINI	F	Italia	NA	CasoQia	1943	06	09	NA	Borgo Erminia	54	05173	+39 8887 4899061
______6853______	Oreste	VINCI	F	Italia	NA	Casoris	1943	03	11	NA	Vicolo Donaetlla	54	05173	+39 8887 4899061
______6854______	Piccarda	VINCI	M	Italia	SA	Casoria	1943	07	20	SA	rotonda villa	33	38572	+39 010 3430 3896
______6855______	Piccarda	FRANCHI	F	Italia	SA	Caoria	1979	05	20	SA	gioacchino	33	385727	+39 9212 98471429
______6856______	Cleopatra	FRANCHI	F		CE	Santa Maria Vico	1980	05	20	CE	Rotonda Gioacchino	33	53833	+39 309 12483788
______6857______	Emilia	FRANCHI	M	Italia	SA	Santa Maria a Vico	1979	05	20	SA	borgc oonte	33	85065	+39 512 02 97 9526
______6858______	Ola	SANTARELLI	M	Estonia	Urcborough	Urbborough	1924	07	23	Urbborough		93	71944	957.279.5874x374
______6859______	Jarno	RUSSO	M	Estonia	Urbborough	Urbborough		06	23	Urbborough	Incrocio Ferrari	17	71944	957.279.5874x374
______6860______	JarAo	RUSSO	M	Italia	NA	Urbborough	1924	01	23	NA	Stretto D'amico	17	08180	837 33176109
______6861______	Romeo	VECCHIO	F	Italia	MI	Urbborough	1924	01	02	MI	damico	17	00789
______6862______	Costanzo	VECCHIO	F	Italia	MI	Urbborough	1924	07	01	MI	viale rinaldi	23	82698	+39 26 9698613
______6863______	Michelke	VECCHIO	F	Italia	Mx	Urbbomough	1924	07	02	MI	Vicolo Giuliani	56	28698	739 26 9698613
______6864______	Michele	VECCHIO	F	Italia	MI	Giugliano in Campania	1923	09	08	MI	viale luce	85	28698	+39 8771 55564962
______6866______	Dnany	VECCHIO	F	Italia	MI	Giugliano in Campania	1924	04	07	MI	Via Ciro	85	28698	+39 8771 55564962
______6867______	Sesto	VECCHIO	F	Italia	NA	Portici	1923	06	19	NA	strada piersilvio	48		+39 281 54 12 0648
______6868______	Teseo	ORLANDO	F	Italia	MI	Basiglio	1924	06	26	MI	Canale Harry	48	64032	+39 281 54 12 0648
______6869______	Morgana	ORLANDO	F	Italia	MI	Basiglio	1924	06	24	MI	Canale HarrZy	34	814608	+39 2811 54 12 0648
______6870______	Zaccaria	ROMAGNOLI	F	Italia	TV	Mareno di Piave	1940	03	07	TV	strada italo	22	97481	+39 632 59928501
______6871______	Oetta	ROMAGNOLI	F	Italia	NA	Mareno di Piave	1935	04	07	NA	Stretto Fernando	21	97481
______6872______	Oretta	GIORkGI	F	Italia	NA	Mareno di oPiave		01		NA	fernando	21	97481	+39 632 59928501
______6873______	Oretta	MONACO		Paesi Bassi		Gees		02	20	NA	lizehof	50	97481	099 2921097
______6874______	Oretta	AL ROSA	F	Italia	NA	Qualiano	1935	01	22	NA	Viale Antimo	50	97481	+39 02 0408502
______6875______	Oretta	FESTA		Italia	NA	Salerno	1935	09	30	NA	Canale Nathan	69	82700	+39 86 78553422
______6876______	Oretta	IPPOLITO	F	Italia	NA	Napoli	1922	09	30	NA	Contrada Battaglia	77	21854	+39 86 78553422
______6878______	Guido	IPPOLITO	F	Italia	NA	Fasano	1940	09	11	NA	piazza marzio	96	21854
______6879______	Loretta	LENZI	M	Italia		Coriawo	1988	02	26	BA	Rotonda Luigi	81	32589	+39 474 14374285
______6880______	Carlo	LENZI	M	Itlaia	AV	Melito Irpino	1987	01	21	AV	stretto vitale	81	32589	+39 0506 66635192
______6881______	Noexl	LENZI	M	Italia	AV	Villaricca	1988	01	31	AV	Viale Erminia	81	32589	+39 0506 66635192
______6882______	Noel	FERRI	M	Italia	NA	Napoli	1970	01	02	NA		81	52215	+39 0506 66635192
______6883______	Noel	LOMWARDI	M	Italia	NA	Pompei	1955	01	31	NA	Borgo Caruso	96	98328	+39 0506 66635192
______6885______	Guendalina	PICCOLO	M	Italia	BZ	Bolzano	1955	07	04	BZ	via lazzaro	26	895239	+39 67 9167077
______6886______	Giacinta	PICCOLO	F	Italia	BZ	Sarno	1958	04	23	BZ	Via Lazzaro	42	89529	+39 4198 28130004
______6887______	Giacinta	GALASSO	F	Italia	r	Montecorvino Pugliano	1973	11	24	BZ	Viale FYrraro	42	89529	+39 4198 281230004
______6888______	Giacinta	CASTELLI	F	Italia	BZ	Teano	1954	06	27	BZ	Viale Ferraro	42	89529	+39 4198 28130004
______6889______	Giacinta	FERRARO	F	Italia	SA	Nocera Inferiore	1957	10	27	SA	rotonda donati	80	02177	+39 4198 28130004
______6890______	Costantino	FERRARO	F	Italia	SA	Nocera Inferiore	1949	02	30	SA	rotonda donati	80	94730	+39 098 2057029
______6892______	Amedeo	FERRORA	F	Italia	SA	apoli	1955	06	21	SA	Rotonda	80	44479	+39 9328 1090662
______6893______	Gianmaria	CAPASSO	M	Italia	SA	Roccapiemontqe	1973	03	03	SA	incrocio soriana	6	393012	+39 15076488
______6894______	Dimitri	CAPASSO	M	Italia	SA	Napoli	1949	04	03	SA	Incrocio Soriana	4	93012	+39 423 68059962
______6895______	GermaPo	CAPASSO	M	Italia	SA	Arzano	1949	03	27	SA	Incrocio Soriana	15		+39 423 68059962
______6896______	Mafredi	CAPASSO	M	Italia	CQ	Arzano	1949	01	02		soriana	35	54792	+39 423
______6897______	Silvano	CAPASSO	M	Italia	NA	Sant'Antimo	1950	11	02	NA	incrocio soriana	35	54792	+39 1428 7111493
______6898______	Ilario	RICCI	M	Italia	NA		1944	09	14	NA	incrocio soriana		48149	+39 1428 7111493
______6899______	Raoulv	PARISI	M	Italia	CE	Sant'Arpino	1967	07	11	CE	contrada barbieri	26	83118	+39 04 28141831
______6900______	aGAn	BIONDI	M	Italia	NA	Napoli	1953	06		NA	Stretto Testa	26	83118	04 28141831
______6901______	Moreno	BIONDI	M	Italia	CE	NaZpolL	1953	06	03	CE	Stretto Testa	26	09684	+39 769 3245641
______6902______	Diana	BIONDI	F	Italia	CE	Napoli	1983	06	03	CE	Stretto Testa	55	0384	+39 4819 8826567
______6903______	Diana	MORETTI	M	Italia	CE	Napoli	1928	02	03	CE	Stretto Testa	55	09685	+39 404 09 66 56318
______6904______	Diana	MORETTI	M	Italia	CE	Napoli	1979	01	04	CE	Rotonda Sanna	56	09684	+39 404 09 66 5631
______6905______	Eliziario	MORETTI	M	Italia	NA	Napoli	1937	02	03	NA	rotondasanna	56	09684	+39 13 08934582
______6906______	Eliziario	ANTONINI	M	Italia	N	Avella	1958	06	09	NA	Vitali	56	09684	+39 22372265
______6907______	Uxaldo	USAI	M	Italia	NA	Giugliano in Campania	1958	05	10	NA	Stretto Vitali	56	92896	+39 12 22372265
______6908______	Olo	USAI	M	Italia		Giugliano in		05	24	NA	StrettV oitali	85	69840	12 22372265
______6909______	Kociss	CASTIGLIONI	M	Italia	NA	Giugliano in	1962	08	19	NA	Stretto Vitali	85	69840	+39 12 22372265
______6910______	Kociss	MANZONI	M	Italia	SA	Giugliano in Campania	1952	07	19	SA	contraa albino	85	91775	+39 12 22372265
______7173______	Cristyn	LEONARDI	F	Italia	NA	Gragnano	1972	12	03	NA	vicolo benedettid	43	29623	+39 30 1291588
______7174______	Enzo	PISANI	M	Italic	BN	in Val Fortore	1984	11	02	BN	Incrocio Joseph	93	29455	+39 96 31129744
______7175______	Folco	DEROSA	F	Italia		IscWia	1977	03	18	NA	borg caruso	45	99757	+39 3522137
______7176______	Monia	MESSINA	M	Italia	NA	Sant'Anastasia	1966	04	16	NA	Stretto Palumbo	29	15321	+39 7383 19336686
______7177______	Clodovea	PINTO	F	Italia	NA	Pozzuoli	1948	10	11	NA	Canale	23	92298	+39 592 20407105
______7178______	Olo	MAROTTA	M	Italia	CE	Piedimonte Matese	1940	03	15	CE	borgo jacopo	54	31951	+39 3908 77852448
______7179______	Fabio	MORONI		Italia	NA	Acerra	1968	09	27	NA	Borgo Odino	85	57190	+39 375 40 36 7596
______7180______	Alberto	LONGO	M		NA	Afragola	1983	12	08	NA	Viale Mazza	72	59640	+39 43221 38 4289
______7181______	Sue ellen			Italia	N	Caivano	1960	07	13	NA	Piazza Cosetta	73	26478	+39 14 65350259
______7182______		GIULIANI	F	Italia	NA	Napoli	1966	08	19	NA	Incrocio Sue ellen	51	16732	+39 1703 9805534
______7183______	Timoteo	VILLANI		Italia	SA	Siano	1965	04	26	SA	Contrada Pagano	36	28894	+39 2553 34841016
______7184______	Eloi	ALESSI	M	Italia		Napoli	1959	09	20	NA	Canale Alighieri	38	27343	+39 5 27940912
______7185______	Vera	ROSSO	M	Italia	SA	Castellabate	1962	07	26	SA	strada biabnco	48	00905
______7187______	Anthony	ESPOSITO	M	Egitto	Cookhaven	Cookhaven		11	18	Cookhaven	Steven Branch	48	59939	854-888-6012
______7188______	Armando	ROMANO	M	Italia	SA	Castellabate	1966	07	07	SA	jabukovaP	50	12661	+39 20 5844390
______7189______	Ivonne		F	Italia	NA	Lettere	1943	06	18	NA	Viale Palmieri	19	88230	+39 79 99521283
______7190______	Ian	PERROTTA	F	Italia	SA	Nocera Inferiore	1976	09	25	SA	incrocio folco	95	71641	+39 682 9746387
______7191______	Siro	VILLANI	F	Italia	NA		1986	02	24	NA	Contrada Brabieri	37	50357	+39 417 48204492
______7192______	Enzo				NA	Napoli	1958	03	27	NA	Canale De Angelis	20	72623	+39 471 79435831
______7193______	Ian	RINALDI	M	Italia	AV	Avellino	1973	06	15	AV	Canale Costantini	89		+39 170 01123728
______7194______	Filomena	BRAMBILLA	M	Italia	NA	Napoli	1950	01	18	NA		50	76082	+39 191 4076426
______7195______	iEttore	DI DOMENICO	M	Italia	NA		1970	12	22	NA		52	22451	+39 5890771
______7196______	Urico	DE MARTINO	F	Italia	NA	Napoli	1967	08	17	NA	Canale Gianmarco	82	70077	+39 464 41 89 2777
______7198______	Evita	GIANNINI	F	Italia	SA	Roccapiemonte	1973	05	11	SA	Viale Barone	54	30753	+39 345 16121530
______7199______	Anonio	SANTORO	F	Italia	CE	San Marcellino	1984	10	28	CE	Via Cassiopea	13	94086	+39 8036 05698772
______7200______	Carmela	DURANTE	M	Italia	MI	Vimodrnoe		11	29	MI	Stretto Ferrara	15	79454	+39 7362 4589425
______7201______	Lauro	ANELLI	M	Italia	RN	Morciano di Romagna	1945	02	06		via danuta	36	51266	+39 61958622
______7202______	Enzo	ROCCO	M	Italia	SA	Eboli	1975	11	22	SA		91	44867	+39 494 63398414
______7203______	Raniero	MONTELEONE	M	Italia	CE	Casaluce	1971	10	24	CE	Vicolo Battaglia	50	91597	+39 26 08576465
______7204______	Eustachio	LORENZI	M	Italia	SA	Siano	1950	06	09	SA	contrada briva	6		+39 992 8 55 3125
______7205______	Ausonio	RICCI	F	ItaliaV	CE	Arevsa	1974	10	27	CE	Borgo Ferrari	86	31567	+39 67 94926658
______7207______	Folco	GRAZIANI	M	Italia	CE	Marcianise	1953	02	14	CE	Contrada Giuliani	93	61469	+39 80 48767592
______7209______	Ursula	DI LORENZO	M	Italia	NA	raMano di Napoli	1965	01		NA	Strada Anselmo	7	08246	+39 971 6343467
______7210______	Imogen		F	Nuova zelanda	McGrathside	McGrathside	1937	10	26	McGrathside	Simpson Range Road	81	87822	924 2831
______7211______	Italo		M	Italia	BO	Monzuno	1944	02	06	BO	Incrocio LambeGto	7	90607	+39 912 05869756
______7212______	Lucia	MAGGI	M	Italia	NA	Pomigliano d'Arco	1929	02	07	NA	Canale Sue ellen	27	96880	+39 426 88916848
______7213______	Vienna	FUSCO	F	Italia	BN	Beneventio	1972	07	22	BN	Rotonda Milani	83	04820	+39 00
______7214______	Samira	FANELLI	F	Italia	BN	Pontelandolfo	1940	04	18	BN	incrocio lino	66	09026	+39 53 6039497
______7215______	Boris	BONGIOVANNI	F	Italia	NA	Mugnano di Napoli	1962	12	03	NA	piazza orfeo	15	78118	+39 355 2973342
______7216______	Daniel	PALLADINO	M	Francia	Bailly	Bailly	1946	03	20	Bailly	avenue de Barre	49	756006	+33 1 70 38 56 88
______7217______	Matilde	ESPOSITO		Italia	NA	Napoli	2006	10	05	NA	Rotonda Bellini	49	18092	+39 16 62386142
______7218______	Giancarlo	COLETTA	M	Italia	NA	Quartl	1960	09	25	NA	Via		73976	+39 49998926
______7219______	Emanuel		F	Italia	NA	Napoli	1954	01	12	NA	piazza etan	65	94267	+39 650 94354487
______7220______	Gianleonardo	SILESTRI	M	Italia	AV	Mirabella EclanM	1972	10	10	AV	Viale Diana	13	37289	+39 1598 8243100
______7222______	Siro	DONATO	F	Italia	NA	Portici	1959	09	29	NA	Stretto Ferraro	86	65055	+39 5259 42371472
______7223______	Lorenzo	MATTEI	F	Italia	NA	Napoli	1958	06	21	NA	Rotonda Ileana	84	11679	+39 66 1867602
______7224______	Arduino	DI DONATO	F	Italia	NA	Napoli	1954	08	14	NA	Viale Piras	77	67492	+39 9370 74764094
______7225______	Costantino	DI PALMA	M	Italia	NH	Pollena Trocchia	1971	11	24	NA	rotonda	22	6493	+39 55 41180953
______7226______	Deborah	MARCHINI	F	Egitto	Melaniebury	Melaniebury	1964	09	26	Melaniebury	Terrace	2	36311	(841)079-9649x94188
______7227______	Amedeo	TORRISI	M	Italia	SUT	Vallermosa	1941	03	24	SU	Rotonda Damicro	75	32236	+39 91 5764478
______7228______	Fabio	ANELLI	M	Itlia	NA	Napoli	1952	06	28	NA	piazza russo	28	71341	+39 231 8496917
______7229______	Mariapia	AFSANO	M	Italia		Lodi Vecchio	1987	02	26	LO	Stretto Pellegrino	99	62205	+39 331 99905605
______7230______	Isabel	PIRAS	F	Italia	CE	Villa di Briano	1963	09	23	CE	Strada Ferraro	60	78511
______7232______	Elga	RICCIO	M	Italia	NA	San Giorgio a Cremano	1949	01	09	NA	via ferri	66	0897	049 4942111
______7233______	Artemide	BRUNELLI	M	Italia	NAI	Pozzuoli	1949	06	03	NA	Piazza Bellini	23	039104	+39 013 1015157
______7234______	Edvige	PELLEGRINI	F	Italia	CE	Mondragonqe	1937	06	19	CE	viale dangelo	55	22803	+39 438 01900234
______7235______	Albino	LEONE	M	Italia	BN	Guardia Sanframondi	1977	01	12	BN	Incrocio Patrizio	19	83214	+39 087 28 64 3647
______7236______	Damiana	ANTONINI	F	Italia	SA	Ragello	1949	03	07	SA	via costantini	1	89625	+39 081 95 91 5237
______7237______	Audenico	CONTI	M	Italia	CE	San Nicola la Strada	1972	12	18	CE	Piazza Antimo	53	63013	+39 957 67 92 8940
______7238______	Mirco	COSTANTINI	F			Piana di Monte Verna	1944	08	01		Viale Milani	8	98049	+39 991 60 86 1608
______7239______	Zaccaria	VECCHI	F	Italia	NA	Torre Annunziata	1937	10	18	NA	roBgo Tazio	65	56850	+39 46 7606519
______7241______	fiuliano	MORETTI	M	Italia	SA	Aceno	1993	05	29	SA	vicolo jack	50	44618	+39 35 8475573
______7243______	Anselmo	MAZZA	F	Italia	BN	Montesarchio	1949	01	05	BN	canale ricci	2	44207	+39 893 3677400
______7244______	Thea	BENVENUTI	M		NA	Pompei	1916	11	10	NA	incrocio montanari	53	76564	+39 422 1231121
______7245______	Artes	GATTO	F	Italia	CE	Sessa Aurunca	1931	03	12	CE	contrada quarto	83	01739	528 3773569
______7246______	Valdo	ROMEO	M	Italia	CE	Aversa	1979	09	08	CE	rotonda ferri	81	01245	+39 5237 6682225
______7247______		STELLA	F	Canada	Lake Theresa	Lake Theresa		01	23	Lake Theresa	kimberly union	50	50934	632-640-7773
______7248______	Stina	VENTURA	M	Danimarca	Frandsenbury	Frandsenbury	1964	02	11	Frandsenbury	Passage	84	47582	01102785306
______7250______	Emilia	MARTINI	M	Italia	RM	Roma	1958	03	18	RM	Marini	51	04644	+39 48 45730693
______7251______	Gabriele	BERTINI	M	Italia	CE	Aversa	1967	01	17	CE	Incrocio Sesto	37		+39 6161 7400473
______7252______	Lamberto	TREVISAN	M	Italia	NA		1937	08	08	NA	VicoloPEriberto	24	45406	+39 982 53084286
______7253______	Mieetta	LONGO	M	Italia	SA	Maiori	1956	05	23	SA	Rotonda Bruno	59	19725	+39 6889 80691941
______7254______	Fabiano	GUERRA	F	Italia	NA	Giugliano in CQampania	1941	11	11	NA	piazza armando	33	65647	+39 774 23024858
______7255______	Demian	PALMISANO	F	Italia	RI	Stimgiliano	1967	05	02	RI	stretto pellegrini	22	24083	+39 0462 8325855
______7256______	Lamberto	MORELLO	M		NA	Napoli	1954	11	28	NA	Canale Concetta	56	78082	+39 567 75 01 7705
______7257______	Alessio	DI MARCO	F	Italia	NA	Castellammare di Stabia	1973	03	21	NA	Rotonda Dylan	49	85026	+39 63 9602569
______7258______	EmaYnuel	SACCHETTI	M	Italia	NA	Cicciano	1949	02	26	NA	stretto ethan	20	93670	+3 763 13 97 0735
______7259______	Ariel	DI PIETRO	M	Italia	BN	San BartoloSeo in Galdo	1959	12	10	BN	Contrada Ivano	31	68435	+39 87 7090207
______7260______	Armando	CARLUCCI	M	Italia		San Marzano sul Sarno	1941	08	28	SA	piazza guendalina	3	20338	+39 3813 3324117
______7261______	Jonnaes	MAGRI	F	Italia	CE	Caserta	1959	09	23	CE	Vicolo Ivnne	35	78423	+39 161 3261253
______7262______	Gaetano		M	Italia	NA	Ottaviano	1965	09	19	NA	Borgo Noah	96		+39 12 7433093
______7263______	Miriam	MEREU	M	Italia	NA	Napoli	1945	12	27	NA	Strada Bellini	14	92505	+39 226 1262618
______7264______	Adriano	BERTINI	M	Italia	CE	Caserta	1993	01	13		stretto dangelo	84	93899	+39 1304 29708300
______7265______	Prisca	MARCHINI	F	Italia	NA	NapRli	1971	04	21	NA	stretto leone	4	97797	+39 454 15 94 422
______7266______	Arcibaldo	STEFANI	F	Italia	CE	San	1956	11	02	CE	Borgo Sabatino	1	47493	+39 7369864
______7267______	Felicia	RIZZO	M	Italia	NA	Mugnano di Napoli	1965	07	19	NA	Via	76	43365	+39 199 1810669
______7268______	Joseph	CONTI	F	Italia	SA	Nocera Inferiore	1956	05	30	SA	orfeo	44	47485	+39 571 53 97 8656
______7269______		DIMAIO		Italia	PD	Piove di Sacco	1950	10	08	PD	Via Alessio	95	08590	+39 348 20 24 6389
______7270______	Malvina	FERRI	F		Fabialand	Fabialand	1985	05	13	Fabialand	lcghtsz	83	71862
______7271______	Odino	GRASSO	M	ItaBlia	NA	eMlito di Napoli	1995	05	14	NA	Piazza Folco	17	05152	+39 50 24776214
______7272______	Baldaspsarre	ALBANESE	M	Italia	NA	Meta	1986	09	01	NA	Vicolo Mauro	61	4802	+39 5174 93190501
______7273______	Alighieri	MORELLO	F	Italia	BN	Castelpoto	1950	04	14	BN	via galli	47	63896	+39 51 37903003
______7274______	Osea	PIVA	M	Italia	SA	Nocera Inferiore	1945	11	15	SA	Canale Marcella	46	19032	+39 2366 1287686
______7275______	Joseph	FELICI	M	Italia	NA	Nola	1941	12	18	NA	Borgo Abracmo	28	17280	+39 5303 0060989
______7276______	Carmela	MARCONI	M	Italia	TO	Torino	1994	08	06	TO	Canale Bajttaglia	18	00036	+39 93 6429586
______7277______	Ivonne	SABATINI	M	Italia	SA		1994	09	10	SA	Piazza saBile	29	35274	+39 001775087596
______7278______	Xavier	FARINA	F		NA	Ercolano	1967	11	07	NA	Vicolo De Angelis	22	13762
______7279______	Sirio	PEyEGO	M	Italia	SA	Pagani	1948	07	31	SA		50	91118	+39 9963 3916809
______7280______		BERETTA	F	Italia	NA	Afragola	1950	10	26	NA	vicolo rossi	35	09815	+39 890 18 76 1723
______7281______	Amedeo	MUSUMECI	M	Italia	NA	Melito di Napoli	1972	01	05	NA	Incrocio Demian	41	23601	+39 295 16260783
______7282______	Giacinto	PANDOLFI	F	Italia	NA	Casoria	1973	12	24	NA	Vicolo FiorentinoN	97	57520	+39 16 7990202
______7283______	Odone	GROSSO	M	Italia	NA	Vico Equense	1972	07	19		Piazza Ubaldo	74	43655	+39 0429 8370336
______7284______	Gerlando	GIANNINI	F	Italia	NA	Casalnuovo di Napoli	1951	11	12	NA	strada sasht	61	34761	+39 1868 44642402
______7285______	Bacchisio	RICCI	M	ItaSlia	NA	Quarto	1954	09	15	NA	via loris	26	64758
______7286______	Joel	D'ANGELO	F	Italia	NA	San Giorgio a	1950		13	NA	Contwrada Ferri	36	96735	+39 922 52871095
______7287______	Ferdinando	COLOMBO	F	Italia	NA	Trecase	1960	03		NA	rotonda furio	13	32248	+39 715 01856594
______7288______		BIANCHI	F	Italia	NA	Napli	1943	06	14	NA	Vicolo Barone	17	70496	+39 90 2487440
______7289______	Teseo	LANZA	M	Italia	CE	Trentola Ducenta	1959	08	14	CE	via ruggiero	36	219283	+39 07 1217204
______7290______	Giacinto	MORANDI	M	Italia	CE	Trentola Ducenta	1981	02	14	CE	Viale Nestore	7	92602	+39 8135 6578086
______7293______	Bernardo	PINNA	F	Italia	LU	Camporgiano	1929	12	16	LU	borg italo	42	75052	+39 57 9060251
______7294______	Xavier	MARTINELLI	M	Italia	BN	Pesco Sannita	1928	08	21	BN	Rotonda Loetta	36	88965	+39 27 18839418
______7295______	Loris	SAVINO	F	Italia	CE	San Nicola la Strada	1957	09	28	CE	vicolo audenico	48	22581	+39 14034596
______7296______	Rosaria	ANGELINI	F	Italia	NA	Casamarciano	1954	06	27	NA	Via Giobbe	8	98692	+39 99 1639335
______7297______	Noemi	BARBIERI	F	Italia	PT	Pieve a Nievole	1987	05	30	PT	Incrocio	18	41256	+39 4161 49751107
______7298______	Gregorio	LOMBARDO	M	Italia	NA	Arzano	1940	07	09	NA	Rotonda Tazio	99	49313	+39 733 40 10 9738
______7299______	Mecren	BEVILACQUA	M	Italia	ZCE		1995	11	14	CE		68	07938	+39 1106
______7300______	Fiorentino	PUCCI	F	Italia	SA	Scafati	1964	10	14	SA	Sirio	71	25081	+39 0728498
______7301______	Anselmo	MELE	F	Italia	NA	Casoria	1981		11	NA	Via Sarita	72	75867	+39 097 44 02 4748
______7302______	Germano	MATTIOLI	M	Italia	NA	Boscoreale	1958	07	24	NA	Viale Caruso	6	38659	+39 52 45534021
______7303______	Arturo	GORI	F	Italia	NA	Castellammare di Stabia	1974	08	08		contrada ione	78	23209	+39 3677 7031246
______7304______	Michelle	ANGELI	F	Australia	South Laurenchester	South Laurenchester	1920		25	South Laurenchester	tiffany tarn	57	37359	(03) 0363 2940
______7305______		ANGELINI	M	Italia	NA	Nola	1979	10	19	NA	Borgo GaetZno	43	92818	+39 644 481514
______7306______	Yago	STEFANI	M	Italia	NA	Gragnano	1977	09	26	NA	viale gatti	3	49149	+39 3325 13587935
______7307______	Fulvio	PALAZZO	M	Italia	CE	Gioia Sannitica	1992	10	14	CE	Stretto Augusto	60	88180
______7309______	Fatima	BIAGINI	F	Italia	CE	Caserta		08	05	CE	Strada De Santis	75	01534	+39 0016 07776416
______7310______	Sarita	D'ALESSANDRO	M	Italia	VE	Venezia		09	08	VE		41	82947	+39 6457 08758234
______7311______	Amos	LEDUCA	F	Italia	NA	Napoli	1942	03	13		Viale Maristella	13	67199	+39 346 33702016
______7312______	Anselmo	ZANINI	F	Italia	CE	Villa di Brdano	1939	12		CE	piazza valentnii	47	39902	+39 790 6594784
______7313______	Ippolito	ROMANO	F	Italia	CE		1950	07	20	CE	Via Sabatino	93	35542	+39 693 33 65 1391
______7314______	Yago	MEROTjI	M	Italia	NA	Giugliano in Campania	1976	07	12	NA	stretto conte	13	07474	+39 581 4192533
______7315______	Ciro	VALERI	F	Italia	SA	San Valentino Torio	1960	04	25	SA	Borgo Fabiano	22	09105	+39 8765 4087827
______7316______	Amos	MAZZOLA	M	Italia	NA	Marano di Napoli	1977	01	26	NA	Canale uEsebio	44	16414	566 68576243
______7317______	Adriano	BASILE	M	Italia	CE		1962	01	25	CE	Rotonda Colombo	93	07543	+39 412 4482071
______7318______	Eliv	LOMBARDO	M	Croazia	Pazin	Pazin	1980	04	16	Pazin	Zamenhofova	20	11107	022 046 617
______7319______	Fatima	TRAVERSO	M	Italia	SA	Felitto	1962	12	20	SA	Stretto Renzo	99	71010	+39 8249 14239315
______7320______	Lisa	FRANCHINI	F	Italia	NA	Qualiano	1972	06	27	NA	Canale Bianchi	25		184 70917803
______7321______	Maruska	MARCHINI	M	Italia	AV	Pago del Vallo di Lauro	1971	08		AV	stretto caruso	31	13092	+39 508 652 17 5324
______7322______	Ursula	DI BELLA	M	Italia	CE	Maddalni	1935	10	24	CE		86	90945	+39 4660 9144548
______7323______	Fatima	ANGELINI	F	Italia	BN	San Marco dei Cavoti	1941	02	22	BN	piazza	58	51112	0860 3622206
______7324______	Fiorenzo	MARIANI	M	Italia		Eboli	1961	01	09	SA	Via	91	66816	+39 42 4217740
______7325______	Avide	ZANELLA	M		CE	MaddalonNi	1956	10	27	CE	Borgo Joey	66	45794	+39 9292 2739798
______7326______	Thomas	FLORIS	F	Egitto	Brownmouth	Brownmouth	1992	07	14	Brownmouth	Reese Curve	3	15376	001-733-735-1276
______7327______	Tosca	PALERMO	M	Italia	FI	Reggello		05	24		Viale Gtti	19	52458	+39 198 25882965
______7328______	Germano	CASTIGLIONE	F		CEe	Marcianise	1954	01	24	CE	contrada basile	87	51987	+39 10 8078698
______7329______	Odone	BASSO	F	Italia	PD	Cittadella	1972	07	14	PD	viale pellegrini	37	55272	+39 2379 6881022
______7330______	Baldassarre	LA ROCCA	M	Italia	CE	aCsagiove	1953	04	06	CE	via Birco	71	44585	+39 353 65 86 1780
______7331______	Gerlando	CONSOLI	M	Italia	NA	Sant'Anastaia	1992	01	31	NA	Rotonda Selvaggia	1	86784	+39 74 09071553
______7332______	Ver	COLOMBO	F	Italia	CE	Santa a Vico	1950	11	10	CE	Strada Benedetti	3	40125	+39 313 19074942
______7333______	Elga	QUAGLIA	F	Itali	NA	Pompei	1953	09	25	NA	vicolo d'angelo	94	77380	+39 06 9482632
______7334______	Audenico	MURA	F	Italia	SA	Salerno	1970	06	26	SA	Viale soRsi	51	65698	+39 055 12996958
______7335______	Eriberto	LEONE	M	Italia	SA	Battipagail	1967	03	08	SA	piazza marini	19	435955	+39 2946 8508893
______7336______	Pericle	RICCI	M	Italia	NA	Nopali	1950	10	20	NA	Canale Serra	2	15789	+39 889 31 77 0033
______7337______	Giorgio	AMATO	M	Italia	NA	Arzano	1960	02	22	NA	ViaL Teseo	42	825738	+39 2080759899
______7338______	Andrea	DE MARTINO	F	Spagna	Pntevedra	Pontevedra	1959	02	03	Pontevedra	Plaza Eugenia Haro	97	63616	+34515 43 76 95
______7339______	Rosaria	PEPE	M	Italia	MI	Milano	1960	10	06	MI	Incrocio Lidia			+739 275 5549114
______7340______	Thea	VINCI	M	Italia		Salerno	1986		29	SA		47	01539	+39 7751 2335461
______7341______	Tristano	D'URSO	M	Italia	CT	Adrano	1964	02	20	CT	strada gallo	26	33770	+39 216 4546438
______7342______	Lidisa	GRASSO	F	ItaBia	NA	Napoli	1973	10	14	NA	via miriana	10	8058	+39 831 34177 3380
______7343______	Fernando	VALERIO	M	Italia	SA	Castel San GFiorgio	1966	06	27	SA	piazza danXny		03876	+39 957 84847949
______7344______	Vegard	LUONGO	M	Norvegia	Dahl	Dahl	1960	07	20	Dahl	Moenholtet	98	14697	45321179
______7345______	Ippolito	ZACCARIA	M	Italia	CE	Alvignano	1983	08	04	CE	contrada marchetti	65	85702	+39 480 3616183
______7346______	Augusto	MONTI	M	Italia	NA	Ischia	1924	09	01	NA	Vicolo Fabbri	62	75842	+39 1236032
______7347______	Oretta	FIOR	M	Italia	CE	Caserta	1961	10	02		palmieri	52	96822	+39 903 80375469
______7348______	Graziano	COPPOLA	M	Italia	NA	Pozzuoli	1991	03	06	NA	borgo marino	74	37347	+39 948 07824682
______7349______	Folco	PALLADINO	F	Italia	NA	Annunziata	1940	02	19	NA	rotonda ferrari	85	40158	+39 7410 99802139
______7350______	Matteo	MORI	F	Italia	NA	Pozzuilo	1960	10	11	NA	Canale Sorrentino	41	92871	+39 419 69 70 2231
______7351______	Htceor	SACCHI	M	Italia	AV	Mirabella Eclano	1947	03	22	AV		51	14328	+39 796 8354408
______7352______	Gianantonio	SPINELLI	F	Italia	SA	Salento	1922	12	11	SA	vicolo greco	80	33499	+39 8702 38018326
______7353______	Richard	VELLA	M	Nuova zelanda	McIntoshingsmouth	McIntoshingsmouth	1956	02	10	McIntoshingsmouth	Miller Corner	72	23129	(020) 602F2326
______7354______	Sue ellen	BERTOLI	M	Italia	AL	Alessandria	1969	07	14	AL	Vicolo Rocco	90	86168	+39 04 49011564
______7355______	Alighieri	GNAININI	F	Italia	LE	Ugento	1973	03	21	LE	Borgo Montanari	62	28945	+39 969 51 35 7056
______7357______	Ulrico	NIGRO		Italia	NA	Afragola	1954	06	01	NA	viale fontana	84	13750	+39 4603 7975571
______7358______	Arcibaldo	MORI	F	Italia	NA	Napoli	1957	05	10	NA	Viale Mariani	71	88025	+39 25 7777850
______7359______		RICCARDI	M	Italia	NA	Napoli	1923	06	31	NA	Contrada Giordano	40	48423	+39 16 0080787
______7360______		PECORARO	F	Italia	NA	Napoli	1979	08	15	NA	rotonda mercedes	75	35013	+39 82 8988603
______7361______	MarinCo	MORI	M	Italia	NA	Marano di Napoli	1970	04	18	NA	Giacinto	70		+39 61 6791927
______7362______	Omar	BRUNI	M	Italia	NA	Afragola	2005	02	26	NA	Piazza Nick	14	53899	+39 6468
______7363______	Harry	FABBRI	M	Italia	NA	Bacoli	1923		20	NA	Borgo Rita	32	17344	+39 5495 1816593
______7364______	Vienna	REALE	M	Italia	CE	Trentola Ducenta	1956	10	02	CE	Viale Martinelli	42	89398	+39 82 46545631
______7365______	Aroldo	VACCA	M	Italia	NA	Nalopi	1943	09	19	NA	Stretto Amedeo	44	56293	+39 9190 0899421
______7367______	Emilia	DE MARIA	F		NA	Najpoli	1966	02	27	NA	borgo	28	66949	723 4528839
______7368______	Alighieri	SANTONI	F	Italia	NA	Portici	1966	12	27	NA	rotonda morelli	65	15195	+39 92 01615326
______7369______	Oretta	NIGRO	F	ItaaiZ	NA	Palma Campania	1994	04	04	NA	Contrada Emidio	8	04193	+39 3312 34909341
______7370______	Demis	ROSSI	F	Italia	NA	Napoli	1969	09	02	NA	stretto serra	13	35875	+39 9366 8919025
______7371______	Arturo	MARELLI	F	Italia	NA	Ottaviano	1960	03	22	NA	borgo evita	88	75589	+39 786 88 89 1982
______7372______	Pacifico	DURANTE	F	Italia	NA	Napoil	1944	05	21	NA	Strada Mariani	58	22121	+39 6011 98662434
______7373______			M	Italia	RA	Lugo	1983	01		RA	Piazza Marino	92	47530	+39 291 9984920
______7374______	FatimaC	MORO		Italia	BN	Benevento	1980	05	02	BN	Strada Borolo	92	70934	+39 471 6658772
______7375______	Carlo	GAROFALO	F	Italia	NA	Piano di Sorrento	1964	09	23	NA	Viale Rosaria	43	3361	+39 114 91 27 5807
______7376______	Cassiopea	AMATO	M	Italia	NA		1945	09	04	NA	contrada sartori	67	15654	+39 06 2601858
______7377______	Joseph	ADAMI	M	Italia	CE	Orta di Atella	1961	05	09	CE	Borgo Anastasio		02396	+39 36702392
______7378______	Mirko	ROMEO	F	Italia	CE	Caserta	1975	03	19		strada orlando	85	24836	+39 49 3647008
______7379______	Loris	DE STEFANO	F	Italia	AV	Grottolella	1961	03	07	AV	Giordano	59	44298	+39 254 06 27 5905
______7381______	LiTa	RUGGERI	M		CE	Caserta	1960	07	25	CE	Contrada Galli	33	42503	+39 9218 70989161
______7382______	Brigitta	IORIO	M	Italia	CE	Maddaloni	1944	02	05	CE	Contrada Martinelli	74	44244	+39 161 90 2833
______7383______	Marcella	MATTIOLI	F	Italia	NA	Napoli	1961	05	11	NA	stIetto giuliani	74	97373	+39 081 23 17 8986
______7384______	Graziano	DI MARCO	F	Italia	SA	Salerno	1952	01	20	SA	vicolo lauro	91	99474	+39 12 8101022
______7385______	xiuhlio	VITALI		Italia	CE	Pietravairano	1971	03	04	CE	Viale Ursula	28	11220	+39 89 86631868
______7386______	MiahceU		M	Italia	NA	Quarto	1916	05	21	NA		59	49077	+39 8093 93546457
______7387______	Alberto	USAI	F	Italia	SA	Sarno	1970	01	21	SA	Ulrico	94	63587	+39 5558 99004377
______7388______	Eufemia	TOSI	F	Italia	NA	Torre del Greco	1969	01	07	NA	Strada Sorrentino	97	82315	+39 28 222745
______7389______	Terzo	DELFINO	M	Italia	NA	Terzigno	1928	03	30	NA	rotonda eustachio	34	88809	+39 5315 76632321
______7390______	Elsa	VILLANI	F	Italia	NA	Napoli	1953	04	21	NA	piazza violante	96	08708	+39 575 32 09 3717
______7391______		ANTONUCCI	F	Italia	NAH	Napoli	1960	08	03	NA	rotonda d'amicon	17	49366	+39 05 90280909
______7392______	Mecren	MELONI	M	Italia	NA	Napoli	1968	11	04	NA	Via Ausonio	59	17182	+39 7054 33374348
______7393______		VERDE		Italia	CE	Teverola	1982	05	22	CE	Strada IleanaV	14	94653	23 1077110
______7394______	Vinicio	CAPPELLI	M	Italia	NA	Napoli	1975	02	03	NA	Viale Romeo	45	96766	+39 653 51 88 1449
______7395______	Concetta	BALDINI	M	Italia	NA	aCivano		09	13	NA	Strada Valdo	88	89102	+39 273 6131909
______7396______	Marino	GRECO	M	Italia	NA	Torre Annunziata	1951	10		NA	viale amedeo	72	22662	+39 007 4957885
______7397______	Rodolfo	CASADEI		Italia	CE	Caserta	1947	06	20	CE	strada silvano	70	82459	+39 52 44819747
______7398______	Amerigo	RUSSO	M	Italia	PZ	PotenzaM	1983	12	24	PZ	rotonda colombo	37	36563	+39 67 9049531
______7399______	Ivonne	COSTA	F	Italia	NA	Camposano	1947	05	14	NA	canale ruggiero	81	04826	+39 86 0340425
______7400______	Giuliano	FEDERICI	F	Italia	SA	San Giovanni a Piro	1974	01	21	SA	Borgo Sabatino	94	923346	+39 76 10916414
______7401______	Moreno	ALBANESE	F	Italia	NA	Poggiomarino	1964	07	29	NA	Via Ricci	88	30219	+39 726 4720895
______7402______	Audenico	ORLANDI	F	Italia	VE	Jesolo	1951	02	21	VE	Via Ferrara	1	03761
______7403______	Fulvio	MAZZA	M	Italia	NA	Nola	1954	05	15	NA		54	36816	+39 069 12441974
______7404______	Nayade	MARCHETTI	F	Italia	CE	Aversa	1957	12	25	CE	vicolo martini	81	63194	+39 953 1421165
______7406______	Ulrico	CALVI	M	Italia	NA		1961	10	30	NA	Via De Santis		34621	+39 8851780
______7407______	Walter	RICI	F	Italia	NA		1964	08	08	NA	Borgo Orfeo	31	34567	+39 775 90 56 1155
______7408______	Davis	FERRARA	F	Italia	SA	Salerno	1954	10	02	SA	Battagli	55	21565	+39 108 9767637
______7409______	Nunzia	MANCINELLI	F	Italia	NA	Casandrino	1917	11	22	NA	via donatella	8	59669	+39 9481 55554496
______7410______	Nathan	LAMBERTI	M	Italia	SA	Angri	1943	01	14			44	88141	+39 56 5711166
______7411______	Mariano	BATTISTINI	F	Italia	NA	Pomiglinao d'Arco	1939	06	19		Viale	41	7352	+39 59 9379792
______7412______	Artemide	MONTANARI	F	Italia	NA	Crispano	2003	05	26	NA	Canale Doriana	64	40467	+39 857 0553764
______7413______	Rosalba	CATANIA	F	Italia	NA	Napoli	1968	04	02	NA	Borgo Tosca	11	88039	+39 10 96435115
______7415______	Mariano	ROSSI	M	Italia	AV	Bisaccia	1961	02	10	AV	incrocio elsa	41	69489	+39 47 1846016
______7416______	Lauroe	COPPOLA	M	Italias	CE	San Marcellino	1944	04	19	CE	incrocio marino	63	65003	+39 0290 03236704
______7417______	Lgiui	DI MAIO	F	Italia	SA	Pagani	2001	12	11	SA	viale barone	49	69727	+39 13 0990771
______7418______	Donatella	ROSATI	M	Italia	NA		1976	12	03	NA	strada conti	6	06021	+39 71 00957010
______7419______	Azue	CASSANO	M	Italia	NA	Volla	1949	08	25	NA	viale derosa	51	91320	+39 841 86 12 2350
______7420______	Ryan	PERRONE	M	Paesi Bassi	Uffelte		1959	10	16		Twanbaan	2	26893	020 7512538
______7421______	Harry	ABATE	F	Italia	NA	Caivano	1943	11	20	NA	Canale	23	08112	+39 1451 4166915
______7422______	Gregorio	BOTTI	F	Italia	NA	Napoli		12	10	NA	Via Battaglia	70	15053	+39 1307 1267569
______7423______	Danny	FEDELI	M	Italia	CE	Portico di Caserta	1984	11	14	CE	Viale Rodolfo	6
______7424______	NayaLde	MARCHEKINI	M	Italia	NA	Giugliano in Campania	1955	08	23	NA	Via Gentile	61	524161
______7425______	Michael	AMATO	F	Italia	TO	Torino	1972	10	19	TO	Viale Vitalba	61	68890	+39 830 17246053
______7427______	Lauren	TOSI	F	Egitto	South Sarah	South Sarah	1963	06	28		michael shoals	61	44787	+1-097-705-9840x3020
______7428______	Audenico	BERARDI	M	Italia	PI	Pisy	1949	06	07	PI	canale romano	84	28698	+39 61 73894458
______7429______	Gelsomina	PUGLIESE	F	Italia	CE		1978	07	29	CE	borgo rinaldi	94	50309	+39 68 55682352
______7430______	Quarto		F	Italia	NA	Casamarciano	1936	12	13	NA		1		+39 49 9391093
______7431______	Patrizio	SANFILIPPo		Italia	NA	Cicciano	1954	12	18	NA	Rotonda Ione	46	30862	+39 940 06 72 9729
______7432______	Erminio	GIORDANO	F	Italia	SA	Eboli	1985	10		SA	Via Pericle	55		+39 3399 2789238
______7433______	Ivano	FERRO	F	Italia	NA	AfraKola	1953	01	13	NA	Borgo Vania	54	37625	+39 504 4349346
______7435______	MicZhele	MARELLI	F	Bosnia	North Seanville	North Seanville	1942	11	23	North Seanville	wihte river	99	54787	031 288 358
______7436______	Xavier	BIANCHI	M	Italia	CE	Curti	1972	03	04	CE	piazza teseo	13	47661	+39 087 75 14 5466
______7437______	Italo	BIANCHI	M	Italia	NA	Anacapri	1973	12	13	NA		21		+39 726 82269450
______7438______	Kiven	SACCO	M	Australia	Port Karachester	Port Karachester	1934	07	29	Port Karachester	carlos motorway	63	41645	+61-8-0057-6003
______7439______	lCaudia	MATTEUCCI	F	Italia	AV	Rotondi	1957	04	16	AV	Via Marino	47	5123	+39 931 11537778
______7440______	Sibilla	LONGHI	M	Italia	SA	Vietri sul Mare	1976	12	04	SA	viale	79	87526	2529 9525342
______7441______	Harry	CAAPMNELLA	F	Italia	SA	Postiglione	1940	10	24	SA	vicolo tristano	47	30177	+39 61 30492358
