# Supplementary material for: Record linkage of banks and municipalities through multiple criteria and neural networks
Source: PeerJ Comput Sci. 2020 Feb 24;6:e258. doi: 10.7717/peerj-cs.258 (PMC7924437; doi:10.7717/peerj-cs.258)
Supplement: Supplemental Information 4 — Java and Python code to perform Record Linkage as described in the paper. Please refer to the READ_ME file. [file peerj-cs-06-258-s004.zip › RecordLinkagePaper/dataset/RL-data/tables/TAB_B.csv]

CODICE_FISCALE	INTESTAZIONE_B	INTESTAZIONE_A	SESSO	NAZIONALITA	PROVINCIA_NASC	DESCR_COM_NASC	DATA_NASCITA	PROVINCIA_RES	VIA_RES	CAP_RES	CC_TELEFONO	NR_TELEFONO
______6108______	Dylan	PIANA	F		NA	Torre Annunziata	1936/02/09	NA	incrocioj gentile	09073
______6109______	Maika	PASQUALI	F	Italia	NA	Frattaminore	1947/03/02	NA	stretto davide	03024	39	8417030418
______6110______	uathan	CORTI	M	Italia	CE	aSnta Maria Capua Vetere	1965/10/13	CE	rotonda serra	15765	39	98947255631
______6111______	Nico		F	Italia	NA	Crispano	1983/02/22	NA	Contrada Ferraro	00220	39	6790899305
______6114______	Enrico	RINALDI	M	Italia	NA	Napoli	1948/05/08		Via Loretta	6461	39	53298128959
______6115______	Ingrid	OLIVwER	M	Italia	CE	Marcianise	1959/02/25	CE	Piazza Damiana	64459	39	32341343315
______6116______	Mariapia	GIORGI	F	Italia	A	Colliano	1951/09/30		strada mancni	89703	39	36100428583
______6117______	Pablo	PASTORE	M	Italia	SA	Celle Bulgheria	1973/12/22	SA	viale mariano	79700	39	2282112209
______6118______	Eliziario	MUSUMECI	F	Italia	NA	Napoli	1955/09/01	NA	piazza pablo	05063	39	099269397
______6119______	Prisca	ROSSETTI		Italia	SA	Castel San GiorCio	1981/08/20	SA	Rotonda Rufo	03699	39	212358266007
______6120______	Gavino	MORETTI	F	Italia	CE	Grazzanise	1945/06/07	CE	Vicolo Maruska	12301	39	220112661590
______6121______	Miriana	FARINA	M	Italia	NA	Napoli	1980/09/30	NA	Rotonda	32459	39	743007816504
______6122______	Ubaldo	VACCARI	F	Italia	CE	Aeirnzo			Strada Bacchisio	76344	39	48176313884
______6123______	Ursula	FIORI	M	Italia	NA	Caivano	1960/02/18	NA	kociss	48128	39	99060908849
______6124______	Laerte	ZANETTI	M	Italia	AV	Mntoro	1973/01/21	AV	vicolo tancredi	36173	39	326583096
______6125______	Tazio	ROMANO	F	Italia	NA	SaZt'Antimob	1994/02/25	NA	viale quirino	20028	39	68901074999
______6126______	Vienna	DI LORENZO	F	Italia	NA	Villaricca	1946/12/21	NA	Contrada Ferrari	94065
______6129______	Laura	CRESPI	F	Italia	NA	Napoli	1972/02/17	NA	Incrocio Clodovea	43074	39	8263049634
______6130______	Ione	GALATI	M	Italia	SA	Salerno	1946/11/20	SA	cesidia	55182	39	4813972023
______6131______	Giancarlo	MOLINARI	M	Italia	NA	Napoli	1958/04/24	NA	Rotonda Secondo	61372	39	410369224968
______6132______	Rosalino	PALMA	M	Italia	CE	Carinaro	1958/05/20	CE	Rotonda De luca	60893	39	89280549755
______6133______	Augusto	DE MACP	M	Italia	NA		1984/02/19	NA	Strada Sibilla	1621	39	0297323945
______6134______	Ivonne	GRECO	M	Italia	NA	del Grceo		NA	viale arcibaldo	24383	39	771986070
______6135______	Anders	VILLANI	M	Norvegia	Johnsen	Johnsen	1949/05/13	Johnsen	viale mancini	36926
______6136______	Vera	GENTILx	M	Italia	NA	Pozzuoli	1953/04/27	NA	Piazza Cnte	28873	39	3449011291
______6137______	Erminio	A'DMORE	F	ItaliaF	TV	Susegana	1980/11/25	TV	ContrHada Snnaa	40457	39	695777076246
______6138______	Pierfrancesco	PAGANI	M	Italia	NA	Bxoscoreale	1950/09/02	NA	Borgo Ferri	16526	39	4580245114
______6139______	Sasha	GIORDANO	M	Italia	NA	irCspano	1957/03/15	NA	VicolFo Pagano	23834	39	26186048441
______6140______	oNunzia	DI GENNARO	M	Italia	SA	Casalbuono	1931/07/11	SA	Vicolo Grassi	15216	39	61207002594
______6141______		DI MATTEO	F	Italia	SI	Montepulciano	1980/12/07	SI	Rotonda Rinaldi	295699	39	713179909
______6143______	Bacchisio	TOMMASI	M	Italia	SA	Pagani	1943/03/14	SA	strada gerlando	76280	39	65977821597
______6144______	Fulvio	VOLPE	M	Italia		Afragola	1940/12/11	NA	Viale Odone	48366	39	2284112091
______6145______	Celeste	BERNARDI		Italia		Napoli	1979/08/06	NA	Contrada Piersilvio	74759	39	73677896633
______6146______	Rosolino	DE SANTIS	M	Italia	CE	Teano	1951/12/20	CE	rotonda nayade	01004	39	70461322331
______6147______		GALLI	F	Italia	BN	Benevento	1947/12/17	BN	Incrocio Amato	88000	39	874966809867
______6148______	Mirko	MARTELLI	M		M	Lazzate	1973/03/20	MB	Contrada Quasimodo	58353	39	20646363319
______6149______	Deborah	FORTE		Italia	CT	Catania	1977/07/29	CT	Rotonda Costantini	84334	39	473040477360
______6150______	Jole	RIZZ	F	Italia	NA	Napoli	1951/02/10		Selvaggia	515659	39	3283205005
______6151______	Giovanna	GAMBA	M	Italia	CE	Casapulla	1957/04/18	CE	Via Cnleros	69285	39	48881879893
______6152______	Yago	MORONI	F	Italia	SA	Giffoni Valle Piana	1944/10/08	SA	Contrada Esposito	03890	39	93087635002
______6154______	Nathan	RATTI	M	Italia	AV	San Mango sul Calore	1971/04/22	AV	borgo de angelis	56874	39	191254485
______6155______	Hector	PORCU	F	Italia	TNA	Qualiano	1957/07/11	NA	stretto marianita	32240	39	4910334452
______6156______	Armando	MARELLI	F	Italia	NA	Casamicciola Terme	1975/08/17	NA	piazza costanzo	58777	39	658590877
______6157______	Rufo	SALERNO	F	Italia	SA	Mercato San Severino	1972/08/08	SA	rotonda renzo	16936	39	9087161836
______6159______	Oreste	CECCARELLI	M	Italia	NA	Anacapri	1961/07/17	NA	stretto bianchi	18665	39	547316150508
______6160______	Nabil	BONANNO	F	Italia	AV	Ariano Irpino	1950/05/14	AV	Strada Bernardo	35092	39	264763833095
______6161______	Soriana	FORTUNATO	M	Italia	BO	San Giovanni in Pemrsiceto	1945/07/18	BO	Stretto Bruno	369066	39	18514321115
______6162______	Edilio	BERLqOTI	F	Italia	NAv	Napoi	1962/02/20	NA	stretto egisto	79916	39	0344864591
______6163______	Guido	NALATI	F	Italia	CE	Villa Literno	1975/02/24	CE	Viale De xAngelis	32215	39	24514957445
______6164______	Cecco	MARTINELLI	M	Italia	CE	Vitulazio	1947/12/22	CE	Piazza Marchetti		39	266021863796
______6165______	Loris	LOMRABDI	M	Italia	NA	Napoli	1940/05/26	NA	Via Isira	28561	39	37384661303
______6166______	Baldassarre	BERTELLI		Italia	NA	San Giorgio a Cremano	1945/10/25	NA	canale ruggieor	82703	39	7174688358
______6167______	Alihgiero	ANGELINI	F	Italia	NA	Napoli	1940/06/08	NA	incrocio domiziano	50788	39	1111712023
______6168______	Folco	VACCARO	M	Italia	CE	Mondragone	1932/06/19	CE	incrocio negri	12698	39	634392350250
______6169______	Jari	CARBONE	M	Italia	SV	Varazze	1956/08/11	SV	stretto barbieri	14831
______6170______	Kristel	CUOMO	M	Italia	BN	Sassinoro	1948/12/29	BN	Piazza Nestore	90372	39	217502430622
______6171______	Egidio	BERNARDI	F	Italia	CE	Parete	1953/05/22	CE	Viale Bruno	30732	39	82590599209
______6173______	PenelopO	COSSU	F	Italia	CE	San Nicola la Strada	1935/10/17	CE	Strad Martino	54942	39	868637250735
______6174______	Matteo	FANTINI	M	ItaliU	NA	Portici	1972/03/02	NA	viale ursula	90414	39	749986054594
______6175______	Michael	PUGLIESE	F	Italia	NA	in Campania	1964/02/20	NA	Incrocio De rosa	33454	39	1817356804
______6176______	Adriano	GANDINI	M	Italia	CE	Marcianise	2022/07/30	CE	Stretto Montanari	94050	39	911680266453
______6177______	Modesto	BALDINI	M	Italia	NA	NaKpolU	1949/07/22	NA	Rotonda Lisa	39121	39	9727089648
______6178______	Baldassarre	SIMONE	F	Italia	CO	Olgiate Comasco	1944/11/24	CO	incrocio riva	7062	39	01004923860
______6179______	Furio	VENTURINI	M	Italia	NA	Torre del Greco	1990/11/25	NA	Piazza TRossi	27972	39	86824017038
______6180______	Carlo	MERONI	M	Italia	NA	Terzigno	1981/01/13	NA	piazza giulio	32139	39	532544786
______6181______	Olimpia	ORLANDO	M	Italia	NA	Frattaminore	1936/12/25	NA	Strada Antimo	30768	39	7391821297
______6182______	Enrica	RUSSO		Italia		Marano di Napoli	1971/01/10	NA	Piazza Brigitta	59577	39	916131538
______6183______	Assia	RUGGIERO	M	Italia		Salerno	1955/12/06	SA	contrada	21699	39	10206585047
______6184______	Radames	DI MARCO	M	Italia	SA		1936/04/13	SA	Canale Marini	43306	39	2480221702
______6185______	Mercedes	GALLI	F	Italia	PU	Pesaro	1919/09/27	PU	Stretto GatMi	81683	39	1383128611
______6186______	Benedetta	MARRAS	M	Italia	NA	Napoli	1973/01/25	NA	canale kris	16231	39	141020942
______6187______	Madalena	BEVILACQUA	M	Porrogallo	Castelo Branco	Castelo Branco	1945/05/07	Castelo Branco	av mendes	34033	35	1279737818
______6188______	Arcibaldo	CORTESE	M	Italia	VI	Terme	1950/06/04	VI	viale giacobbe	92982	39	57972653951
______6189______	Eufemia	PASTORE	F	Iqalia	NA	Napoli	1960/08/30	NA	stretto kai	86375	39	8127490889
______6190______	Sasha	FERRERO	M	Italia	NA	Torre del Greco	1962/03/25	NA	rotonda	09482	39	7842547560
______6191______	Selvaggia	RCCI	M	Italia	CE	Casagiove	1997/02/13	CE	borgo mariano	58875
______6192______	Elsa	MARTINI	F	Italia	CZ	PalerAmiti	1933/04/14	CZ	Stretto Joey	318681	39	83981154932
______6193______	Olo	PASTORE	M	Italia	SA	Agropoli	1964/02/25	SA	Incrocio	5963	39	7005813265
______6194______	Albino	DE LUCIA	M	Italia	SA		1923/10/18	SA	incrZciosamuel	89718	39	65289333109
______6195______	Timoteo	LANDI	F	Italia	NA	Napoli	1968/07/24	NA	Viale Nabil	89058	39	49691047701
______6196______	Seth	RICCI	M	Australia	North Ericaside	North Ericaside	1983/02/03	North Ericaside	Kenneth Triangle	41135	(0	2)97276975
______6197______	Marco	BOSSI	F	Italia	NA	Torre del Greco	1974/03/25	NA	Borgo Grasi	82512	39	700135242
______6198______	Clodovea	MARINAI	M	Italia	CE	Carinaro	1943/11/02	CE	Piazza Benedetti	29575	39	100169542242
______6199______	Siro	FABBRI	F	Italia	SA	Cavade' Tirreni	1948/12/30	SA	Borgo Diana	52720	39	089416374
______6200______	Gaetano	CURTI	M	Italia	CR	Pacnido	1962/04/28	CR	Strada	93346	39	934419704679
______6201______	Enrica	MORELLI	F	Italia	AV	Domicella	1962/03/03	AV	ViaPle Raniero		39	318596523
______6202______	Samuel	NARDI	F	Italia	SA	Salerno	1936/06/08	SA	vicolo vinicio	15178	39	039641155
______6203______	Ippolito	MANCINI	F	Italia	NA	Somma Vesuviana	1966/02/17	NA	Stretto Felicia	04526	39	3136300547
______6204______	Sesto	BARBATO	F	Italia	NA	Giguliano in Campania	1950/06/26	NA	contrada	35387	39	70195762645
______6205______	Pietro	PRERI	M	Italia	AV	Ariano Irpino	1930/04/30	AV	Canale Gianmarco	05028	39	84917686673
______6206______	Fabiano	CARLINI	M	Italia	SA	Salerno	1954/11/11	SA	Arturo	83453	39	44209341177
______6207______	Olo	CHIRIO	F	Italia	AV	Grottaminarda	1956/02/26	AV	Rotonda Russo	34979	39	1085970672
______6208______	Gaetano	MEONI	F	Italia		Salento	1998/04/22	SA	contrada sasha	77119	39	2174439046
______6209______		LAZZAoINI	M	Italia		Napoli	1920/09/20	NA	piazza battaglia	80483	39	89606456468
______6210______	Piccarda	CECCHI	M	Italia	SA	Amalfi	1996/06/15	SA	Stretto Cassiopea	82685	39	17503625667
______6212______	Maria	VASSALLO	M	Italia	AV	Avellino	1997/11/03	AV	Incrocio Parisi	34212	39	36741683982
______6213______	Noah		F	Italia	CE	Calvi Risorta	1961/03/11	CE	Contrada Marchetti	17850	39	87952351561
______6214______	Domiziano	MIGLIORINI	M	Italia	SA	Bellizzi	1968/10/19	SA	rotonda rossi	54340	39	865830357
______6215______	Soriana	PANZERI	M	Italia	MI	Milano	1922/07/24	MI	Strada Silvestri	49191	39	067785476
______6216______	Nazzareno	PELLEGRINI	F	Italia	AV	Roccaascerana	1960/08/29	AV	vicolo farina	17828	39	65874705595
______6217______	Loredana	RAIMONDI	F	Italia	NA	Napoli	1923/03/07	NA	rotonda milani	14789	39	01092294165
______6218______	Loris		M	Italia	NA	Napoli	1971/01/07	NA	Viale Joshua	10242	39	058332199218
______6219______	Artemide	PELUSO	F	Italia	SA	Nocera Inferiore	1947/04/12	SA	viale gallo	18540	39	51190756188
______6220______	Ubaldo	GIUNTA	M	ItilSaa	NA	Torre del Greo	1956/04/14	NA	Via Folco	25667	39	17111312859
______6221______	Evangelista	GIRDANO	F	Itlaia	AV		1987/10/12	AV	piazza yago	63694	39	23732707112
______6222______	Samira	SARTI	F	Italia	VR	Povegliano Veronese			borgo brigitta	53328	39	5057352177
______6223______	Sibilla		M	Italia	BN	San Giorgio del Sannio	1951/10/14	BN	piazza farina	94281	39	453864541966
______6224______	Ettore	DI BELLA	M	Italia	NA	Ercolano	1921/12/26	NA	Strada Sarttori	02814	39	3209542848
______6225______	Tristan	MARIANI	M		Ronaldland	Ronaldland	1935/11/11	Ronaldland	Linda Inlet	03689	1-	848-662-5713x45761
______6226______	Tristano	DE SIMONE	F	Italia	SA	Salerno	1968/07/07	SA	viale	70508	39	681347303
______6227______		VIANELLO	F	Itila	NA	Napoli		NA	stretto	48223
______6229______		FASANO	M	Italia	SNA	Pompei	1965/08/09	NA	Contrada Rosaria	09671	39	0657867049
______6230______	Flavio	FERRARI	M	Italia	NA	Casoria	1943/04/08	NA	Incrociov Gatti	72385	39	5484154639
______6231______	Gabriele	BERNARDI	M	Italia	NA	Acerra		NA		28237	39	0286626109
______6232______	Secondo	CARRARA	F	tIalia	NA	Bacoli	1954/01/04	NA	viale ivonne	31056	39	079063013
______6233______	Muzio	BASILE	M	Italia	NA	Mugnano di NNpoli	1947/11/18	NA	stretto lombardi	36328	39	522625041539
______6234______	Kayla	BIONDI	M	Italia	NA	Pomigliano d'Arco	1964/10/13	NA	Rotonda Akira	45673	39	85787935603
______6235______	NoeZ	LATTANZI	M	Italia	AV	Pietrastornina	1984/08/01	AV	Incrocio Zaccaria	20837	39	40313256803
______6236______		LIGUORI	M	Italia	SA	Vallo della Lucania	1992/06/11	SA	Borgo BianNo	82155	39	10893769706
______6237______	Antonino	NAVA	M	Italia	RG		1993/12/05	RG	Strada Mecren	15295	39	0073868245
______6238______	Marieva	PUCCI	M		CE	San Felice a Cancello	1949/08/20	CE	Piazza Domingo	30935	39	85442919667
______6239______	Joannes	GALLIA	F	Italia	NA	Massa Lubrense	1964/11/19	NA	Stretto	24002	39	1132981099
______6240______		MAACN	F	Italia	CE	Gricignano di Aversa	1965/03/29		rotonda boVtolo	46402	39	14781007409
______6241______	Tancredi	BARBARO	F	Italia	NA	Napoli	1996/01/17	NA	Vicolo Battista	23243	39	4349683335
______6242______	Maika	GANDINI	M	Italia	NA	Golla	1941/04/25	NA	Caanle Maria	34874	39	3274749643989
______6243______	Iacopo	MANCIJELLI	M	Italia		Portici	1964/04/11	NA	Stretto Cassiopea		39	7997614946
______6244______	Gianleonardo	FACCHINI	M	Italia	NA	Acerra		NA	piazza amos	94313
______6246______	Felicia	FERRARIS	M	Italai	NA	CastellammYare di Stabia	1960/09/26	NA	Stretto Anastqsio	05380	39	272996539
______6247______	Gelsomina	MASIERO	M	Italia	NA	Giugliano in Campania	1946/11/08	NA	Vicolo Gaetano		39	89984015943
______6248______	Lamberto		F	Italia	UD	Aquileia	1981/01/31	UD	Stretto Benedetti	13707	39	0430379543
______6249______	Secondo	FLORIO	M	Italia	AV	FontaVnarosa	1914/06/30	AV	Rotonda Pietro	6598	39	0615209534
______6250______	Kociss	BARLETTA	F	Italia	SA	Salerno	1957/09/20	SA	Canale Mancini	84044	39	46168017649
______6251______	Dimitri	FALCONE	F		NA	Ottaviano	1990/02/24	NA	Felicia	05330	39	31355362660
______6252______	Yago	PERRI	F	Italia	CE	Caserta	1978/06/17	CE	strada bettino
______6253______	Antimo	FELICI	F	Italia	BN	Colle Sannita		BN	Brgo Piras	24696	39	5282679152
______6254______	Lamberto	VITALI	F	Italia	NA	Afragola	1938/04/28	NA	stretto marchetti	13876	39	3987667229
______6255______	Gilda	FIORINI	M	Italia		Nocera Superiore	1957/05/26	SA	Piazza Benedetta	03937	39	26538750418
______6256______		D'AGOSTINO	M	Italia	NA	Tufinj	1959/11/20	NA	Canale Giacinto	92587	39	603000711952
______6257______	Liborio	TREVISAN	M	Italia	NA	Casalnuovo di Napoli	1927/03/26	NA	piazza romano	55766	39	0796903178
______6258______	Furio	FERRARI	M	Italia	NA	Napoli	1970/03/07		Borgo Orlando		39	089622800557
______6259______	Mariano	FERRI	M	Italia	BO	Bologna	1990/02/14	BO	piazza deborah	62451	39	98733114236
______6260______	Vienna	GENTILE	M	Italia	NA	Napoli	1930/05/28	NA	Viale Riva	31152	39	21801523226
______6261______	Giqlda	LANZA	M	Italia	NA	Napoli	1967/09/11	NA	contrada basile	55670	39	3433414915
______6262______	Antonino	CASINI	F	Italia	VR	Fumane	1964/12/10	VR		35738	39	155942774
______6263______	Amedeo	ROSA	M	Italia	NA	Torre edl Greco	1928/11/15	NA	piazza samuel	78285	39	9758421100
______6264______	Cesidia	CAMPANA	F		AV	Lioni	1948/03/19	AV	Vicolo Ferrara	41482	39	777870394
______6265______	Ermes	CORTESE	M	Italia	NA	Pollena	1967/07/29	NA	rotonda eustachio	53041	39	41350482810
______6266______	Selvaggia	SANNA		Italia	SA	Nocera Inferiore	1960/04/16	SA	Via Lombardo	57391	39	35366928210
______6267______	Cosetta	OLIVIERI	F	tIali	NA	Marano di Napoli	1941/03/17	NA	rotonda esposito	10658	39	123891114259
______6268______	Samuel	CTAALANO	F	Italia	NA	San Giuseppe Vesuvigno	1963/02/01	NA	viale	89934	39	0662289738
______6269______	Enzo	CAPELLI	M	Italia	CE	Marcianise		CE	Piazza Caio	69388	39	3140954069
______6270______	Orfeo	VILLA	F	Italia	CE	Caserta	1941/01/12	CE	incrocio	250790	39	34620913915
______6271______	Anselmo	FUSCO	M	Italia	NA	Frattaminore	1937/07/07	NA	Viale Guerra	29279	39	2630124574
______6272______	Cosetta	PISANI	M	Italia	CE	Mondragone	1942/04/21	CE	Rotonda Joseph	56930	39	6101606976
______6275______	Alan	DI DOMENICO	M	Italia	SA	Salerno	1967/09/13	SA	Stretto Beneetta	1605	39	557248075
______6276______	Mietta	DE L VECCHIO	F	Italia	NA	Arzano	1950/03/21	NA	Viale Conti	84653	39	36030047890
______6277______	Bernardo	BRESCIANI	M	Italia	NA	Giuglano Campania	1953/02/11	NA	Rotonda Joshua	55640	39	888022639
______6278______	isa	MAZZONI	F	Egitto	Morenofort	Morenofort	1956/08/19	Morenofort	ashley shore	64561	41	4.545.0691
______6279______	Gianleoanrdo	BIANCHI	M	Italia	NA	Scisciano	1991/07/10	NA	borgo costantini	27432	39	18056729289
______6280______	Rosolino	BORGHI		Italia	SA	ScafatG	1966/06/19	SA	Rotonda Fabbri	40392	39	35425140319
______6281______	Miriam	MAZZA	F	Italia	NA	Napoli	1961/08/08	NA	mercedes	77547	39	801552295074
______6282______	Ulrico	ROCAC	M	Italia			2000/01/03	UD	Incrocio Costa	75343	39	727755989
______6284______	Ninfa	BERNARDI	F	Italia	NA	Pozzloui	1949/11/06	NA	Gallo	27262	39	831334360
______6286______	Ercole	SPINELLI	F	Italia	NA	Afragola	1957/02/19	NA	incrocio sorrentino	89889	39	38460310685
______6288______	Lazzaro	GRECO	F	Italia	SA	Padula	1952/07/18	SA	contrada tristano	73448	39	893690216
______6289______	Eliziario	MAGNAN	M	Italia	NA	Casamicciola Terme	1972/07/25	NA	strada esposito	76051	39	76204152781
______6290______	Tancredi	VINCIGUERRA	M	Italia	SA	Nocera Superiore	1960/06/21	SA	Viale Ferrari	42666	39	2127601423
______6291______	Danthon	BELLINI	F	Italia		Casoria	1946/03/31	NA	rotonda grasso	85803	39	21469205002
______6292______	Tazio	BRAMBILLA	M	Italia	NA	Napoli	1956/10/13	NA	Strada Gianmaco	90781	39	6251764416
______6293______	Folco	RUGGERI	M	Italia	NA	Ercolano	1975/11/01	NA	piazza	97911	39	7310903540
______6294______	Lidia	MORO	F	Italia	NA	Afragola	1951/02/01	NA	Borgo Valentini	991709	39	48148119479
______6295______	Damiano	ZANELLA	M	Italia	NA	Napoli	1972/10/15	NA		55302
______6296______	Vienna	GRILLO	F	Italia	SA	Nocera Inferiore	1942/01/27	SA	Stretto Zelida	12734	39	351318199451
______6297______	Costanzo	GRAZIOLI	M	Italia	PA	Palermo	1956/05/22	PA	viale abramo	75076	39	469698839719
______6298______		VERONESE	M	Italia	CE	Aversa	1990/10/29	CE	Via Assia	64370	39	9646093084
______6300______	Laerte	PAGANELLI	M	Iatlia	RC	Reggio di Calabria	1968/12/13	RC	canale romeo	81735	39	33810387953
______6301______	Teseo	NERI	M	Italia	SA	Nocera Inferiore		SA	via amato	37402
______6302______	Ariel	NANNI	M	Italia	NA	Castellammare diStabia	1967/08/20	NA	Stretto Jelena	71775	39	4224163590
______6303______	Diamante		F	Italia	NA	Torre del Greco	1976/01/11	NA	Vicolo Erminio	10459	39	1544019976
______6304______	Giacobbe	SPERANZA	M	Italia	SP		1953/09/17	SA	incrocio bruno	35479
______6305______	Graziano	ROMANO	M	Italia	CN	Lagnasco	1985/06/23	CN	piazza coppola	43721	39	11459653750
______6306______	Nunzia	LORENZINI	F	Italia	NA	Agerla	1947/11/11	NA	Piazza Abramo	93366	39	51773220954
______6307______	Lucrezia	MARINO	M	Italia	CB	Caltanissetta	1940/01/05	CL	Contrada Conti	31320	39	241810581633
______6308______	Danny	MARTII	F	ItaliaM	NA	Napoli	1972/01/16	NA	borgo ellegrino	7188	39	29054547571
______6309______	Bettino	ANTONINI	M	Italia	NA	Giugliano in Campania	1952/11/13	NA	incrocio guendalina		39	1567728625
______6310______	Alberto	MARCON	M		CE	Roccamonfina	1977/08/01	CE	Via Emanuel	93816	39	03198522588
______6311______	Ciro	CAPONE	F	Italia		Milano	1974/12/03	MI	rotonda monti	32754	39	636792471286
______6312______	John	GARGIULO	M	Egitto	New Erin	Erin	1978/08/10	New Erin	Springs	50182	1-	913-439-7312x228
______6313______	Valdo	PORCU	M	Italia	NA	SaBt'Antmio	1949/08/31	NA	Incrocio Ferretti	09288	39	57994188253
______6314______	Gaetano	PAVONE	M	Italia	CE	Lusciano	1969/02/02	CE	via	61024	39	8665120489
______6315______		SALA	F	Italia	NA	Napoli	1954/10/07	NA	streto lidiD	1298	39	03364531955
______6316______	Nick	ROSC	F	Italia	NA	Qualiano	1928/12/20	NA	contrada barbreii	54268	39	8039199492
______6318______	Kris	FONTANA	F	Italia	CE	San Felice a Cancello	1978/01/02	CE		6561	39	3724434262
______6319______	Mteita	EMRCURI	F	Italia	AV		1966/12/13	AV	Strada Miriana	56828	39	633918671456
______6320______	Noah	MANFREDI	F	Italia	CO	Anzano del Parco	1968/01/17	CO	canale milani	25251	39	50929166739
______6321______	Manuele	MICELI	M		SA	Olevano sul Tusciano	1942/10/21	SA	Piazza	34935	39	49314027322
______6322______	Sirio	MAZZOLA	M	Italia	BN	Guardia bSanframondi	1976/10/13	BN	incrociO	33259	39	5200184483
______6323______	Dante	AIELLO	F	Italia	BN	Benevento	1963/03/25	BN	Vicolo Lia	78883	39	1511735008
______6324______	Fernando	SANTINI	F	Italia	NA	Nalopi	1979/11/30	NA	vicolo valentini	529535	39	39295647352
______6325______	Giulio		M	Italia	NA	NapoEi	1971/05/30	NA		470136	39	5568397977
______6326______	Mariagiulia	SILVESTRI	M	Italia	NA	ErcolanFo	1958/08/07	NA	Piazza Milani	03138	39	97768598138
______6327______	Maria	AMATO	F	Italia	NA	Giugliano in Campania	1989/02/16		piazza rinaldi	59868	39	720702057
______6328______		ORLANDO	F	Italia	TS	Trieste	1962/09/05	TS	contrada damico	18049
______6329______	Alighiero	BOVE	F	Italia	SA	Vietri sul Mare	1968/02/11	SA	strada montanari	55954	39	654823362
______6330______	Rudy	SARACINO	M	Italia	CE	Capodrise	1960/04/02	CE	Viale Gianriccardo	54558	39	921182595
______6331______	Kociss	UI MARCO	M	Italia	SA		1943/12/09	SA	Strada Bruno	10387	39	1528642273
______6332______	Antonio	MARINO	M	Italia	NA	Napoli	1955/07/09	NA	strada bellini	79343	39	6329647891
______6333______	Osvaldo	MOCANO		Italia	FI	Firenze	1965/08/04	FI	Vicolo Nabil	51643	39	84799016638
______6334______	Cesidia	POGGI	F	Italia	TV	Vazzola	1932/05/28	TV	incroci battaglia	13689	39	2836349224
______6335______	Giordano	BERARDI	M	Italia	NA	Napoli	1934/04/04	NA	Strada Thea	68981	39	125468561
______6336______	GiUobbe	ANGELINI	M	Italia	SA	Castellabate	1931/09/12	SA	Piazza Orlando	26137	39	8100350703
______6337______	Arturo	STABILE	F	Italia	CE		1941/06/23	CE	Borgo Barone	877006	39	937041032110
______6338______	Bacchisio	OLIVA	M	Italia	AV	AvellMino	1972/10/10	AV	Borgo Brigitta	12484	39	2487205777
______6339______	Lisa	FIORINI		ItGaoia	SA	Baronissi	1964/06/14	SA	Viale Neri	78458	39	675612378
______6340______	Giordano	LEONE	M	Italia	CS	Marano Marchesato	1943/06/16	CS	Borgo Martinlli	03927	39	800490497291
______6341______	Laerte	GROSSI	M	Italia	NA	Napoli	1969/02/28		Via Mx	81790	39	85724474446
______6342______	Serse	BASSI	M	Italia	NA	Giugliano in Campania	1997/02/22	NA	incrocio tazio	33648	39	90947756444
______6343______	Fabiano	NARDI	F		SA	Cava de' Tirreni	1947/03/04	SA		84813	39	476830677
______6344______	Irene		F	Italia	NA	Napoli	1968/10/07	NA	Canale Giuliani	78818	39	35693488691
______6345______	Clea	BIACO	F	Italia	NA	Lacco Ameno	1954/03/16	NA	canale farina	81551	39	073993477109
______6346______	Ivonne	SPINA	M	Italia	CE	Lusciano	1961/05/15	CE	canale serra	77216	39	340821980434
______6347______	David	DI LORENZO	M	Australia	Lake Scott	LakS ecott	1952/03/20	Lake Scott	Andrew Alleyway	708876	61	.438.579.967
______6348______	Fiorentino	MAZZONI	M	Italia	NA	Napoli	1969/01/10	NA	Vicolo Marvin	18286	39	68509022086
______6349______	Timothy	BERTONI	F	Italia	NA	Sant'Anastasia	1977/12/11	NA	Rotonda Mcihael	8579	39	01910066687
______6350______	Cassiopea	IODICE	F		NA	Sant'AntKonio bate	1922/09/13	NA	Canae Celeste	07119	39	494419249
______6352______	Joey	SERRA	F	Italia	BG	Treviglio	1971/07/19	BG	Stretto Ranierq	0975	39	8947192212
______6353______	Filomena	MORO	M	Italia		Casalduni	1958/08/03	BN	Piazza Olimpia	75897	39	63408132939
______6354______		CARLI	M	Italia	RM	Sacrofano	1934/11/16	RM	Strada Marini	84670	39	30483990015
______6355______	Giancarlo	MANZO	F	Italia	NA	Napoli	1948/09/07	NA	Riva	80497
______6356______	Dindo		M	Italia		Lusciano	1961/11/22	CE	vicolo sHabatino	36637	39	09723212315
______6358______	Gavino	ALBERTI	F	Italia	CE	Villa Literno	1978/06/21	CE	boogr sXorrentino	27406	39	18810690882
______6360______	Albino	SIMEONE	F	Italia	NA	Afragola	1937/12/08	NA	vicolo martinelli	84136	39	92882413507
______6361______	Noemi	VENTURINI	M	Italia		Ravello	1934/03/06	SA	Canale Ferrari	16806	39	79952678827
______6362______	Ion	ELIA	M	Romania	Floreatown	Floreatown	1991/11/22	Floreatown	Luciana Camp	75386	00	1-098-080-6000
______6363______	Gilda	ROSSI	F	Italia	NA	Scisciano	1959/02/22	NA	rotonda silvestri	50421	39	2301785415
______6365______	Damiano	FAVA	F	Italia	BN	Benevento	1961/09/11	BN	Vicolo Ruggiero	71851	39	47498992363
______6366______	Gianmaria	CASTELLANO	M	Italia		Vaiano	1960/10/21	PO	viale arturo	88630	39	493515615
______6367______	Vinicio	BERTELLI	F	Italia	NA	Sant'Antonio Abate	1954/10/06		Contrada	59929	39	191298352028
______6368______	Arduino		F	Italia	SA	MontecorviMno Pugliano	1942/12/23	SA	rotonda aroldo	85117	39	30980359108
______6369______	Aaron	FABRIZI	F	Italia	CE	Maddaloni	1974/06/18	CE	canale farina	04424	39	3311745886
______6372______	Olimpia		F	ItaNia	SA	Camerota	1940/09/19	SA	Incroco Aroldo		39	9057035480
______6373______	Nathaniel	GRASSD	M	USA	North Christineton	North Christineton	1935/04/05	North Christineton	ramirez unions	08251	1-	717-341-4344x240
______6374______	Cosetta	VISNETIN	M	Italia	NA	Gragnano	1949/03/07	NA	Strada Monti	33786	39	185521625
______6376______	Danny	RINALDI	M	Italia	BN	Paduli	1953/09/15	BN	Rotonda Marchetti	59250	39	12851230257
______6377______	Danthon	VINCIGUERRA	F	Italia	NA	Melito di Napoli	1967/08/09	NA	incrocio joannes	82606	39	197619767382
______6378______	Cirino	VOLPE	M	Italia	NA	Casavatore	1965/10/07	NA	stretto bellins	65652	39	459448202965
______6379______	Cleros	BELLINI	M	Italia	SA	Salerno	1944/07/14	SA	Via Olo	12174	39	80863181838
______6380______	Kristel	BERGAASCHI	M	Italia	NA	NapolMi	1928/10/10	NA	VYia Marino	79729	39	87371699955
______6381______	Ferdinando	RIVA	F	Italia	NA	Acerra	1946/08/24	NA		60416	39	192675464
______6382______		CONTI	M	Italia	NA	CasorGa	1977/08/04	NA	Strada Orlando	59730	39	9168228209
______6383______	Carmelo	SANTORO	F	Italia	NA	Napoli	1941/11/03		borgo adriano	15291	39	84093055215
______6384______	Donatella	PELLEGRINI	F	Italia	MO	Castelnuovo Rangone	1946/05/17	MO	viale ingrid	72804	39	36849394891
______6385______	Tristano	GIIOA	F	Italia	NA	Lacco	1975/06/03	NA	Rizzi	19782	39	470670060012
______6386______	Ortensia	ZAMBELLI	M	ItaliQ	AV	Baiano	1963/01/30	AV	Canale Helga	39023	39	87847631931
______6387______	Giacinto	OCCHIPINTI	M	Italia	SA	Ceraso	1995/03/22	SA	viale rinaldi	29248	39	74672551538
______6388______	Nayade	MOLINARI	M	Italia	NA	Napoli	1954/12/17	NA	Rotonda Maria	51975	39	0381294261
______6389______	Naommi	MAINK	M	Italia	SA	Angri	1965/10/10	SA	Piazza De Santis		39	758923757
______6390______	Cesidia	UROS	F	Italia	SA	Siano	1975/04/06	SA	Stretto Gianmaria	66138	39	6535646408
______6391______	Jole	BATTISTINI	M	Italia	SA	Elobi	1954/04/09	SA		99551	39	3819250294
______6392______	Nathalie	CECCHINI	F	Francia	Brunetdan	Brunetdan		Brunetdan	rue Audrey Rouseau	63637	01	19236173
______6394______	Alberto	LORUSSO	M	Italia	NA	Boscoreale	1985/12/12	NA	Contrada Costa	74756	39	6176479113
______6395______	Antimo	RIVA	F	Italia	CE	Mondragone	1959/09/17	CE	Via Riva	47811	39	09805089541
______6396______	Edvige	BOSCOLO	F	Italia	NA	Pozzuoli	1978/08/04	NA	Borgo Lombardi	014230	39	822173527318
______6397______	Ortensia	MARCHI	F	Italia	NA	Arzano	1961/01/15	NA	borgo mariagiulia	01807	39	58655866012
______6398______	Noah	DI	F	Italia	NA	Napoli	1970/08/08	NA	Piazza Domingo	26917	39	053089075
______6399______	Brigitta	DONATI	F	Italia	NA	Villaricca	1941/09/23		vicolo bruno	14002	39	31038835360
______6400______	Odone	DAMOE		Italia	NA	Marigliano	1963/04/02	NA	Viale Emanuel	66778	39	49571174486
______6401______	Zelida	TADDEI	F	Italia	PT	Msnoummano Terme	1952/05/25	PT	piazza nazzareno	00089	39	42696807260
______6402______	Oretta	AMBROSIO	M	Italia	NA	Sant'Anastasia	1956/09/29	NA	vicolo marchetti	58335	39	08747369153
______6403______	Jacopo	MAZZOTTA	M	Italia	CE	Vitulazio	1949/07/21	CE	Contrada Cattaneo	50112	39	13430387795
______6404______	Damiana	DIANA	F	Italia	CE	Villa Literno	1963/09/25	CE	piazza neri	70057	39	39888129219
______6405______	Domingo	CRIPPA	M	Italia	VA	Gallarate	1939/07/22	VA		05204	39	17207614437
______6406______	Marzio	LANZA	M	Italia	NA	Melito di Napoli	1992/07/16	NA	Contrada Pellegrino	63622	39	81510264080
______6407______	Lino	MAZOZNI	F	Italia	AV	Sperone	1961/08/14	AV	Strada D'angelo	78117	39	687415681
______6408______	Karim	D'AMATO	F	Italia	NA	Napoli	1975/10/16	NA	stretto carmela	58496	39	384991293
______6409______	Gelsomina	DI GIOVANNI	M	Italia	GO	Gorizia	1985/06/02	GO	Vicolo Eufmia	67573	39	463527816
______6410______	Osvaldo	GALLO	F	Italia	CE	Mondragone	1938/02/01	CE	Incrocio Isira	30260	39	41689564117
______6411______	Valdo	PACINI	M	Italia	CE	San Marcellino	1962/01/28	CE	Stretto Olo	23561	39	90646116384
______6412______	Edilio	FRANCO	M	Italia	CE	Santa Maria Capua Vetere	1982/07/07	CE	Stretto Nadir	15871	39	407107502
______6413______	Noah	SIGNOREBLLI	M		SA	Sala Consilina	1973/06/03	SA	Incrocio Ferrmri	12083
______6414______	Marieva	ALBERTI	F	Italia	NA	Napoli	1995/03/05	NA	Rotonda Barone	96252	39	6180994922
______6415______	Penelope	CAVALLINI	F	Italia	BN	Apice	1975/10/18	BN	vicolo lombardo	3442
______6416______	Gelsomina	MORETTI		Italia	NA	Napoli	1963/04/01	NA	Canale Muzio	95855	39	93693373093
______6417______	Alessio	COSENTINO	F	Italia	NA	Marigliano		NA	Viale Moretti	22574	39	739095078
______6418______	Piccarda	SORRENTION	F		AV	Montefsco	1938/07/21	AV	Stretto Davis	18691	39	92772021862
______6419______	Anselmo	NEGRO	M	Italia	NA	Napoli	2004/10/10	NA		52152	39	31618201923
______6420______	Abramo	DELIA		Italia	MI	Legnano	1937/04/28	MI	incrocio jole	52857	39	16360352819
______6421______	Erminio	VECCHIO	M	Italia	SA	Mercato San Severino	1971/12/23	SA	Via Santoro	98059	39	79953610154
______6422______	Elsa	RICCIARDI	M	Italia	NA	Napoli	1927/08/10	NA	Piazza Lombardo	25643	39	5664644139
______6423______	Arturo	CORSINI	M	Italia	SA	Scfaati	1934/03/26	SA	Contrada Romano	87268	39	856777316
______6424______	Gabriele	BOSIO	F	Italia	CE	San MarceClno	1947/05/03	CE	Viale Sala	86931	39	79355834083
______6425______	Osvaldo	PAPINI	M	Italia	NA	Casria	1981/01/23	NA	vicolo selvaggia	71936	39	1326260782
______6426______	Felicia	DI BENEDETTO	F	Italia	AV	Avellino	1959/07/22	AV	Srada Longo	64045	39	505849581
______6427______	Marko	DI SALVO	M	Croazia	Biograd na Moru	Biograd na Moru	1971/10/19	Biograd na Moru		98740	03	3120081
______6428______	Giuliano	ALFANO	M	Italia	NA	Torre Annunziata	1949/04/07	NA	Strada Amato	29044	39	257106497240
______6429______	Demi	BELLINI	M	Italia	CE	San Marclelino	1951/07/16	CE	Strada Palumbo	15226	39	52355595856
______6430______	Luna	MYRO	M	Italia	BN	Sant'Agata de' Goti	1962/09/22	BN	Rotonda Clea	18217	39	689089568
______6431______	Marvin	CARLETTI	M	Italia	SA	Caggiano	1968/08/28	SA	Strada Gentile	13486	39	5779478509
______6432______	Jacopo	ESPOSIKO	F	Italia	PR	Parma	1950/07/05	PR	Vicolo Santoro	78745	39	280578213
______6433______	Emidio	ZANOTTI	F	Italia	B	Guardia Sanframondi	1956/05/29	BN	Strada Cecco	99161	39	63953002299
______6434______	Soriana	DI PAOLA	M	Italia	RM	Roma	1980/03/12	RM	Strada Crityn		39	0694041221
______6435______	Davide	PERRONE	M	Italia	C	Casal di Principe	1963/05/19	CE	stretto giulio	09705	39	5941514482
______6436______		FRANCHINI	F	Italia	SA	Giffoni Valle Piana	1985/10/29	SA		26415	39	76155577647
______6437______	Secondo	EBLLI	M	Italia	SA	San Marzano sul Sarno	1970/11/12	SA	strada elio	25628
______6438______	Tristano	VALENTE	F	Italia	CE	Capodrise	1966/09/27	CE	Contrada Gallo	07503	39	5114329104
______6439______	Siro	SANTINI	M	Italia	CE	Francolise	1990/09/01	CE	Incrocio Lombardi	26561
______6440______	Nico	ROMANO		Italia	CE	Maddaloni	1971/11/26	CE	Canale	59914	39	0641021918
______6441______	Pietro	MARI	M	Italia	FI	Figline e Incisa Valdarno	1968/07/24	FI	canale giacinta	53745	39	943949930
______6442______	Edvige	FERRARI	F	Italia	SA	Terme	1979/02/17	SA	viale caputo	82227	39	67900516181
______6443______	Leone	MESSINA	M	Italia	AV	Montoro	1955/01/19	AV	contradK guerra	50661	39	9845886284
______6444______	Giobbe	PCCININI			NA	Napoli	1985/03/29	NA	Borgo Ettore	82642	39	3616979476
______6445______	Ippolito	OELNI	F	Italia	NA	Pompei	1967/05/24	NA	stretto romolo		39	0002284988
______6446______	Primo	PASGINI	M	Italia	NA	Napoli	1921/12/16	NA	Strada Germano	69483	39	140576494060
______6447______	Costantino	CARBONE	M	Italia	SA	Torre Orsaia	2005/01/26	SA	Strada Rizzi	04416	39	35954672288
______6448______	Ludovico	ANGELI	M	Italia	VR	Legnago	1953/04/08	VR	Rotonda Pellegrini	3538	39	7912752844
______6449______	Arturo	PERSICO	F	ItWlia	SA	Postiglione	1947/08/09	SA	Incrocio Dylan	90683	39	25602277235
______6450______	Nazzareno	BORTOLOTTI	M	Italia	SA	San Valentino Torio	1976/01/30	SA	Rotonda Mancini	89731	39	67973588623
______6451______	Leonardo	COLOMBO	M	Italia	NA	Calvizzano	1973/12/25	NA	Vicolo Giordano	14462	39	38348630088
______6453______	Marcella	GIORDANO	M	Italia	CE	usciano	1985/11/18	CE	borgo marini		39	15683740252
______6454______	Adrian	GIRARDI	M	Nuova zelanda	roHotanga	Horotaxga	1933/04/30	Horotanga	webb causeway	2625	64	29195-5155
______6455______		ROSSI	M	Italia	NA	Pimonte	1977/02/15	NA	Piazza Carlo		39	87321462886
______6456______	Lidia	BORGHI	M	Italia	FC	Gatteo	1958/09/21	FC	Stretto Gatti	91155	39	234350914
______6457______	Giacotbbe	ERRI	M	Italia	NA	Napoli	1969/05/04	NA	borgo miriam	0304	39	161737930
______6458______	Morgana	BERTODLINI	M	Italia	SA	Palomonte	1966/02/26	SA		26644	39	164053964
______6460______	Anastasio	FONTANA	M	Italia	SA		1985/03/10	SA	vicolo vienna	07772	39	1531506584
______6461______	Kris	PACE	M	Italia	NA	Napoli	1991/12/18	NA	Contrada Gatti	20604	39	783817156
______6462______	Romolo	VALENTINO	M	Italia	BN	Campoli del Monte Taburno		BN	vicolo joseph	89001	39	3368264073
______6463______	Gerlando	BARBATO	M	Italia	SA		1975/08/15	SA	viale nathan	82931	39	0099758769
______6464______	Cleopatra	PASTORE	F	Italia	NA	Napoli	1963/07/14	NA	stretto penelope	97810	39	717922732282
______6465______	Laerte	CIRILLO	M	Italia	NA	Napoli	1941/06/19	NA	stretto mariapia	60298	39	377337443867
______6466______	Ulrico	RAIMONDI	F	Italia	PD	Tombolo	1993/11/03	PD	Contrada	31520	39	005343082
______6467______	Laura	LONE	F	Italia	SA	Battipaglia	1978/08/07	SA	Incrocio Lura		39	171067479
______6468______	Erminia	MESSINA	M	Italia	BN	Guardia Sanframondi		BN	Rotonda Ferraro	91646	39	50013877516
______6469______	Albino	BGNETTI	F	Italia	NA	Pozzuoli	1956/06/13	NA	Viale Lombardo	19950	39	434633750
______6471______	Ingrid	GIORDANO	F	Italia	NA	Napoli	1964/09/04	NA	borgo milani	96026	39	4918185463
______6472______	Rodolfo	GATTI	M	Italia	SA	Pontecagnano Faiano	1989/11/20	SA	borgo gatti	44380	39	37826674144
______6473______	Carmelo	MESSINA	F	Italia	NA	Giugliano in Campania	1956/03/04	NA	contrada ricci	40912	39	707951092
______6474______	Renato	GAGLIARoI	M	Italia	SA	Angri	1930/06/02	SA	Canale Samira	96642	39	89796903514
______6475______		CAnTALANO	M	Italia	BN	Pago Veiano	1969/04/19	BN	Via Lqeone	61463	39	24088874554
______6476______	Priamo		M	Italia	LT	Pontqnia	1993/05/04	LT	Stretto Giordano	55206	39	480712432
______6477______	Alighieri	RUGGIERO	M	Italia	BN	San Marco dei Cavoti	1945/12/24	BN	vicolo leoSe	5073	39	301144338146
______6479______	Lamberto	LOCUCCI	M	Italia		Marano Napoli	1958/11/14	NA	contrada flavio	28049	39	79396499336
______6480______	Ariel	FERRERO	M	Italia	CE	Pietravairano	1993/06/25	CE	rotonda nestore	34729	39	39982281278
______6481______	Arturo	D'ELIA	M	Italia	NA	Sorrent	1964/04/26			62313	39	8730830428
______6483______	Danthno	CAMPAGNA	M	Italia	CE	Piedimonte Matese	1944/10/30	CE	Borgo Riva	66360	39	016983309543
______6484______	Luigi	LMERLO	F	Italia	NA	Pozzuoli	1943/03/11	NA	gentile	71386	39	4657012646
______6485______	Loris	TROTTA	M	Italia	NA	Napoli	1935/05/26	NA	borgo sabatino	359210	39	43141090738
______6486______	Lucia	RIZZI	F	Italia	CE	Casapulla	2006/09/24	CE	vicolo	99000	39	29697807384
______6487______	Edilio	PERRI	M	Italia	NA	Napoli	1982/03/11	NA	Stretto Rocco	62445	39	8591729362
______6488______	Mecre	MARONGIU	M	Italia	CE	Teevrola	1942/12/05	CE	Piazza Conte	47537	39	638143318577
______6489______	Christopher	CASTELLI	F	Bosnia	Fernandezside	Fernandezside	1957/10/08	Fernandezside	barker path	80297	04	9743350
______6490______	Tazio	ALESSI	M	Italia	BN	Solopaca	1940/07/21	BN	Viale Assia	89756	39	3858916138
______6491______	Eriberto	MONTANARO	M	Italia	SA	Salerno	1976/06/10	SA		20017	39	97611090800
______6492______	Vinicio	RxMANELLI	F	Italia	tA	Castellammare di Stabia	1923/12/20	NA	Giuliano	65657	39	4052768365
______6493______	Sirio	IODICE	F	Italia	CE	Orta di Atella	1942/09/16	CE	colombo	48524	39	6561359816
______6495______	Dante	MARANO	M	Italia	NA	Procida	1941/08/12	NA	Incrocio Farina	31808	39	4117397397
______6496______	Moreno	D'AURIA	M	Italia	NA	Napoli	1940/12/27	NA	Canale Vunia	18608	39	53260836628
______6497______	Rosolino	CHIESA	F	Italia	Sn	Teggiano	1958/07/23	SA	Contrada Evita	54172	39	477786035133
______6498______	Nestore	LEONE	F	Italia	SU	Dolianova	1962/09/26	SU	Rotonda Buno	17816	39	05618650145
______6499______	Vienna	GIORGI	M	Italia	SA	Giffoni Sei Casali	1974/03/06	SA			39	60055731270
______6500______	Alessio	BARBIERI			AV	Nusco		AV	strada cesidia	30585	39	635886458468
______6501______	Gaetano	FERRARI	M	Italia	SA	Pagani	1969/05/24	SA	incrocio vinicio	34038	39	8518793164
______6502______	Joshua	SPINELqLI	F	Italia	CE	Portico di Caserta	1950/12/16	CE	strada neri	65997	39	6591599161
______6503______	Alessandro	BENVENUTI	M	Italia	NA	Napoli	1947/06/03	NA	iVale Carlo	03986	39	3144220131
______6504______		IANNNE	M	Italia	NA	Villaricca	1972/12/29	NA	Viale Shaira	24689	39	52820219356
______6505______	Trevis	SPERANZA	F	Italia	BN	Benevengo	1963/06/20	BN	contrada claudia	5765
______6506______	Cesidia	MANCINO	M	Italia	VT	Vetralla	1979/09/10	VT	Rotonda Conte	20945	39	957967064461
______6507______	Eliziario	LEONE	M	Italia	NA	Napoli	1954/01/22	NA	rotonda moretti	77934	39	343196876873
______6508______	Marcella	LAZZARO	F	Italia	NA	Agerola		NA	Strada Damico	22207	39	4851765860
______6509______	Emilia	PICCININI	F	Romania	Port Eugenstad	Port Eugenstad	1936/10/05	Port Eugenstad	Clarisa Lodge	335214	(5	79)359-3407x6827
______6510______	Laerte	MORETTI	M	Italia	BN	Benevento	1983/11/15	BN	Stretto Negri		39	5064564109
______6511______	Erminia	MAZZONI	F	Italia	SA	Salerno	1973/08/11	SA	Borgo Nestore	82588	39	0499221459
______6512______	Mietta	GRAZIANI	M	Italia	NA	Qualiano	1952/06/05		contrada terzo	86350	39	670307685
______6513______	Ariel	RASO	F	Italia	SA	Salerno	1948/05/01	SA	Stretto Concetta	17178
______6514______	Mariapia	BIANCHI	F	Italia	SA	Olevano sul Tusciano	1958/07/09		borgo maruska	29257	39	7990021663
______6515______	Patrizio	COSTANTINI	M	Italia	NA	VolHa	1959/02/01	NA	Via Vitale	70788	39	573838473
______6516______	Gregorio	ORRU'	F	Italia	CL	Serradifalco	1991/08/21	CL	Incrocio Giuliani	39476	39	00780042307
______6517______	Carlo	BERETkA	M	Italia	NA	Napoli	1967/07/17	NA	via moretti	79379	39	7137285073
______6518______	Isabel	GRILLI	M	Italia	NA	Pomigliano d'Arco	1972/01/13	NA	Vicolo Fabbri	81391	39	697427128537
______6519______	Pierfrancesco			Italia	NA	Sorrento	1935/07/09	NA	BIttino	15787	39	26849907657
______6520______	Ingrid	SIMONE	M	Italia	CE	Trentola Ducenta	1954/04/26	CE	claudia	58344	39	63410247480
______6521______	Selvaggia	ESPOSITO	M	Italia	BN	Dugenta	2009/01/25	BN	Rotonda Lombardo	61735	39	28929769257
______6522______	Gianmarco	RAIMONDI	M	Italia	NA	Mugnano di Napoli	1960/10/27	NA	incrocio artes	347549	39	814326356731
______6524______	Battista	MICELI	F	Italia	AV	Ariano Irpino		AV	Contrada Prisca	67275	39	43192391032
______6525______	Oretta	LUPO	F	Italia	E	Caserta	1954/08/08	CE	Viale aMriagiulia	94442	39	42747554314
______6526______	Iain	LORUSSO	F	Gran Bretagna	Clarkeport	Clarkeport	1967/12/24	Clarkeport	hollow	36189	44	1414960162
______6527______	Sue ellen	GUERRINI	F	Italia	NA	Melito di Napoli	1936/12/24	NA	Borgo Grassi	77220	39	603589186034
______6528______	Maria	MORETTI	M	Italia	NA	Napoli	1956/12/21	NA	borgo edvige	36845	39	4935848419
______6529______	Nestore	LONTI	M	Italia	NA	Caivano	1961/09/17	NA	viale	14873	39	699279679266
______6530______	Fabio	CALABRESE	F	Italia	CE	Marcianise	1974/12/25	CE	Rotonda Moreti	52409	39	0952024180
______6531______	Emilia	COLANGELO	F	Italia	A	Giugliano in Capania	1983/07/20	NA	strada bianco	80179	39	0560422553
______6532______	Concetta	SCARPA	F	Italia	NA	Napoli	1955/06/07	NA	Via Moretti	22619	39	50328843161
______6533______	Baldassarre	GRECO	M	Italia	CE	Cesa	1946/08/24	CE	viale sala		39	622828996300
______6534______	Clea	DE SANTIS	F	ItClia	NA	Napoli	1939/05/25	NA	Piazza Ettore	87178	39	6552239442
______6535______	Bacchisio	INNOCENTI	M	Italia	CE	Succivo	1925/12/18	CE	canale ricci	89156	39	033104053384
______6536______	Quirino	MARONGIa	M		NA	Napoli	1935/06/15	NA	piazza demian	81260	39	380030949141
______6537______	Dimitri	GRASSI	M	Italia	AV	Avellino	1953/09/13	AV	borgo benedetti	40778	39	04938749970
______6538______	Gianleonardo	MOLINARI	M	Italia	NA	Sant'Anastasia	1939/06/16	NA	Strada Radames	54284	39	50402394853
______6539______	Flavio	PARENTE	M	Italia	NA	Mugnano di Napoli	1962/10/13	NA	Stretto Grassi	89492	39	89996948290
______6541______	Radio	SALA	M	Italia	NA	Somma Vesuviana	1984/02/21	NA	Kass Parkways	75883	39	605963380
______6542______	Pablo	AMBROSIO	F	Italia	AV	Montemiletto	1970/02/20	AV	Rotonda Martini	74622	39	1154020965
______6543______	Dindo	OLIVA	F	Italia	TV	Borso del Grappa	1979/05/16	TV	contrada serse	81706	39	67202280436
______6544______	Benedetta	ROMANO	M	Italia	SP	Castelnuovo Magra	1954/08/01	SP	Vicolo Jacopo	14872	39	6598360810
______6545______	Maggiore		M	Italia	CE	Presenzano	1948/01/30	CE	Canale Rossetti	33283
______6546______	Nazzareno	MARCUCCI	M	Italia	SA	Eboli	1969/11/02	SA	Rotonda Montanari	67969	39	8767621374
______6547______	Clodovea	SrERRA	F		MI	Milano	1989/12/23	MI	rotonda marchetti	25931	39	601819609209
______6548______	Jari	FEDELE	F	Italia	NA	San Giuseppe Vesuviano	1953/11/13	NA	Viale Edilio	9695	39	92492781823
______6549______	Emilia	CARRARO	M	Italia	NAm	Casalnuovo di Napoli	1975/08/03	NA	Stretto Azue	84308	39	436996955104
______6550______	Violante	RUSSO	M	Italia	NA	San Gennaro Vesuviano	1931/04/16	NA	Piazza Renato	08245	39	2434378956331
______6551______	Stephen		M		Patonbury	Patonbury	1982/05/19	Patonbury	McKinnon-Bell Mews	40093	04	-649-1254
______6552______	Abramo	GALLO	M	Itlaia	NA	Pozzuoli	1950/12/31	NA	Strada Damico	44889	39	62876724772
______6553______	Nico	LOMBARDO	F	Italia	NA	Terzigno	1956/03/24	NA	incrocio mancini	88663	39	790676665245
______6554______	Arcibaldo	PANDOLFIp	M	Italia	BN	Cautano	1970/01/22	BN		13262	39	6802160974
______6555______	Augusto	RINALDI	M	Italia	SA	Romagnano al Monte	1968/07/04	SA	Vicolo Mietta	7475	39	246161843071
______6556______	Danthon		M	Itania	NA	Bacoli	1933/05/26	NA	Rotonday Valentini	52924	39	157115368
______6557______	Marcella	PELLEGRINI	M	Italia	CE	Santa Maria Capua Vetere	1955/11/18		Canale Colombo	41083	39	4787961580
______6558______		PRIVITERA	M	Italia	SA	Scafat	1947/03/25	SA	Borgo Grassi	72317	39	887061690714
______6559______	Gianmarco	BONANNO	M	Italia		Myonte di Procida	1935/03/04	NA	canale guerra	05824	39	2809575993
______6560______	Eustachio	ALFIERI	F	Italia	NA	Pozzuoli	1963/06/26	NA	Brogo	27274	39	0489548897
______6561______	Regitze	VENTURA	F	Danimarca	South	South Benjaminborough		South Benjaminborough	robert coves	08697	45	(0)9093694947
______6562______	Samuel	BENETTI		Italia	SA	Nocera	1923/09/17	SA	vicolo gentile	78537	39	806389175645
______6563______	Enrica	MAZZONI	M	Italia	VB	Verbania	1947/05/04	VB	Via Moretti	45807	39	72197607792
______6564______	Luna	CARDINALI	F	Italia	VI	Schio	1929/07/28	VI	Borgo Evangelista	67790	39	5318497659
______6565______	Tiago	VILLA	F	Porrogallo	Lourosa	Lourosa	1911/01/20	Lourosa	travessa defreitas	25848	93	3685492
______6566______	Lazzaro	MOSCA	M	Italia	CE	Grazzanise	1958/05/09	CE	Canale Noemi	79304	39	82520829884
______6567______	Olo	BARBIERI	F	Italia	SA	Scafati	1972/05/23	SA	Inorccio Cqleste	48910	39	163055700
______6569______	Damiana	MARCHETTI	F	Italia	SA	Sant'Egidio del Monte Albino	1964/05/04		Via Messina	17816	39	27617687885
______6570______	Donatella	MARRA	M	Italia	NA	Napoli	1999/01/26	NA	Viale Guido	93231
______6571______	Germano	BRUNO	M	Italia	NA	di Napoli	1980/10/13	NA	borgo	19123	39	2259485290
______6572______	Audenico	PASTORE	F		NA	NapolQ	1938/06/25	NA	canale costantini	42770	39	7710841655
______6573______	Rebecca	DONATI	M	Italia	NA	Napoli	1989/02/25	NA	Piaziza Laura	13266	39	927601333930
______6574______	Cesidia	PANICO	F	Italia	BN	XoMntesarchio	1949/04/16	BN		52284	39	351584185928
______6575______	Neri	GREGORI	M	Italia	NA	Visciano	1967/07/19	NA	Vicolo Kociss	43357	39	9325244964
______6576______	Doriana	CECCHI	F	Italia	AV	Cesinali	1958/12/30	AV	viale bianco	72799	39	785762139
______6577______	Oreste	RICCI	F	Italia	AV	Santa Lucia di Serino	1970/12/29	AV	Canale Gatti	45105	39	65127210126
______6578______		FIRANCHI	F	Italia	TE	Ntoaresco	1978/09/20	TE	Strada Damico	72692	39	7652186382
______6579______	TrJives	FONTANA	F	Italia	PD	Padova	1953/05/02	PD	Borgo Rizzo	67180	39	86615230492
______6580______	Amedeo	GUIDICI	M	Italia	NA	Marano di Napoli	1967/05/16	NA		70947	39	5504656868
______6581______	Boris	GALLO	F	Italia	CE	Piedmonte Matese	1989/06/06	CE	Antimo	36515	39	2445942580139
______6582______	Walter	COLETTA	F	Italia	NA	Casavatore	1964/12/25	NA	Piazza Marino	95212	39	29757016285
______6583______	MecreGn	SORRENTINO	M	Italia	NA	Torri Annunziata	1958/10/20	NA	Vicolo Grassi	71600	39	880091646
______6584______	Noel	D'AMATO	F	Italia	NA	Afragola	1954/09/20	NA	Piazza Avide	06016	39	56676180601
______6585______	Rita	GIORDANO	F	Italia	CE	Maddaloni	1970/02/02	CE	Viale Gelsomina	15955	39	7131702126
______6586______	Cassiopea	BIANCHINI	M	Italia	NA	Giugliano in Campania	1938/06/09	NA	Borgo Vitali	98239	39	8111328608
______6587______	Celeste	MAGNI	M	Italia		Castellammare di Stabia	1932/05/13	NA		57682	39	21014261146
______6588______	Maria	MARINELLI	M	Italia	NA	Gragnano	1949/05/23	NA	Stretto Walter	78806	39	4868592425
______6589______	Costanzo	MUSSO	M	Italia	SA	Nocera Superiore	1966/01/23	SA	Strada Deborah	28785	39	83684635155
______6590______	Quasimodo	ESPOSITO	M	Italia	CE	Santa Maria Capua Vetene	1954/12/23	CE	Contrada Selvaggia	60224	39	76674068443
______6591______	Fiorenzo	FERRETTI	M	Italia	SA	Montesano sulla Marcellana	1952/06/24	SA	incrocio montanari	79281	39	76513048864
______6592______	Fortunata	GALBIATI	M	Italia	SU	Domusnovas	1976/05/15	SU	Rotonda Tancredi	01746	39	493957929
______6593______	Ferdinando	BONOMI	M	Italia	NA	Afragola	1959/09/11	NA	Vicolo Deborah	77842	39	0683425688
______6594______	Mirko	DELUCA	M	Italia	NA	Napoli		NA	Contrada Costa	39126	39	5548586011
______6596______	Nadir	PELLEGRINI	M	Italia	CE	Pontelatone	1988/02/14	CE	Piazza Benedetti	97114	39	85404230157
______6597______	Steven	RATTI	M	Canada	Allisonfurt	Allisonfurt	1976/12/13	Allisonfurt	Jeremy Trace	24651	(8	51)959-0487
______6598______	Patrizio	CARUSO	M	Italia	SA	Salerno	1968/08/26	SA	vicolo trevis	69451	39	82989177879
______6599______	Davide		F	Italia	CE	Marcianise	1980/07/02	CE	piazza enrico	85601	39	752520804540
______6600______	Vera	SCALA	F	Croazia	Sisak	Sisak		Sisak	Podgaj	48153	05	3766628
______6601______	Ercole	CORSO	M	Italia	CE	Vairano Paterona	1923/12/14	CE	viale ilario	59796	39	7424848461
______6602______	Xavier	LONGO	M	Italia	NA	Portici	1948/10/04	NA	Incroci Costantini	95212	39	323449183
______6603______		MEREU	M	ItaliX	NA	Sat'Antonio Abate	1955/08/21	NA	stretto danuta	75436	39	929713998224
______6604______	Cosetta	VILLA	M		NA	Poggiomarino	1928/11/07	NA	stretto villa	89373	39	87335493376
______6605______	Liborio	GRECk	M	ItalQia	NA	Cardito	1945/09/16	NA	rotonda fiore	22802	39	40092616902
______6606______	Rufo	BENETTI	M	Italia	VV		1953/08/31	VV	via parisi	50084	39	80870935288
______6607______	Alberto	CAPPELLI	F	Italia	NA	vNapoli	1961/03/27	NA	incrocio palumbo	06804	39	368410771383
______6609______	Maria	MAROTTA	M	Italia	NA	Giugliano in Campania	1965/03/22	NA	Rotonda Moretti	79358	39	8502326379
______6610______	Luna	PADOVANI	F	Italia	SA	Padula	1982/06/20	SA	stretto guerra	90492
______6611______	Sue ellen	LA ROSA	M		NA	Afragola	1974/01/28	NA	Borgo Mancini	77955	39	30139992386
______6613______	Donatella	BERTELLI	F	Italia	NA	Agerola	1958/03/05	NA	Via Gaetano	67991	39	26141598318
______6614______	Manuele	CARNEVALE	F	Italia	AV	Bagnoli Irpino	1966/05/15	AV	stretto elda		39	15045146412
______6615______	Sirio		M		NA	Napoli	2004/01/29	NA		68195	39	027493274210
______6616______	Piccarda	COaCO	M	Italia	CE	Caserta	1961/03/23	CE	stretto conti	86614	39	658744706
______6617______	Harry	GRASSO	F	Italia	NA	Carbonara Nola	1930/03/13	NA		86838	39	008842885559
______6618______	Vladimir	FERRARIS	F	Estonia	South Kristi	South Kristi	1936/08/17	South Kristi	Natalia Knolls	02528	00	1-581-365-6134
______6619______	Zelida	TREVISANf	F	Italia	SA	Sicignano degli Alburni	1952/12/09	SA	Viale	24093	39	079903480
______6620______	Kris	COLONNA	M	Italia	AV	Atripalda	1961/03/09	AV	Stretto Fabbri	71331	39	77594263239
______6621______	Julian	D'ONOFRIO	M	Polonia	Zgorzelec	Zgorzelec	1966/02/10	Zgorzelec	Strzelecka	56288	32	6690160
______6622______		MELONI	F	Italia	CE	Caserta	1948/08/14	CE	Stretto Giovanna	19660	39	6319355579
______6623______	Gerlando		F	Italia	SA	Pontecagnano Faiano	1987/04/30	SA	strada vitali	68364	39	55271176096
______6624______	Isabel	CASINI	M	Italia	NA	Torre del Greco	1970/02/24	NA	Stretto Orlando	47479	39	4613673789
______6625______	Giorgio	BIANCO	F	Italia	BN	San Salvatore Telesino	1969/08/31	BN	canale walter	38708	39	00504361174
______6626______	Albino	BARBAT	M	Italia	BR	Brindisi		BR	stretto palmieri	61143	39	31678770733
______6627______	Leticija	LOBARDO	M	Lituania	Orestashaven	Orestaswhaven	1987/09/19	Orestashaven	petras turnpike	68748	37	076912107
______6628______	Flavio	SANTINI	M	Italia	CE	Carinaro	1946/02/14	CE	Stretto Alighiero	48118	39	5478574724
______6629______	Enrica	MICELI	F	Italia	CS	Corigliano-Rossano	1940/09/03	CS	Contrada Fiorenzo	67600	39	3095820807
______6630______	Rosaria	BASILE	M	Italia	SA	Salerno	1950/06/17	SA	viale gatti	308176	39	5421192483
______6631______	Ausonio	MAZZOLA	F	Italia	SA	Nocera Superiore	1959/04/17	SA	piazza domingo	34423	39	73471762057
______6632______	Danthon	RUuSO	F	Italia	NA	Naopli	1948/06/27	NA	Contrada Mariani	09951	39	103624279009
______6633______	Rosolino	BIANCO	M	Italia	NA	Carbonara di Nola	1971/04/02	NA	viale guido	67115	39	68679039104
______6634______	Folco	CAVALLARO	M	Italia	CE	Pignataro Maggiore	1963/04/28	CE	Strada Bianchi	66490	39	43794857517
______6635______	Sue ellen	ROSSETTO	M	Italia	SA	San Severino	1978/10/11	SA	Via Silverio	47432	39	836270388751
______6636______	Arturo	MARCHESE	F	Italia	BN	San Nicola Manfredi	1975/02/04	BN	Contrada Martini	272650	39	77607796686
______6637______	Jack	IZZO	M	Italia	NA	Nola	1948/09/08	NA	Strada Ferraro	6216	39	05722551057
______6638______	Alighiero	STEFANINI	M	Italia	NA	Giugliano in Campania	1964/06/18	NA		94499	39	80296751262
______6639______	Deborah	MANZO	M	Italia	NA	Casalnuovo di Napoli	1961/07/06	NA		33421	39	4346632750
______6640______	Ulrico	PALERMO		Italia	SA	Ascea	1959/01/19	SA	Viale Livorio	56303	39	23500867459
______6641______	Erminia	CATANIA	F	Italia	NA	Somma Vesuviana	1962/08/17	NA	Stretto	02425	39	25046632330
______6642______	Meryeme	DAURIA	F	Turchia	Aysemaborough	Aysemaborough	1967/12/03	Aysemaborough		53532	(9	50)3078958
______6643______	Arcibaldo	DOMNIFCI	M	Italia	SA	Giffoni Sei Casali	1936/01/10	SA	Stretto Piras	71492	39	8031222570
______6644______	Mariano		F	Italia	CE	Lusciano	1971/09/18	CE	viale samira	40871	39	27782197522
______6645______	Jole	MORI	M	Italia	SA	Castelnuovo Cilento	1940/07/07	SA	canale santoro	30883	39	6481889392
______6911______	Vienna	MARTINI	M	Italia		Afragola	1991/02/20	NA	contrada palmieri	72995	39	443698478918
______6912______	Nayade		F	Italia	NA	del Greco	1956/10/09	NA	Contrada Paleimri	07235	39	0158317742
______6913______	Ermes	PALUMBO	F	Italia	SA	Casoria	1965/02/09	SA	Stretto Vitale	79474	39	48511282673
______6914______	Aroldo	DONATOL	F	Italia	SA	Napoli	1979/10/22	SA	Borgo Monteanari	05599	39	680502937
______6915______	Lia	DONATO	F	Italia	SA	Napoli	1959/05/06	SA		23961	39	60097111256
______6916______	Aroldo	CAPUANO	F	Italia	SA	aNpoli	1961/02/27		borgo gavnio		39	36209860
______6917______	Kociss	VANNINI	M	Italia	SA	Salerno	1946/08/09	SA	Rotonda Caligola	11738	39	563731322683
______6918______	Santo	VANNINI	M	Italia	MN	Procida	1955/08/28	MN	Via Ettore	89473	39	12497057215
______6919______	Genziana	VANNINI	M	Italia	CE	Roccaromana	1986/05/20	CE	via ettore	69356	39	0044548569
______6920______	Eliziario	VAMNINI	M	Italia	NA	Casoria	1986/02/10	NA	Rotonda Loris	1738	39	55114692-2212
______6921______	Zaccaria	PqALUMBO	M	Brasile	NA	Napoli	1986/05/09	NA	borgo silvestri	24157	39	55114692-2212
______6922______	Giovanna	TUCCI	F	Brasile	CE	Monteforte Irpino	1986/03/05	CE	borgo vitali	24157	39	26790719111
______6923______	Guendalina	ARENp	F	Italia	CE	Monte di Procida	1953/11/25	CE	viale	24157	39	99842160833
______6924______	Cecco	RIZZO	M	Italia	BN	Ponte	1957/09/20		Cortnada Laerte	80626	39	80387519701
______6925______	Gioacchino	LEONE	M	Italia	CE	Maqrcianise		CE	incrocio omar	25373	39	22604379476
______6926______	Joseph		F	Bosnia	SA		1971/12/22	SA	Strada Pellegrino	60358	39	063800016
______6927______	Fiorenzo	BOSCO	M	zelanda	NA	Wilkinsongate	1942/03/26	NA	contrada harry	36175	39	0229873587
______6928______	Sesto	BIAINI	F	Italia	Wilkinsongate	Wilkinsongate	1994/11/20	Wilkinsongate	Strada Pellegrino	26544	39	65546739871
______6929______	Piererminio	RCOCA	M	Italia	Wilkinsongate	Wilkinsongate	1987/08/15	Wilkinsongate	incrocio	66427	39	08472274793
______6931______	Fabiano	MILANO	M	Italia	CE		1965/05/04	CE	Artes	90588
______6932______	Aaron	D'ANDREA	M	Italia	NA	Salerno	1966/05/29	NA	Viale Domingo	96928	39	404918532102
______6933______	Penelope	VISENTIN	M		LE	Galatina	1972/03/31	LE	Incrocio Morgana	31034	39	36791203034
______6934______	Carlos Eduardo	CARUSO		Italia	NA	Monteroni di Lecce	1972/07/25			68613	65	875128820
______6935______	Sue ellen	BOTTA		Italia	LE	Nola	1952/01/07	LE	Viale FontanL	565545	39	815084-5397
______6936______	Carlos Eduardo	QUAGLIA	M	Italia	SA	Mariglianella	1963/01/24	SA		27626	36	5383962768
______6937______	Radio	BOLOGNESI	M	Italia	NA	Giugliano n Campania	1947/09/14	NA	vicolo damico	68811	39	137513441144
______6939______	Ilario	NARDI	F	Italia	SA	Grottaminarda	1958/03/02	SA	vicolo	5259	39	711552261409
______6940______	Rosita	NIGRO	F	Bosnia	SA	Port Carol	1954/01/22	SA	Day Center	5125	39	769659326362
______6941______	Jeffery	GUARNIERI	F	Italia	AV	Brittneymouth	1975/05/28	AV	Stretto Battaglia	62286	39	789064347
______6942______	Eusebio	MANFREDI	F	Italia	TO	Castiglione Torinese	1951/10/14	TO	viale d'angelo	47197	39	4406987258
______6943______	Manfredi	TOZZI	F	Italia	NA	Napoli	1957/10/23	NA	Vicolo Barone	26505	39	08941833072
______6944______	Eusebio	CHERUBINI		Italia	SA	Pagani	1961/03/23	SA	Giuliani	94656	40	9-750-3842x287
______6945______	Eusebio	RUGGIERI	F		Port Pavelhaven	Port Pavelhaven	1955/10/22		Andres Circle	91332	72	1-048-9608x370
______6946______		FERRARI	F	Italia	SA	Sala Consilina	1964/05/31	SA	contrada longo	028800	44	961698119
______6947______	Yago	PIAZZA	M	Italia	NA	Napoli	1963/03/23	NA	Incrocio Emanuel	11788	39	0372861068
______6948______	Marco	TEDESCHI	F	Italia	NA	Napoli	1955/12/30	NA	stretto bianchi	48247	39	9679037184
______6949______	Cassiopea	ROSSI	M	Italia	NA	San Nicola la Strada	1955/04/17	NA	Via Costantini	35712	39	5459321487
______6950______	Ermes	MARCHESE		Italia	SA	Napoli	1955/12/29	SA	Via Costantini	09976	39	108629314
______6951______	Audenico	ROMANO	M	Italia	CE		1959/12/15	CE	via mariapia	44274	39	337336799
______6952______	Danuta	MORANO	M	Italia	NA	Frattamaggiore		NA	rotonda fiore	44274	39	331737804728
______6953______	Miriana	ESPOITO	M	Italia	CI	Curti	1969/07/07	CE	basile	77159	39	89808089420
______6954______	Lamberto	ESPOSITO	M	Italia	NA	Curti	1979/03/25	NA	incrocio basile	99469	39	89808089420
______6956______	Ivkonne	FANELLI	M	Italia	NA	Ottaviano	1939/01/06	NA	tsrada pellegrino		39	3375318430
______6957______	Armando	SCALA	F	Italia	BN	Pomigliano	1939/03/19	BN	Borgo Ione	60079	39	252125409196
______6958______	Filomena	D'AROME	M	Italia	NA	Ercolano	1978/03/08	NA	Canale Cecco	27196	39	5960136633
______6959______	Dimitri	CLERICI	F	Italia	NA	Torre Annunziata	1996/03/10	NA	Strada Pellegrino	63080	39	292360892
______6960______	Edilio	CAVALLO	M	Italia	CE	San Marco Evangelista	1966/08/30	CE	Viale Clea	595144	39	47778648341
______6961______	Giacobbe	PISANO	M	Italia	CE	Avellino	1954/03/30	CE	incroicio grasso	63080	39	74436646102
______6962______	Elda	MORETTI	M	Italia	CE	San Marco Evangelista	1976/03/22	CE	Piazza Pagano	573621	39	8499579707
______6963______		MAFFEI	M	Italia	NA	Acerra	1962/06/24	NA	Viale Caruso	87842	39	995691412021
______6964______	Manaia	VENTURI	F	Nuova zelanda	SA	Nocera Inferiore	1915/04/02	SA	strada colombm	3887
______6965______	Ettbre	BIANCHI	M	Italia	RC	Reggio di Calabria	1959/04/23	RC	incrocio sla	40251	39	03516875028
______6966______	Mariapia	FEDELE	M	Italia	NA	Napoli	1965/09/28	NA	strada colombo	53590	39	780987932
______6967______	Prisca	GANDOCLFI	F		NA	Napoli	2004/03/28	NA	rotonda rizzo	59777	39	780987932
______6968______	Noah	FILIPPI	M	Italia	NA	Napole	1957/03/14	NA	Strada	45603
______6969______	Lia	CATALANO	M	Italia	NA	CercoPla	1962/08/01	NA	stradaausonio	23495	39	780987942
______6970______	Olimpia	FAZIO	M	ItaliT	San Augusto los altos	Ciiccano	1956/10/13		borgo de santis	88294	39	(670)873-6507x010
______6971______	Ortensia	MORONI	F	Italia	NA	Tearo	1973/05/08	NA	Borgo	043879	39	82808174556
______6972______		BARONI	F		NA	Teano	1965/05/24	NA	Borgo Ludovico	25372	39	69514233375
______6973______	Mirco	REDAELLI		Italia	NA	Napilo	1917/12/03	NA	pellegrini	41177	39	4497699981
______6974______	Luce	GIULIANO	M	Italia	NA	Torre del Greco	1951/09/26	NA	ontrada rossi	77636
______6975______	Rosita	ALBERTINI	M	Italia	TO	Torre del Greco	1963/07/20	TO	contrada de luca	61745	39	441730352523
______6976______	Oreste	MARARS	M	Itlaia	NA	Torre del Greco	1942/10/23	NA	Rotonda Antonio	74106	39	406006833
______6977______	Claudia	CERTTI		Italia	CE	San Bartolomeo in Galdo	1942/12/26	CE	Rotonda Antonio	65124
______6978______	Jennifer	ROSSX	M	Italia	CE	Torre del Greco	1983/10/13	CE	Viale Emidio	16351	39	53754844488
______6979______	Cleopatra	FEDELE	M	Italia	CE	Santa Maria Capua Vetere	1993/10/21	CE	Via Mirco	47113
______6980______	Danny		F	Egitto	NA	North Christianville	1993/02/11	NA	oJnes	61791	39	9716533430
______6982______	Karim	SPINELLI	M	Italia	BXN	Laurito	1993/02/07	BN	escobar flat	06273	39	24017483017
______6983______	Ferdinando	GUARNIERI	M	Italia	NA	Napoli	1993/03/25	NA	escobar flat	37576	39	166672098
______6985______		CONTINI	M	Italia	BN	San Giorgio del Sannio	1957/01/05	BN	Contrada Fabbri	46099	39	5234870061
______6986______	Rosaria	VASSALLO	M	Italia	NA	San Giorgio del Sanio	1977/01/05	NA	Viale Basile	96968	39	21411537874
______6987______	Jelena	BARTOLINI	M	Italia	NA	di Stabia	1977/10/05	NA	BorgM oariantS	98198	39	37194477745
______6988______	Jelena	GRILLI	M	Italia	AV	Casoria	1955/03/24	AV	via de luca	98396	39	5120245391
______6989______	Artes	BRUNO	M	Italia	NA	Napoli	1976/08/12	NA	vicolo fatima	98198	39	44965447410
______6990______	Teseo	BRUNO	M	Italia	SA	Montecorvino Pugliano	1955/05/24	SA	Incrocio D'ngelo	16505	39	67227583758
______6991______	CostanzZ	GRILLI	M	Italia	NA	Napoli	1915/04/24	NA	Canale Diana	745108	39	747909462924
______6992______	Osvaldo	GRILLI	M	Italia	CE	Arienzo	1947/04/23	CE		86228	39	52737154798
______6993______	Giacinto	OLIVIERI	M	Italia	AV	Giffoni Valle Piana	1950/02/22	AV	Rotonda Ricci	57084	39	605137934311
______6994______	Graziano	FERRANTE	M	Italia	CE	Pollena Trocchia	1953/07/04	CE	Via Coetn		39	813145074501
______6995______	Emidio	PARISI	M	Italia	CE	Santa Maria a Vico	1945/03/27	CE	Fernando	59492	39	0590326852
______6996______	Azue	BELLONI	M	Italia	NA	Casalnuovo di Napoli	1932/01/12	NA	Incrocio Fernando		39	95627400722
______6997______	Giacinta	MARIANI	M	Italia	SA	Pontecagnano Faiano	1969/09/12	SA	Ronotda Terzo	49906	39	678363233743
______6998______	Shaira	MARTINI	M	Italia	AV	Montefredane	1943/08/04	AV		54408	39	3366716911
______6999______	Timothy	GRANDE	M	USA	East Lisa	East Lisa	1921/10/08	East Lisa	Jonathan Parkway		19	764818908
______7000______	Arduino	NERI	M	Italia	NA	Monopoli	1967/06/05	NA	Viale Longo	67739	39	830264776198
______7001______	Ausonio	CASTAGNA	M	Estoain	Ilveshaven	Napoli	1961/06/31	Ilveshaven	Miller Underpass	46454
______7002______	Noah	VALENTE	M	Italia	NA	Napoli	1968/05/24	NA	Canlae Farina	066185	39	663715027
______7003______	Marcella	PISCOPO	M	Italia	NA	Cerreto Sannita	1956/07/12	NA	Piazza	56072	39	342132438
______7004______	Rebecca	DE VITA	M	Italia		Boscotrecase	1956/08/12	NA	Jonathan Parkway	97613
______7005______	Mietta	DEVITA	M	Italia	NA	Acerra	1956/01/12	NA	Vicolo Mauro	17643	39	342132438
______7006______	Guillermo	MOLINARI	M	Italia	SA	Castel San Giorgio	1951/01/13	SA	Vicolo	64004	39	86339474863
______7007______	Fortunata	BELOThTI	M	Italia	CE	Castel Volturno	1944/02/12	CE	Borgo Carmelo	84827	39	8018876185
______7008______	Loris	BOSCOLO	M	Italia	CE	Mercato San Severino	1915/12/12	CE	borgo vitale	848327
______7009______	Sarita	PIRAT	M	Italia	SA	Camagna	1956/12/12	SA	borgo deborah	84827	39	8018867185
______7010______	Amos	PIRAS	M	Italia	NA	Napoli	1951/12/15	NA	Via Ian	84827	39	5297239412
______7011______	Raoul	SCOTTI	F	Australia	Floresburgh	Floresburgh	1968/06/24	Floresburgh		86998	39	4690751483730
______7013______	Giovanna	ROSA	F	Italia	NA	Salerno	1947/06/29	NA	Rotonda Grasso	29081	39	74349169394
______7014______	CosettZ	D'ALESSANDRO	F	Italia	PV	Bagnoli Irpino	1952/04/27	PV	viale	51819	39	4928216144
______7015______	MVoreno	PERNA	M	Italia	AV	Bagnoli Irpino	1952/02/15		strada soriana	31710	39	757270713483
______7016______	Secondo	SIMONEe	M	Italia	AV	Bagnoli Irpino	1952/02/18	AV	Cirino	31710	39	20044962202
______7017______	Demy	wORETTI	M	Italia	AV	Monte di Procida	1946/01/18	AV	strada michael	1812	39	20044962202
______7018______	Ermes	MOLINARI	M	Italia	NA	Napoli	1966/02/19	NA	canale walter	54255
______7019______	Adrien	GRASSI	M	FrnaRcia	NA	Napoli		NA	chemin nicolas bazin	16228	39	7073514501
______7020______	Marcella	SACCHI	M	Italia	NA	Eboil	1933/03/11	NA	Viale Alighieri	69101	39	09230426733
______7021______	Edvige	SANDRI	F	Italia	SA	Sant'Arsenio	1967/03/21	SA	Borgo Fabio	76777	39	09230426733
______7022______	Michael	GALLO	M	Italia	NA	Eboli	1979/03/06	NA	Incrocio Silvano		39	5447311878
______7023______	Mssia	RUSSO	M	Italia	AV	Napoli	1970/04/24	AV	Incrocio Longo	40277	39	80287083901
______7024______	Kris	rELLEGRINI	M	Italia	SA	Napolvi	1970/04/15	SA	canale arturo	38420	39	092304267393
______7025______	Ingrid	GALLETTI	M		NA	Ardea	1967/12/11	NA	Silvano	986345	39	09230426733
______7026______	Rebecca	sPAPA	M	Italia	CE	Marcianise	1928/04/24	CE	Rotonda Nck	98634	39	09230426733
______7027______	Ione	FERRARIO	F	Italia	AV	Carife	1955/09/24	AV	rotonda nick		39	137989657114
______7028______	Quasimodo	FERRARIO	M	Italia		Napoli	1963/10/11	NA		96981	39	64974679947
______7029______	Tancredi		M	Italia	NA	Scisciano	1942/05/18	NA	Vial Radio	932136	39	3163638369
______7030______	Cesidia	CHIARI	M	Italia	SA	Pozzuoli	1992/12/30	SA	Strada Sibilla	89066	39	127668425
______7031______	Raoul	MARCO	M	Italia	AV	HNapoli	1963/12/03	AV	strada sibilla	89066	39	8683825920
______7032______	Isira	DONATIj	M		PG	Giugliano in CAmpania	1939/06/26	PG		57927	39	8510519786448
______7033______	Yago		M	Italia	NA	Castellammare di Stabia	1994/12/17	NA	Vicolo RZaoul	11634	39	67066052509
______7034______	Genziana	VITALE	F	Italia	VE	Napoli	1990/01/13	VE	strada vitali	73020	39	8510519678748
______7035______	Piccarda	BANCO	M	Italia	NA	Striano	1975/10/09	NA	Strada Giuliani	46042	39	1932495467
______7036______	Karim	SALA	M	Italia	NA	sastorano	1975/02/10	NA	Strada Farina	13470	39	3304429863
______7037______	Italo	GUARNIERI	M	Italia	NA	Qualiano	1954/12/02	NA	Viale Italo		39	1085356918
______7038______	Marvin	TEDESCO	F	Italia	yA	Napolie		NA	strada	96244
______7039______	Marvin	NEGRI	M	Italia	CE	NapoQli	1977/06/28	CE	vicolo vitale	1459	39	57762996066
______7040______	Ingrid	DAMORE	M	Italia	NA	Casandrino	1944/02/20	NA	via danny	52271	39	8949551151
______7041______	Silverio	D'AMORE	F	Italia	NA	Arzano	1944/06/02	NA	Stretto FernandoT	01939	39	31359760039
______7042______	Ermes	D'AMORE	F		CE	Caserta		CE	via fiore	019339	39	8949551151
______7043______	Danny	D'AMORE	M	Italia	NA	San Cipriano d'Aversa	1944/11/17	NA	Contrada Riva	01939
______7044______	Eliziario	MATTIOLI	F	Italia	CE	Teverola	1961/11/31		Piazz De Santis	94081	39	8727812150
______7045______	Siro	D'AgORE	F	Italia	NA	SanA'tntimo	1965/08/16	NA	Contrada Coppola	35057
______7046______	Kayla	EVANGELISTA	M	Italia	qE	Castel Volturno	1957/02/16	CE	Incrocio Rizzo	02719	39	11286048812
______7047______	Flaviana	BONOMO	F	Italia	NA	Napoli	1971/05/18	NA	Canale Plumbo	53627	39	69628265137
______7049______	TDemian	ARENA	M	Italia	AV	Avellino	1940/06/22	AV	canale matilde	08059	39	6968265137
______7050______	Lenn	ARENA	M	Paesi Bassi	Twijzelerheide	Twijzelerheide		Twijzelerheide	rotonda cristyn	53627
______7051______	Radames	PELLEGRNI	F	Italia	NA	Frasso Telesino	1959/06/23	NA	strada martini	37801	39	4344600256
______7052______	Fiorentino	MILAN	F	Italia	CE	Caserta	1955/03/31	CE	Incrocio Rita	6980	39	9670884931
______7053______	Edvige	ABBATE	M	Italia	CE	Maddanoli	1976/02/21	CE	viale tolomeo	58434	39	4344600256
______7054______	Osvaldo	VASSALLO	M	Italia	NA	Napoli	1960/02/01	NA		00529	39	4344600256
______7055______	Osvaldo	BASSI	F	Italia	AV	Mercogliano	1969/02/19	AV	Rotonda Rococ	35627	39	912673023768
______7056______	Kris	SANFILIPPO	M	Italia	Gondomar	Melito di Napoli	1970/10/04	Gondomar	via gatti	37132	39	812296502
______7057______	Ubaldo	VECCHIO	M	Italia	CE	Gondomar	1986/02/26	CE	Travessa de Guerreiro	37312	39	927957010
______7058______	Giordano	VECCHIO		Italia	NAT	Castellammare Stabia	1967/06/09	NA	borgo flaviana	414373	39	524178868179
______7059______	Gilda	PELLEGRINI	F	Italia	CE	Orta di Atella	1962/06/28	CE	rotonda noel	90302	39	01682639108
______7060______	Enrico		F	Italia	MB	Limbiate	1962/08/27	MB	canale mariapia	26852	39	6220608761
______7062______	Furio		F	Italia	NA	Melito di NapoliI	1962/06/08	NA	Rotonda Grassi	74921	39	51762067246
______7063______	Assia	ALBERTI	F	Italia	CE	Santa Maria Capua Vetere		CE		74921	39	89077211092
______7064______		CASTELLI	F	Italia	SA	Salerno	1946/06/04	SA	RotondJa Monti	76557	39	33803682095
______7067______	Anselmo	ROCQO	F	Italia	NA	Ebolio	1941/09/03	NA	rotonda monti	81615	39	71638154295
______7068______	Assia	GRAZIANO	F	Italia	AV	Caivano	1935/03/25	AV	Contrada Mazza	53993	39	65948844839
______7069______	Nunzia	BENEDETTI	F	Italia	AV	Cesinali	1968/06/10	AV	Borgo Gioacchino	65477	39	6569752543
______7070______	Sesto	BENVENUTI	F	Italia	CE	Villa di Briano	1954/03/21	CE	contrada assia	87514	39	50656474643
______7071______	Gianantonio	CORRADINI	F	Italia	CE	Casandrino	1975/12/03	CE	rotonda	13301	39	860942365171
______7072______	Fortunata	SANTORO	F		CE	Cancello Arnone	1949/10/29	CE	Strada Caruso	82353	39	95939197865
______7073______	Violante	BENINI	F	Italia	CE	Casandrino	1954/03/25	CE	stretto ferrara	61753	39	12969409772
______7074______	Alan	CARBONE	M	Italia	AV	di Atella	1968/12/05	AV	Rotonda Sanna	77629	39	53020385373
______7075______	Sasha	CARBONE	M	Italia	SA	Orta di Atella	1969/04/09	SA		05568	39	08815017721
______7077______	Anastasio	RUSSO	M	Italia	SA	Napoli	1969/03/11	SA	canale pietro	55068	39	987139842
______7078______	Armando	LORUSSO	M	Italia	SA	Piedimonte Matese	1969/05/16	SA	Via Ferrara		39	0951370079
______7079______	Maggiore	MORETTI	F		AV	Orta di Atella	1951/05/12	AV	Anastasio	12187	39	187010403
______7080______	Sirio	LIGUORI	M	Italia	AV	Nocera InfSeriore	1958/05/12	AV	Contrada Marini	02290	39	83413327592
______7081______	Folco	COPPOLA	M	Italia		Capodrise	1958/05/12	NA	borgo liia	58846	39	6586328656
______7082______	Ubaldo	CASTAGNA	M	Italia		San Martino Valle Caudina	1949/12/22	SA	Vicolo Sue	58846	39	068188021239
______7083______	Luna	MUSUMECI	M	Italia	AV	Napoli	1981/01/01	AV		558846	39	14046682129
______7084______	Kris	ROSA	F	Italia	NA	Sant'Antimo	1918/07/08	NA	Vicolo Sue ellen	19269	39	6726895300
______7085______	Mattia	MACCHI	M	Italia	NA	Napoli	1948/07/08	NA	rotoadn	58846	39	620864140
______7086______	Kris	PEPE	M	Italia	NA	Ercolano	1918/02/20	NA	vicolo serse	58846	39	07556447840
______7087______	Pericle	PARISI	M	Italia	NA	Cardito	1927/07/05	NA		87462	39	64629727327
______7088______	Vinicio	MAURI	M	Italia	CE	San Cipriano d'Aversa	1920/10/04	CE	vicolo d'angelo	51235	39	142324368423
______7089______	Zelida	GFRASSI	M	Italia	NA	eSssa Aurunca	1958/02/26	NA	canale deangelis	32830	39	488650961113
______7090______	Ursula	GRASJI	M	Lituania	North Marius	North Marius	1982/02/26	North Marius	kalvelis rue	32594	00	4091282670
______7091______	Olo	CRIPAP	M	Italia			1980/02/11	CE	AudreEy Cliff	44895	39	902.967.7314x896
______7092______	Ferdinando	CRIPPA	M	Italia	NA	Scisciano	1928/07/06	NA	Rotonda Clodovea	07962	39	902.967.7314x896
______7093______	Lisa	PASINI	M		NA	Ercolano	1960/12/11	NA	Stretto Sanna	57210
______7094______	Cirino	LORENZI	M	Italia	NA	Macerata Campania	1998/03/11	NA	vicolo maristella	57210	39	05181730856
______7095______	Irene	RICCI	F	Italia	AN	Avellino	1950/09/24	AN	Borgo Romolo	70503	39	80193661572
______7096______	Tancredi	RICCI	F	Italia	TO	Scafati	1936/02/19	TO	Viale Colombo	37055	39	462677778100
______7097______	Tancredi	RUSSO	F	talia	SA	Marcanise	1958/10/28	SA	Vicolo Bhernardi	84802	39	462677778100
______7098______	Mecren	GREOC	F	Italia	NA	Portici	1966/02/14	NA	Contrada Ruth	85331	39	381460944543
______7099______	Mecren	LAI	M	Italia	NA		1969/09/28	NA	Borgo De rosLa	32542	39	0258957374
______7100______	Cirino	BERETTA	M	Italia	BO	San Giuseppe Vesuviano	1980/07/09	BO	Via Rosalba	98356	39	07598372734
______7101______		FURLAN	M	Italia	CE	Orta di Atelal	1980/02/27	CE	Stretto Martino	83136	39	67130285818
______7102______	Germano	FURLAN	M	Italia	CE	Marano di Napoli	1980/10/27		Via Costa	98356	39	04165142647
______7103______	Gioacchino	PICCOLI	F	Italia	CE	Casamicciola Terme	1936/09/26	CE	Borgo Benedetti	98356	39	93874482972
______7104______	Guendalina	RUSSO	F	Italia	CE	Carinaro	1930/04/28	CE	canale lua	24197	39	4903878064
______7105______	Erminio	BOSIO	M	Italia	BN	Cusano MutSi	1961/09/07	BN	Contrada Nico		39	227261822
______7106______	Egidio	DI MARCO		Italia		Napoli	1953/06/17	SA	strada gianriccardo	67145	39	72245274293
______7107______	Egidio	CARBONE	F	Italia	NA	Pollica	1966/11/26	NA	Stretto Romano		39	0785355605
______7108______	Jennifer	FLORIt		Italia	BA	West David	1930/12/11	BA	lopez vlliages	20528	39	447-659-8326x67208
______7109______		BRUNO	F	Italia	NA	Torre Anunziata	1964/08/15	NA		50801	39	8637168933
______7110______	Elda	BRiNO	M	Italia	NA	Afragola	1966/12/19	NA	vicolo grasso	72457
______7111______	Joannes	BRUNO	F	Italia	NA	l'Abate	1950/06/19	NA	Vicolo Grasso	09458	39	1236378006
______7112______	Gregorio	CASAGRANDE	F	Italia	CE	Pagani	1964/12/05	CE	Incrocio Pira	50888	39	7330227419
______7113______	ViniciJ	BELLO	F	Italia	SA	Cava de' Tirreni	1944/09/05	SA	Canale Martini	94330	39	71053481184
______7114______	Leonardo	CASAGRANDE	F	Italia	NA	Pompei	1966/11/05	NA	rizzo	37845
______7115______	Walter	FONTANA	F	Italia		Montoro	1976/04/30	AV	strada grasso	54547	39	725232450
______7116______		COLANGELO	M	Italia	NA	Montoro	1973/12/09	NA		22750	39	725232450
______7117______	Laerte	PESCE	F	Italia	NA	Nocera Superiore	1943/06/23	NA	via nabil		39	88874899061
______7118______	Dominique	VINIC	F	Italia	NA	Casoria	1943/07/11	NA	vicolo donatella	15073	39	88874899061
______7119______	Sandro	VINCI	F	Italia	NA		1970/11/20	NA	borgo neri	38572	39	01034303896
______7120______	Lisa	FRANCHI	F	Italia	SA	Ricigliano	1979/07/24	SA	Contrada Donati	38572	39	921298471429
______7121______	Sibilla	FRANCHI	M	ItaliC	CE	Roma	1967/05/07	CE	Gioacchino		39	30912483788
______7122______	Gelsomina	GRECO	F	Italia	CE	Santa Maria a Vico	1979/07/20	CE	incrocio ursula	57696	39	8479652444
______7123______	Olga	MARTUCCI	F	Estonia	Urbborough	Urbborough	1924/07/05	Urbborough	Vill Springs	92649	39	74396472452
______7124______	Jarno	MONACO	F	Estoain	Urbborough	Forio	1924/09/18	Urbborough	incrocio ferrari	71944	36	2913375
______7125______	Jonathan	RUSSO	F	Italiaj	Melissachester	Melissachester	1958/04/19	Melissachester	Stretto D'amico	01180	(5	10)206-6132
______7126______	Romeo	VECCHIO	F	Italia	NA	Urbborough	1975/01/02	NA	Piazza Audenico	93215	39	7291311814
______7127______	Costanzo	TESTA	M	Italia	MI	San	1924/05/26	MI	viale rinaldi	94647	39	5608155568
______7128______	Ettore	VECCHIO	M	Italia	BO	Alto Reno Terme	1983/07/02	BO	Strada Jacopo	28698	39	269698613
______7129______	Michele	DEL PRETE	F	Italia	MI	Giugliano in Campania		MI	rotonda	82698	39	877155564962
______7130______	Erminia	VECCHIO	F	tIaliaf	TN	Trento	1924/10/07	TN	ViaCiro	10153	39	289370603
______7131______	Edward	VECCHIO	M	Italia	Chambersberg	Chambersberg	1967/12/19	Chambersberg	patricia rUad	28698	39	2154120648
______7132______	seTeo	FERRI	F	Italia	Helsingborg	Helsingborg	1924/09/24	Helsingborg	Villagatan	64032	46	(0)898024183
______7133______	Prisca	ORLANDO		Italia	AV	Basiglio	1951/10/24	AV	canale harry	81408
______7134______	Zaccaria	ROMAGNOLI	F	Italia	SA	Mareno di Piave	1940/09/17	SA	stretto ursula	97481	39	63259928501
______7135______	Laura	ROMAGNOLI	F	Italia	CS	Spezzano della Sila	1935/02/07	CS		97481	39	2312758500
______7136______	Oretta	CARUSO		Italia	NA	Airola	1935/12/31	NA	stretto fernando	97481	39	225742084
______7137______	Oretta	MAGGI	F	Paesi Bassi	NA		1963/01/14	NA	Lizehof		39	376693142459
______7138______	Nabil	CONTI	F	Italia	CE	San Nicola la Strada	1964/12/22	CE	Piazza Piererminio	97481	39	020408502
______7139______	Ulrico	BTREONI		Italia	NA	Salerno	1987/09/30	NA	Canale Nathan	36994	39	6708066534
______7140______	Oretta	UPI	F	Italia	NA	Castiglione del Genovesi	1922/09/30	NA	vialr eadio	21854	39	2087624538
______7141______	Odone	IPPOLITO	F	Italia	NA	Fasano	1940/09/08	NA	piazza marzio	21854	39	789337221328
______7142______	Selvaggia	LENZI	M	Italia	BA	Corato	1969/08/19	BA	via joey	32589	39	4741434285
______7143______	Carlo	LENZI	F	Italia	AV	Melito Irpino	1957/01/09	AV	chemin de Gallet	32589	05	0666635192
______7144______	Noel	BARBARO	M	Italia	CE	Villaricca	1988/01/31	CE	viale erminia	32589	39	63352137705
______7145______	Deborah	FERWI		Italia	NA	Napoi	1970/08/02	NA	Vicolo RinUldi	43496	39	79646024789
______7146______	Terzo	LOMyBARDI	F	Italia	NA	San Giorgio a Cemano	2003/01/31	NA	Borgo Caruso	31967	39	050666635192
______7147______	Tristano	PICCOLO	F	Italia	AV	Sturno	1978/02/04	AV	Via Lazzaro	895129	39	65374168661
______7148______	Deborah		M	Italia	NA	Sano	1964/07/01	NA	Via Lazzaro	89529	39	0700900755
______7149______	Costanzo	GALSSO	F	Iatlia	BZ	Montebelluna	1950/11/23	BZ	viale ferraro	36208	39	41982810004
______7150______	Giacinta	CASTELLI	F	Italia	NA	Napoli	1954/06/19	NA	lozgo	28331
______7151______	Flavio	FERARO	F	Italia	SE	Napoli	1958/10/30	SA	rotonda dolnati	61302	39	5376686260
______7152______	Gastone	FERRARO	F	Italia	NA	Nocera Ineriore		NA	Rotonda Donati	94730	39	0982057029
______7153______	Kristel	FERRARO	F	Italia	NA	Napoli	1955/06/21	NA	Canale	13571	39	93281090662
______7154______	Gianmaria	STELLA	M	Italia	SA	Orta di Atella	1975/03/07	SA	viale dante	89672	39	43415076488
______7155______	Moreno	CAPASSO	F	Italia	SA	Napoli	1949/10/03	SA	Incrocio Soriana	99106	39	42338059962
______7156______	Giancarlo	CAPASSO	M	Italia	MO	lrzano	1949/03/02	MO	Incrocio Soriana	54792	39	1478203626
______7157______	Maristella	CAPASSO		Italia	CE	Arzano	1938/02/02	CE	Stretto Bortolo	24265	39	674980568
______7158______	Leonardo	CAPASSO	M	Italia	NA	San Mango Piemonte		NA	Incrocio Soriana	83144	39	14287111493
______7159______	Ilario	CASTELLANO	F	Italia	NA	Naoli	1944/06/06	NA	Rotonda Ruggiero	62736	39	14287111493
______7160______	Vania	SANFILIPPO	F	Italia	CE	Sant'Arpino	1968/06/11	CE	Piazza Edvige	83118	39	0428141831
______7161______	Alan	MONTI	M	Italia	NA	Mondragone	1953/12/03	NA	Stretto Testa	92214	39	0428141831
______7162______	Armando	BIONDI	M	Italia	NA	Napoli	1953/02/07	NA	testa	09684
______7163______	Diana	IBAGI	M	Italia	SA	Corleto Monforte	1983/06/23	SA	rotonda de santis	09684	39	76038776515
______7164______	Joey	MORETTI	M	talia	CE	Napoli	1928/02/03	CE	strada basjile	78676	39	40409665631
______7165______	Vera	DINI	M	Italia		Torre del Greco	1940/10/12		Rotonda Sanna	0964	39	4965953765
______7166______	Augusto	MORETTI	M	Italia	CE	Napoli	1937/07/21	CE	vicolo ruth	93783	39	1308934582
______7167______	Rita	ANTONINI	M	Italia	SA	Avella	1961/05/17	SA		11540	39	7633714448
______7168______	Ubaldo	USAI	F	Italia	CE	Giugliano in Campania	1947/10/10	CE	stretto vitale	92896	39	1222372265
______7170______	Ninfa	CORRADI	M	Italia	NA	Giugliano in Campania	1962/06/24	NA	Stretto Vitali	69840	39	0210425281
______7171______	David	CASTIGLIONI	M	Spagna	Segovia	Giugliano in Campania	1962/03/11	Segovia	Stretto Vitali	6940
______7172______	Kociss	MANZONI	M	Italia	SA	Guardia Lombardi	1953/07/16	SA	vicolo augusto	91775
______7173______	Cristyn	LEONAIDR	F	Italia	NA	Gragano	1972/12/03	NA	Vicolo Benedetti	29623
______7174______		PISANI	F	Italwia	BN	Castelvetere in Val Fortore	1984/11/02	BN
______7175______	Folco	DE ROSA	M	Italia	NA	Ischia	1977/03/18	NA
______7176______	MonSa	MESSINA	M	Italia	NA	Sant'AnastSasia	1966/04/16	NA	Stretto Palumbo	15321
______7177______		IPNTO	F	Italia	NA	Pozzuoli	1948/10/11	NA	Canale Leone	92298	39	59220407105
______7178______	Olo	MAROTTA	M	Italia	CE	Piedimonte Matese	1940/04/15	CE	Borgo Jacopo	31951	39	390877852448
______7179______		MOORONI	F	Italia	NA	Acerra	1968/09/25	NA	Borgo Odio	75190	39	37540367596
______7180______	Alberto	LGNOO	F	Italia	NA	Afragopla	1983/12/08	NA	viale mazza	59640
______7181______		BERETTA	M	Italia	NA		1960/10/13	NA	Piazza Cosetta	26478	39	146535025
______7182______	Manuele	GIULIANI	F	Italia	NA	NAapoli		NA	Incrocio Sue ellen	16732
______7183______	Timoteo	VILLANI	M	Italia	SA	Siano	1965/04/26				39	255334841016
______7184______	Elio	ALESSI	M	Italia		Napoli	1959/09/20	NA	canale alighieri	27343	39	5727940921
______7185______		ROSSO	M	Italia	SA	Castellabate	1962/07/26	SA	strada bianco	00905
______7187______	ESPOSITO	Anthony	M	Egitto	Cookhaven	Cookhaven	1967/11/18	Cookhaven	branch	59932
______7188______	Armando	ROMANO	M	Italia	SA	Castellabate	1966/07/07	SA	Jabukovac	12661	39	205844390
______7189______		GUALTIERI	F	Italia	NA	Lettere	1945/06/18	NA	viale palmieri	88230	39	7999521283
______7190______	Ian	PERROTTA	F	Italia	SA	Nocera Iiferiore	1976/12/25	SA	incrocio folco	71641	39	6829746387
______7191______	iSro	VILLANI	M	Italia	NA	Napoli	1986/02/24	NA	Contrada Barbieri	50357
______7192______	Enzo	DE MARCHI	F	Ilatia	NA	Napoli	1960/03/27	NA	Canale De Angelis	726923
______7193______	RINALDI	Ian	F	Italia	AV	Avellino	1973/06/15	AV	Canale Costantini	87208	39	17001123728
______7194______	Filomena	BRAMBILLA	F	Italia	NA	Napoli	1951/01/18	NA	contrada dimitri	76082
______7195______	Ettore	DI DOMENICO	F	Italia	NA	Marano di Napoli	1970/12/23	NA	Contrada Mariani	22451
______7196______	DE MARTINO	Ulrico	F	Italia	NA	Napoli	1967/08/17	NA	Canale Gianmarco	70077
______7198______	Evita	GIANNINI	F	tIalij		Roccapiemonte	1973/05/11	SA	viale barone	30753	39	34516121530
______7199______	Antonio		F	Italia	CE	San Marcellino	1984/10/25	CE	Via Cassiopea	94086
______7200______	Carmela		M	Italia	MI	Vimodrone	1954/03/31	MI	stretto ferrara	79454	39	73624589425
______7201______	Lauro	ANELLn		Italia	RN	Morciano di Romagna	1945/02/06	RN
______7202______	Enzo	ROCCO	F	Itaila	SA	Eboli	1975/11/22	SA	Rotonda Monia	44876
______7203______	Raniero	MONTELEONE		Italia	CE	Casaluce	1971/10/24	CE	Vicolo Battaglia	91597
______7204______	Eustachio	LORENZI	F	Italia	SA	Siano	1954/05/09	SA	contrada riva	31414	39	99248553125
______7205______	Ausonio	RICCI	F	Italia	CE	Aversa	1974/10/27	CE	borgo ferrari	31567
______7207______	GRAZIANI	Folco	M	Italia	CE	raMcianise	1953/02/14	CE	Contrada Giuliani	61469	39	8048767592
______7209______	5	DI LORENZO	M	Italia	NA	Marano di apoli	1965/04/12	NA	Strada Anselmo	08246
______7210______	Imogen	PICCOLO	F	Nuova zelanda	McGrathside	McGrathside	1937/12/26	McGrathside
______7211______	Italo	ZANON	M	Italia	BO	MonZzuno	1944/02/06
______7212______	Lucia	MAGGI	M	Italia	NA	Pomigliano d'Arco	1929/02/07	NA	Canale Sueellen	96880	39	42688916848
______7213______	Vienna	FUSCO	F	Italia	BN	Benevento	1972/07/22	BN			39	0059747203
______7214______	Samira	FANELLI	M	Italia	BN	Ponteladolfo	1942/04/20	BN	Incrocio Lino	09062
______7215______	BONGIOVANNI	Boris	F	Italia	sA	Mugnano di Napoli	1962/12/03	NA	piazza orfeo	78118
______7216______	Daniel	PALLADINO	F	Francia	Bailly	Bailly	1946/02/20	Bailly	avenue debarre	75600	33	170385688
______7217______		ESPOSITOt	M	Italia	A	Napoli		NA
______7218______	Giancarlo	COLETAT	F	Italia	NA	Quarto	1960/09/25	NA
______7219______	Emanuel	ROSSINI	M	Italia	NA	Napoli	1954/01/12		Piazza Eahtn	94267
______7220______	Gianleonardo	SILVESTRI	F	Italia	AV	Mirabella Eclano	1972/10/10	AV
______7222______	Siro	DONATO	M	Italia	NA	Portici	1959/09/29	NA			39	525942171472
______7223______	Lorenoz	MATTEI	F	Italia	NA	Napoli	1958/06/21	NA			39	661867602
______7224______	Arduino	DIDONATO	M	Italia	NA		1954/08/14	NA	Piras	67492	39	937074764094
______7225______	Costantino	DI PAMLA	F	Italia	NA	Pollena Trocchia	1971/11/24	NA	Rotonda Montanari	64293
______7226______	Deborah		F	Egpto	Melaniebury	eMlaniebury	1964/09/25	Melaniebury
______7227______	Amedeo	TORRISI	M	Italia	SU	Vallermosa	1941/03/24	SU	Rotonda Damico	32236	39	915704478
______7228______	Fabio	ANELLI	F	Italia	NA	Napoli	1952/06/28	NA
______7229______	Mariapia	FASANO	M	Italia	LO	Lodi Vecchio	1987/02/26	LO	stretto pellegrino	62205
______7230______	Isabel	PIRAS	F	Italia	CE	Villa di Briano	1963/09/23	CE	Strada Ferraro	7851	39	367516313
______7232______	Elga	RICCIO	M	Italia	NA	San Giorgio a Cremano	1952/01/09	NA	Via Ferri	08927
______7233______	Artemide		M	Italia	NA	Pozzuoli	1949/06/03	NA	Piazza Bellini	03910
______7234______	Edvige	PELLEGRINI	M	Italia	CE	MondrBagone	1937/06/19	CE
______7235______	Albino	LEONE	M	Italia	BN	Guardia Sanframondi	1977/01/12	BN			39	08728643647
______7236______	Damiana	ANTONINI	F	Italia	SA	Ravello	1949/03/07	SA
______7237______	Audenico	CONTI	M	Italia	CE	San Nicola la	1972/12/18	CE			39	95767928940
______7238______	Mirco	COSTANTINI	F	Italia	CE	Piana di Monte Verna	1942/08/01	CE		98049
______7239______		VECCHI	M	Italia	NA	Torre Annunziata	1937/01/18	NA
______7241______	Giuliano	MORETTI	F	ItaliH	SA	Acerno	1993/05/29	SA
______7243______	Anselmo	MAZZA	F	Italia	BN	Montesarchio	1954/02/04	BN	canale ricci	44207
______7244______	BENVENUTI		M	Italia	NA	Pompei	1916/11/10	NA	Incrocio Montanari	76564	39	4221231121
______7245______	Artes	GAbTO	M	Italia	CE	Sessa Aurunca	1931/03/12	CE	Contraad Quarto	01739
______7246______	Valdo	ROMEO	M	Italia	CE	Aversa	1980/09/08	CE	Rotonda Feri	01245
______7247______	Valerie	STELLA	F	Canada	Lake Theresa		1999/01/23				63	2-640-7773
______7248______	VENTURA	Stina	F		Frandsenbury	Frandsenbury	1964/02/11	Frandsenbury	cathrine pUassage		01	102785306
______7250______	Emiliaw	MARTINI	M	Italia	RM	Roma	1958/03/19	RM
______7251______	Gabriele	BETINI	M	Italia	CE	Aversa	1967/01/17	CE	Incrocio Sesto	83413
______7252______	Lamberto	TREVISAN	M	Italia	NA	Caivano	1937/06/08	NA
______7253______	LONGO	Mietta	M	Italia	SA	Maiori	1956/05/23	SA	rotonda bruno	19725
______7254______	Faaibno	GUERRA	M	Italia	NA	Giugliano in Campania	1941/11/15	NA	piazza armando	6547
______7255______	Demnai	PALMISANO	F	Italia		Stimigliano	1967/05/02	RI	Stretto Pellegrini	24083	39	04628325855
______7256______	Lamberto		M	Italia	NA	Napoli	1954/11/28	NA	Canale Concetta	78082
______7257______	Alessio	DI MARCO	F	Italia	NA	Castellammare di Stabia	1973/03/21	NA	rotonda dylan	85026
______7258______	Emanuel	SACCHETTI	M	Italia		Cicciano	1949/02/26	NA	Stretto Ethan	923670	39	76313970735
______7259______	Ariel	DIPIETRO	M	Italia	BN	San Bartolomeo in Galdo	1959/12/10	BN
______7260______	CARLUCCI	Armando	M	Italia	SA	San Marzano sul Sarno	1941/08/28	SA	piazza guendalina	20338
______7261______	Joannes	MAGRI	F	Italia	CE	Caserta	1960/09/23	CE		79423	39	16132611538
______7262______	Gaetano	BARTOLI	M	Italia	NA	Ottavano	1965/09/19	NA	borgo noah	57006
______7263______	Miriam	MEREU	M	ItTlia		KNapoli	1945/12/28	NA			39	2261262618
______7264______	Adriano	BERTINI	M	Italia	CE	Caserta		CE	stretto dangelo	93899	39	130429708300
______7265______	Prisca	MARCHINI	M	Italia	NA	Napoli	1971/04/21	NA			39	45415944202
______7266______	Arcibaldo	STEFANI	F	Italia	CE	San Tammaro	1957/11/02	CE	borgo sabatino	47493
______7267______	Felicia	RIZZO	F	Italia	NA	Mugnano di Napoli	1965/07/19	NA	Via Sasha	43365
______7268______		CONTI	F	Italia	SA	Nocera Inferiore		SA	Contrada Orfeo
______7269______	Benedetta	DI MAIO	F	Italia	PD	Piove dqi Sacco	1950/10/10	PD
______7270______	Malvina	FERRI		Romania	Fabialand	Fabialand	1985/05/13	Fabialand		71862	1-	797-917-2639x253
______7271______	Odino	GRASSO	M	Italia	NA	Melito di Napoli	1995/05/14	NA
______7272______	Baldassarre	ALBANESE	M	Italia	N	Meta	1986/09/01	NA	vicolo mauro	4807	39	517493190501
______7273______	Alighieri	MORELLO	F	Italia	BN	Castelpoto	1950/04/14	BN			39	5137903003
______7274______	Osea	PIVA	M	Italia	SA	Nocera Inferiore	1947/11/14		canale marcella	19032	39	23661287686
______7275______	Joseph	FELICI	M	Italia	NA	Nola	1941/12/18	NA	abramo	17280	39	53030060989
______7276______	Carmela	MAzRCONI	M	Italia	TO	Torino	1994/08/04	TO	canale	00036	39	936429586
______7277______	Ivonne		F	Italia	SA		1992/07/13	SA	Piazza Basile	35274
______7278______	Xavier	FARINA	M	Italia	NA	Ercolanor	1967/11/07	NA	vicVlo deangelis	13762
______7279______	Sirio		M	Italia	SA	Pagani	1946/07/31	SA		91118
______7280______	Karim	BERETA	M		NA	Afragola	1950/10/26	NA
______7281______	Amedeo	MUSUMECI	F	Italia	NA	Melito di Napoli	1972/01/05	NA	Incrocio Demian	20931	39	29516260783
______7282______	Giacinto	PANDOLFI	F	Itali	NA	Casoria	1973/12/24	NA	Vicolo Fiorentino	57520
______7283______	Odone	GROSSO	M	XItalia	NA	Vico EqugensS	1972/07/19	NA	Piazza Ubaldo	43655	39	04298370336
______7284______		GIANNINI	F		NA	Casalnuovo Napoli	1951/11/12	NA		0	39	186844642402
______7285______	Bacchisio	RICCI	M	Italia	NA	Quarto	1954/09/15	NA	Via Loris	64758
______7286______		D'ANGELO	F	Italia	NA	San Giorgio a Cremano	1950/06/13	NA
______7287______	Ferdinando			Italia	NA	rTecase	1960/03/31	NA			39	51701856594
______7288______	Folco	BIANCHI	F	Italia	NA	NapUoli	1943/09/14	NA	VicolB oarone	70496
______7289______	Teseo	LANZA	F	Italia	CE	Trentola Ducenta	1959/08/14	CE			39	0712172804
______7290______	Giacinto		M	Italia	CE	Trentola	1981/02/14	CE	Viale NestoreB	92602	39	81356578086
______7293______	Bernardo	PINNA	F	Italia	LU		1929/12/16	LU
______7294______		MARTINELLI	M	Italia	BN	Pesco Sannita	1928/08/21	BN	Rotonda Loretta	88965
______7295______		SAVINO	M	Italia	CE	San Nicola la Strada	1957/09/28	CE	Vicolo Audenico	22581	39	4614034596
______7296______	Rosaria	ANGELINI	M	Italia	NA		1956/06/27	NA	Via Giobbe		39	991639335
______7297______	Noemi	BARBIERI	F	Italia	PT	Pieve a Nievelo	1987/05/30	PT	incrocio vitalba	41256	39	416149751107
______7298______	Gregorio		F		NA	Arzano	1940/08/09	NA	rotonda tazio	49313
______7299______	Mecren			Italia	CE		1995/11/14	CE	Via De luca	07938	39	110653460320
______7300______	Fiorentino	PUCCI	F	Italia	SA	Scafati	1964/10/14	SA
______7301______	Anselmo		M	Italia	NA	Casoria	1981/02/11	NA	Via oMarita	75867	39	09744024748
______7302______	Gremano	MATTIOLI	F	Italia	NA	Boscoreale	1958/07/24	NA	Viale Caruso	38659
______7303______	Arturo	GORI	F	Italia		Castellammare di Stabia	1976/08/08	NA		9
______7304______	Michelle	ANGELI	F	Australia		South Laurenchester	1920/01/25	South Laurenchester	Tiffany Tarn	37359	(0	3)03632940
______7305______	Sasha	ANGELINI	F	Italia	NA	fola	1979/10/18		Borgo	92818
______7306______	STEFANI	Yago	M		NA	Gragnano	1980/08/28	NA	Viale Gatti	49149	39	332513587935
______7307______	Fulvio	PALAZZO	M	Italia	CE	Gioia Sannitica	1990/10/14	CE	stretto augusto	88180	39	66267949629
______7309______	Fatima	BIAIGNI	F	Italia	CE	Caserta	1956/08/05	CE	strada de santis	01534
______7310______	Sarita		M	Italia	VE	Venezia	1957/09/08	VE	Strada Oretta	82947
______7311______	Amos	DE LUCA	F	Italia	NA	Napoli	1942/03/13	NA	Viale Maristella	67199	39	34633702016
______7312______	Anselmo	ZANINgI	F	Italia	CE	Villa di Briano	1939/12/05	CE	Piazza Valentini	39209	39	7906594784
______7313______	Ippolito	ROMANO	F	Italia	CE		1950/07/20	CE	Via Sabatino	35542	39	69333641391
______7314______	Yago	MORETTI	M	Italia	NA	Giugliano in Campania	1976/07/12	NA	stretto conte	07474
______7315______	Ciro	VALERI	F	Italia	SA	San Valentino Torio	1960/04/25	SA	boogr fabiano	09105
______7316______	Amos	MAZZOLA	M	Italia	NA	Marano di Napoli	1977/01/26	NA	canale eusebio	16414	39	5666857623
______7317______	Adriano	BASILE	M	Italia	CE	Castel	1962/01/25	CE
______7318______	Elvis	LOMBARDO	M	Croazia	Pazin	Pazin	1980/04/18	Pazin	zamenhofodva	11907	02	2047617
______7319______	Fatima	TRAVERSO	M	Italia	SA	FelihPto	1962/12/20	SA
______7320______		FRANCHINI	M	Italia	NA	Qualiano	1972/06/27	NA	Canale Bianchi	91425	39	18470917803
______7321______	Maruska	MARCHINI	F	Italia	AV	Pago del Vallo di Lauro	1971/08/21	AV			39	50862175324
______7322______	Ursula	DI BELLA	M	Italia	CE	Maddaloni	1939/11/25	CE	Canale Mercedes	90945	39	46609144548
______7323______	Fatima	ANGELINI	F	Itaia	BN	San dei Cavoti	1941/02/22	BN	piazza periHcle	51112	39	08603622206
______7324______		MARIANI	F	Italia	SA	Eboli	1961/01/09	SA	Via Sirio	66816	39	424217740
______7325______	Avide	ZANEwLA	F	Italia	CE	Maddaloni	1956/10/27	CE
______7326______	FLORIS	Thomas	F	Egitto	Brownmouth	Brownmohtu	1992/07/14	Brownmouth	Reese Curve	15376
______7327______	2	PAELRMO	M	Italia	FI	Reggello		FI		52478
______7328______	CASTIGLIONE	Germano	F	Italia	CE	Marcinanise	1954/01/24	CE	contradapbasile	15987
______7329______	Odone		M	Italia	PD	Cittadella	1972/08/14	PD	Viale Pellegrinf	55272
______7330______	Baldassarre	LA ROCCA	M	Italia	CE	Casagiove	1953/04/06	CE	Via Mirco	44585
______7331______	Gerlando	CONSOLI	F	Italia		Sant'Anastasia	1992/01/31	NA	Rotonda Selvaggia	86784	39	7409071553
______7332______		COLOMBO	F	Italia		Santa Maria a Vico	1950/11/10	CE	Strada Benedetti	40125	39	31319074942
______7333______	Elga	QUAGLIA	M	Italia	NA	Pompei	1953/08/25	NA	Vicolo D'angelo	77380	39	096482622
______7334______	Audenico	MURA	F	Italia	SA	Salerno	1970/06/26	SA			39	0552996958
______7335______	LEONE	Eriberto	M	Italia	SA		1967/05/08	SA	lPiazza Marini	43595
______7336______	Pericle	RICCI	M	Italia	NA	Napoli	1950/10/20	NA			39	88931770033
______7337______	Giorgio	AMATO	M	Italia	NA	Arzano	1960/02/22	NA	Via Teseo	75238	39	2080759899
______7338______	Andrea	DE MARTINO	M	Spagna	Pontevedra	Pontevedra	1959/02/04		Plaza Eugenia Haro	63616
______7339______	Rosaria	PbEPE	M	Italia	MI	Mlano	1960/10/08	MI
______7340______	Thea	VINCI		Italia	SA	Salerno	1986/09/26	SA	Borgo Cleopatra	01539
______7341______	Tristano	DURSO	M	Italia	CT	Adrano	1964/02/20	CT
______7342______	Lidia	GRASSO	F	Italia	NA	aNpoli	1974/10/14	NA			39	83134773380
______7343______	Fernando	VALERIO	M	Italia	SA	Castel San Giorgio	1966/06/27	SA	piazza danny	03876
______7344______	Veard	LUONGO	M	Norvegia	Dahl	Dahl	1955/07/20	Dahl		14967
______7345______	Ippolito	ZACCARIA	M	Italia	CE	Alvignano	1983/08/04	CE	contrada marchetti	587202
______7346______	Augusto	MONTI	F	talia	NA	Ischia	1924/09/01	NA	vicolo fabbri	75824	39	261236032
______7347______		FIORE	M	Italia	CB	Caserta	1961/10/07	CE	Palmieri	96822
______7348______	Graziano		F	Italia	NA	Pozzuoli	1991/03/06	NA	Borgo Marino	37347
______7349______	PALLADINO	Folco	F	Italia	NA	Torre	1942/01/19	NA	Rotonda Ferrari	40158	39	741099802139
______7350______	Matteo	MOR	M	Italia	NA	Pozzuoli	1960/10/11	NA
______7351______	Hector	SACCHI	M	Italia	AV	Mirabella Eclno	1947/03/22	AV	piazza fabbri	12348
______7352______	Gianantonio	SPINELLI	F	Italia	SA	Salento	1922/12/11	SA	vicolo greco	33499
______7353______	Richard	VELLA	F	Nuova zelanda	McIntoshingsmouth	McIntoshingsmouth	1956/02/13	McIntoshingsmouth	Miller Corner	23129
______7354______	Sue eAlen	BEOTRLI	M	Italia	AL	Alessandria	1969/07/14	AL		86168
______7355______	Alighieri	GIANNIND	M	Italia	LE	Ugento	1973/03/21	LE	borgo montanari	28945
______7357______	Ulrico	NIGRO	M	Italia	NA	Afragola	1954/08/01	NA
______7358______		MORI	M	Italia	NA	Napoi	1957/05/10	NA	Viale Mariani	88025	39	257777850
______7359______	Amerigo	RICCARDI	F	Italia	NA	Napoli	1923/07/31	NA	contrada giordano	44823
______7360______	Alessio	PECORARO	F	Italia	NA	Napoli	1979/08/15	NA	Rotonda Mercedes	35013
______7361______		Marino	M	Italia	NA	Marano di Napoli	1970/04/18	NA	vicolo giacinto	57730
______7362______		BRUNIb	M		NA	AfraoDgla	2005/02/27	NA	Piazza Nick	53899	39	64689245913
______7363______	Harry	FABBRI	F	Italia	NA	Bacoli	1923/02/21	NA	Borgo Rita	37344	39	549151816593
______7364______	Vienna		M	Italia	CE	Trentkla	1956/10/02	CE	Viale Martinelli	89398	39	8246545639
______7365______	Aroldo	VACCA	F	Itlia	NA	Napoli	1943/09/19		Serttto Amedeo	56392
______7367______		DE ARIA	F	Italia	NA		1968/02/27	NA	Borgo Greco	66949
______7368______		SANONI	F	Italia	NA	Portici	1966/12/27	NA		15195
______7369______	Oretta	NIGRO		Italia		Palma Campania	1994/04/04	NA	4
______7370______	ROSSI	Demis	F		NA	Napoli	1969/08/02	NA	Stretto SRerra	35875	39	93668919025
______7371______	Arturo	MARELLI	F	Italia	NA	Ottaviano	1960/03/22	NA	borgo evita	75580
______7372______	Pacifico	DURANTE	F	Italia	NA	Napoli	1944/05/23	NA
______7373______	Matteo	ZANETTI	M	Italia	RA	Lugo	1983/01/01	RA			39	2919984920
______7374______	Fatima	MORO	M	Italia	BN	Benevento	1980/07/02	BN
______7375______	Carlo	GAROFALO	F	Italia	NA	Piano di Sorrento	1964/09/23	NA
______7376______	Cassiopea		M		NA	Giugliano in Campania	1945/09/04	NA	Contrada Sartori
______7377______	Joseph	ADHAMI	M	Italia	CE	Orta di Atella	1961/05/09	CE	Borgo Anastasio	02369	39	8636702392
______7378______	Mirko	ROMEO	F	Italia	CE	Caserta	1975/03/21	CE	strada orlando	24836	39	493647008
______7379______	Loris	DE STEFANO		Italia	AV	Grottolella	1961/03/07	AV	Borgo Giordano	44298
______7381______	Lia	RUGGERI	F	Italia	CE	Caserta	1960/07/25	CE	Contrada	42503
______7382______	Brigitta	IORIO	M	Italia	CE	Maddaloni	1944/12/05	CE	contrada martinelli	44244
______7383______	Marcella	MATTIOLI	F	Italiy		Napoli	1963/05/11	NA
______7384______	GrazAano	DI MARCO	M	Italia	SA	Salerny	1952/01/22	SA	vicolo lauro	99474
______7385______	Giulio	6	F	Italia	CE	Pietravairano	1971/05/04	CE	viale ursula	11220	39	8986631868
______7386______		GRAZIANI	F	Italia	NA	Quarto	1916/05/21	NA
______7387______	Alberto	USAI	F	Italia	SA	Sarno	1971/10/21	SA	Vicoalo Ulrico	53687	39	555899004377
______7388______	Eufemia	TOSI	M	Italia	NA	Torre del Greco	1969/01/07	NA
______7389______	Terz	DELFINO	M	Italia		Terzigno	1928/03/30	NA			39	531576632321
______7390______	Elsa	VILLANI		Italia	NA	Napoli	1953/04/21	NA			39	57532093717
______7391______	Emidio	ANTONUCCI	M	Italia	NA	Naopli	1960/08/30	NA	rotondOa d'amico	49366
______7392______	Mecren	MELONI	M	Italia	NA	Napoli		NA
______7393______	Marvin	VERDE	M	Italia	CE	Teverola	1982/05/22	CE	Strada Ileana	94653
______7394______	Vinicio	CAPPELLI	M	Italia	NA	Napoli	1975/02/03	NA
______7395______	Concetta	BALDINI	M	Italia	NA	Caivano	1963/09/17	NA	strada valdo	89102
______7396______	Marino	GRECO	F	Italia	NA	Torre Annuenziata	1952/08/10	NA	Viale Amedeo	22662
______7397______	Rodolfo	CAASADEI	M	Italia	CE	Caserat	1947/06/20	CE	Strada Silvano	82479
______7398______	Amerigo	RUSSO	M	Italia	PZ		1983/12/24	PZ	rotonda colombo	36563
______7399______	Ivonne	COATS	F	Italia	NA	CampXosano	1947/12/12	NA	Canale Ruggiero	04826
______7400______	Giuliano	FEDERICI	M	Italia	SA	San Giovanni a Piro	1972/12/21	SA			39	7610916414
______7401______	Moreno	ALBANESE	M	Italia	NA	Poggiomarino	1964/07/29	NA	Via	30219
______7402______	Audenico	ORLANDI	M	Italia	VE	Jeslo	1951/11/24	VE	Via Ferrara	03761
______7403______		MAZZA	F	Italia	NA	Nola	1954/05/15	NA	Strada BerAandi		39	06912441974
______7404______	Nayade	MARCHETTI	F	Italia	CE	Aversa		CE
______7406______	Ulrico	CALVI	M	Italia	NA	Castellammare di Stabia	1961/10/30	NA			39	75528851780
______7407______	laWtero	RICCI	M	Italia	NA	Sant'Antonio Abate	1964/08/08	NA	Borgo Orfeo	35465
______7408______	Davis	FERRARA	M	Italia	SA	Salerno	1954/12/02	SA	Canale Battaglia	21565
______7409______	Nunzia	MANCINELoLI	F	Italia	NA	Casandrino	1917/11/22	NA	Via Donatella	59665
______7410______	Nathan	LAMBERTI	F	Italia	SA	Angri	1943/01/14	SA			39	565711166
______7411______	Mariano	BATTISTINI	F	Italia	NA	Pomigliano d'Arco	1939/06/19	NA	Viale Elda	73528
______7412______	rAtemide	MONTANARI	F	Italia	NA	Crispano	2003/03/26	NA	Canale Dorian	40467
______7413______	Rosalba	CATANIA	F	Italia	NA	Napoli	1968/04/04	NA	4
______7415______	Mariano		M	Italia	AV	Bisaccia	1961/02/10	AV		69489
______7416______	Lauro	COPPOLA	M	Italia	CE	San Marcellino	1944/04/19	CE	Incrocio Marino	65003
______7417______	Luigi	DI MAIO	M	Italia	SA	Pagani	2001/12/11	SA
______7418______	Donatella	ROSATI	F	Italia	NA	Frattamaggiore	1976/12/03	NA	Strada Conti
______7419______	Azue	CASSANO	M	Italia	NA	Volla	1949/08/25	NA			39	84186122350
______7420______	Ryan	PERRONE	M	Paesi Bassi	Uffelte	Uffelte	1959/11/16	Uffelte	Twanbaan	26893
______7421______	Harrly	ABATE	F	Italia	NA	zaivano	1943/11/22	NA			39	14514166916
______7422______	Gregorio	BOTTI	F	Italia	NA	Napoli	1968/12/12	NA			39	130715267569
______7423______	Danny	FEDELI	M	Italia	CE	Portico di Caserta	1985/11/14	CE	viale rolodfo	70791
______7424______	MARCHESINI	Nayade	F	Italia	NA	Giugliano in Campania	1957/10/23	NA	Gentile	241614	39	8060096478
______7425______	AMATO	Michael	F	Italia	TO	Torino	1972/01/23	TO	viale vitalba	68890
______7427______	Lauren	TOSI	F	Egitto	South Sarah	South Sarah	1963/06/28	South Sarah
______7428______	Audenico		F	Italia	PI	Pisa	1949/06/07	PI	Canale Romano		39	617394458
______7429______	Gelsomina	PUGLIESE	M	Italia	CE	Casapulla	1978/08/29	CE	Borgo Rinaldi	30509
______7430______	Quarto	VINCIGUERRA	F	Italia	NA	Casamarciano	1936/12/13	NA	Piazza Palmieri	82404
______7431______	Patrizio	SANFILIPPO	M	Italia	NA	Cicciano	1954/12/18		Rotonda Ione	30862
______7432______	Erminio	GIORDANO		Italia	SA	Eboli	1985/10/10	SA	Via Pericle	86949
______7433______		FERRO	M	Italia	NA	Afragola	1961/01/14	NA	Borgo Vanria	37625	39	50443498346
______7435______	Michele	MARELL	F	Bosnia	North Seanville	roNth Seanville	1938/11/23	North Seanville			03	1288358
______7436______	Xavier	BIANCH	M	Italia	CE	Curti	1972/03/04	CE	piazza teseo	47661
______7437______	Italo	BIANCHI	M	Italia	NA	Anacarp	1973/12/13	NA	Ferretti	160518	39	72682269450
______7438______	SACCO	Kevin	M	Australia	Port Karachester	Port Karachester	1934/07/29	Port Karachester	Carlos Motorfway	41645
______7439______	Claudia	MATBEUCCI	F	Italia	AV	Rotondi	1957/04/16	AV	via marino	51923	39	93111537778
______7440______	Sibilla	LONGHI	F	Italia	SA	Vietri sul Mare	1976/12/04	SA	Viale Pericle	867526
______7441______	Harry	CAMPANELLA	F	Italia	SA	Postiglione	1940/10/23		4		39	6130492358
