# Supplementary material for: Record linkage of banks and municipalities through multiple criteria and neural networks
Source: PeerJ Comput Sci. 2020 Feb 24;6:e258. doi: 10.7717/peerj-cs.258 (PMC7924437; doi:10.7717/peerj-cs.258)
Supplement: Supplemental Information 4 — Java and Python code to perform Record Linkage as described in the paper. Please refer to the READ_ME file. [file peerj-cs-06-258-s004.zip › RecordLinkagePaper/Demo/classifying.py]

import tensorflow as tf
import pandas as pd
import sys

batch_size = 1000
hidden_units = [8, 4]

"""
CARICAMENTO DEL TEST-SET
"""
def load_csv(path):
    test = pd.read_csv(path, header=None, sep=';')
    test.columns = [getID(i) for i in range(0, len(test.keys()))]
    return test


def getID(index):
    return "INPUT_" + str(index)


def pred_input_fn(features, batch_size):
    """Una funzione di input per le predizioni"""
    inputs = dict(features)

    # Converto gli input in un dataset
    dataset = tf.data.Dataset.from_tensor_slices(inputs)

    # 'Batch' degli esempi
    assert batch_size is not None, "batch_size non può essere None"
    dataset = dataset.batch(batch_size)

    # Ritorno il dataset.
    return dataset


def main(argv):
    if len(argv) >= 2:
        path = argv[1]
    else:
        print("len(ARGV) < 2...")
        return

    test_x = load_csv(path)

    my_feature_columns = []
    for key in test_x.keys():
        my_feature_columns.append(tf.feature_column.numeric_column(key=key))

    classifier = tf.estimator.DNNClassifier(
        feature_columns=my_feature_columns,
        hidden_units=hidden_units,
        n_classes=2,
        model_dir='models'
    )

    # Effetuo le predizioni usando sempre eval_input_fn:
    predictions = classifier.predict(
        input_fn=lambda:pred_input_fn(test_x,  batch_size=batch_size))

    with open('CLASSIFIED_' + path,'w+') as f:
        for pred_dict in predictions:
            class_id = pred_dict['class_ids'][0]
            probability = pred_dict['probabilities'][class_id]
            f.write("{};{:f}\r\n".format(class_id, probability))


if __name__ == '__main__':
    try:
        tf.app.run(main)
        sys.exit(0)
    except:
        sys.exit(1)
