# Supplementary material for: Record linkage of banks and municipalities through multiple criteria and neural networks
Source: PeerJ Comput Sci. 2020 Feb 24;6:e258. doi: 10.7717/peerj-cs.258 (PMC7924437; doi:10.7717/peerj-cs.258)
Supplement: Supplemental Information 4 — Java and Python code to perform Record Linkage as described in the paper. Please refer to the READ_ME file. [file peerj-cs-06-258-s004.zip › RecordLinkagePaper/Demo/models/checkpoint]

model_checkpoint_path: "model.ckpt-10000"
all_model_checkpoint_paths: "model.ckpt-6000"
all_model_checkpoint_paths: "model.ckpt-7000"
all_model_checkpoint_paths: "model.ckpt-8000"
all_model_checkpoint_paths: "model.ckpt-9000"
all_model_checkpoint_paths: "model.ckpt-10000"
