# Supplementary material for: Record linkage of banks and municipalities through multiple criteria and neural networks
Source: PeerJ Comput Sci. 2020 Feb 24;6:e258. doi: 10.7717/peerj-cs.258 (PMC7924437; doi:10.7717/peerj-cs.258)
Supplement: Supplemental Information 4 — Java and Python code to perform Record Linkage as described in the paper. Please refer to the READ_ME file. [file peerj-cs-06-258-s004.zip › RecordLinkagePaper/Demo/OUTPUT_TAB_A_TAB_B/FALSE_NEGATIVE.txt]

[model.Record]:{PK: '759', CODICE_FISCALE: '______7181______', NOME: 'sue ellen', COGNOME: '', SESSO: '', STATO_NASCITA: 'italia', DATA_NASCITA: '19600713', COMUNE_NASCITA: 'caivano', PROVINCIA_NASCITA: 'n', INDIRIZZO: 'piazza cosetta 73', CAP: '26478', PROVINCIA: 'na', TELEFONO: '391465350259'}
[model.Record]:{PK: '759', CODICE_FISCALE: '______7181______', NOME: '', COGNOME: 'beretta', SESSO: 'm', STATO_NASCITA: 'italia', DATA_NASCITA: '19601013', COMUNE_NASCITA: '', PROVINCIA_NASCITA: 'na', INDIRIZZO: 'piazza cosetta', CAP: '26478', PROVINCIA: 'na', TELEFONO: '39146535025'}
[utils.math.Vector]:{0.000, 0.000, 0.000, 0.000, 0.000, 0.000, 0.000, 0.000, 0.000, 0.000, 0.000, 0.000, 0.000, 0.000, 0.000, 0.000, 0.000, 0.000, 0.000, 0.000, 0.000, 0.000, 0.000, 0.000, 1.000, 1.000, 1.000, 1.000, 1.000, 1.000, 1.000, 1.000, 0.921, 0.333, 0.615, 0.333, 0.750, 0.333, 0.200, 0.000, 0.000, 0.000, 0.000, 0.000, 0.000, 0.000, 0.000, 0.000, 0.850, 0.000, 0.000, 0.000, 0.500, 0.000, 0.000, 0.000, 0.990, 0.894, 0.929, 0.889, 0.824, 0.889, 0.800, 0.000, 1.000, 1.000, 1.000, 1.000, 1.000, 1.000, 1.000, 1.000, 1.000, 1.000, 1.000, 1.000, 1.000, 1.000, 1.000, 1.000, 0.998, 0.949, 0.952, 0.947, 0.917, 0.947, 0.900, 0.000}   -   classificato come:    NON_MATCH   score: 0,763662


[model.Record]:{PK: '764', CODICE_FISCALE: '______7187______', NOME: 'anthony', COGNOME: 'esposito', SESSO: 'm', STATO_NASCITA: 'egitto', DATA_NASCITA: '1118', COMUNE_NASCITA: 'cookhaven', PROVINCIA_NASCITA: 'cookhaven', INDIRIZZO: 'steven branch 48', CAP: '59939', PROVINCIA: 'cookhaven', TELEFONO: '8548886012'}
[model.Record]:{PK: '764', CODICE_FISCALE: '______7187______', NOME: 'esposito', COGNOME: 'anthony', SESSO: 'm', STATO_NASCITA: 'egitto', DATA_NASCITA: '19671118', COMUNE_NASCITA: 'cookhaven', PROVINCIA_NASCITA: 'cookhaven', INDIRIZZO: 'branch', CAP: '59932', PROVINCIA: 'cookhaven', TELEFONO: ''}
[utils.math.Vector]:{0.423, 0.000, 0.000, 0.000, 0.000, 0.000, 0.000, 0.000, 0.423, 0.000, 0.000, 0.000, 0.000, 0.000, 0.000, 0.000, 1.000, 1.000, 1.000, 1.000, 1.000, 1.000, 1.000, 1.000, 1.000, 1.000, 1.000, 1.000, 1.000, 1.000, 1.000, 1.000, 0.737, 0.577, 0.500, 0.500, 0.500, 0.500, 0.333, 0.000, 1.000, 1.000, 1.000, 1.000, 1.000, 1.000, 1.000, 1.000, 1.000, 1.000, 1.000, 1.000, 1.000, 1.000, 1.000, 1.000, 0.681, 0.535, 0.500, 0.444, 0.375, 0.444, 0.286, 0.000, 0.920, 0.667, 0.750, 0.667, 0.800, 0.667, 0.500, 0.000, 1.000, 1.000, 1.000, 1.000, 1.000, 1.000, 1.000, 1.000, 0.000, 0.000, 0.000, 0.000, 0.000, 0.000, 0.000, 0.000}   -   classificato come:    NON_MATCH   score: 0,504275


[model.Record]:{PK: '769', CODICE_FISCALE: '______7192______', NOME: 'enzo', COGNOME: '', SESSO: '', STATO_NASCITA: '', DATA_NASCITA: '19580327', COMUNE_NASCITA: 'napoli', PROVINCIA_NASCITA: 'na', INDIRIZZO: 'canale de angelis  20', CAP: '72623', PROVINCIA: 'na', TELEFONO: '3947179435831'}
[model.Record]:{PK: '769', CODICE_FISCALE: '______7192______', NOME: 'enzo', COGNOME: 'de marchi', SESSO: 'f', STATO_NASCITA: 'ilatia', DATA_NASCITA: '19600327', COMUNE_NASCITA: 'napoli', PROVINCIA_NASCITA: 'na', INDIRIZZO: 'canale de angelis', CAP: '72692', PROVINCIA: 'na', TELEFONO: ''}
[utils.math.Vector]:{1.000, 1.000, 1.000, 1.000, 1.000, 1.000, 1.000, 1.000, 0.000, 0.000, 0.000, 0.000, 0.000, 0.000, 0.000, 0.000, 0.000, 0.000, 0.000, 0.000, 0.000, 0.000, 0.000, 0.000, 0.000, 0.000, 0.000, 0.000, 0.000, 0.000, 0.000, 0.000, 0.867, 0.333, 0.571, 0.333, 0.750, 0.333, 0.200, 0.000, 1.000, 1.000, 1.000, 1.000, 1.000, 1.000, 1.000, 1.000, 1.000, 1.000, 1.000, 1.000, 1.000, 1.000, 1.000, 1.000, 0.988, 0.913, 0.875, 0.882, 0.810, 0.909, 0.833, 0.000, 0.907, 0.333, 0.500, 0.333, 0.600, 0.333, 0.200, 0.000, 1.000, 1.000, 1.000, 1.000, 1.000, 1.000, 1.000, 1.000, 0.000, 0.000, 0.000, 0.000, 0.000, 0.000, 0.000, 0.000}   -   classificato come:    NON_MATCH   score: 0,847431


[model.Record]:{PK: '780', CODICE_FISCALE: '______7204______', NOME: 'eustachio', COGNOME: 'lorenzi', SESSO: 'm', STATO_NASCITA: 'italia', DATA_NASCITA: '19500609', COMUNE_NASCITA: 'siano', PROVINCIA_NASCITA: 'sa', INDIRIZZO: 'contrada briva 6', CAP: '', PROVINCIA: 'sa', TELEFONO: '399928553125'}
[model.Record]:{PK: '780', CODICE_FISCALE: '______7204______', NOME: 'eustachio', COGNOME: 'lorenzi', SESSO: 'f', STATO_NASCITA: 'italia', DATA_NASCITA: '19540509', COMUNE_NASCITA: 'siano', PROVINCIA_NASCITA: 'sa', INDIRIZZO: 'contrada riva', CAP: '31414', PROVINCIA: 'sa', TELEFONO: '399924855312'}
[utils.math.Vector]:{1.000, 1.000, 1.000, 1.000, 1.000, 1.000, 1.000, 1.000, 1.000, 1.000, 1.000, 1.000, 1.000, 1.000, 1.000, 1.000, 0.000, 0.000, 0.000, 0.000, 0.000, 0.000, 0.000, 0.000, 1.000, 1.000, 1.000, 1.000, 1.000, 1.000, 1.000, 1.000, 0.883, 0.167, 0.571, 0.167, 0.750, 0.167, 0.091, 0.000, 1.000, 1.000, 1.000, 1.000, 1.000, 1.000, 1.000, 1.000, 1.000, 1.000, 1.000, 1.000, 1.000, 1.000, 1.000, 1.000, 0.973, 0.725, 0.846, 0.720, 0.813, 0.720, 0.563, 0.000, 0.000, 0.000, 0.000, 0.000, 0.000, 0.000, 0.000, 0.000, 1.000, 1.000, 1.000, 1.000, 1.000, 1.000, 1.000, 1.000, 0.968, 0.700, 0.800, 0.700, 0.833, 0.700, 0.538, 0.000}   -   classificato come:    NON_MATCH   score: 0,704878


[model.Record]:{PK: '791', CODICE_FISCALE: '______7217______', NOME: 'matilde', COGNOME: 'esposito', SESSO: '', STATO_NASCITA: 'italia', DATA_NASCITA: '20061005', COMUNE_NASCITA: 'napoli', PROVINCIA_NASCITA: 'na', INDIRIZZO: 'rotonda bellini 49', CAP: '18092', PROVINCIA: 'na', TELEFONO: '391662386142'}
[model.Record]:{PK: '791', CODICE_FISCALE: '______7217______', NOME: '', COGNOME: 'espositot', SESSO: 'm', STATO_NASCITA: 'italia', DATA_NASCITA: '', COMUNE_NASCITA: 'napoli', PROVINCIA_NASCITA: 'a', INDIRIZZO: '', CAP: '', PROVINCIA: 'na', TELEFONO: ''}
[utils.math.Vector]:{0.000, 0.000, 0.000, 0.000, 0.000, 0.000, 0.000, 0.000, 0.993, 0.926, 0.933, 0.923, 0.889, 0.923, 0.857, 0.000, 0.000, 0.000, 0.000, 0.000, 0.000, 0.000, 0.000, 0.000, 1.000, 1.000, 1.000, 1.000, 1.000, 1.000, 1.000, 1.000, 0.000, 0.000, 0.000, 0.000, 0.000, 0.000, 0.000, 0.000, 1.000, 1.000, 1.000, 1.000, 1.000, 1.000, 1.000, 1.000, 0.000, 0.000, 0.000, 0.000, 0.500, 0.000, 0.000, 0.000, 0.000, 0.000, 0.000, 0.000, 0.000, 0.000, 0.000, 0.000, 0.000, 0.000, 0.000, 0.000, 0.000, 0.000, 0.000, 0.000, 1.000, 1.000, 1.000, 1.000, 1.000, 1.000, 1.000, 1.000, 0.000, 0.000, 0.000, 0.000, 0.000, 0.000, 0.000, 0.000}   -   classificato come:    NON_MATCH   score: 0,663794


[model.Record]:{PK: '810', CODICE_FISCALE: '______7238______', NOME: 'mirco', COGNOME: 'costantini', SESSO: 'f', STATO_NASCITA: '', DATA_NASCITA: '19440801', COMUNE_NASCITA: 'piana di monte verna', PROVINCIA_NASCITA: '', INDIRIZZO: 'viale milani 8', CAP: '98049', PROVINCIA: '', TELEFONO: '3999160861608'}
[model.Record]:{PK: '810', CODICE_FISCALE: '______7238______', NOME: 'mirco', COGNOME: 'costantini', SESSO: 'f', STATO_NASCITA: 'italia', DATA_NASCITA: '19420801', COMUNE_NASCITA: 'piana di monte verna', PROVINCIA_NASCITA: 'ce', INDIRIZZO: '', CAP: '98049', PROVINCIA: 'ce', TELEFONO: ''}
[utils.math.Vector]:{1.000, 1.000, 1.000, 1.000, 1.000, 1.000, 1.000, 1.000, 1.000, 1.000, 1.000, 1.000, 1.000, 1.000, 1.000, 1.000, 1.000, 1.000, 1.000, 1.000, 1.000, 1.000, 1.000, 1.000, 0.000, 0.000, 0.000, 0.000, 0.000, 0.000, 0.000, 0.000, 0.942, 0.500, 0.714, 0.500, 0.875, 0.500, 0.333, 0.000, 1.000, 1.000, 1.000, 1.000, 1.000, 1.000, 1.000, 1.000, 0.000, 0.000, 0.000, 0.000, 0.000, 0.000, 0.000, 0.000, 0.000, 0.000, 0.000, 0.000, 0.000, 0.000, 0.000, 0.000, 1.000, 1.000, 1.000, 1.000, 1.000, 1.000, 1.000, 1.000, 0.000, 0.000, 0.000, 0.000, 0.000, 0.000, 0.000, 0.000, 0.000, 0.000, 0.000, 0.000, 0.000, 0.000, 0.000, 0.000}   -   classificato come:    NON_MATCH   score: 0,862660


[model.Record]:{PK: '811', CODICE_FISCALE: '______7239______', NOME: 'zaccaria', COGNOME: 'vecchi', SESSO: 'f', STATO_NASCITA: 'italia', DATA_NASCITA: '19371018', COMUNE_NASCITA: 'torre annunziata', PROVINCIA_NASCITA: 'na', INDIRIZZO: 'robgo tazio 65', CAP: '56850', PROVINCIA: 'na', TELEFONO: '39467606519'}
[model.Record]:{PK: '811', CODICE_FISCALE: '______7239______', NOME: '', COGNOME: 'vecchi', SESSO: 'm', STATO_NASCITA: 'italia', DATA_NASCITA: '19370118', COMUNE_NASCITA: 'torre annunziata', PROVINCIA_NASCITA: 'na', INDIRIZZO: '', CAP: '', PROVINCIA: 'na', TELEFONO: ''}
[utils.math.Vector]:{0.000, 0.000, 0.000, 0.000, 0.000, 0.000, 0.000, 0.000, 1.000, 1.000, 1.000, 1.000, 1.000, 1.000, 1.000, 1.000, 0.000, 0.000, 0.000, 0.000, 0.000, 0.000, 0.000, 0.000, 1.000, 1.000, 1.000, 1.000, 1.000, 1.000, 1.000, 1.000, 0.975, 0.333, 0.714, 0.333, 0.750, 0.333, 0.200, 0.000, 1.000, 1.000, 1.000, 1.000, 1.000, 1.000, 1.000, 1.000, 1.000, 1.000, 1.000, 1.000, 1.000, 1.000, 1.000, 1.000, 0.000, 0.000, 0.000, 0.000, 0.000, 0.000, 0.000, 0.000, 0.000, 0.000, 0.000, 0.000, 0.000, 0.000, 0.000, 0.000, 1.000, 1.000, 1.000, 1.000, 1.000, 1.000, 1.000, 1.000, 0.000, 0.000, 0.000, 0.000, 0.000, 0.000, 0.000, 0.000}   -   classificato come:    NON_MATCH   score: 0,726459


[model.Record]:{PK: '837', CODICE_FISCALE: '______7268______', NOME: 'joseph', COGNOME: 'conti', SESSO: 'f', STATO_NASCITA: 'italia', DATA_NASCITA: '19560530', COMUNE_NASCITA: 'nocera inferiore', PROVINCIA_NASCITA: 'sa', INDIRIZZO: 'orfeo44', CAP: '47485', PROVINCIA: 'sa', TELEFONO: '3957153978656'}
[model.Record]:{PK: '837', CODICE_FISCALE: '______7268______', NOME: '', COGNOME: 'conti', SESSO: 'f', STATO_NASCITA: 'italia', DATA_NASCITA: '', COMUNE_NASCITA: 'nocera inferiore', PROVINCIA_NASCITA: 'sa', INDIRIZZO: 'contrada orfeo', CAP: '', PROVINCIA: 'sa', TELEFONO: ''}
[utils.math.Vector]:{0.000, 0.000, 0.000, 0.000, 0.000, 0.000, 0.000, 0.000, 1.000, 1.000, 1.000, 1.000, 1.000, 1.000, 1.000, 1.000, 1.000, 1.000, 1.000, 1.000, 1.000, 1.000, 1.000, 1.000, 1.000, 1.000, 1.000, 1.000, 1.000, 1.000, 1.000, 1.000, 0.000, 0.000, 0.000, 0.000, 0.000, 0.000, 0.000, 0.000, 1.000, 1.000, 1.000, 1.000, 1.000, 1.000, 1.000, 1.000, 1.000, 1.000, 1.000, 1.000, 1.000, 1.000, 1.000, 1.000, 0.548, 0.387, 0.421, 0.353, 0.214, 0.353, 0.214, 0.000, 0.000, 0.000, 0.000, 0.000, 0.000, 0.000, 0.000, 0.000, 1.000, 1.000, 1.000, 1.000, 1.000, 1.000, 1.000, 1.000, 0.000, 0.000, 0.000, 0.000, 0.000, 0.000, 0.000, 0.000}   -   classificato come:    NON_MATCH   score: 0,904163


[model.Record]:{PK: '838', CODICE_FISCALE: '______7269______', NOME: '', COGNOME: 'dimaio', SESSO: '', STATO_NASCITA: 'italia', DATA_NASCITA: '19501008', COMUNE_NASCITA: 'piove di sacco', PROVINCIA_NASCITA: 'pd', INDIRIZZO: 'via alessio 95', CAP: '8590', PROVINCIA: 'pd', TELEFONO: '3934820246389'}
[model.Record]:{PK: '838', CODICE_FISCALE: '______7269______', NOME: 'benedetta', COGNOME: 'di maio', SESSO: 'f', STATO_NASCITA: 'italia', DATA_NASCITA: '19501010', COMUNE_NASCITA: 'piove dqi sacco', PROVINCIA_NASCITA: 'pd', INDIRIZZO: '', CAP: '', PROVINCIA: 'pd', TELEFONO: ''}
[utils.math.Vector]:{0.000, 0.000, 0.000, 0.000, 0.000, 0.000, 0.000, 0.000, 0.962, 0.447, 0.727, 0.444, 0.857, 0.444, 0.286, 0.000, 0.000, 0.000, 0.000, 0.000, 0.000, 0.000, 0.000, 0.000, 1.000, 1.000, 1.000, 1.000, 1.000, 1.000, 1.000, 1.000, 0.967, 0.722, 0.833, 0.727, 0.750, 0.727, 0.571, 0.000, 0.988, 0.801, 0.889, 0.800, 0.933, 0.800, 0.667, 0.000, 1.000, 1.000, 1.000, 1.000, 1.000, 1.000, 1.000, 1.000, 0.000, 0.000, 0.000, 0.000, 0.000, 0.000, 0.000, 0.000, 0.000, 0.000, 0.000, 0.000, 0.000, 0.000, 0.000, 0.000, 1.000, 1.000, 1.000, 1.000, 1.000, 1.000, 1.000, 1.000, 0.000, 0.000, 0.000, 0.000, 0.000, 0.000, 0.000, 0.000}   -   classificato come:    NON_MATCH   score: 0,676651


[model.Record]:{PK: '846', CODICE_FISCALE: '______7277______', NOME: 'ivonne', COGNOME: 'sabatini', SESSO: 'm', STATO_NASCITA: 'italia', DATA_NASCITA: '19940910', COMUNE_NASCITA: '', PROVINCIA_NASCITA: 'sa', INDIRIZZO: 'piazza sabile 29', CAP: '35274', PROVINCIA: 'sa', TELEFONO: '39001775087596'}
[model.Record]:{PK: '846', CODICE_FISCALE: '______7277______', NOME: 'ivonne', COGNOME: '', SESSO: 'f', STATO_NASCITA: 'italia', DATA_NASCITA: '19920713', COMUNE_NASCITA: '', PROVINCIA_NASCITA: 'sa', INDIRIZZO: 'piazza basile', CAP: '35274', PROVINCIA: 'sa', TELEFONO: ''}
[utils.math.Vector]:{1.000, 1.000, 1.000, 1.000, 1.000, 1.000, 1.000, 1.000, 0.000, 0.000, 0.000, 0.000, 0.000, 0.000, 0.000, 0.000, 0.000, 0.000, 0.000, 0.000, 0.000, 0.000, 0.000, 0.000, 1.000, 1.000, 1.000, 1.000, 1.000, 1.000, 1.000, 1.000, 0.825, 0.167, 0.286, 0.167, 0.625, 0.167, 0.091, 0.000, 0.000, 0.000, 0.000, 0.000, 0.000, 0.000, 0.000, 0.000, 1.000, 1.000, 1.000, 1.000, 1.000, 1.000, 1.000, 1.000, 0.950, 0.483, 0.593, 0.480, 0.688, 0.480, 0.316, 0.000, 1.000, 1.000, 1.000, 1.000, 1.000, 1.000, 1.000, 1.000, 1.000, 1.000, 1.000, 1.000, 1.000, 1.000, 1.000, 1.000, 0.000, 0.000, 0.000, 0.000, 0.000, 0.000, 0.000, 0.000}   -   classificato come:    NON_MATCH   score: 0,910888


[model.Record]:{PK: '856', CODICE_FISCALE: '______7287______', NOME: 'ferdinando', COGNOME: 'colombo', SESSO: 'f', STATO_NASCITA: 'italia', DATA_NASCITA: '196003', COMUNE_NASCITA: 'trecase', PROVINCIA_NASCITA: 'na', INDIRIZZO: 'rotonda furio 13', CAP: '32248', PROVINCIA: 'na', TELEFONO: '3971501856594'}
[model.Record]:{PK: '856', CODICE_FISCALE: '______7287______', NOME: 'ferdinando', COGNOME: '', SESSO: '', STATO_NASCITA: 'italia', DATA_NASCITA: '19600331', COMUNE_NASCITA: 'rtecase', PROVINCIA_NASCITA: 'na', INDIRIZZO: '', CAP: '', PROVINCIA: 'na', TELEFONO: '395170185659'}
[utils.math.Vector]:{1.000, 1.000, 1.000, 1.000, 1.000, 1.000, 1.000, 1.000, 0.000, 0.000, 0.000, 0.000, 0.000, 0.000, 0.000, 0.000, 0.000, 0.000, 0.000, 0.000, 0.000, 0.000, 0.000, 0.000, 1.000, 1.000, 1.000, 1.000, 1.000, 1.000, 1.000, 1.000, 0.967, 0.816, 0.833, 0.800, 0.750, 0.800, 0.667, 0.000, 0.952, 0.600, 0.667, 0.600, 0.714, 0.600, 0.429, 0.000, 1.000, 1.000, 1.000, 1.000, 1.000, 1.000, 1.000, 1.000, 0.000, 0.000, 0.000, 0.000, 0.000, 0.000, 0.000, 0.000, 0.000, 0.000, 0.000, 0.000, 0.000, 0.000, 0.000, 0.000, 1.000, 1.000, 1.000, 1.000, 1.000, 1.000, 1.000, 1.000, 0.955, 0.477, 0.609, 0.476, 0.769, 0.476, 0.313, 0.000}   -   classificato come:    NON_MATCH   score: 0,619427


[model.Record]:{PK: '866', CODICE_FISCALE: '______7299______', NOME: 'mecren', COGNOME: 'bevilacqua', SESSO: 'm', STATO_NASCITA: 'italia', DATA_NASCITA: '19951114', COMUNE_NASCITA: '', PROVINCIA_NASCITA: 'zce', INDIRIZZO: '68', CAP: '7938', PROVINCIA: 'ce', TELEFONO: '391106'}
[model.Record]:{PK: '866', CODICE_FISCALE: '______7299______', NOME: 'mecren', COGNOME: '', SESSO: '', STATO_NASCITA: 'italia', DATA_NASCITA: '19951114', COMUNE_NASCITA: '', PROVINCIA_NASCITA: 'ce', INDIRIZZO: 'via de luca', CAP: '7938', PROVINCIA: 'ce', TELEFONO: '391106534603'}
[utils.math.Vector]:{1.000, 1.000, 1.000, 1.000, 1.000, 1.000, 1.000, 1.000, 0.000, 0.000, 0.000, 0.000, 0.000, 0.000, 0.000, 0.000, 0.000, 0.000, 0.000, 0.000, 0.000, 0.000, 0.000, 0.000, 1.000, 1.000, 1.000, 1.000, 1.000, 1.000, 1.000, 1.000, 1.000, 1.000, 1.000, 1.000, 1.000, 1.000, 1.000, 1.000, 0.000, 0.000, 0.000, 0.000, 0.000, 0.000, 0.000, 0.000, 0.000, 0.000, 0.667, 0.000, 0.667, 0.000, 0.000, 0.000, 0.000, 0.000, 0.000, 0.000, 0.000, 0.000, 0.000, 0.000, 1.000, 1.000, 1.000, 1.000, 1.000, 1.000, 1.000, 1.000, 1.000, 1.000, 1.000, 1.000, 1.000, 1.000, 1.000, 1.000, 0.917, 0.632, 0.625, 0.571, 0.500, 0.571, 0.400, 0.000}   -   classificato come:    NON_MATCH   score: 0,921048


[model.Record]:{PK: '868', CODICE_FISCALE: '______7301______', NOME: 'anselmo', COGNOME: 'mele', SESSO: 'f', STATO_NASCITA: 'italia', DATA_NASCITA: '198111', COMUNE_NASCITA: 'casoria', PROVINCIA_NASCITA: 'na', INDIRIZZO: 'via sarita 72', CAP: '75867', PROVINCIA: 'na', TELEFONO: '3909744024748'}
[model.Record]:{PK: '868', CODICE_FISCALE: '______7301______', NOME: 'anselmo', COGNOME: '', SESSO: 'm', STATO_NASCITA: 'italia', DATA_NASCITA: '19810211', COMUNE_NASCITA: 'casoria', PROVINCIA_NASCITA: 'na', INDIRIZZO: 'via omarita', CAP: '75867', PROVINCIA: 'na', TELEFONO: '39974402474'}
[utils.math.Vector]:{1.000, 1.000, 1.000, 1.000, 1.000, 1.000, 1.000, 1.000, 0.000, 0.000, 0.000, 0.000, 0.000, 0.000, 0.000, 0.000, 0.000, 0.000, 0.000, 0.000, 0.000, 0.000, 0.000, 0.000, 1.000, 1.000, 1.000, 1.000, 1.000, 1.000, 1.000, 1.000, 0.950, 0.408, 0.727, 0.400, 0.750, 0.400, 0.250, 0.000, 1.000, 1.000, 1.000, 1.000, 1.000, 1.000, 1.000, 1.000, 1.000, 1.000, 1.000, 1.000, 1.000, 1.000, 1.000, 1.000, 0.887, 0.503, 0.667, 0.500, 0.615, 0.500, 0.333, 0.000, 1.000, 1.000, 1.000, 1.000, 1.000, 1.000, 1.000, 1.000, 1.000, 1.000, 1.000, 1.000, 1.000, 1.000, 1.000, 1.000, 0.905, 0.704, 0.800, 0.700, 0.846, 0.700, 0.538, 0.000}   -   classificato come:    NON_MATCH   score: 0,730869


[model.Record]:{PK: '872', CODICE_FISCALE: '______7305______', NOME: '', COGNOME: 'angelini', SESSO: 'm', STATO_NASCITA: 'italia', DATA_NASCITA: '19791019', COMUNE_NASCITA: 'nola', PROVINCIA_NASCITA: 'na', INDIRIZZO: 'borgo gaetzno 43', CAP: '92818', PROVINCIA: 'na', TELEFONO: '39644481514'}
[model.Record]:{PK: '872', CODICE_FISCALE: '______7305______', NOME: 'sasha', COGNOME: 'angelini', SESSO: 'f', STATO_NASCITA: 'italia', DATA_NASCITA: '19791018', COMUNE_NASCITA: 'fola', PROVINCIA_NASCITA: 'na', INDIRIZZO: 'borgo', CAP: '92818', PROVINCIA: '', TELEFONO: ''}
[utils.math.Vector]:{0.000, 0.000, 0.000, 0.000, 0.000, 0.000, 0.000, 0.000, 1.000, 1.000, 1.000, 1.000, 1.000, 1.000, 1.000, 1.000, 0.000, 0.000, 0.000, 0.000, 0.000, 0.000, 0.000, 0.000, 1.000, 1.000, 1.000, 1.000, 1.000, 1.000, 1.000, 1.000, 0.975, 0.833, 0.923, 0.833, 0.875, 0.833, 0.714, 0.000, 0.833, 0.500, 0.667, 0.500, 0.750, 0.500, 0.333, 0.000, 1.000, 1.000, 1.000, 1.000, 1.000, 1.000, 1.000, 1.000, 0.842, 0.463, 0.444, 0.353, 0.313, 0.353, 0.214, 0.000, 1.000, 1.000, 1.000, 1.000, 1.000, 1.000, 1.000, 1.000, 0.000, 0.000, 0.000, 0.000, 0.000, 0.000, 0.000, 0.000, 0.000, 0.000, 0.000, 0.000, 0.000, 0.000, 0.000, 0.000}   -   classificato come:    NON_MATCH   score: 0,674954


[model.Record]:{PK: '873', CODICE_FISCALE: '______7306______', NOME: 'yago', COGNOME: 'stefani', SESSO: 'm', STATO_NASCITA: 'italia', DATA_NASCITA: '19770926', COMUNE_NASCITA: 'gragnano', PROVINCIA_NASCITA: 'na', INDIRIZZO: 'viale gatti 3', CAP: '49149', PROVINCIA: 'na', TELEFONO: '39332513587935'}
[model.Record]:{PK: '873', CODICE_FISCALE: '______7306______', NOME: 'stefani', COGNOME: 'yago', SESSO: 'm', STATO_NASCITA: '', DATA_NASCITA: '19800828', COMUNE_NASCITA: 'gragnano', PROVINCIA_NASCITA: 'na', INDIRIZZO: 'viale gatti', CAP: '49149', PROVINCIA: 'na', TELEFONO: '393325135879'}
[utils.math.Vector]:{0.000, 0.000, 0.000, 0.000, 0.143, 0.000, 0.000, 0.000, 0.000, 0.000, 0.000, 0.000, 0.143, 0.000, 0.000, 0.000, 1.000, 1.000, 1.000, 1.000, 1.000, 1.000, 1.000, 1.000, 0.000, 0.000, 0.000, 0.000, 0.000, 0.000, 0.000, 0.000, 0.667, 0.000, 0.143, 0.000, 0.500, 0.000, 0.000, 0.000, 1.000, 1.000, 1.000, 1.000, 1.000, 1.000, 1.000, 1.000, 1.000, 1.000, 1.000, 1.000, 1.000, 1.000, 1.000, 1.000, 0.992, 0.905, 0.909, 0.900, 0.846, 0.900, 0.818, 0.000, 1.000, 1.000, 1.000, 1.000, 1.000, 1.000, 1.000, 1.000, 1.000, 1.000, 1.000, 1.000, 1.000, 1.000, 1.000, 1.000, 0.993, 0.913, 1.000, 0.909, 0.857, 0.909, 0.833, 0.000}   -   classificato come:    NON_MATCH   score: 0,927487


[model.Record]:{PK: '893', CODICE_FISCALE: '______7327______', NOME: 'tosca', COGNOME: 'palermo', SESSO: 'm', STATO_NASCITA: 'italia', DATA_NASCITA: '0524', COMUNE_NASCITA: 'reggello', PROVINCIA_NASCITA: 'fi', INDIRIZZO: 'viale gtti 19', CAP: '52458', PROVINCIA: '', TELEFONO: '3919825882965'}
[model.Record]:{PK: '893', CODICE_FISCALE: '______7327______', NOME: '2', COGNOME: 'paelrmo', SESSO: 'm', STATO_NASCITA: 'italia', DATA_NASCITA: '', COMUNE_NASCITA: 'reggello', PROVINCIA_NASCITA: 'fi', INDIRIZZO: '', CAP: '52478', PROVINCIA: 'fi', TELEFONO: ''}
[utils.math.Vector]:{0.000, 0.000, 0.000, 0.000, 0.000, 0.000, 0.000, 0.000, 0.962, 0.200, 0.500, 0.200, 0.714, 0.200, 0.111, 0.000, 1.000, 1.000, 1.000, 1.000, 1.000, 1.000, 1.000, 1.000, 1.000, 1.000, 1.000, 1.000, 1.000, 1.000, 1.000, 1.000, 0.000, 0.000, 0.000, 0.000, 0.000, 0.000, 0.000, 0.000, 1.000, 1.000, 1.000, 1.000, 1.000, 1.000, 1.000, 1.000, 1.000, 1.000, 1.000, 1.000, 1.000, 1.000, 1.000, 1.000, 0.000, 0.000, 0.000, 0.000, 0.000, 0.000, 0.000, 0.000, 0.907, 0.333, 0.500, 0.333, 0.800, 0.333, 0.200, 0.000, 0.000, 0.000, 0.000, 0.000, 0.000, 0.000, 0.000, 0.000, 0.000, 0.000, 0.000, 0.000, 0.000, 0.000, 0.000, 0.000}   -   classificato come:    NON_MATCH   score: 0,972829


[model.Record]:{PK: '894', CODICE_FISCALE: '______7328______', NOME: 'germano', COGNOME: 'castiglione', SESSO: 'f', STATO_NASCITA: '', DATA_NASCITA: '19540124', COMUNE_NASCITA: 'marcianise', PROVINCIA_NASCITA: 'cee', INDIRIZZO: 'contrada basile 87', CAP: '51987', PROVINCIA: 'ce', TELEFONO: '39108078698'}
[model.Record]:{PK: '894', CODICE_FISCALE: '______7328______', NOME: 'castiglione', COGNOME: 'germano', SESSO: 'f', STATO_NASCITA: 'italia', DATA_NASCITA: '19540124', COMUNE_NASCITA: 'marcinanise', PROVINCIA_NASCITA: 'ce', INDIRIZZO: 'contradapbasile', CAP: '15987', PROVINCIA: 'ce', TELEFONO: ''}
[utils.math.Vector]:{0.456, 0.000, 0.000, 0.000, 0.091, 0.000, 0.000, 0.000, 0.456, 0.000, 0.000, 0.000, 0.091, 0.000, 0.000, 0.000, 1.000, 1.000, 1.000, 1.000, 1.000, 1.000, 1.000, 1.000, 0.000, 0.000, 0.000, 0.000, 0.000, 0.000, 0.000, 0.000, 1.000, 1.000, 1.000, 1.000, 1.000, 1.000, 1.000, 1.000, 0.965, 0.707, 0.842, 0.706, 0.909, 0.706, 0.545, 0.000, 0.911, 0.000, 0.667, 0.000, 0.667, 0.000, 0.000, 0.000, 0.947, 0.693, 0.774, 0.690, 0.778, 0.690, 0.526, 0.000, 0.933, 0.333, 0.500, 0.333, 0.600, 0.333, 0.200, 0.000, 1.000, 1.000, 1.000, 1.000, 1.000, 1.000, 1.000, 1.000, 0.000, 0.000, 0.000, 0.000, 0.000, 0.000, 0.000, 0.000}   -   classificato come:    NON_MATCH   score: 0,790891


[model.Record]:{PK: '901', CODICE_FISCALE: '______7335______', NOME: 'eriberto', COGNOME: 'leone', SESSO: 'm', STATO_NASCITA: 'italia', DATA_NASCITA: '19670308', COMUNE_NASCITA: 'battipagail', PROVINCIA_NASCITA: 'sa', INDIRIZZO: 'piazza marini 19', CAP: '43595', PROVINCIA: 'sa', TELEFONO: '3929468508893'}
[model.Record]:{PK: '901', CODICE_FISCALE: '______7335______', NOME: 'leone', COGNOME: 'eriberto', SESSO: 'm', STATO_NASCITA: 'italia', DATA_NASCITA: '19670508', COMUNE_NASCITA: '', PROVINCIA_NASCITA: 'sa', INDIRIZZO: 'lpiazza marini', CAP: '43595', PROVINCIA: 'sa', TELEFONO: ''}
[utils.math.Vector]:{0.550, 0.000, 0.000, 0.000, 0.125, 0.000, 0.000, 0.000, 0.550, 0.000, 0.000, 0.000, 0.125, 0.000, 0.000, 0.000, 1.000, 1.000, 1.000, 1.000, 1.000, 1.000, 1.000, 1.000, 1.000, 1.000, 1.000, 1.000, 1.000, 1.000, 1.000, 1.000, 0.958, 0.500, 0.714, 0.500, 0.875, 0.500, 0.333, 0.000, 0.000, 0.000, 0.000, 0.000, 0.000, 0.000, 0.000, 0.000, 1.000, 1.000, 1.000, 1.000, 1.000, 1.000, 1.000, 1.000, 0.914, 0.849, 0.857, 0.846, 0.750, 0.846, 0.733, 0.000, 1.000, 1.000, 1.000, 1.000, 1.000, 1.000, 1.000, 1.000, 1.000, 1.000, 1.000, 1.000, 1.000, 1.000, 1.000, 1.000, 0.000, 0.000, 0.000, 0.000, 0.000, 0.000, 0.000, 0.000}   -   classificato come:    NON_MATCH   score: 0,597148


[model.Record]:{PK: '915', CODICE_FISCALE: '______7349______', NOME: 'folco', COGNOME: 'palladino', SESSO: 'f', STATO_NASCITA: 'italia', DATA_NASCITA: '19400219', COMUNE_NASCITA: 'annunziata', PROVINCIA_NASCITA: 'na', INDIRIZZO: 'rotonda ferrari 85', CAP: '40158', PROVINCIA: 'na', TELEFONO: '39741099802139'}
[model.Record]:{PK: '915', CODICE_FISCALE: '______7349______', NOME: 'palladino', COGNOME: 'folco', SESSO: 'f', STATO_NASCITA: 'italia', DATA_NASCITA: '19420119', COMUNE_NASCITA: 'torre', PROVINCIA_NASCITA: 'na', INDIRIZZO: 'rotonda ferrari', CAP: '40158', PROVINCIA: 'na', TELEFONO: '397410998021'}
[utils.math.Vector]:{0.437, 0.000, 0.000, 0.000, 0.222, 0.000, 0.000, 0.000, 0.437, 0.000, 0.000, 0.000, 0.222, 0.000, 0.000, 0.000, 1.000, 1.000, 1.000, 1.000, 1.000, 1.000, 1.000, 1.000, 1.000, 1.000, 1.000, 1.000, 1.000, 1.000, 1.000, 1.000, 0.908, 0.167, 0.333, 0.167, 0.750, 0.167, 0.091, 0.000, 0.000, 0.000, 0.000, 0.000, 0.000, 0.000, 0.000, 0.000, 1.000, 1.000, 1.000, 1.000, 1.000, 1.000, 1.000, 1.000, 0.991, 0.901, 0.903, 0.897, 0.833, 0.897, 0.813, 0.000, 1.000, 1.000, 1.000, 1.000, 1.000, 1.000, 1.000, 1.000, 1.000, 1.000, 1.000, 1.000, 1.000, 1.000, 1.000, 1.000, 0.993, 0.913, 0.957, 0.909, 0.857, 0.909, 0.833, 0.000}   -   classificato come:    NON_MATCH   score: 0,868536


[model.Record]:{PK: '930', CODICE_FISCALE: '______7365______', NOME: 'aroldo', COGNOME: 'vacca', SESSO: 'm', STATO_NASCITA: 'italia', DATA_NASCITA: '19430919', COMUNE_NASCITA: 'nalopi', PROVINCIA_NASCITA: 'na', INDIRIZZO: 'stretto amedeo 44', CAP: '56293', PROVINCIA: 'na', TELEFONO: '3991900899421'}
[model.Record]:{PK: '930', CODICE_FISCALE: '______7365______', NOME: 'aroldo', COGNOME: 'vacca', SESSO: 'f', STATO_NASCITA: 'itlia', DATA_NASCITA: '19430919', COMUNE_NASCITA: 'napoli', PROVINCIA_NASCITA: 'na', INDIRIZZO: 'serttto amedeo', CAP: '56392', PROVINCIA: '', TELEFONO: ''}
[utils.math.Vector]:{1.000, 1.000, 1.000, 1.000, 1.000, 1.000, 1.000, 1.000, 1.000, 1.000, 1.000, 1.000, 1.000, 1.000, 1.000, 1.000, 0.000, 0.000, 0.000, 0.000, 0.000, 0.000, 0.000, 0.000, 0.902, 0.289, 0.667, 0.286, 0.833, 0.286, 0.167, 0.000, 1.000, 1.000, 1.000, 1.000, 1.000, 1.000, 1.000, 1.000, 0.956, 0.000, 0.200, 0.000, 0.667, 0.000, 0.000, 0.000, 1.000, 1.000, 1.000, 1.000, 1.000, 1.000, 1.000, 1.000, 0.922, 0.596, 0.667, 0.593, 0.706, 0.593, 0.421, 0.000, 0.787, 0.000, 0.250, 0.000, 0.600, 0.000, 0.000, 0.000, 0.000, 0.000, 0.000, 0.000, 0.000, 0.000, 0.000, 0.000, 0.000, 0.000, 0.000, 0.000, 0.000, 0.000, 0.000, 0.000}   -   classificato come:    NON_MATCH   score: 0,722650


[model.Record]:{PK: '940', CODICE_FISCALE: '______7376______', NOME: 'cassiopea', COGNOME: 'amato', SESSO: 'm', STATO_NASCITA: 'italia', DATA_NASCITA: '19450904', COMUNE_NASCITA: '', PROVINCIA_NASCITA: 'na', INDIRIZZO: 'contrada sartori 67', CAP: '15654', PROVINCIA: 'na', TELEFONO: '39062601858'}
[model.Record]:{PK: '940', CODICE_FISCALE: '______7376______', NOME: 'cassiopea', COGNOME: '', SESSO: 'm', STATO_NASCITA: '', DATA_NASCITA: '19450904', COMUNE_NASCITA: 'giugliano in campania', PROVINCIA_NASCITA: 'na', INDIRIZZO: 'contrada sartori', CAP: '', PROVINCIA: 'na', TELEFONO: ''}
[utils.math.Vector]:{1.000, 1.000, 1.000, 1.000, 1.000, 1.000, 1.000, 1.000, 0.000, 0.000, 0.000, 0.000, 0.000, 0.000, 0.000, 0.000, 1.000, 1.000, 1.000, 1.000, 1.000, 1.000, 1.000, 1.000, 0.000, 0.000, 0.000, 0.000, 0.000, 0.000, 0.000, 0.000, 1.000, 1.000, 1.000, 1.000, 1.000, 1.000, 1.000, 1.000, 0.000, 0.000, 0.000, 0.000, 0.000, 0.000, 0.000, 0.000, 1.000, 1.000, 1.000, 1.000, 1.000, 1.000, 1.000, 1.000, 0.992, 0.907, 0.909, 0.903, 0.842, 0.903, 0.824, 0.000, 0.000, 0.000, 0.000, 0.000, 0.000, 0.000, 0.000, 0.000, 1.000, 1.000, 1.000, 1.000, 1.000, 1.000, 1.000, 1.000, 0.000, 0.000, 0.000, 0.000, 0.000, 0.000, 0.000, 0.000}   -   classificato come:    NON_MATCH   score: 0,769241


[model.Record]:{PK: '949', CODICE_FISCALE: '______7386______', NOME: 'miahceu', COGNOME: '', SESSO: 'm', STATO_NASCITA: 'italia', DATA_NASCITA: '19160521', COMUNE_NASCITA: 'quarto', PROVINCIA_NASCITA: 'na', INDIRIZZO: '59', CAP: '49077', PROVINCIA: 'na', TELEFONO: '39809393546457'}
[model.Record]:{PK: '949', CODICE_FISCALE: '______7386______', NOME: '', COGNOME: 'graziani', SESSO: 'f', STATO_NASCITA: 'italia', DATA_NASCITA: '19160521', COMUNE_NASCITA: 'quarto', PROVINCIA_NASCITA: 'na', INDIRIZZO: '', CAP: '', PROVINCIA: 'na', TELEFONO: ''}
[utils.math.Vector]:{0.000, 0.000, 0.000, 0.000, 0.000, 0.000, 0.000, 0.000, 0.000, 0.000, 0.000, 0.000, 0.000, 0.000, 0.000, 0.000, 0.000, 0.000, 0.000, 0.000, 0.000, 0.000, 0.000, 0.000, 1.000, 1.000, 1.000, 1.000, 1.000, 1.000, 1.000, 1.000, 1.000, 1.000, 1.000, 1.000, 1.000, 1.000, 1.000, 1.000, 1.000, 1.000, 1.000, 1.000, 1.000, 1.000, 1.000, 1.000, 1.000, 1.000, 1.000, 1.000, 1.000, 1.000, 1.000, 1.000, 0.000, 0.000, 0.000, 0.000, 0.000, 0.000, 0.000, 0.000, 0.000, 0.000, 0.000, 0.000, 0.000, 0.000, 0.000, 0.000, 1.000, 1.000, 1.000, 1.000, 1.000, 1.000, 1.000, 1.000, 0.000, 0.000, 0.000, 0.000, 0.000, 0.000, 0.000, 0.000}   -   classificato come:    NON_MATCH   score: 0,650799


[model.Record]:{PK: '985', CODICE_FISCALE: '______7424______', NOME: 'nayalde', COGNOME: 'marchekini', SESSO: 'm', STATO_NASCITA: 'italia', DATA_NASCITA: '19550823', COMUNE_NASCITA: 'giugliano in campania', PROVINCIA_NASCITA: 'na', INDIRIZZO: 'via gentile 61', CAP: '52416', PROVINCIA: 'na', TELEFONO: ''}
[model.Record]:{PK: '985', CODICE_FISCALE: '______7424______', NOME: 'marchesini', COGNOME: 'nayade', SESSO: 'f', STATO_NASCITA: 'italia', DATA_NASCITA: '19571023', COMUNE_NASCITA: 'giugliano in campania', PROVINCIA_NASCITA: 'na', INDIRIZZO: 'gentile', CAP: '24161', PROVINCIA: 'na', TELEFONO: '398060096478'}
[utils.math.Vector]:{0.495, 0.000, 0.000, 0.000, 0.100, 0.000, 0.000, 0.000, 0.511, 0.000, 0.000, 0.000, 0.200, 0.000, 0.000, 0.000, 0.000, 0.000, 0.000, 0.000, 0.000, 0.000, 0.000, 0.000, 1.000, 1.000, 1.000, 1.000, 1.000, 1.000, 1.000, 1.000, 0.883, 0.167, 0.429, 0.167, 0.625, 0.167, 0.091, 0.000, 1.000, 1.000, 1.000, 1.000, 1.000, 1.000, 1.000, 1.000, 1.000, 1.000, 1.000, 1.000, 1.000, 1.000, 1.000, 1.000, 0.738, 0.645, 0.632, 0.588, 0.500, 0.588, 0.417, 0.000, 0.867, 0.667, 0.750, 0.667, 0.600, 0.667, 0.500, 0.000, 1.000, 1.000, 1.000, 1.000, 1.000, 1.000, 1.000, 1.000, 0.000, 0.000, 0.000, 0.000, 0.000, 0.000, 0.000, 0.000}   -   classificato come:    NON_MATCH   score: 0,959577


[model.Record]:{PK: '993', CODICE_FISCALE: '______7433______', NOME: 'ivano', COGNOME: 'ferro', SESSO: 'f', STATO_NASCITA: 'italia', DATA_NASCITA: '19530113', COMUNE_NASCITA: 'afrakola', PROVINCIA_NASCITA: 'na', INDIRIZZO: 'borgo vania 54', CAP: '37625', PROVINCIA: 'na', TELEFONO: '395044349346'}
[model.Record]:{PK: '993', CODICE_FISCALE: '______7433______', NOME: '', COGNOME: 'ferro', SESSO: 'm', STATO_NASCITA: 'italia', DATA_NASCITA: '19610114', COMUNE_NASCITA: 'afragola', PROVINCIA_NASCITA: 'na', INDIRIZZO: 'borgo vanria', CAP: '37625', PROVINCIA: 'na', TELEFONO: '395044349834'}
[utils.math.Vector]:{0.000, 0.000, 0.000, 0.000, 0.000, 0.000, 0.000, 0.000, 1.000, 1.000, 1.000, 1.000, 1.000, 1.000, 1.000, 1.000, 0.000, 0.000, 0.000, 0.000, 0.000, 0.000, 0.000, 0.000, 1.000, 1.000, 1.000, 1.000, 1.000, 1.000, 1.000, 1.000, 0.683, 0.167, 0.429, 0.167, 0.625, 0.167, 0.091, 0.000, 0.950, 0.500, 0.714, 0.500, 0.875, 0.500, 0.333, 0.000, 1.000, 1.000, 1.000, 1.000, 1.000, 1.000, 1.000, 1.000, 0.965, 0.639, 0.750, 0.636, 0.714, 0.636, 0.467, 0.000, 1.000, 1.000, 1.000, 1.000, 1.000, 1.000, 1.000, 1.000, 1.000, 1.000, 1.000, 1.000, 1.000, 1.000, 1.000, 1.000, 0.986, 0.700, 0.800, 0.700, 0.833, 0.700, 0.538, 0.000}   -   classificato come:    NON_MATCH   score: 0,945046
