# Supplementary material for: Record linkage of banks and municipalities through multiple criteria and neural networks
Source: PeerJ Comput Sci. 2020 Feb 24;6:e258. doi: 10.7717/peerj-cs.258 (PMC7924437; doi:10.7717/peerj-cs.258)
Supplement: Supplemental Information 4 — Java and Python code to perform Record Linkage as described in the paper. Please refer to the READ_ME file. [file peerj-cs-06-258-s004.zip › RecordLinkagePaper/Demo/OUTPUT_TAB_A_TAB_B/FALSE_POSITIVE.txt]

[model.Record]:{PK: '504', CODICE_FISCALE: '______6649______', NOME: 'aroldo', COGNOME: 'donato', SESSO: 'f', STATO_NASCITA: 'italia', DATA_NASCITA: '19620920', COMUNE_NASCITA: 'napoli', PROVINCIA_NASCITA: 'sa', INDIRIZZO: 'canale conte 63', CAP: '5399', PROVINCIA: 'sa', TELEFONO: ''}
[model.Record]:{PK: '504', CODICE_FISCALE: '______6914______', NOME: 'aroldo', COGNOME: 'donatol', SESSO: 'f', STATO_NASCITA: 'italia', DATA_NASCITA: '19791022', COMUNE_NASCITA: 'napoli', PROVINCIA_NASCITA: 'sa', INDIRIZZO: 'borgo monteanari', CAP: '5599', PROVINCIA: 'sa', TELEFONO: '39680502937'}
[utils.math.Vector]:{1.000, 1.000, 1.000, 1.000, 1.000, 1.000, 1.000, 1.000, 0.981, 0.894, 0.909, 0.889, 0.857, 0.889, 0.800, 0.000, 1.000, 1.000, 1.000, 1.000, 1.000, 1.000, 1.000, 1.000, 1.000, 1.000, 1.000, 1.000, 1.000, 1.000, 1.000, 1.000, 0.822, 0.000, 0.154, 0.000, 0.375, 0.000, 0.000, 0.000, 1.000, 1.000, 1.000, 1.000, 1.000, 1.000, 1.000, 1.000, 1.000, 1.000, 1.000, 1.000, 1.000, 1.000, 1.000, 1.000, 0.425, 0.222, 0.357, 0.222, 0.250, 0.222, 0.125, 0.000, 0.850, 0.000, 0.333, 0.000, 0.750, 0.000, 0.000, 0.000, 1.000, 1.000, 1.000, 1.000, 1.000, 1.000, 1.000, 1.000, 0.000, 0.000, 0.000, 0.000, 0.000, 0.000, 0.000, 0.000}   -   classificato come:        MATCH   score: 0,623470


[model.Record]:{PK: '561', CODICE_FISCALE: '______6711______', NOME: 'luce', COGNOME: 'barbieri', SESSO: 'm', STATO_NASCITA: 'italia', DATA_NASCITA: '19510926', COMUNE_NASCITA: 'torre del greco', PROVINCIA_NASCITA: 'na', INDIRIZZO: 'rotonda antonio 80', CAP: '77636', PROVINCIA: 'na', TELEFONO: '3953754844488'}
[model.Record]:{PK: '561', CODICE_FISCALE: '______6974______', NOME: 'luce', COGNOME: 'giuliano', SESSO: 'm', STATO_NASCITA: 'italia', DATA_NASCITA: '19510926', COMUNE_NASCITA: 'torre del greco', PROVINCIA_NASCITA: 'na', INDIRIZZO: 'ontrada rossi', CAP: '77636', PROVINCIA: 'na', TELEFONO: ''}
[utils.math.Vector]:{1.000, 1.000, 1.000, 1.000, 1.000, 1.000, 1.000, 1.000, 0.500, 0.000, 0.000, 0.000, 0.125, 0.000, 0.000, 0.000, 1.000, 1.000, 1.000, 1.000, 1.000, 1.000, 1.000, 1.000, 1.000, 1.000, 1.000, 1.000, 1.000, 1.000, 1.000, 1.000, 1.000, 1.000, 1.000, 1.000, 1.000, 1.000, 1.000, 1.000, 1.000, 1.000, 1.000, 1.000, 1.000, 1.000, 1.000, 1.000, 1.000, 1.000, 1.000, 1.000, 1.000, 1.000, 1.000, 1.000, 0.708, 0.071, 0.370, 0.077, 0.278, 0.077, 0.040, 0.000, 1.000, 1.000, 1.000, 1.000, 1.000, 1.000, 1.000, 1.000, 1.000, 1.000, 1.000, 1.000, 1.000, 1.000, 1.000, 1.000, 0.000, 0.000, 0.000, 0.000, 0.000, 0.000, 0.000, 0.000}   -   classificato come:        MATCH   score: 0,774470


[model.Record]:{PK: '589', CODICE_FISCALE: '______6741______', NOME: 'morcella', COGNOME: 'de vita', SESSO: 'm', STATO_NASCITA: 'italia', DATA_NASCITA: '19560312', COMUNE_NASCITA: 'boscotrecase', PROVINCIA_NASCITA: 'na', INDIRIZZO: 'jonathan parkway 58', CAP: '97631', PROVINCIA: 'na', TELEFONO: '39342132438'}
[model.Record]:{PK: '589', CODICE_FISCALE: '______7004______', NOME: 'rebecca', COGNOME: 'de vita', SESSO: 'm', STATO_NASCITA: 'italia', DATA_NASCITA: '19560812', COMUNE_NASCITA: 'boscotrecase', PROVINCIA_NASCITA: '', INDIRIZZO: 'jonathan parkway', CAP: '97613', PROVINCIA: 'na', TELEFONO: ''}
[utils.math.Vector]:{0.607, 0.000, 0.000, 0.000, 0.250, 0.000, 0.000, 0.000, 1.000, 1.000, 1.000, 1.000, 1.000, 1.000, 1.000, 1.000, 1.000, 1.000, 1.000, 1.000, 1.000, 1.000, 1.000, 1.000, 1.000, 1.000, 1.000, 1.000, 1.000, 1.000, 1.000, 1.000, 0.958, 0.500, 0.714, 0.500, 0.875, 0.500, 0.333, 0.000, 1.000, 1.000, 1.000, 1.000, 1.000, 1.000, 1.000, 1.000, 0.000, 0.000, 0.000, 0.000, 0.000, 0.000, 0.000, 0.000, 0.992, 0.907, 0.909, 0.903, 0.842, 0.903, 0.824, 0.000, 0.953, 0.333, 0.500, 0.333, 0.600, 0.333, 0.200, 0.000, 1.000, 1.000, 1.000, 1.000, 1.000, 1.000, 1.000, 1.000, 0.000, 0.000, 0.000, 0.000, 0.000, 0.000, 0.000, 0.000}   -   classificato come:        MATCH   score: 0,901406


[model.Record]:{PK: '591', CODICE_FISCALE: '______6743______', NOME: 'guillemro', COGNOME: 'de vita', SESSO: 'm', STATO_NASCITA: 'italia', DATA_NASCITA: '19540112', COMUNE_NASCITA: 'boscotrecase', PROVINCIA_NASCITA: 'na', INDIRIZZO: 'jonathan parkway 95', CAP: '64004', PROVINCIA: 'na', TELEFONO: '3934732942269'}
[model.Record]:{PK: '589', CODICE_FISCALE: '______7004______', NOME: 'rebecca', COGNOME: 'de vita', SESSO: 'm', STATO_NASCITA: 'italia', DATA_NASCITA: '19560812', COMUNE_NASCITA: 'boscotrecase', PROVINCIA_NASCITA: '', INDIRIZZO: 'jonathan parkway', CAP: '97613', PROVINCIA: 'na', TELEFONO: ''}
[utils.math.Vector]:{0.418, 0.000, 0.000, 0.000, 0.111, 0.000, 0.000, 0.000, 1.000, 1.000, 1.000, 1.000, 1.000, 1.000, 1.000, 1.000, 1.000, 1.000, 1.000, 1.000, 1.000, 1.000, 1.000, 1.000, 1.000, 1.000, 1.000, 1.000, 1.000, 1.000, 1.000, 1.000, 0.883, 0.167, 0.429, 0.167, 0.750, 0.167, 0.091, 0.000, 1.000, 1.000, 1.000, 1.000, 1.000, 1.000, 1.000, 1.000, 0.000, 0.000, 0.000, 0.000, 0.000, 0.000, 0.000, 0.000, 0.992, 0.907, 0.909, 0.903, 0.842, 0.903, 0.824, 0.000, 0.000, 0.000, 0.000, 0.000, 0.000, 0.000, 0.000, 0.000, 1.000, 1.000, 1.000, 1.000, 1.000, 1.000, 1.000, 1.000, 0.000, 0.000, 0.000, 0.000, 0.000, 0.000, 0.000, 0.000}   -   classificato come:        MATCH   score: 0,755433


[model.Record]:{PK: '622', CODICE_FISCALE: '______6774______', NOME: 'marvin', COGNOME: 'tedesco', SESSO: 'f', STATO_NASCITA: 'italia', DATA_NASCITA: '19400928', COMUNE_NASCITA: 'napoli', PROVINCIA_NASCITA: '', INDIRIZZO: 'viale carbone 17', CAP: '96244', PROVINCIA: 'na', TELEFONO: '3957762996066'}
[model.Record]:{PK: '622', CODICE_FISCALE: '______7038______', NOME: 'marvin', COGNOME: 'tedesco', SESSO: 'f', STATO_NASCITA: 'italia', DATA_NASCITA: '', COMUNE_NASCITA: 'napolie', PROVINCIA_NASCITA: 'ya', INDIRIZZO: 'strada', CAP: '96244', PROVINCIA: 'na', TELEFONO: ''}
[utils.math.Vector]:{1.000, 1.000, 1.000, 1.000, 1.000, 1.000, 1.000, 1.000, 1.000, 1.000, 1.000, 1.000, 1.000, 1.000, 1.000, 1.000, 1.000, 1.000, 1.000, 1.000, 1.000, 1.000, 1.000, 1.000, 1.000, 1.000, 1.000, 1.000, 1.000, 1.000, 1.000, 1.000, 0.000, 0.000, 0.000, 0.000, 0.000, 0.000, 0.000, 0.000, 0.981, 0.894, 0.909, 0.889, 0.857, 0.889, 0.800, 0.000, 0.000, 0.000, 0.000, 0.000, 0.000, 0.000, 0.000, 0.000, 0.451, 0.000, 0.000, 0.000, 0.063, 0.000, 0.000, 0.000, 1.000, 1.000, 1.000, 1.000, 1.000, 1.000, 1.000, 1.000, 1.000, 1.000, 1.000, 1.000, 1.000, 1.000, 1.000, 1.000, 0.000, 0.000, 0.000, 0.000, 0.000, 0.000, 0.000, 0.000}   -   classificato come:        MATCH   score: 0,602172


[model.Record]:{PK: '720', CODICE_FISCALE: '______6878______', NOME: 'guido', COGNOME: 'ippolito', SESSO: 'f', STATO_NASCITA: 'italia', DATA_NASCITA: '19400911', COMUNE_NASCITA: 'fasano', PROVINCIA_NASCITA: 'na', INDIRIZZO: 'piazza marzio 96', CAP: '21854', PROVINCIA: 'na', TELEFONO: ''}
[model.Record]:{PK: '720', CODICE_FISCALE: '______7141______', NOME: 'odone', COGNOME: 'ippolito', SESSO: 'f', STATO_NASCITA: 'italia', DATA_NASCITA: '19400908', COMUNE_NASCITA: 'fasano', PROVINCIA_NASCITA: 'na', INDIRIZZO: 'piazza marzio', CAP: '21854', PROVINCIA: 'na', TELEFONO: '397893372213'}
[utils.math.Vector]:{0.000, 0.000, 0.250, 0.000, 0.000, 0.000, 0.000, 0.000, 1.000, 1.000, 1.000, 1.000, 1.000, 1.000, 1.000, 1.000, 1.000, 1.000, 1.000, 1.000, 1.000, 1.000, 1.000, 1.000, 1.000, 1.000, 1.000, 1.000, 1.000, 1.000, 1.000, 1.000, 0.933, 0.667, 0.714, 0.667, 0.750, 0.667, 0.500, 0.000, 1.000, 1.000, 1.000, 1.000, 1.000, 1.000, 1.000, 1.000, 1.000, 1.000, 1.000, 1.000, 1.000, 1.000, 1.000, 1.000, 0.988, 0.886, 0.889, 0.880, 0.813, 0.880, 0.786, 0.000, 1.000, 1.000, 1.000, 1.000, 1.000, 1.000, 1.000, 1.000, 1.000, 1.000, 1.000, 1.000, 1.000, 1.000, 1.000, 1.000, 0.000, 0.000, 0.000, 0.000, 0.000, 0.000, 0.000, 0.000}   -   classificato come:        MATCH   score: 0,998702


[model.Record]:{PK: '740', CODICE_FISCALE: '______6900______', NOME: 'agan', COGNOME: 'biondi', SESSO: 'm', STATO_NASCITA: 'italia', DATA_NASCITA: '195306', COMUNE_NASCITA: 'napoli', PROVINCIA_NASCITA: 'na', INDIRIZZO: 'stretto testa 26', CAP: '83118', PROVINCIA: 'na', TELEFONO: '428141831'}
[model.Record]:{PK: '741', CODICE_FISCALE: '______7162______', NOME: 'armando', COGNOME: 'biondi', SESSO: 'm', STATO_NASCITA: 'italia', DATA_NASCITA: '19530207', COMUNE_NASCITA: 'napoli', PROVINCIA_NASCITA: 'na', INDIRIZZO: 'testa', CAP: '9684', PROVINCIA: 'na', TELEFONO: ''}
[utils.math.Vector]:{0.754, 0.000, 0.222, 0.000, 0.429, 0.000, 0.000, 0.000, 1.000, 1.000, 1.000, 1.000, 1.000, 1.000, 1.000, 1.000, 1.000, 1.000, 1.000, 1.000, 1.000, 1.000, 1.000, 1.000, 1.000, 1.000, 1.000, 1.000, 1.000, 1.000, 1.000, 1.000, 0.910, 0.612, 0.667, 0.600, 0.625, 0.600, 0.429, 0.000, 1.000, 1.000, 1.000, 1.000, 1.000, 1.000, 1.000, 1.000, 1.000, 1.000, 1.000, 1.000, 1.000, 1.000, 1.000, 1.000, 0.600, 0.463, 0.444, 0.353, 0.313, 0.353, 0.214, 0.000, 0.000, 0.000, 0.000, 0.000, 0.000, 0.000, 0.000, 0.000, 1.000, 1.000, 1.000, 1.000, 1.000, 1.000, 1.000, 1.000, 0.000, 0.000, 0.000, 0.000, 0.000, 0.000, 0.000, 0.000}   -   classificato come:        MATCH   score: 0,915562


[model.Record]:{PK: '743', CODICE_FISCALE: '______6903______', NOME: 'diana', COGNOME: 'moretti', SESSO: 'm', STATO_NASCITA: 'italia', DATA_NASCITA: '19280203', COMUNE_NASCITA: 'napoli', PROVINCIA_NASCITA: 'ce', INDIRIZZO: 'stretto testa 55', CAP: '9685', PROVINCIA: 'ce', TELEFONO: '39404096656318'}
[model.Record]:{PK: '743', CODICE_FISCALE: '______7164______', NOME: 'joey', COGNOME: 'moretti', SESSO: 'm', STATO_NASCITA: 'talia', DATA_NASCITA: '19280203', COMUNE_NASCITA: 'napoli', PROVINCIA_NASCITA: 'ce', INDIRIZZO: 'strada basjile', CAP: '78676', PROVINCIA: 'ce', TELEFONO: '394040966563'}
[utils.math.Vector]:{0.000, 0.000, 0.000, 0.000, 0.000, 0.000, 0.000, 0.000, 1.000, 1.000, 1.000, 1.000, 1.000, 1.000, 1.000, 1.000, 1.000, 1.000, 1.000, 1.000, 1.000, 1.000, 1.000, 1.000, 0.944, 0.866, 0.889, 0.857, 0.833, 0.857, 0.750, 0.000, 1.000, 1.000, 1.000, 1.000, 1.000, 1.000, 1.000, 1.000, 1.000, 1.000, 1.000, 1.000, 1.000, 1.000, 1.000, 1.000, 1.000, 1.000, 1.000, 1.000, 1.000, 1.000, 1.000, 1.000, 0.598, 0.077, 0.222, 0.077, 0.313, 0.077, 0.040, 0.000, 0.467, 0.000, 0.000, 0.000, 0.200, 0.000, 0.000, 0.000, 1.000, 1.000, 1.000, 1.000, 1.000, 1.000, 1.000, 1.000, 0.993, 0.913, 0.909, 0.909, 0.857, 0.909, 0.833, 0.000}   -   classificato come:        MATCH   score: 0,899352


[model.Record]:{PK: '751', CODICE_FISCALE: '______7173______', NOME: 'cristyn', COGNOME: 'leonardi', SESSO: 'f', STATO_NASCITA: 'italia', DATA_NASCITA: '19721203', COMUNE_NASCITA: 'gragnano', PROVINCIA_NASCITA: 'na', INDIRIZZO: 'vicolo benedettid 43', CAP: '29623', PROVINCIA: 'na', TELEFONO: '39301291588'}
[model.Record]:{PK: '751', CODICE_FISCALE: '______7173______', NOME: 'cristyn', COGNOME: 'leonaidr', SESSO: 'f', STATO_NASCITA: 'italia', DATA_NASCITA: '19721203', COMUNE_NASCITA: 'gragano', PROVINCIA_NASCITA: 'na', INDIRIZZO: 'vicolo benedetti', CAP: '29623', PROVINCIA: 'na', TELEFONO: ''}
[utils.math.Vector]:{1.000, 1.000, 1.000, 1.000, 1.000, 1.000, 1.000, 1.000, 0.979, 0.500, 0.571, 0.500, 0.750, 0.500, 0.333, 0.000, 1.000, 1.000, 1.000, 1.000, 1.000, 1.000, 1.000, 1.000, 1.000, 1.000, 1.000, 1.000, 1.000, 1.000, 1.000, 1.000, 1.000, 1.000, 1.000, 1.000, 1.000, 1.000, 1.000, 1.000, 0.946, 0.548, 0.769, 0.545, 0.875, 0.545, 0.375, 0.000, 1.000, 1.000, 1.000, 1.000, 1.000, 1.000, 1.000, 1.000, 0.987, 0.882, 0.882, 0.875, 0.800, 0.875, 0.778, 0.000, 1.000, 1.000, 1.000, 1.000, 1.000, 1.000, 1.000, 1.000, 1.000, 1.000, 1.000, 1.000, 1.000, 1.000, 1.000, 1.000, 0.000, 0.000, 0.000, 0.000, 0.000, 0.000, 0.000, 0.000}   -   classificato come:        MATCH   score: 0,995905
