# Supplementary material for: Record linkage of banks and municipalities through multiple criteria and neural networks
Source: PeerJ Comput Sci. 2020 Feb 24;6:e258. doi: 10.7717/peerj-cs.258 (PMC7924437; doi:10.7717/peerj-cs.258)
Supplement: Supplemental Information 4 — Java and Python code to perform Record Linkage as described in the paper. Please refer to the READ_ME file. [file peerj-cs-06-258-s004.zip › RecordLinkagePaper/Demo/OUTPUT_TAB_A_TAB_B/stats.txt]

+------------------------- VERIFICA ---------------------------+
| Sono state individuate 3404 coppie candidate                 |
| su un totale di 1002001 possibili.                           |
| Classificazione:                                             |
| Classificati come MATCH: 234                                 |
| Classificati come NON-MATCH: 3170                            |
| Classificati come POTENTIAL: 0                               |
+--------------------------------------------------------------+
+------------------ MISURA DELL'EFFICACIA ---------------------+
| Il golden standard prevede 250 true-match.                   |
| TP: 225      TN: 3146      FP: 9      FN: 24                 |
| PRECISIONE:   0.9615384615384616      [225 su 234]           |
| RICHIAMO:     0.9036144578313253                             |
| F-MESURE:     0.9316770186335404                             |
+--------------------------------------------------------------+
| ACCURATEZZA:  0.9903055229142186                             |
| T-NEG RATE:   0.997147385103011                              |
| F-POS RATE:   0.0028526148969889066                          |
+--------------------------------------------------------------+
+----------------- MISURA DELLE PRESTAZIONI -------------------+
| REDUCTION RATIO:   0.9966357319004672                        |
| PAIRS COMPLETNESS: 0.996                                     |
| PAIRS QUALITY:     0.07314923619271445                       |
+--------------------------------------------------------------+


Sorgente: TAB_A
[model.Schema]:{
	[model.Column]:{name:'COD_FIS', dataType:'CHAR', lenght:'16', decimals:'0', isAKey:'false'},
	[model.Column]:{name:'NOM', dataType:'CHAR', lenght:'32', decimals:'0', isAKey:'false'},
	[model.Column]:{name:'COG', dataType:'CHAR', lenght:'32', decimals:'0', isAKey:'false'},
	[model.Column]:{name:'SEX', dataType:'CHAR', lenght:'1', decimals:'0', isAKey:'false'},
	[model.Column]:{name:'STATO_NAS', dataType:'CHAR', lenght:'16', decimals:'0', isAKey:'false'},
	[model.Column]:{name:'PROV_COM_NAS', dataType:'CHAR', lenght:'30', decimals:'0', isAKey:'false'},
	[model.Column]:{name:'COM_NAS', dataType:'CHAR', lenght:'30', decimals:'0', isAKey:'false'},
	[model.Column]:{name:'ANNO_NAS', dataType:'CHAR', lenght:'4', decimals:'0', isAKey:'false'},
	[model.Column]:{name:'MESE_NAS', dataType:'CHAR', lenght:'2', decimals:'0', isAKey:'false'},
	[model.Column]:{name:'GIORNO_NAS', dataType:'CHAR', lenght:'2', decimals:'0', isAKey:'false'},
	[model.Column]:{name:'PROV_COM_DOM', dataType:'CHAR', lenght:'30', decimals:'0', isAKey:'false'},
	[model.Column]:{name:'IND_DOM', dataType:'CHAR', lenght:'50', decimals:'0', isAKey:'false'},
	[model.Column]:{name:'NUM_CIV_DOM', dataType:'CHAR', lenght:'4', decimals:'0', isAKey:'false'},
	[model.Column]:{name:'CAP_DOM', dataType:'CHAR', lenght:'5', decimals:'0', isAKey:'false'},
	[model.Column]:{name:'TELEFONO', dataType:'CHAR', lenght:'12', decimals:'0', isAKey:'false'},
	[model.Column]:{name:'OID', dataType:'NUMERIC', lenght:'12', decimals:'0', isAKey:'false'},
}

[model.FieldMapper]:{
	Field mappati:{
		[model.Field]:{name:'PK', weight:'1.0', isAKey:'true', isToIgnore:'false', aggregator:'},
		[model.Field]:{name:'CODICE_FISCALE', weight:'1.0', isAKey:'false', isToIgnore:'true', aggregator:'},
		[model.Field]:{name:'NOME', weight:'1.0', isAKey:'false', isToIgnore:'false', aggregator:'},
		[model.Field]:{name:'COGNOME', weight:'1.0', isAKey:'false', isToIgnore:'false', aggregator:'},
		[model.Field]:{name:'SESSO', weight:'1.0', isAKey:'false', isToIgnore:'false', aggregator:'},
		[model.Field]:{name:'STATO_NASCITA', weight:'1.0', isAKey:'false', isToIgnore:'false', aggregator:'},
		[model.Field]:{name:'DATA_NASCITA', weight:'1.0', isAKey:'false', isToIgnore:'false', aggregator:'},
		[model.Field]:{name:'COMUNE_NASCITA', weight:'1.0', isAKey:'false', isToIgnore:'false', aggregator:'},
		[model.Field]:{name:'PROVINCIA_NASCITA', weight:'1.0', isAKey:'false', isToIgnore:'false', aggregator:'},
		[model.Field]:{name:'INDIRIZZO', weight:'1.0', isAKey:'false', isToIgnore:'false', aggregator:'},
		[model.Field]:{name:'CAP', weight:'1.0', isAKey:'false', isToIgnore:'false', aggregator:'},
		[model.Field]:{name:'PROVINCIA', weight:'1.0', isAKey:'false', isToIgnore:'false', aggregator:'},
		[model.Field]:{name:'TELEFONO', weight:'1.0', isAKey:'false', isToIgnore:'false', aggregator:'}}
	Mappatura:{
		PROVINCIA_NASCITA:{'PROV_COM_NAS'}
		COMUNE_NASCITA:{'COM_NAS'}
		CODICE_FISCALE:{'COD_FIS'}
		COGNOME:{'COG'}
		SESSO:{'SEX'}
		STATO_NASCITA:{'STATO_NAS'}
		INDIRIZZO:{'IND_DOM', 'NUM_CIV_DOM'}
		DATA_NASCITA:{'ANNO_NAS', 'MESE_NAS', 'GIORNO_NAS'}
		CAP:{'CAP_DOM'}
		PROVINCIA:{'PROV_COM_DOM'}
		TELEFONO:{'TELEFONO'}
		PK:{'OID'}
		NOME:{'NOM'}
}

Sorgente: TAB_B
[model.Schema]:{
	[model.Column]:{name:'CODICE_FISCALE', dataType:'CHAR', lenght:'16', decimals:'0', isAKey:'false'},
	[model.Column]:{name:'INTESTAZIONE_B', dataType:'CHAR', lenght:'32', decimals:'0', isAKey:'false'},
	[model.Column]:{name:'INTESTAZIONE_A', dataType:'CHAR', lenght:'32', decimals:'0', isAKey:'false'},
	[model.Column]:{name:'SESSO', dataType:'CHAR', lenght:'1', decimals:'0', isAKey:'false'},
	[model.Column]:{name:'NAZIONALITA', dataType:'CHAR', lenght:'16', decimals:'0', isAKey:'false'},
	[model.Column]:{name:'PROVINCIA_NASC', dataType:'CHAR', lenght:'30', decimals:'0', isAKey:'false'},
	[model.Column]:{name:'DESCR_COM_NASC', dataType:'CHAR', lenght:'30', decimals:'0', isAKey:'false'},
	[model.Column]:{name:'DATA_NASCITA', dataType:'CHAR', lenght:'10', decimals:'0', isAKey:'false'},
	[model.Column]:{name:'PROVINCIA_RES', dataType:'CHAR', lenght:'30', decimals:'0', isAKey:'false'},
	[model.Column]:{name:'VIA_RES', dataType:'CHAR', lenght:'50', decimals:'0', isAKey:'false'},
	[model.Column]:{name:'CAP_RES', dataType:'CHAR', lenght:'5', decimals:'0', isAKey:'false'},
	[model.Column]:{name:'CC_TELEFONO', dataType:'CHAR', lenght:'2', decimals:'0', isAKey:'false'},
	[model.Column]:{name:'NR_TELEFONO', dataType:'CHAR', lenght:'10', decimals:'0', isAKey:'false'},
	[model.Column]:{name:'OID', dataType:'NUMERIC', lenght:'12', decimals:'0', isAKey:'false'},
}

[model.FieldMapper]:{
	Field mappati:{
		[model.Field]:{name:'PK', weight:'1.0', isAKey:'true', isToIgnore:'false', aggregator:'},
		[model.Field]:{name:'CODICE_FISCALE', weight:'1.0', isAKey:'false', isToIgnore:'true', aggregator:'},
		[model.Field]:{name:'NOME', weight:'1.0', isAKey:'false', isToIgnore:'false', aggregator:'},
		[model.Field]:{name:'COGNOME', weight:'1.0', isAKey:'false', isToIgnore:'false', aggregator:'},
		[model.Field]:{name:'SESSO', weight:'1.0', isAKey:'false', isToIgnore:'false', aggregator:'},
		[model.Field]:{name:'STATO_NASCITA', weight:'1.0', isAKey:'false', isToIgnore:'false', aggregator:'},
		[model.Field]:{name:'DATA_NASCITA', weight:'1.0', isAKey:'false', isToIgnore:'false', aggregator:'},
		[model.Field]:{name:'COMUNE_NASCITA', weight:'1.0', isAKey:'false', isToIgnore:'false', aggregator:'},
		[model.Field]:{name:'PROVINCIA_NASCITA', weight:'1.0', isAKey:'false', isToIgnore:'false', aggregator:'},
		[model.Field]:{name:'INDIRIZZO', weight:'1.0', isAKey:'false', isToIgnore:'false', aggregator:'},
		[model.Field]:{name:'CAP', weight:'1.0', isAKey:'false', isToIgnore:'false', aggregator:'},
		[model.Field]:{name:'PROVINCIA', weight:'1.0', isAKey:'false', isToIgnore:'false', aggregator:'},
		[model.Field]:{name:'TELEFONO', weight:'1.0', isAKey:'false', isToIgnore:'false', aggregator:'}}
	Mappatura:{
		PROVINCIA_NASCITA:{'PROVINCIA_NASC'}
		COMUNE_NASCITA:{'DESCR_COM_NASC'}
		CODICE_FISCALE:{'CODICE_FISCALE'}
		COGNOME:{'INTESTAZIONE_A'}
		SESSO:{'SESSO'}
		STATO_NASCITA:{'NAZIONALITA'}
		INDIRIZZO:{'VIA_RES'}
		DATA_NASCITA:{'DATA_NASCITA'}
		CAP:{'CAP_RES'}
		PROVINCIA:{'PROVINCIA_RES'}
		TELEFONO:{'CC_TELEFONO', 'NR_TELEFONO'}
		PK:{'OID'}
		NOME:{'INTESTAZIONE_B'}
}

Comparing Config: 
[core.comparing.InMemoryComparator]:{
    Record comparator: 
    [core.comparing.recordComparators.FieldRecordComparator]:{
	PK:{},
	CODICE_FISCALE:{},
	NOME:{
		JARO_WINKLER, 
		COSINE, 
		BIGRAM, 
		TRIGRAM, 
		NORMALIZED_LEVENSHTEIN, 
		SIRESEN_DICE, 
		JACCARD, 
		EXACT
		AGGREGATOR: non impostato.
	},
	COGNOME:{
		JARO_WINKLER, 
		COSINE, 
		BIGRAM, 
		TRIGRAM, 
		NORMALIZED_LEVENSHTEIN, 
		SIRESEN_DICE, 
		JACCARD, 
		EXACT
		AGGREGATOR: non impostato.
	},
	SESSO:{
		JARO_WINKLER, 
		COSINE, 
		BIGRAM, 
		TRIGRAM, 
		NORMALIZED_LEVENSHTEIN, 
		SIRESEN_DICE, 
		JACCARD, 
		EXACT
		AGGREGATOR: non impostato.
	},
	STATO_NASCITA:{
		JARO_WINKLER, 
		COSINE, 
		BIGRAM, 
		TRIGRAM, 
		NORMALIZED_LEVENSHTEIN, 
		SIRESEN_DICE, 
		JACCARD, 
		EXACT
		AGGREGATOR: non impostato.
	},
	DATA_NASCITA:{
		JARO_WINKLER, 
		COSINE, 
		BIGRAM, 
		TRIGRAM, 
		NORMALIZED_LEVENSHTEIN, 
		SIRESEN_DICE, 
		JACCARD, 
		EXACT
		AGGREGATOR: non impostato.
	},
	COMUNE_NASCITA:{
		JARO_WINKLER, 
		COSINE, 
		BIGRAM, 
		TRIGRAM, 
		NORMALIZED_LEVENSHTEIN, 
		SIRESEN_DICE, 
		JACCARD, 
		EXACT
		AGGREGATOR: non impostato.
	},
	PROVINCIA_NASCITA:{
		JARO_WINKLER, 
		COSINE, 
		BIGRAM, 
		TRIGRAM, 
		NORMALIZED_LEVENSHTEIN, 
		SIRESEN_DICE, 
		JACCARD, 
		EXACT
		AGGREGATOR: non impostato.
	},
	INDIRIZZO:{
		JARO_WINKLER, 
		COSINE, 
		BIGRAM, 
		TRIGRAM, 
		NORMALIZED_LEVENSHTEIN, 
		SIRESEN_DICE, 
		JACCARD, 
		EXACT
		AGGREGATOR: non impostato.
	},
	CAP:{
		JARO_WINKLER, 
		COSINE, 
		BIGRAM, 
		TRIGRAM, 
		NORMALIZED_LEVENSHTEIN, 
		SIRESEN_DICE, 
		JACCARD, 
		EXACT
		AGGREGATOR: non impostato.
	},
	PROVINCIA:{
		JARO_WINKLER, 
		COSINE, 
		BIGRAM, 
		TRIGRAM, 
		NORMALIZED_LEVENSHTEIN, 
		SIRESEN_DICE, 
		JACCARD, 
		EXACT
		AGGREGATOR: non impostato.
	},
	TELEFONO:{
		JARO_WINKLER, 
		COSINE, 
		BIGRAM, 
		TRIGRAM, 
		NORMALIZED_LEVENSHTEIN, 
		SIRESEN_DICE, 
		JACCARD, 
		EXACT
		AGGREGATOR: non impostato.
	}
}


Pesi: 
[model.Weights]:{
	NOME: 0.07555653,
	COGNOME: 0.10937694,
	SESSO: 8.319508E-8,
	STATO_NASCITA: 0.0030455894,
	DATA_NASCITA: 0.19334623,
	COMUNE_NASCITA: 0.08706004,
	PROVINCIA_NASCITA: 0.012172066,
	INDIRIZZO: 0.17337388,
	CAP: 0.17175028,
	PROVINCIA: 0.008782277,
	TELEFONO: 0.1655362

	NORMALIZER: QUADRATIC
[utils.math.Vector]:{0.009, 0.009, 0.009, 0.009, 0.009, 0.009, 0.009, 0.009, 0.014, 0.014, 0.014, 0.014, 0.014, 0.014, 0.014, 0.014, 0.000, 0.000, 0.000, 0.000, 0.000, 0.000, 0.000, 0.000, 0.000, 0.000, 0.000, 0.000, 0.000, 0.000, 0.000, 0.000, 0.024, 0.024, 0.024, 0.024, 0.024, 0.024, 0.024, 0.024, 0.011, 0.011, 0.011, 0.011, 0.011, 0.011, 0.011, 0.011, 0.002, 0.002, 0.002, 0.002, 0.002, 0.002, 0.002, 0.002, 0.022, 0.022, 0.022, 0.022, 0.022, 0.022, 0.022, 0.022, 0.021, 0.021, 0.021, 0.021, 0.021, 0.021, 0.021, 0.021, 0.001, 0.001, 0.001, 0.001, 0.001, 0.001, 0.001, 0.001, 0.021, 0.021, 0.021, 0.021, 0.021, 0.021, 0.021, 0.021}
}
