# Supplementary material for: Record linkage of banks and municipalities through multiple criteria and neural networks
Source: PeerJ Comput Sci. 2020 Feb 24;6:e258. doi: 10.7717/peerj-cs.258 (PMC7924437; doi:10.7717/peerj-cs.258)
Supplement: Supplemental Information 4 — Java and Python code to perform Record Linkage as described in the paper. Please refer to the READ_ME file. [file peerj-cs-06-258-s004.zip › RecordLinkagePaper/Demo/OUTPUT_TAB_A_TAB_B/TRUE_POSITIVE.txt]

[model.Record]:{PK: '1000', CODICE_FISCALE: '______7441______', NOME: 'harry', COGNOME: 'caapmnella', SESSO: 'f', STATO_NASCITA: 'italia', DATA_NASCITA: '19401024', COMUNE_NASCITA: 'postiglione', PROVINCIA_NASCITA: 'sa', INDIRIZZO: 'vicolo tristano 47', CAP: '30177', PROVINCIA: 'sa', TELEFONO: '396130492358'}
[model.Record]:{PK: '1000', CODICE_FISCALE: '______7441______', NOME: 'harry', COGNOME: 'campanella', SESSO: 'f', STATO_NASCITA: 'italia', DATA_NASCITA: '19401023', COMUNE_NASCITA: 'postiglione', PROVINCIA_NASCITA: 'sa', INDIRIZZO: '4', CAP: '', PROVINCIA: '', TELEFONO: '396130492358'}
[utils.math.Vector]:{1.000, 1.000, 1.000, 1.000, 1.000, 1.000, 1.000, 1.000, 0.973, 0.375, 0.556, 0.375, 0.800, 0.375, 0.231, 0.000, 1.000, 1.000, 1.000, 1.000, 1.000, 1.000, 1.000, 1.000, 1.000, 1.000, 1.000, 1.000, 1.000, 1.000, 1.000, 1.000, 0.975, 0.833, 0.857, 0.833, 0.875, 0.833, 0.714, 0.000, 1.000, 1.000, 1.000, 1.000, 1.000, 1.000, 1.000, 1.000, 1.000, 1.000, 1.000, 1.000, 1.000, 1.000, 1.000, 1.000, 0.000, 0.000, 0.000, 0.000, 0.056, 0.000, 0.000, 0.000, 0.000, 0.000, 0.000, 0.000, 0.000, 0.000, 0.000, 0.000, 0.000, 0.000, 0.000, 0.000, 0.000, 0.000, 0.000, 0.000, 1.000, 1.000, 1.000, 1.000, 1.000, 1.000, 1.000, 1.000}   -   classificato come:        MATCH   score: 0,982153


[model.Record]:{PK: '752', CODICE_FISCALE: '______7174______', NOME: 'enzo', COGNOME: 'pisani', SESSO: 'm', STATO_NASCITA: 'italic', DATA_NASCITA: '19841102', COMUNE_NASCITA: 'in val fortore', PROVINCIA_NASCITA: 'bn', INDIRIZZO: 'incrocio joseph 93', CAP: '29455', PROVINCIA: 'bn', TELEFONO: '399631129744'}
[model.Record]:{PK: '752', CODICE_FISCALE: '______7174______', NOME: '', COGNOME: 'pisani', SESSO: 'f', STATO_NASCITA: 'italwia', DATA_NASCITA: '19841102', COMUNE_NASCITA: 'castelvetere in val fortore', PROVINCIA_NASCITA: 'bn', INDIRIZZO: '', CAP: '', PROVINCIA: 'bn', TELEFONO: ''}
[utils.math.Vector]:{0.000, 0.000, 0.000, 0.000, 0.000, 0.000, 0.000, 0.000, 1.000, 1.000, 1.000, 1.000, 1.000, 1.000, 1.000, 1.000, 0.000, 0.000, 0.000, 0.000, 0.000, 0.000, 0.000, 0.000, 0.910, 0.447, 0.545, 0.444, 0.714, 0.444, 0.286, 0.000, 1.000, 1.000, 1.000, 1.000, 1.000, 1.000, 1.000, 1.000, 0.562, 0.693, 0.686, 0.649, 0.519, 0.649, 0.480, 0.000, 1.000, 1.000, 1.000, 1.000, 1.000, 1.000, 1.000, 1.000, 0.000, 0.000, 0.000, 0.000, 0.000, 0.000, 0.000, 0.000, 0.000, 0.000, 0.000, 0.000, 0.000, 0.000, 0.000, 0.000, 1.000, 1.000, 1.000, 1.000, 1.000, 1.000, 1.000, 1.000, 0.000, 0.000, 0.000, 0.000, 0.000, 0.000, 0.000, 0.000}   -   classificato come:        MATCH   score: 0,985468


[model.Record]:{PK: '753', CODICE_FISCALE: '______7175______', NOME: 'folco', COGNOME: 'derosa', SESSO: 'f', STATO_NASCITA: 'italia', DATA_NASCITA: '19770318', COMUNE_NASCITA: 'iscwia', PROVINCIA_NASCITA: '', INDIRIZZO: 'borg caruso 45', CAP: '99757', PROVINCIA: 'na', TELEFONO: '393522137'}
[model.Record]:{PK: '753', CODICE_FISCALE: '______7175______', NOME: 'folco', COGNOME: 'de rosa', SESSO: 'm', STATO_NASCITA: 'italia', DATA_NASCITA: '19770318', COMUNE_NASCITA: 'ischia', PROVINCIA_NASCITA: 'na', INDIRIZZO: '', CAP: '', PROVINCIA: 'na', TELEFONO: ''}
[utils.math.Vector]:{1.000, 1.000, 1.000, 1.000, 1.000, 1.000, 1.000, 1.000, 0.962, 0.447, 0.727, 0.444, 0.857, 0.444, 0.286, 0.000, 0.000, 0.000, 0.000, 0.000, 0.000, 0.000, 0.000, 0.000, 1.000, 1.000, 1.000, 1.000, 1.000, 1.000, 1.000, 1.000, 1.000, 1.000, 1.000, 1.000, 1.000, 1.000, 1.000, 1.000, 0.922, 0.250, 0.600, 0.250, 0.833, 0.250, 0.143, 0.000, 0.000, 0.000, 0.000, 0.000, 0.000, 0.000, 0.000, 0.000, 0.000, 0.000, 0.000, 0.000, 0.000, 0.000, 0.000, 0.000, 0.000, 0.000, 0.000, 0.000, 0.000, 0.000, 0.000, 0.000, 1.000, 1.000, 1.000, 1.000, 1.000, 1.000, 1.000, 1.000, 0.000, 0.000, 0.000, 0.000, 0.000, 0.000, 0.000, 0.000}   -   classificato come:        MATCH   score: 0,973361


[model.Record]:{PK: '754', CODICE_FISCALE: '______7176______', NOME: 'monia', COGNOME: 'messina', SESSO: 'm', STATO_NASCITA: 'italia', DATA_NASCITA: '19660416', COMUNE_NASCITA: 'sant anastasia', PROVINCIA_NASCITA: 'na', INDIRIZZO: 'stretto palumbo 29', CAP: '15321', PROVINCIA: 'na', TELEFONO: '39738319336686'}
[model.Record]:{PK: '754', CODICE_FISCALE: '______7176______', NOME: 'monsa', COGNOME: 'messina', SESSO: 'm', STATO_NASCITA: 'italia', DATA_NASCITA: '19660416', COMUNE_NASCITA: 'sant anastsasia', PROVINCIA_NASCITA: 'na', INDIRIZZO: 'stretto palumbo', CAP: '15321', PROVINCIA: 'na', TELEFONO: ''}
[utils.math.Vector]:{0.907, 0.333, 0.500, 0.333, 0.800, 0.333, 0.200, 0.000, 1.000, 1.000, 1.000, 1.000, 1.000, 1.000, 1.000, 1.000, 1.000, 1.000, 1.000, 1.000, 1.000, 1.000, 1.000, 1.000, 1.000, 1.000, 1.000, 1.000, 1.000, 1.000, 1.000, 1.000, 1.000, 1.000, 1.000, 1.000, 1.000, 1.000, 1.000, 1.000, 0.985, 0.801, 0.909, 0.800, 0.933, 0.800, 0.667, 0.000, 1.000, 1.000, 1.000, 1.000, 1.000, 1.000, 1.000, 1.000, 0.991, 0.901, 0.933, 0.897, 0.833, 0.897, 0.813, 0.000, 1.000, 1.000, 1.000, 1.000, 1.000, 1.000, 1.000, 1.000, 1.000, 1.000, 1.000, 1.000, 1.000, 1.000, 1.000, 1.000, 0.000, 0.000, 0.000, 0.000, 0.000, 0.000, 0.000, 0.000}   -   classificato come:        MATCH   score: 0,998706


[model.Record]:{PK: '755', CODICE_FISCALE: '______7177______', NOME: 'clodovea', COGNOME: 'pinto', SESSO: 'f', STATO_NASCITA: 'italia', DATA_NASCITA: '19481011', COMUNE_NASCITA: 'pozzuoli', PROVINCIA_NASCITA: 'na', INDIRIZZO: 'canale23', CAP: '92298', PROVINCIA: 'na', TELEFONO: '3959220407105'}
[model.Record]:{PK: '755', CODICE_FISCALE: '______7177______', NOME: '', COGNOME: 'ipnto', SESSO: 'f', STATO_NASCITA: 'italia', DATA_NASCITA: '19481011', COMUNE_NASCITA: 'pozzuoli', PROVINCIA_NASCITA: 'na', INDIRIZZO: 'canale leone', CAP: '92298', PROVINCIA: 'na', TELEFONO: '395922040710'}
[utils.math.Vector]:{0.000, 0.000, 0.000, 0.000, 0.000, 0.000, 0.000, 0.000, 0.933, 0.333, 0.500, 0.333, 0.600, 0.333, 0.200, 0.000, 1.000, 1.000, 1.000, 1.000, 1.000, 1.000, 1.000, 1.000, 1.000, 1.000, 1.000, 1.000, 1.000, 1.000, 1.000, 1.000, 1.000, 1.000, 1.000, 1.000, 1.000, 1.000, 1.000, 1.000, 1.000, 1.000, 1.000, 1.000, 1.000, 1.000, 1.000, 1.000, 1.000, 1.000, 1.000, 1.000, 1.000, 1.000, 1.000, 1.000, 0.875, 0.516, 0.588, 0.500, 0.500, 0.500, 0.333, 0.000, 1.000, 1.000, 1.000, 1.000, 1.000, 1.000, 1.000, 1.000, 1.000, 1.000, 1.000, 1.000, 1.000, 1.000, 1.000, 1.000, 0.998, 0.953, 0.957, 0.952, 0.923, 0.952, 0.909, 0.000}   -   classificato come:        MATCH   score: 0,923956


[model.Record]:{PK: '756', CODICE_FISCALE: '______7178______', NOME: 'olo', COGNOME: 'marotta', SESSO: 'm', STATO_NASCITA: 'italia', DATA_NASCITA: '19400315', COMUNE_NASCITA: 'piedimonte matese', PROVINCIA_NASCITA: 'ce', INDIRIZZO: 'borgo jacopo 54', CAP: '31951', PROVINCIA: 'ce', TELEFONO: '39390877852448'}
[model.Record]:{PK: '756', CODICE_FISCALE: '______7178______', NOME: 'olo', COGNOME: 'marotta', SESSO: 'm', STATO_NASCITA: 'italia', DATA_NASCITA: '19400415', COMUNE_NASCITA: 'piedimonte matese', PROVINCIA_NASCITA: 'ce', INDIRIZZO: 'borgo jacopo', CAP: '31951', PROVINCIA: 'ce', TELEFONO: '393908778524'}
[utils.math.Vector]:{1.000, 1.000, 1.000, 1.000, 1.000, 1.000, 1.000, 1.000, 1.000, 1.000, 1.000, 1.000, 1.000, 1.000, 1.000, 1.000, 1.000, 1.000, 1.000, 1.000, 1.000, 1.000, 1.000, 1.000, 1.000, 1.000, 1.000, 1.000, 1.000, 1.000, 1.000, 1.000, 0.958, 0.500, 0.714, 0.500, 0.875, 0.500, 0.333, 0.000, 1.000, 1.000, 1.000, 1.000, 1.000, 1.000, 1.000, 1.000, 1.000, 1.000, 1.000, 1.000, 1.000, 1.000, 1.000, 1.000, 0.987, 0.877, 0.917, 0.870, 0.800, 0.870, 0.769, 0.000, 1.000, 1.000, 1.000, 1.000, 1.000, 1.000, 1.000, 1.000, 1.000, 1.000, 1.000, 1.000, 1.000, 1.000, 1.000, 1.000, 0.993, 0.913, 0.909, 0.909, 0.857, 0.909, 0.833, 0.000}   -   classificato come:        MATCH   score: 0,995636


[model.Record]:{PK: '757', CODICE_FISCALE: '______7179______', NOME: 'fabio', COGNOME: 'moroni', SESSO: '', STATO_NASCITA: 'italia', DATA_NASCITA: '19680927', COMUNE_NASCITA: 'acerra', PROVINCIA_NASCITA: 'na', INDIRIZZO: 'borgo odino 85', CAP: '57190', PROVINCIA: 'na', TELEFONO: '3937540367596'}
[model.Record]:{PK: '757', CODICE_FISCALE: '______7179______', NOME: '', COGNOME: 'mooroni', SESSO: 'f', STATO_NASCITA: 'italia', DATA_NASCITA: '19680925', COMUNE_NASCITA: 'acerra', PROVINCIA_NASCITA: 'na', INDIRIZZO: 'borgo odio', CAP: '75190', PROVINCIA: 'na', TELEFONO: '393754036759'}
[utils.math.Vector]:{0.000, 0.000, 0.000, 0.000, 0.000, 0.000, 0.000, 0.000, 0.917, 0.671, 0.909, 0.667, 0.857, 0.667, 0.500, 0.000, 0.000, 0.000, 0.000, 0.000, 0.000, 0.000, 0.000, 0.000, 1.000, 1.000, 1.000, 1.000, 1.000, 1.000, 1.000, 1.000, 0.975, 0.833, 0.857, 0.833, 0.875, 0.833, 0.714, 0.000, 1.000, 1.000, 1.000, 1.000, 1.000, 1.000, 1.000, 1.000, 1.000, 1.000, 1.000, 1.000, 1.000, 1.000, 1.000, 1.000, 0.966, 0.714, 0.762, 0.700, 0.714, 0.700, 0.538, 0.000, 0.933, 0.333, 0.500, 0.333, 0.600, 0.333, 0.200, 0.000, 1.000, 1.000, 1.000, 1.000, 1.000, 1.000, 1.000, 1.000, 0.998, 0.953, 0.952, 0.952, 0.923, 0.952, 0.909, 0.000}   -   classificato come:        MATCH   score: 0,989763


[model.Record]:{PK: '758', CODICE_FISCALE: '______7180______', NOME: 'alberto', COGNOME: 'longo', SESSO: 'm', STATO_NASCITA: '', DATA_NASCITA: '19831208', COMUNE_NASCITA: 'afragola', PROVINCIA_NASCITA: 'na', INDIRIZZO: 'viale mazza 72', CAP: '59640', PROVINCIA: 'na', TELEFONO: '3943221384289'}
[model.Record]:{PK: '758', CODICE_FISCALE: '______7180______', NOME: 'alberto', COGNOME: 'lgnoo', SESSO: 'f', STATO_NASCITA: 'italia', DATA_NASCITA: '19831208', COMUNE_NASCITA: 'afragopla', PROVINCIA_NASCITA: 'na', INDIRIZZO: 'viale mazza', CAP: '59640', PROVINCIA: 'na', TELEFONO: ''}
[utils.math.Vector]:{1.000, 1.000, 1.000, 1.000, 1.000, 1.000, 1.000, 1.000, 0.760, 0.000, 0.000, 0.000, 0.600, 0.000, 0.000, 0.000, 0.000, 0.000, 0.000, 0.000, 0.000, 0.000, 0.000, 0.000, 0.000, 0.000, 0.000, 0.000, 0.000, 0.000, 0.000, 0.000, 1.000, 1.000, 1.000, 1.000, 1.000, 1.000, 1.000, 1.000, 0.985, 0.617, 0.800, 0.615, 0.889, 0.615, 0.444, 0.000, 1.000, 1.000, 1.000, 1.000, 1.000, 1.000, 1.000, 1.000, 0.985, 0.866, 0.870, 0.857, 0.786, 0.857, 0.750, 0.000, 1.000, 1.000, 1.000, 1.000, 1.000, 1.000, 1.000, 1.000, 1.000, 1.000, 1.000, 1.000, 1.000, 1.000, 1.000, 1.000, 0.000, 0.000, 0.000, 0.000, 0.000, 0.000, 0.000, 0.000}   -   classificato come:        MATCH   score: 0,942160


[model.Record]:{PK: '760', CODICE_FISCALE: '______7182______', NOME: '', COGNOME: 'giuliani', SESSO: 'f', STATO_NASCITA: 'italia', DATA_NASCITA: '19660819', COMUNE_NASCITA: 'napoli', PROVINCIA_NASCITA: 'na', INDIRIZZO: 'incrocio sue ellen  51', CAP: '16732', PROVINCIA: 'na', TELEFONO: '3917039805534'}
[model.Record]:{PK: '760', CODICE_FISCALE: '______7182______', NOME: 'manuele', COGNOME: 'giuliani', SESSO: 'f', STATO_NASCITA: 'italia', DATA_NASCITA: '', COMUNE_NASCITA: 'naapoli', PROVINCIA_NASCITA: 'na', INDIRIZZO: 'incrocio sue ellen', CAP: '16732', PROVINCIA: 'na', TELEFONO: ''}
[utils.math.Vector]:{0.000, 0.000, 0.000, 0.000, 0.000, 0.000, 0.000, 0.000, 1.000, 1.000, 1.000, 1.000, 1.000, 1.000, 1.000, 1.000, 1.000, 1.000, 1.000, 1.000, 1.000, 1.000, 1.000, 1.000, 1.000, 1.000, 1.000, 1.000, 1.000, 1.000, 1.000, 1.000, 0.000, 0.000, 0.000, 0.000, 0.000, 0.000, 0.000, 0.000, 0.962, 0.671, 0.909, 0.667, 0.857, 0.667, 0.500, 0.000, 1.000, 1.000, 1.000, 1.000, 1.000, 1.000, 1.000, 1.000, 0.989, 0.918, 0.895, 0.889, 0.818, 0.914, 0.842, 0.000, 1.000, 1.000, 1.000, 1.000, 1.000, 1.000, 1.000, 1.000, 1.000, 1.000, 1.000, 1.000, 1.000, 1.000, 1.000, 1.000, 0.000, 0.000, 0.000, 0.000, 0.000, 0.000, 0.000, 0.000}   -   classificato come:        MATCH   score: 0,986149


[model.Record]:{PK: '761', CODICE_FISCALE: '______7183______', NOME: 'timoteo', COGNOME: 'villani', SESSO: '', STATO_NASCITA: 'italia', DATA_NASCITA: '19650426', COMUNE_NASCITA: 'siano', PROVINCIA_NASCITA: 'sa', INDIRIZZO: 'contrada pagano 36', CAP: '28894', PROVINCIA: 'sa', TELEFONO: '39255334841016'}
[model.Record]:{PK: '761', CODICE_FISCALE: '______7183______', NOME: 'timoteo', COGNOME: 'villani', SESSO: 'm', STATO_NASCITA: 'italia', DATA_NASCITA: '19650426', COMUNE_NASCITA: 'siano', PROVINCIA_NASCITA: 'sa', INDIRIZZO: '', CAP: '', PROVINCIA: '', TELEFONO: '392553348410'}
[utils.math.Vector]:{1.000, 1.000, 1.000, 1.000, 1.000, 1.000, 1.000, 1.000, 1.000, 1.000, 1.000, 1.000, 1.000, 1.000, 1.000, 1.000, 0.000, 0.000, 0.000, 0.000, 0.000, 0.000, 0.000, 0.000, 1.000, 1.000, 1.000, 1.000, 1.000, 1.000, 1.000, 1.000, 1.000, 1.000, 1.000, 1.000, 1.000, 1.000, 1.000, 1.000, 1.000, 1.000, 1.000, 1.000, 1.000, 1.000, 1.000, 1.000, 1.000, 1.000, 1.000, 1.000, 1.000, 1.000, 1.000, 1.000, 0.000, 0.000, 0.000, 0.000, 0.000, 0.000, 0.000, 0.000, 0.000, 0.000, 0.000, 0.000, 0.000, 0.000, 0.000, 0.000, 0.000, 0.000, 0.000, 0.000, 0.000, 0.000, 0.000, 0.000, 0.993, 0.913, 0.917, 0.909, 0.857, 0.909, 0.833, 0.000}   -   classificato come:        MATCH   score: 0,968572


[model.Record]:{PK: '762', CODICE_FISCALE: '______7184______', NOME: 'eloi', COGNOME: 'alessi', SESSO: 'm', STATO_NASCITA: 'italia', DATA_NASCITA: '19590920', COMUNE_NASCITA: 'napoli', PROVINCIA_NASCITA: '', INDIRIZZO: 'canale alighieri 38', CAP: '27343', PROVINCIA: 'na', TELEFONO: '39527940912'}
[model.Record]:{PK: '762', CODICE_FISCALE: '______7184______', NOME: 'elio', COGNOME: 'alessi', SESSO: 'm', STATO_NASCITA: 'italia', DATA_NASCITA: '19590920', COMUNE_NASCITA: 'napoli', PROVINCIA_NASCITA: '', INDIRIZZO: 'canale alighieri', CAP: '27343', PROVINCIA: 'na', TELEFONO: '395727940921'}
[utils.math.Vector]:{0.933, 0.000, 0.333, 0.000, 0.500, 0.000, 0.000, 0.000, 1.000, 1.000, 1.000, 1.000, 1.000, 1.000, 1.000, 1.000, 1.000, 1.000, 1.000, 1.000, 1.000, 1.000, 1.000, 1.000, 1.000, 1.000, 1.000, 1.000, 1.000, 1.000, 1.000, 1.000, 1.000, 1.000, 1.000, 1.000, 1.000, 1.000, 1.000, 1.000, 1.000, 1.000, 1.000, 1.000, 1.000, 1.000, 1.000, 1.000, 0.000, 0.000, 0.000, 0.000, 0.000, 0.000, 0.000, 0.000, 0.992, 0.907, 0.903, 0.903, 0.842, 0.903, 0.824, 0.000, 1.000, 1.000, 1.000, 1.000, 1.000, 1.000, 1.000, 1.000, 1.000, 1.000, 1.000, 1.000, 1.000, 1.000, 1.000, 1.000, 0.934, 0.527, 0.667, 0.526, 0.750, 0.526, 0.357, 0.000}   -   classificato come:        MATCH   score: 0,924406


[model.Record]:{PK: '763', CODICE_FISCALE: '______7185______', NOME: 'vera', COGNOME: 'rosso', SESSO: 'm', STATO_NASCITA: 'italia', DATA_NASCITA: '19620726', COMUNE_NASCITA: 'castellabate', PROVINCIA_NASCITA: 'sa', INDIRIZZO: 'strada biabnco 48', CAP: '905', PROVINCIA: 'sa', TELEFONO: ''}
[model.Record]:{PK: '763', CODICE_FISCALE: '______7185______', NOME: '', COGNOME: 'rosso', SESSO: 'm', STATO_NASCITA: 'italia', DATA_NASCITA: '19620726', COMUNE_NASCITA: 'castellabate', PROVINCIA_NASCITA: 'sa', INDIRIZZO: 'strada bianco', CAP: '905', PROVINCIA: 'sa', TELEFONO: ''}
[utils.math.Vector]:{0.000, 0.000, 0.000, 0.000, 0.000, 0.000, 0.000, 0.000, 1.000, 1.000, 1.000, 1.000, 1.000, 1.000, 1.000, 1.000, 1.000, 1.000, 1.000, 1.000, 1.000, 1.000, 1.000, 1.000, 1.000, 1.000, 1.000, 1.000, 1.000, 1.000, 1.000, 1.000, 1.000, 1.000, 1.000, 1.000, 1.000, 1.000, 1.000, 1.000, 1.000, 1.000, 1.000, 1.000, 1.000, 1.000, 1.000, 1.000, 1.000, 1.000, 1.000, 1.000, 1.000, 1.000, 1.000, 1.000, 0.968, 0.701, 0.786, 0.692, 0.765, 0.692, 0.529, 0.000, 1.000, 1.000, 1.000, 1.000, 1.000, 1.000, 1.000, 1.000, 1.000, 1.000, 1.000, 1.000, 1.000, 1.000, 1.000, 1.000, 0.000, 0.000, 0.000, 0.000, 0.000, 0.000, 0.000, 0.000}   -   classificato come:        MATCH   score: 0,994078


[model.Record]:{PK: '765', CODICE_FISCALE: '______7188______', NOME: 'armando', COGNOME: 'romano', SESSO: 'm', STATO_NASCITA: 'italia', DATA_NASCITA: '19660707', COMUNE_NASCITA: 'castellabate', PROVINCIA_NASCITA: 'sa', INDIRIZZO: 'jabukovap50', CAP: '12661', PROVINCIA: 'sa', TELEFONO: '39205844390'}
[model.Record]:{PK: '765', CODICE_FISCALE: '______7188______', NOME: 'armando', COGNOME: 'romano', SESSO: 'm', STATO_NASCITA: 'italia', DATA_NASCITA: '19660707', COMUNE_NASCITA: 'castellabate', PROVINCIA_NASCITA: 'sa', INDIRIZZO: 'jabukovac', CAP: '12661', PROVINCIA: 'sa', TELEFONO: '39205844390'}
[utils.math.Vector]:{1.000, 1.000, 1.000, 1.000, 1.000, 1.000, 1.000, 1.000, 1.000, 1.000, 1.000, 1.000, 1.000, 1.000, 1.000, 1.000, 1.000, 1.000, 1.000, 1.000, 1.000, 1.000, 1.000, 1.000, 1.000, 1.000, 1.000, 1.000, 1.000, 1.000, 1.000, 1.000, 1.000, 1.000, 1.000, 1.000, 1.000, 1.000, 1.000, 1.000, 1.000, 1.000, 1.000, 1.000, 1.000, 1.000, 1.000, 1.000, 1.000, 1.000, 1.000, 1.000, 1.000, 1.000, 1.000, 1.000, 0.965, 0.756, 0.778, 0.750, 0.727, 0.750, 0.600, 0.000, 1.000, 1.000, 1.000, 1.000, 1.000, 1.000, 1.000, 1.000, 1.000, 1.000, 1.000, 1.000, 1.000, 1.000, 1.000, 1.000, 1.000, 1.000, 1.000, 1.000, 1.000, 1.000, 1.000, 1.000}   -   classificato come:        MATCH   score: 0,998547


[model.Record]:{PK: '766', CODICE_FISCALE: '______7189______', NOME: 'ivonne', COGNOME: '', SESSO: 'f', STATO_NASCITA: 'italia', DATA_NASCITA: '19430618', COMUNE_NASCITA: 'lettere', PROVINCIA_NASCITA: 'na', INDIRIZZO: 'viale palmieri 19', CAP: '88230', PROVINCIA: 'na', TELEFONO: '397999521283'}
[model.Record]:{PK: '766', CODICE_FISCALE: '______7189______', NOME: '', COGNOME: 'gualtieri', SESSO: 'f', STATO_NASCITA: 'italia', DATA_NASCITA: '19450618', COMUNE_NASCITA: 'lettere', PROVINCIA_NASCITA: 'na', INDIRIZZO: 'viale palmieri', CAP: '88230', PROVINCIA: 'na', TELEFONO: '397999521283'}
[utils.math.Vector]:{0.000, 0.000, 0.000, 0.000, 0.000, 0.000, 0.000, 0.000, 0.000, 0.000, 0.000, 0.000, 0.000, 0.000, 0.000, 0.000, 1.000, 1.000, 1.000, 1.000, 1.000, 1.000, 1.000, 1.000, 1.000, 1.000, 1.000, 1.000, 1.000, 1.000, 1.000, 1.000, 0.942, 0.500, 0.714, 0.500, 0.875, 0.500, 0.333, 0.000, 1.000, 1.000, 1.000, 1.000, 1.000, 1.000, 1.000, 1.000, 1.000, 1.000, 1.000, 1.000, 1.000, 1.000, 1.000, 1.000, 0.990, 0.894, 0.889, 0.889, 0.824, 0.889, 0.800, 0.000, 1.000, 1.000, 1.000, 1.000, 1.000, 1.000, 1.000, 1.000, 1.000, 1.000, 1.000, 1.000, 1.000, 1.000, 1.000, 1.000, 1.000, 1.000, 1.000, 1.000, 1.000, 1.000, 1.000, 1.000}   -   classificato come:        MATCH   score: 0,973512


[model.Record]:{PK: '767', CODICE_FISCALE: '______7190______', NOME: 'ian', COGNOME: 'perrotta', SESSO: 'f', STATO_NASCITA: 'italia', DATA_NASCITA: '19760925', COMUNE_NASCITA: 'nocera inferiore', PROVINCIA_NASCITA: 'sa', INDIRIZZO: 'incrocio folco 95', CAP: '71641', PROVINCIA: 'sa', TELEFONO: '396829746387'}
[model.Record]:{PK: '767', CODICE_FISCALE: '______7190______', NOME: 'ian', COGNOME: 'perrotta', SESSO: 'f', STATO_NASCITA: 'italia', DATA_NASCITA: '19761225', COMUNE_NASCITA: 'nocera iiferiore', PROVINCIA_NASCITA: 'sa', INDIRIZZO: 'incrocio folco', CAP: '71641', PROVINCIA: 'sa', TELEFONO: '396829746387'}
[utils.math.Vector]:{1.000, 1.000, 1.000, 1.000, 1.000, 1.000, 1.000, 1.000, 1.000, 1.000, 1.000, 1.000, 1.000, 1.000, 1.000, 1.000, 1.000, 1.000, 1.000, 1.000, 1.000, 1.000, 1.000, 1.000, 1.000, 1.000, 1.000, 1.000, 1.000, 1.000, 1.000, 1.000, 0.900, 0.333, 0.571, 0.333, 0.750, 0.333, 0.200, 0.000, 0.957, 0.786, 0.857, 0.786, 0.938, 0.786, 0.647, 0.000, 1.000, 1.000, 1.000, 1.000, 1.000, 1.000, 1.000, 1.000, 0.990, 0.894, 0.929, 0.889, 0.824, 0.889, 0.800, 0.000, 1.000, 1.000, 1.000, 1.000, 1.000, 1.000, 1.000, 1.000, 1.000, 1.000, 1.000, 1.000, 1.000, 1.000, 1.000, 1.000, 1.000, 1.000, 1.000, 1.000, 1.000, 1.000, 1.000, 1.000}   -   classificato come:        MATCH   score: 0,991407


[model.Record]:{PK: '768', CODICE_FISCALE: '______7191______', NOME: 'siro', COGNOME: 'villani', SESSO: 'f', STATO_NASCITA: 'italia', DATA_NASCITA: '19860224', COMUNE_NASCITA: '', PROVINCIA_NASCITA: 'na', INDIRIZZO: 'contrada brabieri 37', CAP: '50357', PROVINCIA: 'na', TELEFONO: '3941748204492'}
[model.Record]:{PK: '768', CODICE_FISCALE: '______7191______', NOME: 'isro', COGNOME: 'villani', SESSO: 'm', STATO_NASCITA: 'italia', DATA_NASCITA: '19860224', COMUNE_NASCITA: 'napoli', PROVINCIA_NASCITA: 'na', INDIRIZZO: 'contrada barbieri', CAP: '50357', PROVINCIA: 'na', TELEFONO: ''}
[utils.math.Vector]:{0.917, 0.000, 0.333, 0.000, 0.500, 0.000, 0.000, 0.000, 1.000, 1.000, 1.000, 1.000, 1.000, 1.000, 1.000, 1.000, 0.000, 0.000, 0.000, 0.000, 0.000, 0.000, 0.000, 0.000, 1.000, 1.000, 1.000, 1.000, 1.000, 1.000, 1.000, 1.000, 1.000, 1.000, 1.000, 1.000, 1.000, 1.000, 1.000, 1.000, 0.000, 0.000, 0.000, 0.000, 0.000, 0.000, 0.000, 0.000, 1.000, 1.000, 1.000, 1.000, 1.000, 1.000, 1.000, 1.000, 0.965, 0.669, 0.765, 0.667, 0.750, 0.667, 0.500, 0.000, 1.000, 1.000, 1.000, 1.000, 1.000, 1.000, 1.000, 1.000, 1.000, 1.000, 1.000, 1.000, 1.000, 1.000, 1.000, 1.000, 0.000, 0.000, 0.000, 0.000, 0.000, 0.000, 0.000, 0.000}   -   classificato come:        MATCH   score: 0,663792


[model.Record]:{PK: '770', CODICE_FISCALE: '______7193______', NOME: 'ian', COGNOME: 'rinaldi', SESSO: 'm', STATO_NASCITA: 'italia', DATA_NASCITA: '19730615', COMUNE_NASCITA: 'avellino', PROVINCIA_NASCITA: 'av', INDIRIZZO: 'canale costantini 89', CAP: '', PROVINCIA: 'av', TELEFONO: '3917001123728'}
[model.Record]:{PK: '770', CODICE_FISCALE: '______7193______', NOME: 'rinaldi', COGNOME: 'ian', SESSO: 'f', STATO_NASCITA: 'italia', DATA_NASCITA: '19730615', COMUNE_NASCITA: 'avellino', PROVINCIA_NASCITA: 'av', INDIRIZZO: 'canale costantini', CAP: '87208', PROVINCIA: 'av', TELEFONO: '391700112372'}
[utils.math.Vector]:{0.698, 0.000, 0.000, 0.000, 0.286, 0.000, 0.000, 0.000, 0.698, 0.000, 0.000, 0.000, 0.286, 0.000, 0.000, 0.000, 0.000, 0.000, 0.000, 0.000, 0.000, 0.000, 0.000, 0.000, 1.000, 1.000, 1.000, 1.000, 1.000, 1.000, 1.000, 1.000, 1.000, 1.000, 1.000, 1.000, 1.000, 1.000, 1.000, 1.000, 1.000, 1.000, 1.000, 1.000, 1.000, 1.000, 1.000, 1.000, 1.000, 1.000, 1.000, 1.000, 1.000, 1.000, 1.000, 1.000, 0.993, 0.913, 0.909, 0.909, 0.850, 0.909, 0.833, 0.000, 0.000, 0.000, 0.000, 0.000, 0.000, 0.000, 0.000, 0.000, 1.000, 1.000, 1.000, 1.000, 1.000, 1.000, 1.000, 1.000, 0.998, 0.953, 0.957, 0.952, 0.923, 0.952, 0.909, 0.000}   -   classificato come:        MATCH   score: 0,706168


[model.Record]:{PK: '771', CODICE_FISCALE: '______7194______', NOME: 'filomena', COGNOME: 'brambilla', SESSO: 'm', STATO_NASCITA: 'italia', DATA_NASCITA: '19500118', COMUNE_NASCITA: 'napoli', PROVINCIA_NASCITA: 'na', INDIRIZZO: '50', CAP: '76082', PROVINCIA: 'na', TELEFONO: '391914076426'}
[model.Record]:{PK: '771', CODICE_FISCALE: '______7194______', NOME: 'filomena', COGNOME: 'brambilla', SESSO: 'f', STATO_NASCITA: 'italia', DATA_NASCITA: '19510118', COMUNE_NASCITA: 'napoli', PROVINCIA_NASCITA: 'na', INDIRIZZO: 'contrada dimitri', CAP: '76082', PROVINCIA: 'na', TELEFONO: ''}
[utils.math.Vector]:{1.000, 1.000, 1.000, 1.000, 1.000, 1.000, 1.000, 1.000, 1.000, 1.000, 1.000, 1.000, 1.000, 1.000, 1.000, 1.000, 0.000, 0.000, 0.000, 0.000, 0.000, 0.000, 0.000, 0.000, 1.000, 1.000, 1.000, 1.000, 1.000, 1.000, 1.000, 1.000, 0.908, 0.500, 0.714, 0.500, 0.875, 0.500, 0.333, 0.000, 1.000, 1.000, 1.000, 1.000, 1.000, 1.000, 1.000, 1.000, 1.000, 1.000, 1.000, 1.000, 1.000, 1.000, 1.000, 1.000, 0.000, 0.000, 0.000, 0.000, 0.000, 0.000, 0.000, 0.000, 1.000, 1.000, 1.000, 1.000, 1.000, 1.000, 1.000, 1.000, 1.000, 1.000, 1.000, 1.000, 1.000, 1.000, 1.000, 1.000, 0.000, 0.000, 0.000, 0.000, 0.000, 0.000, 0.000, 0.000}   -   classificato come:        MATCH   score: 0,907826


[model.Record]:{PK: '772', CODICE_FISCALE: '______7195______', NOME: 'iettore', COGNOME: 'di domenico', SESSO: 'm', STATO_NASCITA: 'italia', DATA_NASCITA: '19701222', COMUNE_NASCITA: '', PROVINCIA_NASCITA: 'na', INDIRIZZO: '52', CAP: '22451', PROVINCIA: 'na', TELEFONO: '395890771'}
[model.Record]:{PK: '772', CODICE_FISCALE: '______7195______', NOME: 'ettore', COGNOME: 'di domenico', SESSO: 'f', STATO_NASCITA: 'italia', DATA_NASCITA: '19701223', COMUNE_NASCITA: 'marano di napoli', PROVINCIA_NASCITA: 'na', INDIRIZZO: 'contrada mariani', CAP: '22451', PROVINCIA: 'na', TELEFONO: ''}
[utils.math.Vector]:{0.952, 0.894, 0.909, 0.889, 0.857, 0.889, 0.800, 0.000, 1.000, 1.000, 1.000, 1.000, 1.000, 1.000, 1.000, 1.000, 0.000, 0.000, 0.000, 0.000, 0.000, 0.000, 0.000, 0.000, 1.000, 1.000, 1.000, 1.000, 1.000, 1.000, 1.000, 1.000, 0.975, 0.833, 0.923, 0.833, 0.875, 0.833, 0.714, 0.000, 0.000, 0.000, 0.000, 0.000, 0.000, 0.000, 0.000, 0.000, 1.000, 1.000, 1.000, 1.000, 1.000, 1.000, 1.000, 1.000, 0.000, 0.000, 0.000, 0.000, 0.000, 0.000, 0.000, 0.000, 1.000, 1.000, 1.000, 1.000, 1.000, 1.000, 1.000, 1.000, 1.000, 1.000, 1.000, 1.000, 1.000, 1.000, 1.000, 1.000, 0.000, 0.000, 0.000, 0.000, 0.000, 0.000, 0.000, 0.000}   -   classificato come:        MATCH   score: 0,909454


[model.Record]:{PK: '773', CODICE_FISCALE: '______7196______', NOME: 'urico', COGNOME: 'de martino', SESSO: 'f', STATO_NASCITA: 'italia', DATA_NASCITA: '19670817', COMUNE_NASCITA: 'napoli', PROVINCIA_NASCITA: 'na', INDIRIZZO: 'canale gianmarco 82', CAP: '70077', PROVINCIA: 'na', TELEFONO: '3946441892777'}
[model.Record]:{PK: '773', CODICE_FISCALE: '______7196______', NOME: 'de martino', COGNOME: 'ulrico', SESSO: 'f', STATO_NASCITA: 'italia', DATA_NASCITA: '19670817', COMUNE_NASCITA: 'napoli', PROVINCIA_NASCITA: 'na', INDIRIZZO: 'canale gianmarco', CAP: '70077', PROVINCIA: 'na', TELEFONO: ''}
[utils.math.Vector]:{0.433, 0.000, 0.000, 0.000, 0.300, 0.000, 0.000, 0.000, 0.600, 0.000, 0.000, 0.000, 0.300, 0.000, 0.000, 0.000, 1.000, 1.000, 1.000, 1.000, 1.000, 1.000, 1.000, 1.000, 1.000, 1.000, 1.000, 1.000, 1.000, 1.000, 1.000, 1.000, 1.000, 1.000, 1.000, 1.000, 1.000, 1.000, 1.000, 1.000, 1.000, 1.000, 1.000, 1.000, 1.000, 1.000, 1.000, 1.000, 1.000, 1.000, 1.000, 1.000, 1.000, 1.000, 1.000, 1.000, 0.992, 0.907, 0.903, 0.903, 0.842, 0.903, 0.824, 0.000, 1.000, 1.000, 1.000, 1.000, 1.000, 1.000, 1.000, 1.000, 1.000, 1.000, 1.000, 1.000, 1.000, 1.000, 1.000, 1.000, 0.000, 0.000, 0.000, 0.000, 0.000, 0.000, 0.000, 0.000}   -   classificato come:        MATCH   score: 0,975892


[model.Record]:{PK: '774', CODICE_FISCALE: '______7198______', NOME: 'evita', COGNOME: 'giannini', SESSO: 'f', STATO_NASCITA: 'italia', DATA_NASCITA: '19730511', COMUNE_NASCITA: 'roccapiemonte', PROVINCIA_NASCITA: 'sa', INDIRIZZO: 'viale barone 54', CAP: '30753', PROVINCIA: 'sa', TELEFONO: '3934516121530'}
[model.Record]:{PK: '774', CODICE_FISCALE: '______7198______', NOME: 'evita', COGNOME: 'giannini', SESSO: 'f', STATO_NASCITA: 'tialij', DATA_NASCITA: '19730511', COMUNE_NASCITA: 'roccapiemonte', PROVINCIA_NASCITA: '', INDIRIZZO: 'viale barone', CAP: '30753', PROVINCIA: 'sa', TELEFONO: '393451612153'}
[utils.math.Vector]:{1.000, 1.000, 1.000, 1.000, 1.000, 1.000, 1.000, 1.000, 1.000, 1.000, 1.000, 1.000, 1.000, 1.000, 1.000, 1.000, 1.000, 1.000, 1.000, 1.000, 1.000, 1.000, 1.000, 1.000, 0.822, 0.250, 0.600, 0.250, 0.500, 0.250, 0.143, 0.000, 1.000, 1.000, 1.000, 1.000, 1.000, 1.000, 1.000, 1.000, 1.000, 1.000, 1.000, 1.000, 1.000, 1.000, 1.000, 1.000, 0.000, 0.000, 0.000, 0.000, 0.000, 0.000, 0.000, 0.000, 0.987, 0.877, 0.917, 0.870, 0.800, 0.870, 0.769, 0.000, 1.000, 1.000, 1.000, 1.000, 1.000, 1.000, 1.000, 1.000, 1.000, 1.000, 1.000, 1.000, 1.000, 1.000, 1.000, 1.000, 0.998, 0.953, 0.957, 0.952, 0.923, 0.952, 0.909, 0.000}   -   classificato come:        MATCH   score: 0,974244


[model.Record]:{PK: '775', CODICE_FISCALE: '______7199______', NOME: 'anonio', COGNOME: 'santoro', SESSO: 'f', STATO_NASCITA: 'italia', DATA_NASCITA: '19841028', COMUNE_NASCITA: 'san marcellino', PROVINCIA_NASCITA: 'ce', INDIRIZZO: 'via cassiopea 13', CAP: '94086', PROVINCIA: 'ce', TELEFONO: '39803605698772'}
[model.Record]:{PK: '775', CODICE_FISCALE: '______7199______', NOME: 'antonio', COGNOME: '', SESSO: 'f', STATO_NASCITA: 'italia', DATA_NASCITA: '19841025', COMUNE_NASCITA: 'san marcellino', PROVINCIA_NASCITA: 'ce', INDIRIZZO: 'via cassiopea', CAP: '94086', PROVINCIA: 'ce', TELEFONO: ''}
[utils.math.Vector]:{0.962, 0.447, 0.727, 0.444, 0.857, 0.444, 0.286, 0.000, 0.000, 0.000, 0.000, 0.000, 0.000, 0.000, 0.000, 0.000, 1.000, 1.000, 1.000, 1.000, 1.000, 1.000, 1.000, 1.000, 1.000, 1.000, 1.000, 1.000, 1.000, 1.000, 1.000, 1.000, 0.975, 0.833, 0.857, 0.833, 0.875, 0.833, 0.714, 0.000, 1.000, 1.000, 1.000, 1.000, 1.000, 1.000, 1.000, 1.000, 1.000, 1.000, 1.000, 1.000, 1.000, 1.000, 1.000, 1.000, 0.988, 0.886, 0.923, 0.880, 0.813, 0.880, 0.786, 0.000, 1.000, 1.000, 1.000, 1.000, 1.000, 1.000, 1.000, 1.000, 1.000, 1.000, 1.000, 1.000, 1.000, 1.000, 1.000, 1.000, 0.000, 0.000, 0.000, 0.000, 0.000, 0.000, 0.000, 0.000}   -   classificato come:        MATCH   score: 0,995060


[model.Record]:{PK: '776', CODICE_FISCALE: '______7200______', NOME: 'carmela', COGNOME: 'durante', SESSO: 'm', STATO_NASCITA: 'italia', DATA_NASCITA: '1129', COMUNE_NASCITA: 'vimodrnoe', PROVINCIA_NASCITA: 'mi', INDIRIZZO: 'stretto ferrara 15', CAP: '79454', PROVINCIA: 'mi', TELEFONO: '3973624589425'}
[model.Record]:{PK: '776', CODICE_FISCALE: '______7200______', NOME: 'carmela', COGNOME: '', SESSO: 'm', STATO_NASCITA: 'italia', DATA_NASCITA: '19540331', COMUNE_NASCITA: 'vimodrone', PROVINCIA_NASCITA: 'mi', INDIRIZZO: 'stretto ferrara', CAP: '79454', PROVINCIA: 'mi', TELEFONO: '397362458942'}
[utils.math.Vector]:{1.000, 1.000, 1.000, 1.000, 1.000, 1.000, 1.000, 1.000, 0.000, 0.000, 0.000, 0.000, 0.000, 0.000, 0.000, 0.000, 1.000, 1.000, 1.000, 1.000, 1.000, 1.000, 1.000, 1.000, 1.000, 1.000, 1.000, 1.000, 1.000, 1.000, 1.000, 1.000, 0.583, 0.000, 0.000, 0.000, 0.125, 0.000, 0.000, 0.000, 0.985, 0.571, 0.625, 0.571, 0.778, 0.571, 0.400, 0.000, 1.000, 1.000, 1.000, 1.000, 1.000, 1.000, 1.000, 1.000, 0.991, 0.901, 0.897, 0.897, 0.833, 0.897, 0.813, 0.000, 1.000, 1.000, 1.000, 1.000, 1.000, 1.000, 1.000, 1.000, 1.000, 1.000, 1.000, 1.000, 1.000, 1.000, 1.000, 1.000, 0.998, 0.953, 0.957, 0.952, 0.923, 0.952, 0.909, 0.000}   -   classificato come:        MATCH   score: 0,676511


[model.Record]:{PK: '777', CODICE_FISCALE: '______7201______', NOME: 'lauro', COGNOME: 'anelli', SESSO: 'm', STATO_NASCITA: 'italia', DATA_NASCITA: '19450206', COMUNE_NASCITA: 'morciano di romagna', PROVINCIA_NASCITA: 'rn', INDIRIZZO: 'via danuta 36', CAP: '51266', PROVINCIA: '', TELEFONO: '3961958622'}
[model.Record]:{PK: '777', CODICE_FISCALE: '______7201______', NOME: 'lauro', COGNOME: 'anelln', SESSO: '', STATO_NASCITA: 'italia', DATA_NASCITA: '19450206', COMUNE_NASCITA: 'morciano di romagna', PROVINCIA_NASCITA: 'rn', INDIRIZZO: '', CAP: '', PROVINCIA: 'rn', TELEFONO: ''}
[utils.math.Vector]:{1.000, 1.000, 1.000, 1.000, 1.000, 1.000, 1.000, 1.000, 0.944, 0.750, 0.800, 0.750, 0.833, 0.750, 0.600, 0.000, 0.000, 0.000, 0.000, 0.000, 0.000, 0.000, 0.000, 0.000, 1.000, 1.000, 1.000, 1.000, 1.000, 1.000, 1.000, 1.000, 1.000, 1.000, 1.000, 1.000, 1.000, 1.000, 1.000, 1.000, 1.000, 1.000, 1.000, 1.000, 1.000, 1.000, 1.000, 1.000, 1.000, 1.000, 1.000, 1.000, 1.000, 1.000, 1.000, 1.000, 0.000, 0.000, 0.000, 0.000, 0.000, 0.000, 0.000, 0.000, 0.000, 0.000, 0.000, 0.000, 0.000, 0.000, 0.000, 0.000, 0.000, 0.000, 0.000, 0.000, 0.000, 0.000, 0.000, 0.000, 0.000, 0.000, 0.000, 0.000, 0.000, 0.000, 0.000, 0.000}   -   classificato come:        MATCH   score: 0,991329


[model.Record]:{PK: '778', CODICE_FISCALE: '______7202______', NOME: 'enzo', COGNOME: 'rocco', SESSO: 'm', STATO_NASCITA: 'italia', DATA_NASCITA: '19751122', COMUNE_NASCITA: 'eboli', PROVINCIA_NASCITA: 'sa', INDIRIZZO: '91', CAP: '44867', PROVINCIA: 'sa', TELEFONO: '3949463398414'}
[model.Record]:{PK: '778', CODICE_FISCALE: '______7202______', NOME: 'enzo', COGNOME: 'rocco', SESSO: 'f', STATO_NASCITA: 'itaila', DATA_NASCITA: '19751122', COMUNE_NASCITA: 'eboli', PROVINCIA_NASCITA: 'sa', INDIRIZZO: 'rotonda monia', CAP: '44876', PROVINCIA: 'sa', TELEFONO: ''}
[utils.math.Vector]:{1.000, 1.000, 1.000, 1.000, 1.000, 1.000, 1.000, 1.000, 1.000, 1.000, 1.000, 1.000, 1.000, 1.000, 1.000, 1.000, 0.000, 0.000, 0.000, 0.000, 0.000, 0.000, 0.000, 0.000, 0.961, 0.250, 0.400, 0.250, 0.667, 0.250, 0.143, 0.000, 1.000, 1.000, 1.000, 1.000, 1.000, 1.000, 1.000, 1.000, 1.000, 1.000, 1.000, 1.000, 1.000, 1.000, 1.000, 1.000, 1.000, 1.000, 1.000, 1.000, 1.000, 1.000, 1.000, 1.000, 0.000, 0.000, 0.000, 0.000, 0.000, 0.000, 0.000, 0.000, 0.953, 0.333, 0.500, 0.333, 0.600, 0.333, 0.200, 0.000, 1.000, 1.000, 1.000, 1.000, 1.000, 1.000, 1.000, 1.000, 0.000, 0.000, 0.000, 0.000, 0.000, 0.000, 0.000, 0.000}   -   classificato come:        MATCH   score: 0,993958


[model.Record]:{PK: '779', CODICE_FISCALE: '______7203______', NOME: 'raniero', COGNOME: 'monteleone', SESSO: 'm', STATO_NASCITA: 'italia', DATA_NASCITA: '19711024', COMUNE_NASCITA: 'casaluce', PROVINCIA_NASCITA: 'ce', INDIRIZZO: 'vicolo battaglia 50', CAP: '91597', PROVINCIA: 'ce', TELEFONO: '392608576465'}
[model.Record]:{PK: '779', CODICE_FISCALE: '______7203______', NOME: 'raniero', COGNOME: 'monteleone', SESSO: '', STATO_NASCITA: 'italia', DATA_NASCITA: '19711024', COMUNE_NASCITA: 'casaluce', PROVINCIA_NASCITA: 'ce', INDIRIZZO: 'vicolo battaglia', CAP: '91597', PROVINCIA: 'ce', TELEFONO: ''}
[utils.math.Vector]:{1.000, 1.000, 1.000, 1.000, 1.000, 1.000, 1.000, 1.000, 1.000, 1.000, 1.000, 1.000, 1.000, 1.000, 1.000, 1.000, 0.000, 0.000, 0.000, 0.000, 0.000, 0.000, 0.000, 0.000, 1.000, 1.000, 1.000, 1.000, 1.000, 1.000, 1.000, 1.000, 1.000, 1.000, 1.000, 1.000, 1.000, 1.000, 1.000, 1.000, 1.000, 1.000, 1.000, 1.000, 1.000, 1.000, 1.000, 1.000, 1.000, 1.000, 1.000, 1.000, 1.000, 1.000, 1.000, 1.000, 0.992, 0.907, 0.909, 0.903, 0.842, 0.903, 0.824, 0.000, 1.000, 1.000, 1.000, 1.000, 1.000, 1.000, 1.000, 1.000, 1.000, 1.000, 1.000, 1.000, 1.000, 1.000, 1.000, 1.000, 0.000, 0.000, 0.000, 0.000, 0.000, 0.000, 0.000, 0.000}   -   classificato come:        MATCH   score: 0,997716


[model.Record]:{PK: '781', CODICE_FISCALE: '______7205______', NOME: 'ausonio', COGNOME: 'ricci', SESSO: 'f', STATO_NASCITA: 'italiav', DATA_NASCITA: '19741027', COMUNE_NASCITA: 'arevsa', PROVINCIA_NASCITA: 'ce', INDIRIZZO: 'borgo ferrari 86', CAP: '31567', PROVINCIA: 'ce', TELEFONO: '396794926658'}
[model.Record]:{PK: '781', CODICE_FISCALE: '______7205______', NOME: 'ausonio', COGNOME: 'ricci', SESSO: 'f', STATO_NASCITA: 'italia', DATA_NASCITA: '19741027', COMUNE_NASCITA: 'aversa', PROVINCIA_NASCITA: 'ce', INDIRIZZO: 'borgo ferrari', CAP: '31567', PROVINCIA: 'ce', TELEFONO: ''}
[utils.math.Vector]:{1.000, 1.000, 1.000, 1.000, 1.000, 1.000, 1.000, 1.000, 1.000, 1.000, 1.000, 1.000, 1.000, 1.000, 1.000, 1.000, 1.000, 1.000, 1.000, 1.000, 1.000, 1.000, 1.000, 1.000, 0.981, 0.894, 0.909, 0.889, 0.857, 0.889, 0.800, 0.000, 1.000, 1.000, 1.000, 1.000, 1.000, 1.000, 1.000, 1.000, 0.950, 0.000, 0.200, 0.000, 0.667, 0.000, 0.000, 0.000, 1.000, 1.000, 1.000, 1.000, 1.000, 1.000, 1.000, 1.000, 0.988, 0.886, 0.889, 0.880, 0.813, 0.880, 0.786, 0.000, 1.000, 1.000, 1.000, 1.000, 1.000, 1.000, 1.000, 1.000, 1.000, 1.000, 1.000, 1.000, 1.000, 1.000, 1.000, 1.000, 0.000, 0.000, 0.000, 0.000, 0.000, 0.000, 0.000, 0.000}   -   classificato come:        MATCH   score: 0,981361


[model.Record]:{PK: '782', CODICE_FISCALE: '______7207______', NOME: 'folco', COGNOME: 'graziani', SESSO: 'm', STATO_NASCITA: 'italia', DATA_NASCITA: '19530214', COMUNE_NASCITA: 'marcianise', PROVINCIA_NASCITA: 'ce', INDIRIZZO: 'contrada giuliani 93', CAP: '61469', PROVINCIA: 'ce', TELEFONO: '398048767592'}
[model.Record]:{PK: '782', CODICE_FISCALE: '______7207______', NOME: 'graziani', COGNOME: 'folco', SESSO: 'm', STATO_NASCITA: 'italia', DATA_NASCITA: '19530214', COMUNE_NASCITA: 'ramcianise', PROVINCIA_NASCITA: 'ce', INDIRIZZO: 'contrada giuliani', CAP: '61469', PROVINCIA: 'ce', TELEFONO: '398048767592'}
[utils.math.Vector]:{0.000, 0.000, 0.000, 0.000, 0.000, 0.000, 0.000, 0.000, 0.000, 0.000, 0.000, 0.000, 0.000, 0.000, 0.000, 0.000, 1.000, 1.000, 1.000, 1.000, 1.000, 1.000, 1.000, 1.000, 1.000, 1.000, 1.000, 1.000, 1.000, 1.000, 1.000, 1.000, 1.000, 1.000, 1.000, 1.000, 1.000, 1.000, 1.000, 1.000, 0.967, 0.625, 0.667, 0.625, 0.800, 0.625, 0.455, 0.000, 1.000, 1.000, 1.000, 1.000, 1.000, 1.000, 1.000, 1.000, 0.993, 0.913, 0.914, 0.909, 0.850, 0.909, 0.833, 0.000, 1.000, 1.000, 1.000, 1.000, 1.000, 1.000, 1.000, 1.000, 1.000, 1.000, 1.000, 1.000, 1.000, 1.000, 1.000, 1.000, 1.000, 1.000, 1.000, 1.000, 1.000, 1.000, 1.000, 1.000}   -   classificato come:        MATCH   score: 0,983075


[model.Record]:{PK: '783', CODICE_FISCALE: '______7209______', NOME: 'ursula', COGNOME: 'di lorenzo', SESSO: 'm', STATO_NASCITA: 'italia', DATA_NASCITA: '196501', COMUNE_NASCITA: 'ramano di napoli', PROVINCIA_NASCITA: 'na', INDIRIZZO: 'strada anselmo 7', CAP: '8246', PROVINCIA: 'na', TELEFONO: '399716343467'}
[model.Record]:{PK: '783', CODICE_FISCALE: '______7209______', NOME: '5', COGNOME: 'di lorenzo', SESSO: 'm', STATO_NASCITA: 'italia', DATA_NASCITA: '19650412', COMUNE_NASCITA: 'marano di apoli', PROVINCIA_NASCITA: 'na', INDIRIZZO: 'strada anselmo', CAP: '8246', PROVINCIA: 'na', TELEFONO: ''}
[utils.math.Vector]:{0.000, 0.000, 0.000, 0.000, 0.000, 0.000, 0.000, 0.000, 1.000, 1.000, 1.000, 1.000, 1.000, 1.000, 1.000, 1.000, 1.000, 1.000, 1.000, 1.000, 1.000, 1.000, 1.000, 1.000, 1.000, 1.000, 1.000, 1.000, 1.000, 1.000, 1.000, 1.000, 0.958, 0.612, 0.667, 0.600, 0.750, 0.600, 0.429, 0.000, 0.957, 0.593, 0.828, 0.593, 0.813, 0.593, 0.421, 0.000, 1.000, 1.000, 1.000, 1.000, 1.000, 1.000, 1.000, 1.000, 0.995, 0.926, 0.929, 0.923, 0.875, 0.923, 0.857, 0.000, 1.000, 1.000, 1.000, 1.000, 1.000, 1.000, 1.000, 1.000, 1.000, 1.000, 1.000, 1.000, 1.000, 1.000, 1.000, 1.000, 0.000, 0.000, 0.000, 0.000, 0.000, 0.000, 0.000, 0.000}   -   classificato come:        MATCH   score: 0,994652


[model.Record]:{PK: '784', CODICE_FISCALE: '______7210______', NOME: 'imogen', COGNOME: '', SESSO: 'f', STATO_NASCITA: 'nuova zelanda', DATA_NASCITA: '19371026', COMUNE_NASCITA: 'mcgrathside', PROVINCIA_NASCITA: 'mcgrathside', INDIRIZZO: 'simpson range road  81', CAP: '87822', PROVINCIA: 'mcgrathside', TELEFONO: '924831'}
[model.Record]:{PK: '784', CODICE_FISCALE: '______7210______', NOME: 'imogen', COGNOME: 'piccolo', SESSO: 'f', STATO_NASCITA: 'nuova zelanda', DATA_NASCITA: '19371226', COMUNE_NASCITA: 'mcgrathside', PROVINCIA_NASCITA: 'mcgrathside', INDIRIZZO: '', CAP: '', PROVINCIA: 'mcgrathside', TELEFONO: ''}
[utils.math.Vector]:{1.000, 1.000, 1.000, 1.000, 1.000, 1.000, 1.000, 1.000, 0.000, 0.000, 0.000, 0.000, 0.000, 0.000, 0.000, 0.000, 1.000, 1.000, 1.000, 1.000, 1.000, 1.000, 1.000, 1.000, 1.000, 1.000, 1.000, 1.000, 1.000, 1.000, 1.000, 1.000, 0.958, 0.500, 0.714, 0.500, 0.875, 0.500, 0.333, 0.000, 1.000, 1.000, 1.000, 1.000, 1.000, 1.000, 1.000, 1.000, 1.000, 1.000, 1.000, 1.000, 1.000, 1.000, 1.000, 1.000, 0.000, 0.000, 0.000, 0.000, 0.000, 0.000, 0.000, 0.000, 0.000, 0.000, 0.000, 0.000, 0.000, 0.000, 0.000, 0.000, 1.000, 1.000, 1.000, 1.000, 1.000, 1.000, 1.000, 1.000, 0.000, 0.000, 0.000, 0.000, 0.000, 0.000, 0.000, 0.000}   -   classificato come:        MATCH   score: 0,839756


[model.Record]:{PK: '785', CODICE_FISCALE: '______7211______', NOME: 'italo', COGNOME: '', SESSO: 'm', STATO_NASCITA: 'italia', DATA_NASCITA: '19440206', COMUNE_NASCITA: 'monzuno', PROVINCIA_NASCITA: 'bo', INDIRIZZO: 'incrocio lambegto 7', CAP: '90607', PROVINCIA: 'bo', TELEFONO: '3991205869756'}
[model.Record]:{PK: '785', CODICE_FISCALE: '______7211______', NOME: 'italo', COGNOME: 'zanon', SESSO: 'm', STATO_NASCITA: 'italia', DATA_NASCITA: '19440206', COMUNE_NASCITA: 'monzzuno', PROVINCIA_NASCITA: 'bo', INDIRIZZO: '', CAP: '', PROVINCIA: '', TELEFONO: ''}
[utils.math.Vector]:{1.000, 1.000, 1.000, 1.000, 1.000, 1.000, 1.000, 1.000, 0.000, 0.000, 0.000, 0.000, 0.000, 0.000, 0.000, 0.000, 1.000, 1.000, 1.000, 1.000, 1.000, 1.000, 1.000, 1.000, 1.000, 1.000, 1.000, 1.000, 1.000, 1.000, 1.000, 1.000, 1.000, 1.000, 1.000, 1.000, 1.000, 1.000, 1.000, 1.000, 0.975, 0.730, 0.923, 0.727, 0.875, 0.727, 0.571, 0.000, 1.000, 1.000, 1.000, 1.000, 1.000, 1.000, 1.000, 1.000, 0.000, 0.000, 0.000, 0.000, 0.000, 0.000, 0.000, 0.000, 0.000, 0.000, 0.000, 0.000, 0.000, 0.000, 0.000, 0.000, 0.000, 0.000, 0.000, 0.000, 0.000, 0.000, 0.000, 0.000, 0.000, 0.000, 0.000, 0.000, 0.000, 0.000, 0.000, 0.000}   -   classificato come:        MATCH   score: 0,867143


[model.Record]:{PK: '786', CODICE_FISCALE: '______7212______', NOME: 'lucia', COGNOME: 'maggi', SESSO: 'm', STATO_NASCITA: 'italia', DATA_NASCITA: '19290207', COMUNE_NASCITA: 'pomigliano d arco', PROVINCIA_NASCITA: 'na', INDIRIZZO: 'canale sue ellen  27', CAP: '96880', PROVINCIA: 'na', TELEFONO: '3942688916848'}
[model.Record]:{PK: '786', CODICE_FISCALE: '______7212______', NOME: 'lucia', COGNOME: 'maggi', SESSO: 'm', STATO_NASCITA: 'italia', DATA_NASCITA: '19290207', COMUNE_NASCITA: 'pomigliano d arco', PROVINCIA_NASCITA: 'na', INDIRIZZO: 'canale sueellen', CAP: '96880', PROVINCIA: 'na', TELEFONO: '394268891684'}
[utils.math.Vector]:{1.000, 1.000, 1.000, 1.000, 1.000, 1.000, 1.000, 1.000, 1.000, 1.000, 1.000, 1.000, 1.000, 1.000, 1.000, 1.000, 1.000, 1.000, 1.000, 1.000, 1.000, 1.000, 1.000, 1.000, 1.000, 1.000, 1.000, 1.000, 1.000, 1.000, 1.000, 1.000, 1.000, 1.000, 1.000, 1.000, 1.000, 1.000, 1.000, 1.000, 1.000, 1.000, 1.000, 1.000, 1.000, 1.000, 1.000, 1.000, 1.000, 1.000, 1.000, 1.000, 1.000, 1.000, 1.000, 1.000, 0.958, 0.740, 0.800, 0.710, 0.750, 0.733, 0.579, 0.000, 1.000, 1.000, 1.000, 1.000, 1.000, 1.000, 1.000, 1.000, 1.000, 1.000, 1.000, 1.000, 1.000, 1.000, 1.000, 1.000, 0.998, 0.953, 0.952, 0.952, 0.923, 0.952, 0.909, 0.000}   -   classificato come:        MATCH   score: 0,996618


[model.Record]:{PK: '787', CODICE_FISCALE: '______7213______', NOME: 'vienna', COGNOME: 'fusco', SESSO: 'f', STATO_NASCITA: 'italia', DATA_NASCITA: '19720722', COMUNE_NASCITA: 'beneventio', PROVINCIA_NASCITA: 'bn', INDIRIZZO: 'rotonda milani 83', CAP: '4820', PROVINCIA: 'bn', TELEFONO: '3900'}
[model.Record]:{PK: '787', CODICE_FISCALE: '______7213______', NOME: 'vienna', COGNOME: 'fusco', SESSO: 'f', STATO_NASCITA: 'italia', DATA_NASCITA: '19720722', COMUNE_NASCITA: 'benevento', PROVINCIA_NASCITA: 'bn', INDIRIZZO: '', CAP: '', PROVINCIA: 'bn', TELEFONO: '3959747203'}
[utils.math.Vector]:{1.000, 1.000, 1.000, 1.000, 1.000, 1.000, 1.000, 1.000, 1.000, 1.000, 1.000, 1.000, 1.000, 1.000, 1.000, 1.000, 1.000, 1.000, 1.000, 1.000, 1.000, 1.000, 1.000, 1.000, 1.000, 1.000, 1.000, 1.000, 1.000, 1.000, 1.000, 1.000, 1.000, 1.000, 1.000, 1.000, 1.000, 1.000, 1.000, 1.000, 0.993, 0.802, 0.800, 0.800, 0.900, 0.800, 0.667, 0.000, 1.000, 1.000, 1.000, 1.000, 1.000, 1.000, 1.000, 1.000, 0.000, 0.000, 0.000, 0.000, 0.000, 0.000, 0.000, 0.000, 0.000, 0.000, 0.000, 0.000, 0.000, 0.000, 0.000, 0.000, 1.000, 1.000, 1.000, 1.000, 1.000, 1.000, 1.000, 1.000, 0.567, 0.000, 0.167, 0.000, 0.300, 0.000, 0.000, 0.000}   -   classificato come:        MATCH   score: 0,939805


[model.Record]:{PK: '788', CODICE_FISCALE: '______7214______', NOME: 'samira', COGNOME: 'fanelli', SESSO: 'f', STATO_NASCITA: 'italia', DATA_NASCITA: '19400418', COMUNE_NASCITA: 'pontelandolfo', PROVINCIA_NASCITA: 'bn', INDIRIZZO: 'incrocio lino 66', CAP: '9026', PROVINCIA: 'bn', TELEFONO: '39536039497'}
[model.Record]:{PK: '788', CODICE_FISCALE: '______7214______', NOME: 'samira', COGNOME: 'fanelli', SESSO: 'm', STATO_NASCITA: 'italia', DATA_NASCITA: '19420420', COMUNE_NASCITA: 'ponteladolfo', PROVINCIA_NASCITA: 'bn', INDIRIZZO: 'incrocio lino', CAP: '9062', PROVINCIA: 'bn', TELEFONO: ''}
[utils.math.Vector]:{1.000, 1.000, 1.000, 1.000, 1.000, 1.000, 1.000, 1.000, 1.000, 1.000, 1.000, 1.000, 1.000, 1.000, 1.000, 1.000, 0.000, 0.000, 0.000, 0.000, 0.000, 0.000, 0.000, 0.000, 1.000, 1.000, 1.000, 1.000, 1.000, 1.000, 1.000, 1.000, 0.844, 0.144, 0.500, 0.182, 0.625, 0.182, 0.100, 0.000, 0.988, 0.763, 0.870, 0.762, 0.923, 0.762, 0.615, 0.000, 1.000, 1.000, 1.000, 1.000, 1.000, 1.000, 1.000, 1.000, 0.988, 0.886, 0.917, 0.880, 0.813, 0.880, 0.786, 0.000, 0.933, 0.000, 0.333, 0.000, 0.500, 0.000, 0.000, 0.000, 1.000, 1.000, 1.000, 1.000, 1.000, 1.000, 1.000, 1.000, 0.000, 0.000, 0.000, 0.000, 0.000, 0.000, 0.000, 0.000}   -   classificato come:        MATCH   score: 0,585575


[model.Record]:{PK: '789', CODICE_FISCALE: '______7215______', NOME: 'boris', COGNOME: 'bongiovanni', SESSO: 'f', STATO_NASCITA: 'italia', DATA_NASCITA: '19621203', COMUNE_NASCITA: 'mugnano di napoli', PROVINCIA_NASCITA: 'na', INDIRIZZO: 'piazza orfeo 15', CAP: '78118', PROVINCIA: 'na', TELEFONO: '393552973342'}
[model.Record]:{PK: '789', CODICE_FISCALE: '______7215______', NOME: 'bongiovanni', COGNOME: 'boris', SESSO: 'f', STATO_NASCITA: 'italia', DATA_NASCITA: '19621203', COMUNE_NASCITA: 'mugnano di napoli', PROVINCIA_NASCITA: 'sa', INDIRIZZO: 'piazza orfeo', CAP: '78118', PROVINCIA: 'na', TELEFONO: ''}
[utils.math.Vector]:{0.624, 0.000, 0.143, 0.000, 0.273, 0.000, 0.000, 0.000, 0.624, 0.000, 0.143, 0.000, 0.273, 0.000, 0.000, 0.000, 1.000, 1.000, 1.000, 1.000, 1.000, 1.000, 1.000, 1.000, 1.000, 1.000, 1.000, 1.000, 1.000, 1.000, 1.000, 1.000, 1.000, 1.000, 1.000, 1.000, 1.000, 1.000, 1.000, 1.000, 1.000, 1.000, 1.000, 1.000, 1.000, 1.000, 1.000, 1.000, 0.667, 0.000, 0.000, 0.000, 0.500, 0.000, 0.000, 0.000, 0.987, 0.877, 0.880, 0.870, 0.800, 0.870, 0.769, 0.000, 1.000, 1.000, 1.000, 1.000, 1.000, 1.000, 1.000, 1.000, 1.000, 1.000, 1.000, 1.000, 1.000, 1.000, 1.000, 1.000, 0.000, 0.000, 0.000, 0.000, 0.000, 0.000, 0.000, 0.000}   -   classificato come:        MATCH   score: 0,930133


[model.Record]:{PK: '790', CODICE_FISCALE: '______7216______', NOME: 'daniel', COGNOME: 'palladino', SESSO: 'm', STATO_NASCITA: 'francia', DATA_NASCITA: '19460320', COMUNE_NASCITA: 'bailly', PROVINCIA_NASCITA: 'bailly', INDIRIZZO: 'avenue de barre  49', CAP: '75600', PROVINCIA: 'bailly', TELEFONO: '33170385688'}
[model.Record]:{PK: '790', CODICE_FISCALE: '______7216______', NOME: 'daniel', COGNOME: 'palladino', SESSO: 'f', STATO_NASCITA: 'francia', DATA_NASCITA: '19460220', COMUNE_NASCITA: 'bailly', PROVINCIA_NASCITA: 'bailly', INDIRIZZO: 'avenue debarre', CAP: '75600', PROVINCIA: 'bailly', TELEFONO: '33170385688'}
[utils.math.Vector]:{1.000, 1.000, 1.000, 1.000, 1.000, 1.000, 1.000, 1.000, 1.000, 1.000, 1.000, 1.000, 1.000, 1.000, 1.000, 1.000, 0.000, 0.000, 0.000, 0.000, 0.000, 0.000, 0.000, 0.000, 1.000, 1.000, 1.000, 1.000, 1.000, 1.000, 1.000, 1.000, 0.958, 0.500, 0.714, 0.500, 0.875, 0.500, 0.333, 0.000, 1.000, 1.000, 1.000, 1.000, 1.000, 1.000, 1.000, 1.000, 1.000, 1.000, 1.000, 1.000, 1.000, 1.000, 1.000, 1.000, 0.954, 0.722, 0.828, 0.690, 0.737, 0.714, 0.556, 0.000, 1.000, 1.000, 1.000, 1.000, 1.000, 1.000, 1.000, 1.000, 1.000, 1.000, 1.000, 1.000, 1.000, 1.000, 1.000, 1.000, 1.000, 1.000, 1.000, 1.000, 1.000, 1.000, 1.000, 1.000}   -   classificato come:        MATCH   score: 0,951293


[model.Record]:{PK: '792', CODICE_FISCALE: '______7218______', NOME: 'giancarlo', COGNOME: 'coletta', SESSO: 'm', STATO_NASCITA: 'italia', DATA_NASCITA: '19600925', COMUNE_NASCITA: 'quartl', PROVINCIA_NASCITA: 'na', INDIRIZZO: 'via', CAP: '73976', PROVINCIA: 'na', TELEFONO: '3949998926'}
[model.Record]:{PK: '792', CODICE_FISCALE: '______7218______', NOME: 'giancarlo', COGNOME: 'coletat', SESSO: 'f', STATO_NASCITA: 'italia', DATA_NASCITA: '19600925', COMUNE_NASCITA: 'quarto', PROVINCIA_NASCITA: 'na', INDIRIZZO: '', CAP: '', PROVINCIA: 'na', TELEFONO: ''}
[utils.math.Vector]:{1.000, 1.000, 1.000, 1.000, 1.000, 1.000, 1.000, 1.000, 0.976, 0.600, 0.833, 0.600, 0.714, 0.600, 0.429, 0.000, 0.000, 0.000, 0.000, 0.000, 0.000, 0.000, 0.000, 0.000, 1.000, 1.000, 1.000, 1.000, 1.000, 1.000, 1.000, 1.000, 1.000, 1.000, 1.000, 1.000, 1.000, 1.000, 1.000, 1.000, 0.944, 0.750, 0.800, 0.750, 0.833, 0.750, 0.600, 0.000, 1.000, 1.000, 1.000, 1.000, 1.000, 1.000, 1.000, 1.000, 0.000, 0.000, 0.000, 0.000, 0.000, 0.000, 0.000, 0.000, 0.000, 0.000, 0.000, 0.000, 0.000, 0.000, 0.000, 0.000, 1.000, 1.000, 1.000, 1.000, 1.000, 1.000, 1.000, 1.000, 0.000, 0.000, 0.000, 0.000, 0.000, 0.000, 0.000, 0.000}   -   classificato come:        MATCH   score: 0,995016


[model.Record]:{PK: '793', CODICE_FISCALE: '______7219______', NOME: 'emanuel', COGNOME: '', SESSO: 'f', STATO_NASCITA: 'italia', DATA_NASCITA: '19540112', COMUNE_NASCITA: 'napoli', PROVINCIA_NASCITA: 'na', INDIRIZZO: 'piazza etan 65', CAP: '94267', PROVINCIA: 'na', TELEFONO: '3965094354487'}
[model.Record]:{PK: '793', CODICE_FISCALE: '______7219______', NOME: 'emanuel', COGNOME: 'rossini', SESSO: 'm', STATO_NASCITA: 'italia', DATA_NASCITA: '19540112', COMUNE_NASCITA: 'napoli', PROVINCIA_NASCITA: 'na', INDIRIZZO: 'piazza eahtn', CAP: '94267', PROVINCIA: '', TELEFONO: ''}
[utils.math.Vector]:{1.000, 1.000, 1.000, 1.000, 1.000, 1.000, 1.000, 1.000, 0.000, 0.000, 0.000, 0.000, 0.000, 0.000, 0.000, 0.000, 0.000, 0.000, 0.000, 0.000, 0.000, 0.000, 0.000, 0.000, 1.000, 1.000, 1.000, 1.000, 1.000, 1.000, 1.000, 1.000, 1.000, 1.000, 1.000, 1.000, 1.000, 1.000, 1.000, 1.000, 1.000, 1.000, 1.000, 1.000, 1.000, 1.000, 1.000, 1.000, 1.000, 1.000, 1.000, 1.000, 1.000, 1.000, 1.000, 1.000, 0.944, 0.548, 0.583, 0.545, 0.643, 0.545, 0.375, 0.000, 1.000, 1.000, 1.000, 1.000, 1.000, 1.000, 1.000, 1.000, 0.000, 0.000, 0.000, 0.000, 0.000, 0.000, 0.000, 0.000, 0.000, 0.000, 0.000, 0.000, 0.000, 0.000, 0.000, 0.000}   -   classificato come:        MATCH   score: 0,653309


[model.Record]:{PK: '794', CODICE_FISCALE: '______7220______', NOME: 'gianleonardo', COGNOME: 'silestri', SESSO: 'm', STATO_NASCITA: 'italia', DATA_NASCITA: '19721010', COMUNE_NASCITA: 'mirabella eclanm', PROVINCIA_NASCITA: 'av', INDIRIZZO: 'viale diana 13', CAP: '37289', PROVINCIA: 'av', TELEFONO: '3915988243100'}
[model.Record]:{PK: '794', CODICE_FISCALE: '______7220______', NOME: 'gianleonardo', COGNOME: 'silvestri', SESSO: 'f', STATO_NASCITA: 'italia', DATA_NASCITA: '19721010', COMUNE_NASCITA: 'mirabella eclano', PROVINCIA_NASCITA: 'av', INDIRIZZO: '', CAP: '', PROVINCIA: 'av', TELEFONO: ''}
[utils.math.Vector]:{1.000, 1.000, 1.000, 1.000, 1.000, 1.000, 1.000, 1.000, 0.974, 0.617, 0.800, 0.615, 0.889, 0.615, 0.444, 0.000, 0.000, 0.000, 0.000, 0.000, 0.000, 0.000, 0.000, 0.000, 1.000, 1.000, 1.000, 1.000, 1.000, 1.000, 1.000, 1.000, 1.000, 1.000, 1.000, 1.000, 1.000, 1.000, 1.000, 1.000, 0.997, 0.929, 0.929, 0.929, 0.938, 0.929, 0.867, 0.000, 1.000, 1.000, 1.000, 1.000, 1.000, 1.000, 1.000, 1.000, 0.000, 0.000, 0.000, 0.000, 0.000, 0.000, 0.000, 0.000, 0.000, 0.000, 0.000, 0.000, 0.000, 0.000, 0.000, 0.000, 1.000, 1.000, 1.000, 1.000, 1.000, 1.000, 1.000, 1.000, 0.000, 0.000, 0.000, 0.000, 0.000, 0.000, 0.000, 0.000}   -   classificato come:        MATCH   score: 0,997563


[model.Record]:{PK: '795', CODICE_FISCALE: '______7222______', NOME: 'siro', COGNOME: 'donato', SESSO: 'f', STATO_NASCITA: 'italia', DATA_NASCITA: '19590929', COMUNE_NASCITA: 'portici', PROVINCIA_NASCITA: 'na', INDIRIZZO: 'stretto ferraro 86', CAP: '65055', PROVINCIA: 'na', TELEFONO: '39525942371472'}
[model.Record]:{PK: '795', CODICE_FISCALE: '______7222______', NOME: 'siro', COGNOME: 'donato', SESSO: 'm', STATO_NASCITA: 'italia', DATA_NASCITA: '19590929', COMUNE_NASCITA: 'portici', PROVINCIA_NASCITA: 'na', INDIRIZZO: '', CAP: '', PROVINCIA: 'na', TELEFONO: '395259421714'}
[utils.math.Vector]:{1.000, 1.000, 1.000, 1.000, 1.000, 1.000, 1.000, 1.000, 1.000, 1.000, 1.000, 1.000, 1.000, 1.000, 1.000, 1.000, 0.000, 0.000, 0.000, 0.000, 0.000, 0.000, 0.000, 0.000, 1.000, 1.000, 1.000, 1.000, 1.000, 1.000, 1.000, 1.000, 1.000, 1.000, 1.000, 1.000, 1.000, 1.000, 1.000, 1.000, 1.000, 1.000, 1.000, 1.000, 1.000, 1.000, 1.000, 1.000, 1.000, 1.000, 1.000, 1.000, 1.000, 1.000, 1.000, 1.000, 0.000, 0.000, 0.000, 0.000, 0.000, 0.000, 0.000, 0.000, 0.000, 0.000, 0.000, 0.000, 0.000, 0.000, 0.000, 0.000, 1.000, 1.000, 1.000, 1.000, 1.000, 1.000, 1.000, 1.000, 0.944, 0.639, 0.750, 0.636, 0.786, 0.636, 0.467, 0.000}   -   classificato come:        MATCH   score: 0,982137


[model.Record]:{PK: '796', CODICE_FISCALE: '______7223______', NOME: 'lorenzo', COGNOME: 'mattei', SESSO: 'f', STATO_NASCITA: 'italia', DATA_NASCITA: '19580621', COMUNE_NASCITA: 'napoli', PROVINCIA_NASCITA: 'na', INDIRIZZO: 'rotonda ileana 84', CAP: '11679', PROVINCIA: 'na', TELEFONO: '39661867602'}
[model.Record]:{PK: '796', CODICE_FISCALE: '______7223______', NOME: 'lorenoz', COGNOME: 'mattei', SESSO: 'f', STATO_NASCITA: 'italia', DATA_NASCITA: '19580621', COMUNE_NASCITA: 'napoli', PROVINCIA_NASCITA: 'na', INDIRIZZO: '', CAP: '', PROVINCIA: 'na', TELEFONO: '39661867602'}
[utils.math.Vector]:{0.976, 0.600, 0.667, 0.600, 0.714, 0.600, 0.429, 0.000, 1.000, 1.000, 1.000, 1.000, 1.000, 1.000, 1.000, 1.000, 1.000, 1.000, 1.000, 1.000, 1.000, 1.000, 1.000, 1.000, 1.000, 1.000, 1.000, 1.000, 1.000, 1.000, 1.000, 1.000, 1.000, 1.000, 1.000, 1.000, 1.000, 1.000, 1.000, 1.000, 1.000, 1.000, 1.000, 1.000, 1.000, 1.000, 1.000, 1.000, 1.000, 1.000, 1.000, 1.000, 1.000, 1.000, 1.000, 1.000, 0.000, 0.000, 0.000, 0.000, 0.000, 0.000, 0.000, 0.000, 0.000, 0.000, 0.000, 0.000, 0.000, 0.000, 0.000, 0.000, 1.000, 1.000, 1.000, 1.000, 1.000, 1.000, 1.000, 1.000, 1.000, 1.000, 1.000, 1.000, 1.000, 1.000, 1.000, 1.000}   -   classificato come:        MATCH   score: 0,999682


[model.Record]:{PK: '797', CODICE_FISCALE: '______7224______', NOME: 'arduino', COGNOME: 'di donato', SESSO: 'f', STATO_NASCITA: 'italia', DATA_NASCITA: '19540814', COMUNE_NASCITA: 'napoli', PROVINCIA_NASCITA: 'na', INDIRIZZO: 'viale piras 77', CAP: '67492', PROVINCIA: 'na', TELEFONO: '39937074764094'}
[model.Record]:{PK: '797', CODICE_FISCALE: '______7224______', NOME: 'arduino', COGNOME: 'didonato', SESSO: 'm', STATO_NASCITA: 'italia', DATA_NASCITA: '19540814', COMUNE_NASCITA: '', PROVINCIA_NASCITA: 'na', INDIRIZZO: 'piras', CAP: '67492', PROVINCIA: 'na', TELEFONO: '399370747640'}
[utils.math.Vector]:{1.000, 1.000, 1.000, 1.000, 1.000, 1.000, 1.000, 1.000, 0.970, 0.617, 0.800, 0.615, 0.889, 0.615, 0.444, 0.000, 0.000, 0.000, 0.000, 0.000, 0.000, 0.000, 0.000, 0.000, 1.000, 1.000, 1.000, 1.000, 1.000, 1.000, 1.000, 1.000, 1.000, 1.000, 1.000, 1.000, 1.000, 1.000, 1.000, 1.000, 0.000, 0.000, 0.000, 0.000, 0.000, 0.000, 0.000, 0.000, 1.000, 1.000, 1.000, 1.000, 1.000, 1.000, 1.000, 1.000, 0.652, 0.500, 0.471, 0.400, 0.357, 0.400, 0.250, 0.000, 1.000, 1.000, 1.000, 1.000, 1.000, 1.000, 1.000, 1.000, 1.000, 1.000, 1.000, 1.000, 1.000, 1.000, 1.000, 1.000, 0.993, 0.913, 0.917, 0.909, 0.857, 0.909, 0.833, 0.000}   -   classificato come:        MATCH   score: 0,595253


[model.Record]:{PK: '798', CODICE_FISCALE: '______7225______', NOME: 'costantino', COGNOME: 'di palma', SESSO: 'm', STATO_NASCITA: 'italia', DATA_NASCITA: '19711124', COMUNE_NASCITA: 'pollena trocchia', PROVINCIA_NASCITA: 'nh', INDIRIZZO: 'rotonda22', CAP: '6493', PROVINCIA: 'na', TELEFONO: '395541180953'}
[model.Record]:{PK: '798', CODICE_FISCALE: '______7225______', NOME: 'costantino', COGNOME: 'di pamla', SESSO: 'f', STATO_NASCITA: 'italia', DATA_NASCITA: '19711124', COMUNE_NASCITA: 'pollena trocchia', PROVINCIA_NASCITA: 'na', INDIRIZZO: 'rotonda montanari', CAP: '64293', PROVINCIA: 'na', TELEFONO: ''}
[utils.math.Vector]:{1.000, 1.000, 1.000, 1.000, 1.000, 1.000, 1.000, 1.000, 0.979, 0.500, 0.571, 0.500, 0.750, 0.500, 0.333, 0.000, 0.000, 0.000, 0.000, 0.000, 0.000, 0.000, 0.000, 0.000, 1.000, 1.000, 1.000, 1.000, 1.000, 1.000, 1.000, 1.000, 1.000, 1.000, 1.000, 1.000, 1.000, 1.000, 1.000, 1.000, 1.000, 1.000, 1.000, 1.000, 1.000, 1.000, 1.000, 1.000, 0.667, 0.000, 0.000, 0.000, 0.500, 0.000, 0.000, 0.000, 0.841, 0.488, 0.522, 0.455, 0.412, 0.455, 0.294, 0.000, 0.947, 0.000, 0.571, 0.000, 0.800, 0.000, 0.000, 0.000, 1.000, 1.000, 1.000, 1.000, 1.000, 1.000, 1.000, 1.000, 0.000, 0.000, 0.000, 0.000, 0.000, 0.000, 0.000, 0.000}   -   classificato come:        MATCH   score: 0,913810


[model.Record]:{PK: '799', CODICE_FISCALE: '______7226______', NOME: 'deborah', COGNOME: 'marchini', SESSO: 'f', STATO_NASCITA: 'egitto', DATA_NASCITA: '19640926', COMUNE_NASCITA: 'melaniebury', PROVINCIA_NASCITA: 'melaniebury', INDIRIZZO: 'terrace2', CAP: '36311', PROVINCIA: 'melaniebury', TELEFONO: '841079964994188'}
[model.Record]:{PK: '799', CODICE_FISCALE: '______7226______', NOME: 'deborah', COGNOME: '', SESSO: 'f', STATO_NASCITA: 'egpto', DATA_NASCITA: '19640925', COMUNE_NASCITA: 'emlaniebury', PROVINCIA_NASCITA: 'melaniebury', INDIRIZZO: '', CAP: '', PROVINCIA: 'melaniebury', TELEFONO: ''}
[utils.math.Vector]:{1.000, 1.000, 1.000, 1.000, 1.000, 1.000, 1.000, 1.000, 0.000, 0.000, 0.000, 0.000, 0.000, 0.000, 0.000, 0.000, 1.000, 1.000, 1.000, 1.000, 1.000, 1.000, 1.000, 1.000, 0.858, 0.000, 0.444, 0.000, 0.667, 0.000, 0.000, 0.000, 0.975, 0.833, 0.857, 0.833, 0.875, 0.833, 0.714, 0.000, 0.970, 0.778, 0.800, 0.778, 0.818, 0.778, 0.636, 0.000, 1.000, 1.000, 1.000, 1.000, 1.000, 1.000, 1.000, 1.000, 0.000, 0.000, 0.000, 0.000, 0.000, 0.000, 0.000, 0.000, 0.000, 0.000, 0.000, 0.000, 0.000, 0.000, 0.000, 0.000, 1.000, 1.000, 1.000, 1.000, 1.000, 1.000, 1.000, 1.000, 0.000, 0.000, 0.000, 0.000, 0.000, 0.000, 0.000, 0.000}   -   classificato come:        MATCH   score: 0,962831


[model.Record]:{PK: '800', CODICE_FISCALE: '______7227______', NOME: 'amedeo', COGNOME: 'torrisi', SESSO: 'm', STATO_NASCITA: 'italia', DATA_NASCITA: '19410324', COMUNE_NASCITA: 'vallermosa', PROVINCIA_NASCITA: 'sut', INDIRIZZO: 'rotonda damicro 75', CAP: '32236', PROVINCIA: 'su', TELEFONO: '39915764478'}
[model.Record]:{PK: '800', CODICE_FISCALE: '______7227______', NOME: 'amedeo', COGNOME: 'torrisi', SESSO: 'm', STATO_NASCITA: 'italia', DATA_NASCITA: '19410324', COMUNE_NASCITA: 'vallermosa', PROVINCIA_NASCITA: 'su', INDIRIZZO: 'rotonda damico', CAP: '32236', PROVINCIA: 'su', TELEFONO: '39915704478'}
[utils.math.Vector]:{1.000, 1.000, 1.000, 1.000, 1.000, 1.000, 1.000, 1.000, 1.000, 1.000, 1.000, 1.000, 1.000, 1.000, 1.000, 1.000, 1.000, 1.000, 1.000, 1.000, 1.000, 1.000, 1.000, 1.000, 1.000, 1.000, 1.000, 1.000, 1.000, 1.000, 1.000, 1.000, 1.000, 1.000, 1.000, 1.000, 1.000, 1.000, 1.000, 1.000, 1.000, 1.000, 1.000, 1.000, 1.000, 1.000, 1.000, 1.000, 0.911, 0.000, 0.667, 0.000, 0.667, 0.000, 0.000, 0.000, 0.979, 0.794, 0.815, 0.786, 0.778, 0.786, 0.647, 0.000, 1.000, 1.000, 1.000, 1.000, 1.000, 1.000, 1.000, 1.000, 1.000, 1.000, 1.000, 1.000, 1.000, 1.000, 1.000, 1.000, 0.972, 0.667, 0.800, 0.667, 0.909, 0.667, 0.500, 0.000}   -   classificato come:        MATCH   score: 0,968683


[model.Record]:{PK: '801', CODICE_FISCALE: '______7228______', NOME: 'fabio', COGNOME: 'anelli', SESSO: 'm', STATO_NASCITA: 'itlia', DATA_NASCITA: '19520628', COMUNE_NASCITA: 'napoli', PROVINCIA_NASCITA: 'na', INDIRIZZO: 'piazza russo 28', CAP: '71341', PROVINCIA: 'na', TELEFONO: '392318496917'}
[model.Record]:{PK: '801', CODICE_FISCALE: '______7228______', NOME: 'fabio', COGNOME: 'anelli', SESSO: 'f', STATO_NASCITA: 'italia', DATA_NASCITA: '19520628', COMUNE_NASCITA: 'napoli', PROVINCIA_NASCITA: 'na', INDIRIZZO: '', CAP: '', PROVINCIA: 'na', TELEFONO: ''}
[utils.math.Vector]:{1.000, 1.000, 1.000, 1.000, 1.000, 1.000, 1.000, 1.000, 1.000, 1.000, 1.000, 1.000, 1.000, 1.000, 1.000, 1.000, 0.000, 0.000, 0.000, 0.000, 0.000, 0.000, 0.000, 0.000, 0.902, 0.289, 0.667, 0.286, 0.833, 0.286, 0.167, 0.000, 1.000, 1.000, 1.000, 1.000, 1.000, 1.000, 1.000, 1.000, 1.000, 1.000, 1.000, 1.000, 1.000, 1.000, 1.000, 1.000, 1.000, 1.000, 1.000, 1.000, 1.000, 1.000, 1.000, 1.000, 0.000, 0.000, 0.000, 0.000, 0.000, 0.000, 0.000, 0.000, 0.000, 0.000, 0.000, 0.000, 0.000, 0.000, 0.000, 0.000, 1.000, 1.000, 1.000, 1.000, 1.000, 1.000, 1.000, 1.000, 0.000, 0.000, 0.000, 0.000, 0.000, 0.000, 0.000, 0.000}   -   classificato come:        MATCH   score: 0,997301


[model.Record]:{PK: '802', CODICE_FISCALE: '______7229______', NOME: 'mariapia', COGNOME: 'afsano', SESSO: 'm', STATO_NASCITA: 'italia', DATA_NASCITA: '19870226', COMUNE_NASCITA: 'lodi vecchio', PROVINCIA_NASCITA: '', INDIRIZZO: 'stretto pellegrino 99', CAP: '62205', PROVINCIA: 'lo', TELEFONO: '3933199905605'}
[model.Record]:{PK: '802', CODICE_FISCALE: '______7229______', NOME: 'mariapia', COGNOME: 'fasano', SESSO: 'm', STATO_NASCITA: 'italia', DATA_NASCITA: '19870226', COMUNE_NASCITA: 'lodi vecchio', PROVINCIA_NASCITA: 'lo', INDIRIZZO: 'stretto pellegrino', CAP: '62205', PROVINCIA: 'lo', TELEFONO: ''}
[utils.math.Vector]:{1.000, 1.000, 1.000, 1.000, 1.000, 1.000, 1.000, 1.000, 0.944, 0.500, 0.600, 0.500, 0.667, 0.500, 0.333, 0.000, 1.000, 1.000, 1.000, 1.000, 1.000, 1.000, 1.000, 1.000, 1.000, 1.000, 1.000, 1.000, 1.000, 1.000, 1.000, 1.000, 1.000, 1.000, 1.000, 1.000, 1.000, 1.000, 1.000, 1.000, 1.000, 1.000, 1.000, 1.000, 1.000, 1.000, 1.000, 1.000, 0.000, 0.000, 0.000, 0.000, 0.000, 0.000, 0.000, 0.000, 0.993, 0.918, 0.944, 0.914, 0.857, 0.914, 0.842, 0.000, 1.000, 1.000, 1.000, 1.000, 1.000, 1.000, 1.000, 1.000, 1.000, 1.000, 1.000, 1.000, 1.000, 1.000, 1.000, 1.000, 0.000, 0.000, 0.000, 0.000, 0.000, 0.000, 0.000, 0.000}   -   classificato come:        MATCH   score: 0,997031


[model.Record]:{PK: '803', CODICE_FISCALE: '______7230______', NOME: 'isabel', COGNOME: 'piras', SESSO: 'f', STATO_NASCITA: 'italia', DATA_NASCITA: '19630923', COMUNE_NASCITA: 'villa di briano', PROVINCIA_NASCITA: 'ce', INDIRIZZO: 'strada ferraro 60', CAP: '78511', PROVINCIA: 'ce', TELEFONO: ''}
[model.Record]:{PK: '803', CODICE_FISCALE: '______7230______', NOME: 'isabel', COGNOME: 'piras', SESSO: 'f', STATO_NASCITA: 'italia', DATA_NASCITA: '19630923', COMUNE_NASCITA: 'villa di briano', PROVINCIA_NASCITA: 'ce', INDIRIZZO: 'strada ferraro', CAP: '7851', PROVINCIA: 'ce', TELEFONO: '39367516313'}
[utils.math.Vector]:{1.000, 1.000, 1.000, 1.000, 1.000, 1.000, 1.000, 1.000, 1.000, 1.000, 1.000, 1.000, 1.000, 1.000, 1.000, 1.000, 1.000, 1.000, 1.000, 1.000, 1.000, 1.000, 1.000, 1.000, 1.000, 1.000, 1.000, 1.000, 1.000, 1.000, 1.000, 1.000, 1.000, 1.000, 1.000, 1.000, 1.000, 1.000, 1.000, 1.000, 1.000, 1.000, 1.000, 1.000, 1.000, 1.000, 1.000, 1.000, 1.000, 1.000, 1.000, 1.000, 1.000, 1.000, 1.000, 1.000, 0.990, 0.894, 0.889, 0.889, 0.824, 0.889, 0.800, 0.000, 0.960, 0.816, 0.857, 0.800, 0.800, 0.800, 0.667, 0.000, 1.000, 1.000, 1.000, 1.000, 1.000, 1.000, 1.000, 1.000, 0.000, 0.000, 0.000, 0.000, 0.000, 0.000, 0.000, 0.000}   -   classificato come:        MATCH   score: 0,999865


[model.Record]:{PK: '804', CODICE_FISCALE: '______7232______', NOME: 'elga', COGNOME: 'riccio', SESSO: 'm', STATO_NASCITA: 'italia', DATA_NASCITA: '19490109', COMUNE_NASCITA: 'san giorgio a cremano', PROVINCIA_NASCITA: 'na', INDIRIZZO: 'via ferri 66', CAP: '897', PROVINCIA: 'na', TELEFONO: '494942111'}
[model.Record]:{PK: '804', CODICE_FISCALE: '______7232______', NOME: 'elga', COGNOME: 'riccio', SESSO: 'm', STATO_NASCITA: 'italia', DATA_NASCITA: '19520109', COMUNE_NASCITA: 'san giorgio a cremano', PROVINCIA_NASCITA: 'na', INDIRIZZO: 'via ferri', CAP: '8927', PROVINCIA: 'na', TELEFONO: ''}
[utils.math.Vector]:{1.000, 1.000, 1.000, 1.000, 1.000, 1.000, 1.000, 1.000, 1.000, 1.000, 1.000, 1.000, 1.000, 1.000, 1.000, 1.000, 1.000, 1.000, 1.000, 1.000, 1.000, 1.000, 1.000, 1.000, 1.000, 1.000, 1.000, 1.000, 1.000, 1.000, 1.000, 1.000, 0.867, 0.333, 0.571, 0.333, 0.750, 0.333, 0.200, 0.000, 1.000, 1.000, 1.000, 1.000, 1.000, 1.000, 1.000, 1.000, 1.000, 1.000, 1.000, 1.000, 1.000, 1.000, 1.000, 1.000, 0.979, 0.837, 0.842, 0.824, 0.750, 0.824, 0.700, 0.000, 0.933, 0.000, 0.400, 0.000, 0.750, 0.000, 0.000, 0.000, 1.000, 1.000, 1.000, 1.000, 1.000, 1.000, 1.000, 1.000, 0.000, 0.000, 0.000, 0.000, 0.000, 0.000, 0.000, 0.000}   -   classificato come:        MATCH   score: 0,926852


[model.Record]:{PK: '805', CODICE_FISCALE: '______7233______', NOME: 'artemide', COGNOME: 'brunelli', SESSO: 'm', STATO_NASCITA: 'italia', DATA_NASCITA: '19490603', COMUNE_NASCITA: 'pozzuoli', PROVINCIA_NASCITA: 'nai', INDIRIZZO: 'piazza bellini 23', CAP: '3910', PROVINCIA: 'na', TELEFONO: '390131015157'}
[model.Record]:{PK: '805', CODICE_FISCALE: '______7233______', NOME: 'artemide', COGNOME: '', SESSO: 'm', STATO_NASCITA: 'italia', DATA_NASCITA: '19490603', COMUNE_NASCITA: 'pozzuoli', PROVINCIA_NASCITA: 'na', INDIRIZZO: 'piazza bellini', CAP: '3910', PROVINCIA: 'na', TELEFONO: ''}
[utils.math.Vector]:{1.000, 1.000, 1.000, 1.000, 1.000, 1.000, 1.000, 1.000, 0.000, 0.000, 0.000, 0.000, 0.000, 0.000, 0.000, 0.000, 1.000, 1.000, 1.000, 1.000, 1.000, 1.000, 1.000, 1.000, 1.000, 1.000, 1.000, 1.000, 1.000, 1.000, 1.000, 1.000, 1.000, 1.000, 1.000, 1.000, 1.000, 1.000, 1.000, 1.000, 1.000, 1.000, 1.000, 1.000, 1.000, 1.000, 1.000, 1.000, 0.911, 0.000, 0.667, 0.000, 0.667, 0.000, 0.000, 0.000, 0.990, 0.894, 0.897, 0.889, 0.824, 0.889, 0.800, 0.000, 1.000, 1.000, 1.000, 1.000, 1.000, 1.000, 1.000, 1.000, 1.000, 1.000, 1.000, 1.000, 1.000, 1.000, 1.000, 1.000, 0.000, 0.000, 0.000, 0.000, 0.000, 0.000, 0.000, 0.000}   -   classificato come:        MATCH   score: 0,990376


[model.Record]:{PK: '806', CODICE_FISCALE: '______7234______', NOME: 'edvige', COGNOME: 'pellegrini', SESSO: 'f', STATO_NASCITA: 'italia', DATA_NASCITA: '19370619', COMUNE_NASCITA: 'mondragonqe', PROVINCIA_NASCITA: 'ce', INDIRIZZO: 'viale dangelo 55', CAP: '22803', PROVINCIA: 'ce', TELEFONO: '3943801900234'}
[model.Record]:{PK: '806', CODICE_FISCALE: '______7234______', NOME: 'edvige', COGNOME: 'pellegrini', SESSO: 'm', STATO_NASCITA: 'italia', DATA_NASCITA: '19370619', COMUNE_NASCITA: 'mondrbagone', PROVINCIA_NASCITA: 'ce', INDIRIZZO: '', CAP: '', PROVINCIA: 'ce', TELEFONO: ''}
[utils.math.Vector]:{1.000, 1.000, 1.000, 1.000, 1.000, 1.000, 1.000, 1.000, 1.000, 1.000, 1.000, 1.000, 1.000, 1.000, 1.000, 1.000, 0.000, 0.000, 0.000, 0.000, 0.000, 0.000, 0.000, 0.000, 1.000, 1.000, 1.000, 1.000, 1.000, 1.000, 1.000, 1.000, 1.000, 1.000, 1.000, 1.000, 1.000, 1.000, 1.000, 1.000, 0.967, 0.556, 0.667, 0.556, 0.818, 0.556, 0.385, 0.000, 1.000, 1.000, 1.000, 1.000, 1.000, 1.000, 1.000, 1.000, 0.000, 0.000, 0.000, 0.000, 0.000, 0.000, 0.000, 0.000, 0.000, 0.000, 0.000, 0.000, 0.000, 0.000, 0.000, 0.000, 1.000, 1.000, 1.000, 1.000, 1.000, 1.000, 1.000, 1.000, 0.000, 0.000, 0.000, 0.000, 0.000, 0.000, 0.000, 0.000}   -   classificato come:        MATCH   score: 0,992488


[model.Record]:{PK: '807', CODICE_FISCALE: '______7235______', NOME: 'albino', COGNOME: 'leone', SESSO: 'm', STATO_NASCITA: 'italia', DATA_NASCITA: '19770112', COMUNE_NASCITA: 'guardia sanframondi', PROVINCIA_NASCITA: 'bn', INDIRIZZO: 'incrocio patrizio 19', CAP: '83214', PROVINCIA: 'bn', TELEFONO: '3908728643647'}
[model.Record]:{PK: '807', CODICE_FISCALE: '______7235______', NOME: 'albino', COGNOME: 'leone', SESSO: 'm', STATO_NASCITA: 'italia', DATA_NASCITA: '19770112', COMUNE_NASCITA: 'guardia sanframondi', PROVINCIA_NASCITA: 'bn', INDIRIZZO: '', CAP: '', PROVINCIA: 'bn', TELEFONO: '39872864364'}
[utils.math.Vector]:{1.000, 1.000, 1.000, 1.000, 1.000, 1.000, 1.000, 1.000, 1.000, 1.000, 1.000, 1.000, 1.000, 1.000, 1.000, 1.000, 1.000, 1.000, 1.000, 1.000, 1.000, 1.000, 1.000, 1.000, 1.000, 1.000, 1.000, 1.000, 1.000, 1.000, 1.000, 1.000, 1.000, 1.000, 1.000, 1.000, 1.000, 1.000, 1.000, 1.000, 1.000, 1.000, 1.000, 1.000, 1.000, 1.000, 1.000, 1.000, 1.000, 1.000, 1.000, 1.000, 1.000, 1.000, 1.000, 1.000, 0.000, 0.000, 0.000, 0.000, 0.000, 0.000, 0.000, 0.000, 0.000, 0.000, 0.000, 0.000, 0.000, 0.000, 0.000, 0.000, 1.000, 1.000, 1.000, 1.000, 1.000, 1.000, 1.000, 1.000, 0.957, 0.704, 0.800, 0.700, 0.846, 0.700, 0.538, 0.000}   -   classificato come:        MATCH   score: 0,996720


[model.Record]:{PK: '808', CODICE_FISCALE: '______7236______', NOME: 'damiana', COGNOME: 'antonini', SESSO: 'f', STATO_NASCITA: 'italia', DATA_NASCITA: '19490307', COMUNE_NASCITA: 'ragello', PROVINCIA_NASCITA: 'sa', INDIRIZZO: 'via costantini 1', CAP: '89625', PROVINCIA: 'sa', TELEFONO: '3908195915237'}
[model.Record]:{PK: '808', CODICE_FISCALE: '______7236______', NOME: 'damiana', COGNOME: 'antonini', SESSO: 'f', STATO_NASCITA: 'italia', DATA_NASCITA: '19490307', COMUNE_NASCITA: 'ravello', PROVINCIA_NASCITA: 'sa', INDIRIZZO: '', CAP: '', PROVINCIA: 'sa', TELEFONO: ''}
[utils.math.Vector]:{1.000, 1.000, 1.000, 1.000, 1.000, 1.000, 1.000, 1.000, 1.000, 1.000, 1.000, 1.000, 1.000, 1.000, 1.000, 1.000, 1.000, 1.000, 1.000, 1.000, 1.000, 1.000, 1.000, 1.000, 1.000, 1.000, 1.000, 1.000, 1.000, 1.000, 1.000, 1.000, 1.000, 1.000, 1.000, 1.000, 1.000, 1.000, 1.000, 1.000, 0.924, 0.400, 0.667, 0.400, 0.857, 0.400, 0.250, 0.000, 1.000, 1.000, 1.000, 1.000, 1.000, 1.000, 1.000, 1.000, 0.000, 0.000, 0.000, 0.000, 0.000, 0.000, 0.000, 0.000, 0.000, 0.000, 0.000, 0.000, 0.000, 0.000, 0.000, 0.000, 1.000, 1.000, 1.000, 1.000, 1.000, 1.000, 1.000, 1.000, 0.000, 0.000, 0.000, 0.000, 0.000, 0.000, 0.000, 0.000}   -   classificato come:        MATCH   score: 0,997745


[model.Record]:{PK: '809', CODICE_FISCALE: '______7237______', NOME: 'audenico', COGNOME: 'conti', SESSO: 'm', STATO_NASCITA: 'italia', DATA_NASCITA: '19721218', COMUNE_NASCITA: 'san nicola la strada', PROVINCIA_NASCITA: 'ce', INDIRIZZO: 'piazza antimo 53', CAP: '63013', PROVINCIA: 'ce', TELEFONO: '3995767928940'}
[model.Record]:{PK: '809', CODICE_FISCALE: '______7237______', NOME: 'audenico', COGNOME: 'conti', SESSO: 'm', STATO_NASCITA: 'italia', DATA_NASCITA: '19721218', COMUNE_NASCITA: 'san nicola la', PROVINCIA_NASCITA: 'ce', INDIRIZZO: '', CAP: '', PROVINCIA: 'ce', TELEFONO: '399576792894'}
[utils.math.Vector]:{1.000, 1.000, 1.000, 1.000, 1.000, 1.000, 1.000, 1.000, 1.000, 1.000, 1.000, 1.000, 1.000, 1.000, 1.000, 1.000, 1.000, 1.000, 1.000, 1.000, 1.000, 1.000, 1.000, 1.000, 1.000, 1.000, 1.000, 1.000, 1.000, 1.000, 1.000, 1.000, 1.000, 1.000, 1.000, 1.000, 1.000, 1.000, 1.000, 1.000, 0.959, 0.809, 0.786, 0.786, 0.650, 0.786, 0.647, 0.000, 1.000, 1.000, 1.000, 1.000, 1.000, 1.000, 1.000, 1.000, 0.000, 0.000, 0.000, 0.000, 0.000, 0.000, 0.000, 0.000, 0.000, 0.000, 0.000, 0.000, 0.000, 0.000, 0.000, 0.000, 1.000, 1.000, 1.000, 1.000, 1.000, 1.000, 1.000, 1.000, 0.998, 0.953, 0.957, 0.952, 0.923, 0.952, 0.909, 0.000}   -   classificato come:        MATCH   score: 0,997885


[model.Record]:{PK: '812', CODICE_FISCALE: '______7241______', NOME: 'fiuliano', COGNOME: 'moretti', SESSO: 'm', STATO_NASCITA: 'italia', DATA_NASCITA: '19930529', COMUNE_NASCITA: 'aceno', PROVINCIA_NASCITA: 'sa', INDIRIZZO: 'vicolo jack 50', CAP: '44618', PROVINCIA: 'sa', TELEFONO: '39358475573'}
[model.Record]:{PK: '812', CODICE_FISCALE: '______7241______', NOME: 'giuliano', COGNOME: 'moretti', SESSO: 'f', STATO_NASCITA: 'italih', DATA_NASCITA: '19930529', COMUNE_NASCITA: 'acerno', PROVINCIA_NASCITA: 'sa', INDIRIZZO: '', CAP: '', PROVINCIA: 'sa', TELEFONO: ''}
[utils.math.Vector]:{0.917, 0.833, 0.857, 0.833, 0.875, 0.833, 0.714, 0.000, 1.000, 1.000, 1.000, 1.000, 1.000, 1.000, 1.000, 1.000, 0.000, 0.000, 0.000, 0.000, 0.000, 0.000, 0.000, 0.000, 0.944, 0.750, 0.800, 0.750, 0.833, 0.750, 0.600, 0.000, 1.000, 1.000, 1.000, 1.000, 1.000, 1.000, 1.000, 1.000, 0.961, 0.289, 0.667, 0.286, 0.833, 0.286, 0.167, 0.000, 1.000, 1.000, 1.000, 1.000, 1.000, 1.000, 1.000, 1.000, 0.000, 0.000, 0.000, 0.000, 0.000, 0.000, 0.000, 0.000, 0.000, 0.000, 0.000, 0.000, 0.000, 0.000, 0.000, 0.000, 1.000, 1.000, 1.000, 1.000, 1.000, 1.000, 1.000, 1.000, 0.000, 0.000, 0.000, 0.000, 0.000, 0.000, 0.000, 0.000}   -   classificato come:        MATCH   score: 0,991308


[model.Record]:{PK: '813', CODICE_FISCALE: '______7243______', NOME: 'anselmo', COGNOME: 'mazza', SESSO: 'f', STATO_NASCITA: 'italia', DATA_NASCITA: '19490105', COMUNE_NASCITA: 'montesarchio', PROVINCIA_NASCITA: 'bn', INDIRIZZO: 'canale ricci 2', CAP: '44207', PROVINCIA: 'bn', TELEFONO: '398933677400'}
[model.Record]:{PK: '813', CODICE_FISCALE: '______7243______', NOME: 'anselmo', COGNOME: 'mazza', SESSO: 'f', STATO_NASCITA: 'italia', DATA_NASCITA: '19540204', COMUNE_NASCITA: 'montesarchio', PROVINCIA_NASCITA: 'bn', INDIRIZZO: 'canale ricci', CAP: '44207', PROVINCIA: 'bn', TELEFONO: ''}
[utils.math.Vector]:{1.000, 1.000, 1.000, 1.000, 1.000, 1.000, 1.000, 1.000, 1.000, 1.000, 1.000, 1.000, 1.000, 1.000, 1.000, 1.000, 1.000, 1.000, 1.000, 1.000, 1.000, 1.000, 1.000, 1.000, 1.000, 1.000, 1.000, 1.000, 1.000, 1.000, 1.000, 1.000, 0.800, 0.000, 0.143, 0.000, 0.500, 0.000, 0.000, 0.000, 1.000, 1.000, 1.000, 1.000, 1.000, 1.000, 1.000, 1.000, 1.000, 1.000, 1.000, 1.000, 1.000, 1.000, 1.000, 1.000, 0.993, 0.913, 0.917, 0.909, 0.857, 0.909, 0.833, 0.000, 1.000, 1.000, 1.000, 1.000, 1.000, 1.000, 1.000, 1.000, 1.000, 1.000, 1.000, 1.000, 1.000, 1.000, 1.000, 1.000, 0.000, 0.000, 0.000, 0.000, 0.000, 0.000, 0.000, 0.000}   -   classificato come:        MATCH   score: 0,986952


[model.Record]:{PK: '814', CODICE_FISCALE: '______7244______', NOME: 'thea', COGNOME: 'benvenuti', SESSO: 'm', STATO_NASCITA: '', DATA_NASCITA: '19161110', COMUNE_NASCITA: 'pompei', PROVINCIA_NASCITA: 'na', INDIRIZZO: 'incrocio montanari 53', CAP: '76564', PROVINCIA: 'na', TELEFONO: '394221231121'}
[model.Record]:{PK: '814', CODICE_FISCALE: '______7244______', NOME: 'benvenuti', COGNOME: '', SESSO: 'm', STATO_NASCITA: 'italia', DATA_NASCITA: '19161110', COMUNE_NASCITA: 'pompei', PROVINCIA_NASCITA: 'na', INDIRIZZO: 'incrocio montanari', CAP: '76564', PROVINCIA: 'na', TELEFONO: '394221231121'}
[utils.math.Vector]:{0.454, 0.000, 0.000, 0.000, 0.111, 0.000, 0.000, 0.000, 0.000, 0.000, 0.000, 0.000, 0.000, 0.000, 0.000, 0.000, 1.000, 1.000, 1.000, 1.000, 1.000, 1.000, 1.000, 1.000, 0.000, 0.000, 0.000, 0.000, 0.000, 0.000, 0.000, 0.000, 1.000, 1.000, 1.000, 1.000, 1.000, 1.000, 1.000, 1.000, 1.000, 1.000, 1.000, 1.000, 1.000, 1.000, 1.000, 1.000, 1.000, 1.000, 1.000, 1.000, 1.000, 1.000, 1.000, 1.000, 0.993, 0.918, 0.919, 0.914, 0.857, 0.914, 0.842, 0.000, 1.000, 1.000, 1.000, 1.000, 1.000, 1.000, 1.000, 1.000, 1.000, 1.000, 1.000, 1.000, 1.000, 1.000, 1.000, 1.000, 1.000, 1.000, 1.000, 1.000, 1.000, 1.000, 1.000, 1.000}   -   classificato come:        MATCH   score: 0,978104


[model.Record]:{PK: '815', CODICE_FISCALE: '______7245______', NOME: 'artes', COGNOME: 'gatto', SESSO: 'f', STATO_NASCITA: 'italia', DATA_NASCITA: '19310312', COMUNE_NASCITA: 'sessa aurunca', PROVINCIA_NASCITA: 'ce', INDIRIZZO: 'contrada quarto 83', CAP: '1739', PROVINCIA: 'ce', TELEFONO: '5283773569'}
[model.Record]:{PK: '815', CODICE_FISCALE: '______7245______', NOME: 'artes', COGNOME: 'gabto', SESSO: 'm', STATO_NASCITA: 'italia', DATA_NASCITA: '19310312', COMUNE_NASCITA: 'sessa aurunca', PROVINCIA_NASCITA: 'ce', INDIRIZZO: 'contraad quarto', CAP: '1739', PROVINCIA: 'ce', TELEFONO: ''}
[utils.math.Vector]:{1.000, 1.000, 1.000, 1.000, 1.000, 1.000, 1.000, 1.000, 0.893, 0.000, 0.500, 0.000, 0.800, 0.000, 0.000, 0.000, 0.000, 0.000, 0.000, 0.000, 0.000, 0.000, 0.000, 0.000, 1.000, 1.000, 1.000, 1.000, 1.000, 1.000, 1.000, 1.000, 1.000, 1.000, 1.000, 1.000, 1.000, 1.000, 1.000, 1.000, 1.000, 1.000, 1.000, 1.000, 1.000, 1.000, 1.000, 1.000, 1.000, 1.000, 1.000, 1.000, 1.000, 1.000, 1.000, 1.000, 0.948, 0.624, 0.774, 0.621, 0.722, 0.621, 0.450, 0.000, 1.000, 1.000, 1.000, 1.000, 1.000, 1.000, 1.000, 1.000, 1.000, 1.000, 1.000, 1.000, 1.000, 1.000, 1.000, 1.000, 0.000, 0.000, 0.000, 0.000, 0.000, 0.000, 0.000, 0.000}   -   classificato come:        MATCH   score: 0,951960


[model.Record]:{PK: '816', CODICE_FISCALE: '______7246______', NOME: 'valdo', COGNOME: 'romeo', SESSO: 'm', STATO_NASCITA: 'italia', DATA_NASCITA: '19790908', COMUNE_NASCITA: 'aversa', PROVINCIA_NASCITA: 'ce', INDIRIZZO: 'rotonda ferri 81', CAP: '1245', PROVINCIA: 'ce', TELEFONO: '3952376682225'}
[model.Record]:{PK: '816', CODICE_FISCALE: '______7246______', NOME: 'valdo', COGNOME: 'romeo', SESSO: 'm', STATO_NASCITA: 'italia', DATA_NASCITA: '19800908', COMUNE_NASCITA: 'aversa', PROVINCIA_NASCITA: 'ce', INDIRIZZO: 'rotonda feri', CAP: '1245', PROVINCIA: 'ce', TELEFONO: ''}
[utils.math.Vector]:{1.000, 1.000, 1.000, 1.000, 1.000, 1.000, 1.000, 1.000, 1.000, 1.000, 1.000, 1.000, 1.000, 1.000, 1.000, 1.000, 1.000, 1.000, 1.000, 1.000, 1.000, 1.000, 1.000, 1.000, 1.000, 1.000, 1.000, 1.000, 1.000, 1.000, 1.000, 1.000, 0.822, 0.333, 0.615, 0.333, 0.750, 0.333, 0.200, 0.000, 1.000, 1.000, 1.000, 1.000, 1.000, 1.000, 1.000, 1.000, 1.000, 1.000, 1.000, 1.000, 1.000, 1.000, 1.000, 1.000, 0.974, 0.761, 0.846, 0.750, 0.750, 0.750, 0.600, 0.000, 1.000, 1.000, 1.000, 1.000, 1.000, 1.000, 1.000, 1.000, 1.000, 1.000, 1.000, 1.000, 1.000, 1.000, 1.000, 1.000, 0.000, 0.000, 0.000, 0.000, 0.000, 0.000, 0.000, 0.000}   -   classificato come:        MATCH   score: 0,995454


[model.Record]:{PK: '817', CODICE_FISCALE: '______7247______', NOME: '', COGNOME: 'stella', SESSO: 'f', STATO_NASCITA: 'canada', DATA_NASCITA: '0123', COMUNE_NASCITA: 'lake theresa', PROVINCIA_NASCITA: 'lake theresa', INDIRIZZO: 'kimberly union 50', CAP: '50934', PROVINCIA: 'lake theresa', TELEFONO: '6326407773'}
[model.Record]:{PK: '817', CODICE_FISCALE: '______7247______', NOME: 'valerie', COGNOME: 'stella', SESSO: 'f', STATO_NASCITA: 'canada', DATA_NASCITA: '19990123', COMUNE_NASCITA: '', PROVINCIA_NASCITA: 'lake theresa', INDIRIZZO: '', CAP: '', PROVINCIA: '', TELEFONO: '6326407773'}
[utils.math.Vector]:{0.000, 0.000, 0.000, 0.000, 0.000, 0.000, 0.000, 0.000, 1.000, 1.000, 1.000, 1.000, 1.000, 1.000, 1.000, 1.000, 1.000, 1.000, 1.000, 1.000, 1.000, 1.000, 1.000, 1.000, 1.000, 1.000, 1.000, 1.000, 1.000, 1.000, 1.000, 1.000, 0.458, 0.577, 0.667, 0.500, 0.500, 0.500, 0.333, 0.000, 0.000, 0.000, 0.000, 0.000, 0.000, 0.000, 0.000, 0.000, 1.000, 1.000, 1.000, 1.000, 1.000, 1.000, 1.000, 1.000, 0.000, 0.000, 0.000, 0.000, 0.000, 0.000, 0.000, 0.000, 0.000, 0.000, 0.000, 0.000, 0.000, 0.000, 0.000, 0.000, 0.000, 0.000, 0.000, 0.000, 0.000, 0.000, 0.000, 0.000, 1.000, 1.000, 1.000, 1.000, 1.000, 1.000, 1.000, 1.000}   -   classificato come:        MATCH   score: 0,954387


[model.Record]:{PK: '818', CODICE_FISCALE: '______7248______', NOME: 'stina', COGNOME: 'ventura', SESSO: 'm', STATO_NASCITA: 'danimarca', DATA_NASCITA: '19640211', COMUNE_NASCITA: 'frandsenbury', PROVINCIA_NASCITA: 'frandsenbury', INDIRIZZO: 'passage84', CAP: '47582', PROVINCIA: 'frandsenbury', TELEFONO: '1102785306'}
[model.Record]:{PK: '818', CODICE_FISCALE: '______7248______', NOME: 'ventura', COGNOME: 'stina', SESSO: 'f', STATO_NASCITA: '', DATA_NASCITA: '19640211', COMUNE_NASCITA: 'frandsenbury', PROVINCIA_NASCITA: 'frandsenbury', INDIRIZZO: 'cathrine puassage', CAP: '', PROVINCIA: 'frandsenbury', TELEFONO: '1102785306'}
[utils.math.Vector]:{0.565, 0.000, 0.000, 0.000, 0.286, 0.000, 0.000, 0.000, 0.565, 0.000, 0.000, 0.000, 0.286, 0.000, 0.000, 0.000, 0.000, 0.000, 0.000, 0.000, 0.000, 0.000, 0.000, 0.000, 0.000, 0.000, 0.000, 0.000, 0.000, 0.000, 0.000, 0.000, 1.000, 1.000, 1.000, 1.000, 1.000, 1.000, 1.000, 1.000, 1.000, 1.000, 1.000, 1.000, 1.000, 1.000, 1.000, 1.000, 1.000, 1.000, 1.000, 1.000, 1.000, 1.000, 1.000, 1.000, 0.392, 0.390, 0.417, 0.364, 0.294, 0.364, 0.222, 0.000, 0.000, 0.000, 0.000, 0.000, 0.000, 0.000, 0.000, 0.000, 1.000, 1.000, 1.000, 1.000, 1.000, 1.000, 1.000, 1.000, 1.000, 1.000, 1.000, 1.000, 1.000, 1.000, 1.000, 1.000}   -   classificato come:        MATCH   score: 0,703501


[model.Record]:{PK: '819', CODICE_FISCALE: '______7250______', NOME: 'emilia', COGNOME: 'martini', SESSO: 'm', STATO_NASCITA: 'italia', DATA_NASCITA: '19580318', COMUNE_NASCITA: 'roma', PROVINCIA_NASCITA: 'rm', INDIRIZZO: 'marini51', CAP: '4644', PROVINCIA: 'rm', TELEFONO: '394845730693'}
[model.Record]:{PK: '819', CODICE_FISCALE: '______7250______', NOME: 'emiliaw', COGNOME: 'martini', SESSO: 'm', STATO_NASCITA: 'italia', DATA_NASCITA: '19580319', COMUNE_NASCITA: 'roma', PROVINCIA_NASCITA: 'rm', INDIRIZZO: '', CAP: '', PROVINCIA: 'rm', TELEFONO: ''}
[utils.math.Vector]:{0.981, 0.894, 0.909, 0.889, 0.857, 0.889, 0.800, 0.000, 1.000, 1.000, 1.000, 1.000, 1.000, 1.000, 1.000, 1.000, 1.000, 1.000, 1.000, 1.000, 1.000, 1.000, 1.000, 1.000, 1.000, 1.000, 1.000, 1.000, 1.000, 1.000, 1.000, 1.000, 0.975, 0.833, 0.923, 0.833, 0.875, 0.833, 0.714, 0.000, 1.000, 1.000, 1.000, 1.000, 1.000, 1.000, 1.000, 1.000, 1.000, 1.000, 1.000, 1.000, 1.000, 1.000, 1.000, 1.000, 0.000, 0.000, 0.000, 0.000, 0.000, 0.000, 0.000, 0.000, 0.000, 0.000, 0.000, 0.000, 0.000, 0.000, 0.000, 0.000, 1.000, 1.000, 1.000, 1.000, 1.000, 1.000, 1.000, 1.000, 0.000, 0.000, 0.000, 0.000, 0.000, 0.000, 0.000, 0.000}   -   classificato come:        MATCH   score: 0,999859


[model.Record]:{PK: '820', CODICE_FISCALE: '______7251______', NOME: 'gabriele', COGNOME: 'bertini', SESSO: 'm', STATO_NASCITA: 'italia', DATA_NASCITA: '19670117', COMUNE_NASCITA: 'aversa', PROVINCIA_NASCITA: 'ce', INDIRIZZO: 'incrocio sesto 37', CAP: '', PROVINCIA: 'ce', TELEFONO: '3961617400473'}
[model.Record]:{PK: '820', CODICE_FISCALE: '______7251______', NOME: 'gabriele', COGNOME: 'betini', SESSO: 'm', STATO_NASCITA: 'italia', DATA_NASCITA: '19670117', COMUNE_NASCITA: 'aversa', PROVINCIA_NASCITA: 'ce', INDIRIZZO: 'incrocio sesto', CAP: '83413', PROVINCIA: 'ce', TELEFONO: ''}
[utils.math.Vector]:{1.000, 1.000, 1.000, 1.000, 1.000, 1.000, 1.000, 1.000, 0.962, 0.447, 0.727, 0.444, 0.857, 0.444, 0.286, 0.000, 1.000, 1.000, 1.000, 1.000, 1.000, 1.000, 1.000, 1.000, 1.000, 1.000, 1.000, 1.000, 1.000, 1.000, 1.000, 1.000, 1.000, 1.000, 1.000, 1.000, 1.000, 1.000, 1.000, 1.000, 1.000, 1.000, 1.000, 1.000, 1.000, 1.000, 1.000, 1.000, 1.000, 1.000, 1.000, 1.000, 1.000, 1.000, 1.000, 1.000, 0.990, 0.894, 0.929, 0.889, 0.824, 0.889, 0.800, 0.000, 0.000, 0.000, 0.000, 0.000, 0.000, 0.000, 0.000, 0.000, 1.000, 1.000, 1.000, 1.000, 1.000, 1.000, 1.000, 1.000, 0.000, 0.000, 0.000, 0.000, 0.000, 0.000, 0.000, 0.000}   -   classificato come:        MATCH   score: 0,993456


[model.Record]:{PK: '821', CODICE_FISCALE: '______7252______', NOME: 'lamberto', COGNOME: 'trevisan', SESSO: 'm', STATO_NASCITA: 'italia', DATA_NASCITA: '19370808', COMUNE_NASCITA: '', PROVINCIA_NASCITA: 'na', INDIRIZZO: 'vicoloperiberto24', CAP: '45406', PROVINCIA: 'na', TELEFONO: '3998253084286'}
[model.Record]:{PK: '821', CODICE_FISCALE: '______7252______', NOME: 'lamberto', COGNOME: 'trevisan', SESSO: 'm', STATO_NASCITA: 'italia', DATA_NASCITA: '19370608', COMUNE_NASCITA: 'caivano', PROVINCIA_NASCITA: 'na', INDIRIZZO: '', CAP: '', PROVINCIA: 'na', TELEFONO: ''}
[utils.math.Vector]:{1.000, 1.000, 1.000, 1.000, 1.000, 1.000, 1.000, 1.000, 1.000, 1.000, 1.000, 1.000, 1.000, 1.000, 1.000, 1.000, 1.000, 1.000, 1.000, 1.000, 1.000, 1.000, 1.000, 1.000, 1.000, 1.000, 1.000, 1.000, 1.000, 1.000, 1.000, 1.000, 0.935, 0.500, 0.769, 0.500, 0.875, 0.500, 0.333, 0.000, 0.000, 0.000, 0.000, 0.000, 0.000, 0.000, 0.000, 0.000, 1.000, 1.000, 1.000, 1.000, 1.000, 1.000, 1.000, 1.000, 0.000, 0.000, 0.000, 0.000, 0.000, 0.000, 0.000, 0.000, 0.000, 0.000, 0.000, 0.000, 0.000, 0.000, 0.000, 0.000, 1.000, 1.000, 1.000, 1.000, 1.000, 1.000, 1.000, 1.000, 0.000, 0.000, 0.000, 0.000, 0.000, 0.000, 0.000, 0.000}   -   classificato come:        MATCH   score: 0,987114


[model.Record]:{PK: '822', CODICE_FISCALE: '______7253______', NOME: 'mieetta', COGNOME: 'longo', SESSO: 'm', STATO_NASCITA: 'italia', DATA_NASCITA: '19560523', COMUNE_NASCITA: 'maiori', PROVINCIA_NASCITA: 'sa', INDIRIZZO: 'rotonda bruno 59', CAP: '19725', PROVINCIA: 'sa', TELEFONO: '39688980691941'}
[model.Record]:{PK: '822', CODICE_FISCALE: '______7253______', NOME: 'longo', COGNOME: 'mietta', SESSO: 'm', STATO_NASCITA: 'italia', DATA_NASCITA: '19560523', COMUNE_NASCITA: 'maiori', PROVINCIA_NASCITA: 'sa', INDIRIZZO: 'rotonda bruno', CAP: '19725', PROVINCIA: 'sa', TELEFONO: ''}
[utils.math.Vector]:{0.000, 0.000, 0.000, 0.000, 0.000, 0.000, 0.000, 0.000, 0.000, 0.000, 0.000, 0.000, 0.000, 0.000, 0.000, 0.000, 1.000, 1.000, 1.000, 1.000, 1.000, 1.000, 1.000, 1.000, 1.000, 1.000, 1.000, 1.000, 1.000, 1.000, 1.000, 1.000, 1.000, 1.000, 1.000, 1.000, 1.000, 1.000, 1.000, 1.000, 1.000, 1.000, 1.000, 1.000, 1.000, 1.000, 1.000, 1.000, 1.000, 1.000, 1.000, 1.000, 1.000, 1.000, 1.000, 1.000, 0.988, 0.886, 0.889, 0.880, 0.813, 0.880, 0.786, 0.000, 1.000, 1.000, 1.000, 1.000, 1.000, 1.000, 1.000, 1.000, 1.000, 1.000, 1.000, 1.000, 1.000, 1.000, 1.000, 1.000, 0.000, 0.000, 0.000, 0.000, 0.000, 0.000, 0.000, 0.000}   -   classificato come:        MATCH   score: 0,992238


[model.Record]:{PK: '823', CODICE_FISCALE: '______7254______', NOME: 'fabiano', COGNOME: 'guerra', SESSO: 'f', STATO_NASCITA: 'italia', DATA_NASCITA: '19411111', COMUNE_NASCITA: 'giugliano in cqampania', PROVINCIA_NASCITA: 'na', INDIRIZZO: 'piazza armando 33', CAP: '65647', PROVINCIA: 'na', TELEFONO: '3977423024858'}
[model.Record]:{PK: '823', CODICE_FISCALE: '______7254______', NOME: 'faaibno', COGNOME: 'guerra', SESSO: 'm', STATO_NASCITA: 'italia', DATA_NASCITA: '19411115', COMUNE_NASCITA: 'giugliano in campania', PROVINCIA_NASCITA: 'na', INDIRIZZO: 'piazza armando', CAP: '6547', PROVINCIA: 'na', TELEFONO: ''}
[utils.math.Vector]:{0.962, 0.000, 0.333, 0.000, 0.714, 0.000, 0.000, 0.000, 1.000, 1.000, 1.000, 1.000, 1.000, 1.000, 1.000, 1.000, 0.000, 0.000, 0.000, 0.000, 0.000, 0.000, 0.000, 0.000, 1.000, 1.000, 1.000, 1.000, 1.000, 1.000, 1.000, 1.000, 0.975, 0.919, 0.889, 0.889, 0.875, 0.889, 0.800, 0.000, 0.994, 0.872, 0.919, 0.872, 0.955, 0.872, 0.773, 0.000, 1.000, 1.000, 1.000, 1.000, 1.000, 1.000, 1.000, 1.000, 0.990, 0.894, 0.897, 0.889, 0.824, 0.889, 0.800, 0.000, 0.947, 0.000, 0.571, 0.000, 0.800, 0.000, 0.000, 0.000, 1.000, 1.000, 1.000, 1.000, 1.000, 1.000, 1.000, 1.000, 0.000, 0.000, 0.000, 0.000, 0.000, 0.000, 0.000, 0.000}   -   classificato come:        MATCH   score: 0,974884


[model.Record]:{PK: '824', CODICE_FISCALE: '______7255______', NOME: 'demian', COGNOME: 'palmisano', SESSO: 'f', STATO_NASCITA: 'italia', DATA_NASCITA: '19670502', COMUNE_NASCITA: 'stimgiliano', PROVINCIA_NASCITA: 'ri', INDIRIZZO: 'stretto pellegrini 22', CAP: '24083', PROVINCIA: 'ri', TELEFONO: '3904628325855'}
[model.Record]:{PK: '824', CODICE_FISCALE: '______7255______', NOME: 'demnai', COGNOME: 'palmisano', SESSO: 'f', STATO_NASCITA: 'italia', DATA_NASCITA: '19670502', COMUNE_NASCITA: 'stimigliano', PROVINCIA_NASCITA: '', INDIRIZZO: 'stretto pellegrini', CAP: '24083', PROVINCIA: 'ri', TELEFONO: '39462832585'}
[utils.math.Vector]:{0.961, 0.250, 0.400, 0.250, 0.667, 0.250, 0.143, 0.000, 1.000, 1.000, 1.000, 1.000, 1.000, 1.000, 1.000, 1.000, 1.000, 1.000, 1.000, 1.000, 1.000, 1.000, 1.000, 1.000, 1.000, 1.000, 1.000, 1.000, 1.000, 1.000, 1.000, 1.000, 1.000, 1.000, 1.000, 1.000, 1.000, 1.000, 1.000, 1.000, 0.981, 0.556, 0.700, 0.556, 0.818, 0.556, 0.385, 0.000, 0.000, 0.000, 0.000, 0.000, 0.000, 0.000, 0.000, 0.000, 0.993, 0.918, 0.919, 0.914, 0.857, 0.914, 0.842, 0.000, 1.000, 1.000, 1.000, 1.000, 1.000, 1.000, 1.000, 1.000, 1.000, 1.000, 1.000, 1.000, 1.000, 1.000, 1.000, 1.000, 0.957, 0.704, 0.818, 0.700, 0.846, 0.700, 0.538, 0.000}   -   classificato come:        MATCH   score: 0,951657


[model.Record]:{PK: '825', CODICE_FISCALE: '______7256______', NOME: 'lamberto', COGNOME: 'morello', SESSO: 'm', STATO_NASCITA: '', DATA_NASCITA: '19541128', COMUNE_NASCITA: 'napoli', PROVINCIA_NASCITA: 'na', INDIRIZZO: 'canale concetta 56', CAP: '78082', PROVINCIA: 'na', TELEFONO: '3956775017705'}
[model.Record]:{PK: '825', CODICE_FISCALE: '______7256______', NOME: 'lamberto', COGNOME: '', SESSO: 'm', STATO_NASCITA: 'italia', DATA_NASCITA: '19541128', COMUNE_NASCITA: 'napoli', PROVINCIA_NASCITA: 'na', INDIRIZZO: 'canale concetta', CAP: '78082', PROVINCIA: 'na', TELEFONO: ''}
[utils.math.Vector]:{1.000, 1.000, 1.000, 1.000, 1.000, 1.000, 1.000, 1.000, 0.000, 0.000, 0.000, 0.000, 0.000, 0.000, 0.000, 0.000, 1.000, 1.000, 1.000, 1.000, 1.000, 1.000, 1.000, 1.000, 0.000, 0.000, 0.000, 0.000, 0.000, 0.000, 0.000, 0.000, 1.000, 1.000, 1.000, 1.000, 1.000, 1.000, 1.000, 1.000, 1.000, 1.000, 1.000, 1.000, 1.000, 1.000, 1.000, 1.000, 1.000, 1.000, 1.000, 1.000, 1.000, 1.000, 1.000, 1.000, 0.991, 0.901, 0.903, 0.897, 0.833, 0.897, 0.813, 0.000, 1.000, 1.000, 1.000, 1.000, 1.000, 1.000, 1.000, 1.000, 1.000, 1.000, 1.000, 1.000, 1.000, 1.000, 1.000, 1.000, 0.000, 0.000, 0.000, 0.000, 0.000, 0.000, 0.000, 0.000}   -   classificato come:        MATCH   score: 0,997526


[model.Record]:{PK: '826', CODICE_FISCALE: '______7257______', NOME: 'alessio', COGNOME: 'di marco', SESSO: 'f', STATO_NASCITA: 'italia', DATA_NASCITA: '19730321', COMUNE_NASCITA: 'castellammare di stabia', PROVINCIA_NASCITA: 'na', INDIRIZZO: 'rotonda dylan 49', CAP: '85026', PROVINCIA: 'na', TELEFONO: '39639602569'}
[model.Record]:{PK: '826', CODICE_FISCALE: '______7257______', NOME: 'alessio', COGNOME: 'di marco', SESSO: 'f', STATO_NASCITA: 'italia', DATA_NASCITA: '19730321', COMUNE_NASCITA: 'castellammare di stabia', PROVINCIA_NASCITA: 'na', INDIRIZZO: 'rotonda dylan', CAP: '85026', PROVINCIA: 'na', TELEFONO: ''}
[utils.math.Vector]:{1.000, 1.000, 1.000, 1.000, 1.000, 1.000, 1.000, 1.000, 1.000, 1.000, 1.000, 1.000, 1.000, 1.000, 1.000, 1.000, 1.000, 1.000, 1.000, 1.000, 1.000, 1.000, 1.000, 1.000, 1.000, 1.000, 1.000, 1.000, 1.000, 1.000, 1.000, 1.000, 1.000, 1.000, 1.000, 1.000, 1.000, 1.000, 1.000, 1.000, 1.000, 1.000, 1.000, 1.000, 1.000, 1.000, 1.000, 1.000, 1.000, 1.000, 1.000, 1.000, 1.000, 1.000, 1.000, 1.000, 0.988, 0.886, 0.889, 0.880, 0.813, 0.880, 0.786, 0.000, 1.000, 1.000, 1.000, 1.000, 1.000, 1.000, 1.000, 1.000, 1.000, 1.000, 1.000, 1.000, 1.000, 1.000, 1.000, 1.000, 0.000, 0.000, 0.000, 0.000, 0.000, 0.000, 0.000, 0.000}   -   classificato come:        MATCH   score: 0,999357


[model.Record]:{PK: '827', CODICE_FISCALE: '______7258______', NOME: 'emaynuel', COGNOME: 'sacchetti', SESSO: 'm', STATO_NASCITA: 'italia', DATA_NASCITA: '19490226', COMUNE_NASCITA: 'cicciano', PROVINCIA_NASCITA: 'na', INDIRIZZO: 'stretto ethan 20', CAP: '93670', PROVINCIA: 'na', TELEFONO: '376313970735'}
[model.Record]:{PK: '827', CODICE_FISCALE: '______7258______', NOME: 'emanuel', COGNOME: 'sacchetti', SESSO: 'm', STATO_NASCITA: 'italia', DATA_NASCITA: '19490226', COMUNE_NASCITA: 'cicciano', PROVINCIA_NASCITA: '', INDIRIZZO: 'stretto ethan', CAP: '92367', PROVINCIA: 'na', TELEFONO: '397631397073'}
[utils.math.Vector]:{0.971, 0.548, 0.769, 0.545, 0.875, 0.545, 0.375, 0.000, 1.000, 1.000, 1.000, 1.000, 1.000, 1.000, 1.000, 1.000, 1.000, 1.000, 1.000, 1.000, 1.000, 1.000, 1.000, 1.000, 1.000, 1.000, 1.000, 1.000, 1.000, 1.000, 1.000, 1.000, 1.000, 1.000, 1.000, 1.000, 1.000, 1.000, 1.000, 1.000, 1.000, 1.000, 1.000, 1.000, 1.000, 1.000, 1.000, 1.000, 0.000, 0.000, 0.000, 0.000, 0.000, 0.000, 0.000, 0.000, 0.988, 0.886, 0.880, 0.880, 0.813, 0.880, 0.786, 0.000, 0.880, 0.333, 0.500, 0.333, 0.600, 0.333, 0.200, 0.000, 1.000, 1.000, 1.000, 1.000, 1.000, 1.000, 1.000, 1.000, 0.866, 0.822, 0.900, 0.842, 0.833, 0.842, 0.727, 0.000}   -   classificato come:        MATCH   score: 0,987419


[model.Record]:{PK: '828', CODICE_FISCALE: '______7259______', NOME: 'ariel', COGNOME: 'di pietro', SESSO: 'm', STATO_NASCITA: 'italia', DATA_NASCITA: '19591210', COMUNE_NASCITA: 'san bartoloseo in galdo', PROVINCIA_NASCITA: 'bn', INDIRIZZO: 'contrada ivano 31', CAP: '68435', PROVINCIA: 'bn', TELEFONO: '39877090207'}
[model.Record]:{PK: '828', CODICE_FISCALE: '______7259______', NOME: 'ariel', COGNOME: 'dipietro', SESSO: 'm', STATO_NASCITA: 'italia', DATA_NASCITA: '19591210', COMUNE_NASCITA: 'san bartolomeo in galdo', PROVINCIA_NASCITA: 'bn', INDIRIZZO: '', CAP: '', PROVINCIA: 'bn', TELEFONO: ''}
[utils.math.Vector]:{1.000, 1.000, 1.000, 1.000, 1.000, 1.000, 1.000, 1.000, 0.970, 0.617, 0.800, 0.615, 0.889, 0.615, 0.444, 0.000, 1.000, 1.000, 1.000, 1.000, 1.000, 1.000, 1.000, 1.000, 1.000, 1.000, 1.000, 1.000, 1.000, 1.000, 1.000, 1.000, 1.000, 1.000, 1.000, 1.000, 1.000, 1.000, 1.000, 1.000, 0.985, 0.857, 0.905, 0.857, 0.957, 0.857, 0.750, 0.000, 1.000, 1.000, 1.000, 1.000, 1.000, 1.000, 1.000, 1.000, 0.000, 0.000, 0.000, 0.000, 0.000, 0.000, 0.000, 0.000, 0.000, 0.000, 0.000, 0.000, 0.000, 0.000, 0.000, 0.000, 1.000, 1.000, 1.000, 1.000, 1.000, 1.000, 1.000, 1.000, 0.000, 0.000, 0.000, 0.000, 0.000, 0.000, 0.000, 0.000}   -   classificato come:        MATCH   score: 0,999025


[model.Record]:{PK: '829', CODICE_FISCALE: '______7260______', NOME: 'armando', COGNOME: 'carlucci', SESSO: 'm', STATO_NASCITA: 'italia', DATA_NASCITA: '19410828', COMUNE_NASCITA: 'san marzano sul sarno', PROVINCIA_NASCITA: '', INDIRIZZO: 'piazza guendalina 3', CAP: '20338', PROVINCIA: 'sa', TELEFONO: '3938133324117'}
[model.Record]:{PK: '829', CODICE_FISCALE: '______7260______', NOME: 'carlucci', COGNOME: 'armando', SESSO: 'm', STATO_NASCITA: 'italia', DATA_NASCITA: '19410828', COMUNE_NASCITA: 'san marzano sul sarno', PROVINCIA_NASCITA: 'sa', INDIRIZZO: 'piazza guendalina', CAP: '20338', PROVINCIA: 'sa', TELEFONO: ''}
[utils.math.Vector]:{0.512, 0.000, 0.154, 0.000, 0.250, 0.000, 0.000, 0.000, 0.512, 0.000, 0.154, 0.000, 0.250, 0.000, 0.000, 0.000, 1.000, 1.000, 1.000, 1.000, 1.000, 1.000, 1.000, 1.000, 1.000, 1.000, 1.000, 1.000, 1.000, 1.000, 1.000, 1.000, 1.000, 1.000, 1.000, 1.000, 1.000, 1.000, 1.000, 1.000, 1.000, 1.000, 1.000, 1.000, 1.000, 1.000, 1.000, 1.000, 0.000, 0.000, 0.000, 0.000, 0.000, 0.000, 0.000, 0.000, 0.996, 0.939, 0.970, 0.938, 0.895, 0.938, 0.882, 0.000, 1.000, 1.000, 1.000, 1.000, 1.000, 1.000, 1.000, 1.000, 1.000, 1.000, 1.000, 1.000, 1.000, 1.000, 1.000, 1.000, 0.000, 0.000, 0.000, 0.000, 0.000, 0.000, 0.000, 0.000}   -   classificato come:        MATCH   score: 0,967464


[model.Record]:{PK: '830', CODICE_FISCALE: '______7261______', NOME: 'jonnaes', COGNOME: 'magri', SESSO: 'f', STATO_NASCITA: 'italia', DATA_NASCITA: '19590923', COMUNE_NASCITA: 'caserta', PROVINCIA_NASCITA: 'ce', INDIRIZZO: 'vicolo ivnne 35', CAP: '78423', PROVINCIA: 'ce', TELEFONO: '391613261253'}
[model.Record]:{PK: '830', CODICE_FISCALE: '______7261______', NOME: 'joannes', COGNOME: 'magri', SESSO: 'f', STATO_NASCITA: 'italia', DATA_NASCITA: '19600923', COMUNE_NASCITA: 'caserta', PROVINCIA_NASCITA: 'ce', INDIRIZZO: '', CAP: '79423', PROVINCIA: 'ce', TELEFONO: '391613261153'}
[utils.math.Vector]:{0.962, 0.000, 0.500, 0.000, 0.714, 0.000, 0.000, 0.000, 1.000, 1.000, 1.000, 1.000, 1.000, 1.000, 1.000, 1.000, 1.000, 1.000, 1.000, 1.000, 1.000, 1.000, 1.000, 1.000, 1.000, 1.000, 1.000, 1.000, 1.000, 1.000, 1.000, 1.000, 0.822, 0.333, 0.571, 0.333, 0.750, 0.333, 0.200, 0.000, 1.000, 1.000, 1.000, 1.000, 1.000, 1.000, 1.000, 1.000, 1.000, 1.000, 1.000, 1.000, 1.000, 1.000, 1.000, 1.000, 0.000, 0.000, 0.000, 0.000, 0.000, 0.000, 0.000, 0.000, 0.880, 0.333, 0.500, 0.333, 0.800, 0.333, 0.200, 0.000, 1.000, 1.000, 1.000, 1.000, 1.000, 1.000, 1.000, 1.000, 0.986, 0.700, 0.800, 0.700, 0.917, 0.700, 0.538, 0.000}   -   classificato come:        MATCH   score: 0,561569


[model.Record]:{PK: '831', CODICE_FISCALE: '______7262______', NOME: 'gaetano', COGNOME: '', SESSO: 'm', STATO_NASCITA: 'italia', DATA_NASCITA: '19650919', COMUNE_NASCITA: 'ottaviano', PROVINCIA_NASCITA: 'na', INDIRIZZO: 'borgo noah 96', CAP: '', PROVINCIA: 'na', TELEFONO: '39127433093'}
[model.Record]:{PK: '831', CODICE_FISCALE: '______7262______', NOME: 'gaetano', COGNOME: 'bartoli', SESSO: 'm', STATO_NASCITA: 'italia', DATA_NASCITA: '19650919', COMUNE_NASCITA: 'ottavano', PROVINCIA_NASCITA: 'na', INDIRIZZO: 'borgo noah', CAP: '57006', PROVINCIA: 'na', TELEFONO: ''}
[utils.math.Vector]:{1.000, 1.000, 1.000, 1.000, 1.000, 1.000, 1.000, 1.000, 0.000, 0.000, 0.000, 0.000, 0.000, 0.000, 0.000, 0.000, 1.000, 1.000, 1.000, 1.000, 1.000, 1.000, 1.000, 1.000, 1.000, 1.000, 1.000, 1.000, 1.000, 1.000, 1.000, 1.000, 1.000, 1.000, 1.000, 1.000, 1.000, 1.000, 1.000, 1.000, 0.981, 0.617, 0.800, 0.615, 0.889, 0.615, 0.444, 0.000, 1.000, 1.000, 1.000, 1.000, 1.000, 1.000, 1.000, 1.000, 0.982, 0.853, 0.857, 0.842, 0.769, 0.842, 0.727, 0.000, 0.000, 0.000, 0.000, 0.000, 0.000, 0.000, 0.000, 0.000, 1.000, 1.000, 1.000, 1.000, 1.000, 1.000, 1.000, 1.000, 0.000, 0.000, 0.000, 0.000, 0.000, 0.000, 0.000, 0.000}   -   classificato come:        MATCH   score: 0,850252


[model.Record]:{PK: '832', CODICE_FISCALE: '______7263______', NOME: 'miriam', COGNOME: 'mereu', SESSO: 'm', STATO_NASCITA: 'italia', DATA_NASCITA: '19451227', COMUNE_NASCITA: 'napoli', PROVINCIA_NASCITA: 'na', INDIRIZZO: 'strada bellini 14', CAP: '92505', PROVINCIA: 'na', TELEFONO: '392261262618'}
[model.Record]:{PK: '832', CODICE_FISCALE: '______7263______', NOME: 'miriam', COGNOME: 'mereu', SESSO: 'm', STATO_NASCITA: 'ittlia', DATA_NASCITA: '19451228', COMUNE_NASCITA: 'knapoli', PROVINCIA_NASCITA: '', INDIRIZZO: '', CAP: '', PROVINCIA: 'na', TELEFONO: '392261262618'}
[utils.math.Vector]:{1.000, 1.000, 1.000, 1.000, 1.000, 1.000, 1.000, 1.000, 1.000, 1.000, 1.000, 1.000, 1.000, 1.000, 1.000, 1.000, 1.000, 1.000, 1.000, 1.000, 1.000, 1.000, 1.000, 1.000, 0.911, 0.250, 0.600, 0.250, 0.833, 0.250, 0.143, 0.000, 0.975, 0.833, 0.857, 0.833, 0.875, 0.833, 0.714, 0.000, 0.952, 0.894, 0.909, 0.889, 0.857, 0.889, 0.800, 0.000, 0.000, 0.000, 0.000, 0.000, 0.000, 0.000, 0.000, 0.000, 0.000, 0.000, 0.000, 0.000, 0.000, 0.000, 0.000, 0.000, 0.000, 0.000, 0.000, 0.000, 0.000, 0.000, 0.000, 0.000, 1.000, 1.000, 1.000, 1.000, 1.000, 1.000, 1.000, 1.000, 1.000, 1.000, 1.000, 1.000, 1.000, 1.000, 1.000, 1.000}   -   classificato come:        MATCH   score: 0,991563


[model.Record]:{PK: '833', CODICE_FISCALE: '______7264______', NOME: 'adriano', COGNOME: 'bertini', SESSO: 'm', STATO_NASCITA: 'italia', DATA_NASCITA: '19930113', COMUNE_NASCITA: 'caserta', PROVINCIA_NASCITA: 'ce', INDIRIZZO: 'stretto dangelo 84', CAP: '93899', PROVINCIA: '', TELEFONO: '39130429708300'}
[model.Record]:{PK: '833', CODICE_FISCALE: '______7264______', NOME: 'adriano', COGNOME: 'bertini', SESSO: 'm', STATO_NASCITA: 'italia', DATA_NASCITA: '', COMUNE_NASCITA: 'caserta', PROVINCIA_NASCITA: 'ce', INDIRIZZO: 'stretto dangelo', CAP: '93899', PROVINCIA: 'ce', TELEFONO: '391304297083'}
[utils.math.Vector]:{1.000, 1.000, 1.000, 1.000, 1.000, 1.000, 1.000, 1.000, 1.000, 1.000, 1.000, 1.000, 1.000, 1.000, 1.000, 1.000, 1.000, 1.000, 1.000, 1.000, 1.000, 1.000, 1.000, 1.000, 1.000, 1.000, 1.000, 1.000, 1.000, 1.000, 1.000, 1.000, 0.000, 0.000, 0.000, 0.000, 0.000, 0.000, 0.000, 0.000, 1.000, 1.000, 1.000, 1.000, 1.000, 1.000, 1.000, 1.000, 1.000, 1.000, 1.000, 1.000, 1.000, 1.000, 1.000, 1.000, 0.991, 0.901, 0.933, 0.897, 0.833, 0.897, 0.813, 0.000, 1.000, 1.000, 1.000, 1.000, 1.000, 1.000, 1.000, 1.000, 0.000, 0.000, 0.000, 0.000, 0.000, 0.000, 0.000, 0.000, 0.993, 0.913, 0.957, 0.909, 0.857, 0.909, 0.833, 0.000}   -   classificato come:        MATCH   score: 0,805027


[model.Record]:{PK: '834', CODICE_FISCALE: '______7265______', NOME: 'prisca', COGNOME: 'marchini', SESSO: 'f', STATO_NASCITA: 'italia', DATA_NASCITA: '19710421', COMUNE_NASCITA: 'naprli', PROVINCIA_NASCITA: 'na', INDIRIZZO: 'stretto leone 4', CAP: '97797', PROVINCIA: 'na', TELEFONO: '394541594422'}
[model.Record]:{PK: '834', CODICE_FISCALE: '______7265______', NOME: 'prisca', COGNOME: 'marchini', SESSO: 'm', STATO_NASCITA: 'italia', DATA_NASCITA: '19710421', COMUNE_NASCITA: 'napoli', PROVINCIA_NASCITA: 'na', INDIRIZZO: '', CAP: '', PROVINCIA: 'na', TELEFONO: '394541594420'}
[utils.math.Vector]:{1.000, 1.000, 1.000, 1.000, 1.000, 1.000, 1.000, 1.000, 1.000, 1.000, 1.000, 1.000, 1.000, 1.000, 1.000, 1.000, 0.000, 0.000, 0.000, 0.000, 0.000, 0.000, 0.000, 0.000, 1.000, 1.000, 1.000, 1.000, 1.000, 1.000, 1.000, 1.000, 1.000, 1.000, 1.000, 1.000, 1.000, 1.000, 1.000, 1.000, 0.922, 0.250, 0.600, 0.250, 0.833, 0.250, 0.143, 0.000, 1.000, 1.000, 1.000, 1.000, 1.000, 1.000, 1.000, 1.000, 0.000, 0.000, 0.000, 0.000, 0.000, 0.000, 0.000, 0.000, 0.000, 0.000, 0.000, 0.000, 0.000, 0.000, 0.000, 0.000, 1.000, 1.000, 1.000, 1.000, 1.000, 1.000, 1.000, 1.000, 0.995, 0.900, 0.900, 0.900, 0.917, 0.900, 0.818, 0.000}   -   classificato come:        MATCH   score: 0,963918


[model.Record]:{PK: '835', CODICE_FISCALE: '______7266______', NOME: 'arcibaldo', COGNOME: 'stefani', SESSO: 'f', STATO_NASCITA: 'italia', DATA_NASCITA: '19561102', COMUNE_NASCITA: 'san', PROVINCIA_NASCITA: 'ce', INDIRIZZO: 'borgo sabatino 1', CAP: '47493', PROVINCIA: 'ce', TELEFONO: '397369864'}
[model.Record]:{PK: '835', CODICE_FISCALE: '______7266______', NOME: 'arcibaldo', COGNOME: 'stefani', SESSO: 'f', STATO_NASCITA: 'italia', DATA_NASCITA: '19571102', COMUNE_NASCITA: 'san tammaro', PROVINCIA_NASCITA: 'ce', INDIRIZZO: 'borgo sabatino', CAP: '47493', PROVINCIA: 'ce', TELEFONO: ''}
[utils.math.Vector]:{1.000, 1.000, 1.000, 1.000, 1.000, 1.000, 1.000, 1.000, 1.000, 1.000, 1.000, 1.000, 1.000, 1.000, 1.000, 1.000, 1.000, 1.000, 1.000, 1.000, 1.000, 1.000, 1.000, 1.000, 1.000, 1.000, 1.000, 1.000, 1.000, 1.000, 1.000, 1.000, 0.942, 0.500, 0.714, 0.500, 0.875, 0.500, 0.333, 0.000, 0.824, 0.333, 0.333, 0.200, 0.273, 0.200, 0.111, 0.000, 1.000, 1.000, 1.000, 1.000, 1.000, 1.000, 1.000, 1.000, 0.995, 0.926, 0.963, 0.923, 0.875, 0.923, 0.857, 0.000, 1.000, 1.000, 1.000, 1.000, 1.000, 1.000, 1.000, 1.000, 1.000, 1.000, 1.000, 1.000, 1.000, 1.000, 1.000, 1.000, 0.000, 0.000, 0.000, 0.000, 0.000, 0.000, 0.000, 0.000}   -   classificato come:        MATCH   score: 0,986323


[model.Record]:{PK: '836', CODICE_FISCALE: '______7267______', NOME: 'felicia', COGNOME: 'rizzo', SESSO: 'm', STATO_NASCITA: 'italia', DATA_NASCITA: '19650719', COMUNE_NASCITA: 'mugnano di napoli', PROVINCIA_NASCITA: 'na', INDIRIZZO: 'via76', CAP: '43365', PROVINCIA: 'na', TELEFONO: '391991810669'}
[model.Record]:{PK: '836', CODICE_FISCALE: '______7267______', NOME: 'felicia', COGNOME: 'rizzo', SESSO: 'f', STATO_NASCITA: 'italia', DATA_NASCITA: '19650719', COMUNE_NASCITA: 'mugnano di napoli', PROVINCIA_NASCITA: 'na', INDIRIZZO: 'via sasha', CAP: '43365', PROVINCIA: 'na', TELEFONO: ''}
[utils.math.Vector]:{1.000, 1.000, 1.000, 1.000, 1.000, 1.000, 1.000, 1.000, 1.000, 1.000, 1.000, 1.000, 1.000, 1.000, 1.000, 1.000, 0.000, 0.000, 0.000, 0.000, 0.000, 0.000, 0.000, 0.000, 1.000, 1.000, 1.000, 1.000, 1.000, 1.000, 1.000, 1.000, 1.000, 1.000, 1.000, 1.000, 1.000, 1.000, 1.000, 1.000, 1.000, 1.000, 1.000, 1.000, 1.000, 1.000, 1.000, 1.000, 1.000, 1.000, 1.000, 1.000, 1.000, 1.000, 1.000, 1.000, 0.644, 0.218, 0.333, 0.200, 0.333, 0.200, 0.111, 0.000, 1.000, 1.000, 1.000, 1.000, 1.000, 1.000, 1.000, 1.000, 1.000, 1.000, 1.000, 1.000, 1.000, 1.000, 1.000, 1.000, 0.000, 0.000, 0.000, 0.000, 0.000, 0.000, 0.000, 0.000}   -   classificato come:        MATCH   score: 0,930079


[model.Record]:{PK: '839', CODICE_FISCALE: '______7270______', NOME: 'malvina', COGNOME: 'ferri', SESSO: 'f', STATO_NASCITA: '', DATA_NASCITA: '19850513', COMUNE_NASCITA: 'fabialand', PROVINCIA_NASCITA: 'fabialand', INDIRIZZO: 'lcghtsz83', CAP: '71862', PROVINCIA: 'fabialand', TELEFONO: ''}
[model.Record]:{PK: '839', CODICE_FISCALE: '______7270______', NOME: 'malvina', COGNOME: 'ferri', SESSO: '', STATO_NASCITA: 'romania', DATA_NASCITA: '19850513', COMUNE_NASCITA: 'fabialand', PROVINCIA_NASCITA: 'fabialand', INDIRIZZO: '', CAP: '71862', PROVINCIA: 'fabialand', TELEFONO: '179791726'}
[utils.math.Vector]:{1.000, 1.000, 1.000, 1.000, 1.000, 1.000, 1.000, 1.000, 1.000, 1.000, 1.000, 1.000, 1.000, 1.000, 1.000, 1.000, 0.000, 0.000, 0.000, 0.000, 0.000, 0.000, 0.000, 0.000, 0.000, 0.000, 0.000, 0.000, 0.000, 0.000, 0.000, 0.000, 1.000, 1.000, 1.000, 1.000, 1.000, 1.000, 1.000, 1.000, 1.000, 1.000, 1.000, 1.000, 1.000, 1.000, 1.000, 1.000, 1.000, 1.000, 1.000, 1.000, 1.000, 1.000, 1.000, 1.000, 0.000, 0.000, 0.000, 0.000, 0.000, 0.000, 0.000, 0.000, 1.000, 1.000, 1.000, 1.000, 1.000, 1.000, 1.000, 1.000, 1.000, 1.000, 1.000, 1.000, 1.000, 1.000, 1.000, 1.000, 0.000, 0.000, 0.000, 0.000, 0.000, 0.000, 0.000, 0.000}   -   classificato come:        MATCH   score: 0,961903


[model.Record]:{PK: '840', CODICE_FISCALE: '______7271______', NOME: 'odino', COGNOME: 'grasso', SESSO: 'm', STATO_NASCITA: 'itablia', DATA_NASCITA: '19950514', COMUNE_NASCITA: 'emlito di napoli', PROVINCIA_NASCITA: 'na', INDIRIZZO: 'piazza folco 17', CAP: '5152', PROVINCIA: 'na', TELEFONO: '395024776214'}
[model.Record]:{PK: '840', CODICE_FISCALE: '______7271______', NOME: 'odino', COGNOME: 'grasso', SESSO: 'm', STATO_NASCITA: 'italia', DATA_NASCITA: '19950514', COMUNE_NASCITA: 'melito di napoli', PROVINCIA_NASCITA: 'na', INDIRIZZO: '', CAP: '', PROVINCIA: 'na', TELEFONO: ''}
[utils.math.Vector]:{1.000, 1.000, 1.000, 1.000, 1.000, 1.000, 1.000, 1.000, 1.000, 1.000, 1.000, 1.000, 1.000, 1.000, 1.000, 1.000, 1.000, 1.000, 1.000, 1.000, 1.000, 1.000, 1.000, 1.000, 0.967, 0.447, 0.727, 0.444, 0.857, 0.444, 0.286, 0.000, 1.000, 1.000, 1.000, 1.000, 1.000, 1.000, 1.000, 1.000, 0.979, 0.857, 0.857, 0.857, 0.875, 0.857, 0.750, 0.000, 1.000, 1.000, 1.000, 1.000, 1.000, 1.000, 1.000, 1.000, 0.000, 0.000, 0.000, 0.000, 0.000, 0.000, 0.000, 0.000, 0.000, 0.000, 0.000, 0.000, 0.000, 0.000, 0.000, 0.000, 1.000, 1.000, 1.000, 1.000, 1.000, 1.000, 1.000, 1.000, 0.000, 0.000, 0.000, 0.000, 0.000, 0.000, 0.000, 0.000}   -   classificato come:        MATCH   score: 0,998985


[model.Record]:{PK: '841', CODICE_FISCALE: '______7272______', NOME: 'baldaspsarre', COGNOME: 'albanese', SESSO: 'm', STATO_NASCITA: 'italia', DATA_NASCITA: '19860901', COMUNE_NASCITA: 'meta', PROVINCIA_NASCITA: 'na', INDIRIZZO: 'vicolo mauro 61', CAP: '4802', PROVINCIA: 'na', TELEFONO: '39517493190501'}
[model.Record]:{PK: '841', CODICE_FISCALE: '______7272______', NOME: 'baldassarre', COGNOME: 'albanese', SESSO: 'm', STATO_NASCITA: 'italia', DATA_NASCITA: '19860901', COMUNE_NASCITA: 'meta', PROVINCIA_NASCITA: 'n', INDIRIZZO: 'vicolo mauro', CAP: '4807', PROVINCIA: 'na', TELEFONO: '395174931905'}
[utils.math.Vector]:{0.986, 0.738, 0.857, 0.737, 0.917, 0.737, 0.583, 0.000, 1.000, 1.000, 1.000, 1.000, 1.000, 1.000, 1.000, 1.000, 1.000, 1.000, 1.000, 1.000, 1.000, 1.000, 1.000, 1.000, 1.000, 1.000, 1.000, 1.000, 1.000, 1.000, 1.000, 1.000, 1.000, 1.000, 1.000, 1.000, 1.000, 1.000, 1.000, 1.000, 1.000, 1.000, 1.000, 1.000, 1.000, 1.000, 1.000, 1.000, 0.850, 0.000, 0.000, 0.000, 0.500, 0.000, 0.000, 0.000, 0.987, 0.877, 0.917, 0.870, 0.800, 0.870, 0.769, 0.000, 0.883, 0.500, 0.667, 0.500, 0.750, 0.500, 0.333, 0.000, 1.000, 1.000, 1.000, 1.000, 1.000, 1.000, 1.000, 1.000, 0.993, 0.913, 0.917, 0.909, 0.857, 0.909, 0.833, 0.000}   -   classificato come:        MATCH   score: 0,996431


[model.Record]:{PK: '842', CODICE_FISCALE: '______7273______', NOME: 'alighieri', COGNOME: 'morello', SESSO: 'f', STATO_NASCITA: 'italia', DATA_NASCITA: '19500414', COMUNE_NASCITA: 'castelpoto', PROVINCIA_NASCITA: 'bn', INDIRIZZO: 'via galli 47', CAP: '63896', PROVINCIA: 'bn', TELEFONO: '395137903003'}
[model.Record]:{PK: '842', CODICE_FISCALE: '______7273______', NOME: 'alighieri', COGNOME: 'morello', SESSO: 'f', STATO_NASCITA: 'italia', DATA_NASCITA: '19500414', COMUNE_NASCITA: 'castelpoto', PROVINCIA_NASCITA: 'bn', INDIRIZZO: '', CAP: '', PROVINCIA: 'bn', TELEFONO: '395137903003'}
[utils.math.Vector]:{1.000, 1.000, 1.000, 1.000, 1.000, 1.000, 1.000, 1.000, 1.000, 1.000, 1.000, 1.000, 1.000, 1.000, 1.000, 1.000, 1.000, 1.000, 1.000, 1.000, 1.000, 1.000, 1.000, 1.000, 1.000, 1.000, 1.000, 1.000, 1.000, 1.000, 1.000, 1.000, 1.000, 1.000, 1.000, 1.000, 1.000, 1.000, 1.000, 1.000, 1.000, 1.000, 1.000, 1.000, 1.000, 1.000, 1.000, 1.000, 1.000, 1.000, 1.000, 1.000, 1.000, 1.000, 1.000, 1.000, 0.000, 0.000, 0.000, 0.000, 0.000, 0.000, 0.000, 0.000, 0.000, 0.000, 0.000, 0.000, 0.000, 0.000, 0.000, 0.000, 1.000, 1.000, 1.000, 1.000, 1.000, 1.000, 1.000, 1.000, 1.000, 1.000, 1.000, 1.000, 1.000, 1.000, 1.000, 1.000}   -   classificato come:        MATCH   score: 0,999602


[model.Record]:{PK: '843', CODICE_FISCALE: '______7274______', NOME: 'osea', COGNOME: 'piva', SESSO: 'm', STATO_NASCITA: 'italia', DATA_NASCITA: '19451115', COMUNE_NASCITA: 'nocera inferiore', PROVINCIA_NASCITA: 'sa', INDIRIZZO: 'canale marcella 46', CAP: '19032', PROVINCIA: 'sa', TELEFONO: '3923661287686'}
[model.Record]:{PK: '843', CODICE_FISCALE: '______7274______', NOME: 'osea', COGNOME: 'piva', SESSO: 'm', STATO_NASCITA: 'italia', DATA_NASCITA: '19471114', COMUNE_NASCITA: 'nocera inferiore', PROVINCIA_NASCITA: 'sa', INDIRIZZO: 'canale marcella', CAP: '19032', PROVINCIA: '', TELEFONO: '392366128768'}
[utils.math.Vector]:{1.000, 1.000, 1.000, 1.000, 1.000, 1.000, 1.000, 1.000, 1.000, 1.000, 1.000, 1.000, 1.000, 1.000, 1.000, 1.000, 1.000, 1.000, 1.000, 1.000, 1.000, 1.000, 1.000, 1.000, 1.000, 1.000, 1.000, 1.000, 1.000, 1.000, 1.000, 1.000, 0.883, 0.333, 0.500, 0.333, 0.750, 0.333, 0.200, 0.000, 1.000, 1.000, 1.000, 1.000, 1.000, 1.000, 1.000, 1.000, 1.000, 1.000, 1.000, 1.000, 1.000, 1.000, 1.000, 1.000, 0.991, 0.901, 0.903, 0.897, 0.833, 0.897, 0.813, 0.000, 1.000, 1.000, 1.000, 1.000, 1.000, 1.000, 1.000, 1.000, 0.000, 0.000, 0.000, 0.000, 0.000, 0.000, 0.000, 0.000, 0.998, 0.953, 0.957, 0.952, 0.923, 0.952, 0.909, 0.000}   -   classificato come:        MATCH   score: 0,930578


[model.Record]:{PK: '844', CODICE_FISCALE: '______7275______', NOME: 'joseph', COGNOME: 'felici', SESSO: 'm', STATO_NASCITA: 'italia', DATA_NASCITA: '19411218', COMUNE_NASCITA: 'nola', PROVINCIA_NASCITA: 'na', INDIRIZZO: 'borgo abracmo 28', CAP: '17280', PROVINCIA: 'na', TELEFONO: '3953030060989'}
[model.Record]:{PK: '844', CODICE_FISCALE: '______7275______', NOME: 'joseph', COGNOME: 'felici', SESSO: 'm', STATO_NASCITA: 'italia', DATA_NASCITA: '19411218', COMUNE_NASCITA: 'nola', PROVINCIA_NASCITA: 'na', INDIRIZZO: 'abramo', CAP: '17280', PROVINCIA: 'na', TELEFONO: '395303006098'}
[utils.math.Vector]:{1.000, 1.000, 1.000, 1.000, 1.000, 1.000, 1.000, 1.000, 1.000, 1.000, 1.000, 1.000, 1.000, 1.000, 1.000, 1.000, 1.000, 1.000, 1.000, 1.000, 1.000, 1.000, 1.000, 1.000, 1.000, 1.000, 1.000, 1.000, 1.000, 1.000, 1.000, 1.000, 1.000, 1.000, 1.000, 1.000, 1.000, 1.000, 1.000, 1.000, 1.000, 1.000, 1.000, 1.000, 1.000, 1.000, 1.000, 1.000, 1.000, 1.000, 1.000, 1.000, 1.000, 1.000, 1.000, 1.000, 0.681, 0.267, 0.421, 0.222, 0.375, 0.222, 0.125, 0.000, 1.000, 1.000, 1.000, 1.000, 1.000, 1.000, 1.000, 1.000, 1.000, 1.000, 1.000, 1.000, 1.000, 1.000, 1.000, 1.000, 0.998, 0.953, 0.952, 0.952, 0.923, 0.952, 0.909, 0.000}   -   classificato come:        MATCH   score: 0,970732


[model.Record]:{PK: '845', CODICE_FISCALE: '______7276______', NOME: 'carmela', COGNOME: 'marconi', SESSO: 'm', STATO_NASCITA: 'italia', DATA_NASCITA: '19940806', COMUNE_NASCITA: 'torino', PROVINCIA_NASCITA: 'to', INDIRIZZO: 'canale bajttaglia 18', CAP: '36', PROVINCIA: 'to', TELEFONO: '39936429586'}
[model.Record]:{PK: '845', CODICE_FISCALE: '______7276______', NOME: 'carmela', COGNOME: 'mazrconi', SESSO: 'm', STATO_NASCITA: 'italia', DATA_NASCITA: '19940804', COMUNE_NASCITA: 'torino', PROVINCIA_NASCITA: 'to', INDIRIZZO: 'canale', CAP: '36', PROVINCIA: 'to', TELEFONO: '39936429586'}
[utils.math.Vector]:{1.000, 1.000, 1.000, 1.000, 1.000, 1.000, 1.000, 1.000, 0.967, 0.548, 0.769, 0.545, 0.875, 0.545, 0.375, 0.000, 1.000, 1.000, 1.000, 1.000, 1.000, 1.000, 1.000, 1.000, 1.000, 1.000, 1.000, 1.000, 1.000, 1.000, 1.000, 1.000, 0.975, 0.833, 0.857, 0.833, 0.875, 0.833, 0.714, 0.000, 1.000, 1.000, 1.000, 1.000, 1.000, 1.000, 1.000, 1.000, 1.000, 1.000, 1.000, 1.000, 1.000, 1.000, 1.000, 1.000, 0.837, 0.471, 0.417, 0.364, 0.300, 0.364, 0.222, 0.000, 1.000, 1.000, 1.000, 1.000, 1.000, 1.000, 1.000, 1.000, 1.000, 1.000, 1.000, 1.000, 1.000, 1.000, 1.000, 1.000, 1.000, 1.000, 1.000, 1.000, 1.000, 1.000, 1.000, 1.000}   -   classificato come:        MATCH   score: 0,994106


[model.Record]:{PK: '847', CODICE_FISCALE: '______7278______', NOME: 'xavier', COGNOME: 'farina', SESSO: 'f', STATO_NASCITA: '', DATA_NASCITA: '19671107', COMUNE_NASCITA: 'ercolano', PROVINCIA_NASCITA: 'na', INDIRIZZO: 'vicolo de angelis  22', CAP: '13762', PROVINCIA: 'na', TELEFONO: ''}
[model.Record]:{PK: '847', CODICE_FISCALE: '______7278______', NOME: 'xavier', COGNOME: 'farina', SESSO: 'm', STATO_NASCITA: 'italia', DATA_NASCITA: '19671107', COMUNE_NASCITA: 'ercolanor', PROVINCIA_NASCITA: 'na', INDIRIZZO: 'vicvlo deangelis', CAP: '13762', PROVINCIA: 'na', TELEFONO: ''}
[utils.math.Vector]:{1.000, 1.000, 1.000, 1.000, 1.000, 1.000, 1.000, 1.000, 1.000, 1.000, 1.000, 1.000, 1.000, 1.000, 1.000, 1.000, 0.000, 0.000, 0.000, 0.000, 0.000, 0.000, 0.000, 0.000, 0.000, 0.000, 0.000, 0.000, 0.000, 0.000, 0.000, 0.000, 1.000, 1.000, 1.000, 1.000, 1.000, 1.000, 1.000, 1.000, 0.993, 0.926, 0.933, 0.923, 0.889, 0.923, 0.857, 0.000, 1.000, 1.000, 1.000, 1.000, 1.000, 1.000, 1.000, 1.000, 0.881, 0.567, 0.686, 0.545, 0.714, 0.563, 0.391, 0.000, 1.000, 1.000, 1.000, 1.000, 1.000, 1.000, 1.000, 1.000, 1.000, 1.000, 1.000, 1.000, 1.000, 1.000, 1.000, 1.000, 0.000, 0.000, 0.000, 0.000, 0.000, 0.000, 0.000, 0.000}   -   classificato come:        MATCH   score: 0,958039


[model.Record]:{PK: '848', CODICE_FISCALE: '______7279______', NOME: 'sirio', COGNOME: 'peyego', SESSO: 'm', STATO_NASCITA: 'italia', DATA_NASCITA: '19480731', COMUNE_NASCITA: 'pagani', PROVINCIA_NASCITA: 'sa', INDIRIZZO: '50', CAP: '91118', PROVINCIA: 'sa', TELEFONO: '3999633916809'}
[model.Record]:{PK: '848', CODICE_FISCALE: '______7279______', NOME: 'sirio', COGNOME: '', SESSO: 'm', STATO_NASCITA: 'italia', DATA_NASCITA: '19460731', COMUNE_NASCITA: 'pagani', PROVINCIA_NASCITA: 'sa', INDIRIZZO: '', CAP: '91118', PROVINCIA: 'sa', TELEFONO: ''}
[utils.math.Vector]:{1.000, 1.000, 1.000, 1.000, 1.000, 1.000, 1.000, 1.000, 0.000, 0.000, 0.000, 0.000, 0.000, 0.000, 0.000, 0.000, 1.000, 1.000, 1.000, 1.000, 1.000, 1.000, 1.000, 1.000, 1.000, 1.000, 1.000, 1.000, 1.000, 1.000, 1.000, 1.000, 0.942, 0.500, 0.714, 0.500, 0.875, 0.500, 0.333, 0.000, 1.000, 1.000, 1.000, 1.000, 1.000, 1.000, 1.000, 1.000, 1.000, 1.000, 1.000, 1.000, 1.000, 1.000, 1.000, 1.000, 0.000, 0.000, 0.000, 0.000, 0.000, 0.000, 0.000, 0.000, 1.000, 1.000, 1.000, 1.000, 1.000, 1.000, 1.000, 1.000, 1.000, 1.000, 1.000, 1.000, 1.000, 1.000, 1.000, 1.000, 0.000, 0.000, 0.000, 0.000, 0.000, 0.000, 0.000, 0.000}   -   classificato come:        MATCH   score: 0,965666


[model.Record]:{PK: '849', CODICE_FISCALE: '______7280______', NOME: '', COGNOME: 'beretta', SESSO: 'f', STATO_NASCITA: 'italia', DATA_NASCITA: '19501026', COMUNE_NASCITA: 'afragola', PROVINCIA_NASCITA: 'na', INDIRIZZO: 'vicolo rossi 35', CAP: '9815', PROVINCIA: 'na', TELEFONO: '3989018761723'}
[model.Record]:{PK: '849', CODICE_FISCALE: '______7280______', NOME: 'karim', COGNOME: 'bereta', SESSO: 'm', STATO_NASCITA: '', DATA_NASCITA: '19501026', COMUNE_NASCITA: 'afragola', PROVINCIA_NASCITA: 'na', INDIRIZZO: '', CAP: '', PROVINCIA: 'na', TELEFONO: ''}
[utils.math.Vector]:{0.000, 0.000, 0.000, 0.000, 0.000, 0.000, 0.000, 0.000, 0.976, 0.671, 0.909, 0.667, 0.857, 0.667, 0.500, 0.000, 0.000, 0.000, 0.000, 0.000, 0.000, 0.000, 0.000, 0.000, 0.000, 0.000, 0.000, 0.000, 0.000, 0.000, 0.000, 0.000, 1.000, 1.000, 1.000, 1.000, 1.000, 1.000, 1.000, 1.000, 1.000, 1.000, 1.000, 1.000, 1.000, 1.000, 1.000, 1.000, 1.000, 1.000, 1.000, 1.000, 1.000, 1.000, 1.000, 1.000, 0.000, 0.000, 0.000, 0.000, 0.000, 0.000, 0.000, 0.000, 0.000, 0.000, 0.000, 0.000, 0.000, 0.000, 0.000, 0.000, 1.000, 1.000, 1.000, 1.000, 1.000, 1.000, 1.000, 1.000, 0.000, 0.000, 0.000, 0.000, 0.000, 0.000, 0.000, 0.000}   -   classificato come:        MATCH   score: 0,991137


[model.Record]:{PK: '850', CODICE_FISCALE: '______7281______', NOME: 'amedeo', COGNOME: 'musumeci', SESSO: 'm', STATO_NASCITA: 'italia', DATA_NASCITA: '19720105', COMUNE_NASCITA: 'melito di napoli', PROVINCIA_NASCITA: 'na', INDIRIZZO: 'incrocio demian 41', CAP: '23601', PROVINCIA: 'na', TELEFONO: '3929516260783'}
[model.Record]:{PK: '850', CODICE_FISCALE: '______7281______', NOME: 'amedeo', COGNOME: 'musumeci', SESSO: 'f', STATO_NASCITA: 'italia', DATA_NASCITA: '19720105', COMUNE_NASCITA: 'melito di napoli', PROVINCIA_NASCITA: 'na', INDIRIZZO: 'incrocio demian', CAP: '20931', PROVINCIA: 'na', TELEFONO: '392951626078'}
[utils.math.Vector]:{1.000, 1.000, 1.000, 1.000, 1.000, 1.000, 1.000, 1.000, 1.000, 1.000, 1.000, 1.000, 1.000, 1.000, 1.000, 1.000, 0.000, 0.000, 0.000, 0.000, 0.000, 0.000, 0.000, 0.000, 1.000, 1.000, 1.000, 1.000, 1.000, 1.000, 1.000, 1.000, 1.000, 1.000, 1.000, 1.000, 1.000, 1.000, 1.000, 1.000, 1.000, 1.000, 1.000, 1.000, 1.000, 1.000, 1.000, 1.000, 1.000, 1.000, 1.000, 1.000, 1.000, 1.000, 1.000, 1.000, 0.991, 0.901, 0.903, 0.897, 0.833, 0.897, 0.813, 0.000, 0.600, 0.000, 0.000, 0.000, 0.400, 0.000, 0.000, 0.000, 1.000, 1.000, 1.000, 1.000, 1.000, 1.000, 1.000, 1.000, 0.998, 0.953, 0.957, 0.952, 0.923, 0.952, 0.909, 0.000}   -   classificato come:        MATCH   score: 0,995072


[model.Record]:{PK: '851', CODICE_FISCALE: '______7282______', NOME: 'giacinto', COGNOME: 'pandolfi', SESSO: 'f', STATO_NASCITA: 'italia', DATA_NASCITA: '19731224', COMUNE_NASCITA: 'casoria', PROVINCIA_NASCITA: 'na', INDIRIZZO: 'vicolo fiorentinon 97', CAP: '57520', PROVINCIA: 'na', TELEFONO: '39167990202'}
[model.Record]:{PK: '851', CODICE_FISCALE: '______7282______', NOME: 'giacinto', COGNOME: 'pandolfi', SESSO: 'f', STATO_NASCITA: 'itali', DATA_NASCITA: '19731224', COMUNE_NASCITA: 'casoria', PROVINCIA_NASCITA: 'na', INDIRIZZO: 'vicolo fiorentino', CAP: '57520', PROVINCIA: 'na', TELEFONO: ''}
[utils.math.Vector]:{1.000, 1.000, 1.000, 1.000, 1.000, 1.000, 1.000, 1.000, 1.000, 1.000, 1.000, 1.000, 1.000, 1.000, 1.000, 1.000, 1.000, 1.000, 1.000, 1.000, 1.000, 1.000, 1.000, 1.000, 0.972, 0.866, 0.889, 0.857, 0.833, 0.857, 0.750, 0.000, 1.000, 1.000, 1.000, 1.000, 1.000, 1.000, 1.000, 1.000, 1.000, 1.000, 1.000, 1.000, 1.000, 1.000, 1.000, 1.000, 1.000, 1.000, 1.000, 1.000, 1.000, 1.000, 1.000, 1.000, 0.988, 0.889, 0.889, 0.882, 0.810, 0.882, 0.789, 0.000, 1.000, 1.000, 1.000, 1.000, 1.000, 1.000, 1.000, 1.000, 1.000, 1.000, 1.000, 1.000, 1.000, 1.000, 1.000, 1.000, 0.000, 0.000, 0.000, 0.000, 0.000, 0.000, 0.000, 0.000}   -   classificato come:        MATCH   score: 0,999184


[model.Record]:{PK: '852', CODICE_FISCALE: '______7283______', NOME: 'odone', COGNOME: 'grosso', SESSO: 'm', STATO_NASCITA: 'italia', DATA_NASCITA: '19720719', COMUNE_NASCITA: 'vico equense', PROVINCIA_NASCITA: 'na', INDIRIZZO: 'piazza ubaldo 74', CAP: '43655', PROVINCIA: '', TELEFONO: '3904298370336'}
[model.Record]:{PK: '852', CODICE_FISCALE: '______7283______', NOME: 'odone', COGNOME: 'grosso', SESSO: 'm', STATO_NASCITA: 'xitalia', DATA_NASCITA: '19720719', COMUNE_NASCITA: 'vico equgenss', PROVINCIA_NASCITA: 'na', INDIRIZZO: 'piazza ubaldo', CAP: '43655', PROVINCIA: 'na', TELEFONO: '39429837033'}
[utils.math.Vector]:{1.000, 1.000, 1.000, 1.000, 1.000, 1.000, 1.000, 1.000, 1.000, 1.000, 1.000, 1.000, 1.000, 1.000, 1.000, 1.000, 1.000, 1.000, 1.000, 1.000, 1.000, 1.000, 1.000, 1.000, 0.952, 0.894, 0.909, 0.889, 0.857, 0.889, 0.800, 0.000, 1.000, 1.000, 1.000, 1.000, 1.000, 1.000, 1.000, 1.000, 0.970, 0.667, 0.783, 0.667, 0.846, 0.667, 0.500, 0.000, 1.000, 1.000, 1.000, 1.000, 1.000, 1.000, 1.000, 1.000, 0.988, 0.886, 0.889, 0.880, 0.813, 0.880, 0.786, 0.000, 1.000, 1.000, 1.000, 1.000, 1.000, 1.000, 1.000, 1.000, 0.000, 0.000, 0.000, 0.000, 0.000, 0.000, 0.000, 0.000, 0.957, 0.704, 0.818, 0.700, 0.846, 0.700, 0.538, 0.000}   -   classificato come:        MATCH   score: 0,852841


[model.Record]:{PK: '853', CODICE_FISCALE: '______7284______', NOME: 'gerlando', COGNOME: 'giannini', SESSO: 'f', STATO_NASCITA: 'italia', DATA_NASCITA: '19511112', COMUNE_NASCITA: 'casalnuovo di napoli', PROVINCIA_NASCITA: 'na', INDIRIZZO: 'strada sasht 61', CAP: '34761', PROVINCIA: 'na', TELEFONO: '39186844642402'}
[model.Record]:{PK: '853', CODICE_FISCALE: '______7284______', NOME: '', COGNOME: 'giannini', SESSO: 'f', STATO_NASCITA: '', DATA_NASCITA: '19511112', COMUNE_NASCITA: 'casalnuovo napoli', PROVINCIA_NASCITA: 'na', INDIRIZZO: '', CAP: '', PROVINCIA: 'na', TELEFONO: '391868446424'}
[utils.math.Vector]:{0.000, 0.000, 0.000, 0.000, 0.000, 0.000, 0.000, 0.000, 1.000, 1.000, 1.000, 1.000, 1.000, 1.000, 1.000, 1.000, 1.000, 1.000, 1.000, 1.000, 1.000, 1.000, 1.000, 1.000, 0.000, 0.000, 0.000, 0.000, 0.000, 0.000, 0.000, 0.000, 1.000, 1.000, 1.000, 1.000, 1.000, 1.000, 1.000, 1.000, 0.951, 0.852, 0.914, 0.848, 0.850, 0.848, 0.737, 0.000, 1.000, 1.000, 1.000, 1.000, 1.000, 1.000, 1.000, 1.000, 0.000, 0.000, 0.000, 0.000, 0.000, 0.000, 0.000, 0.000, 0.000, 0.000, 0.000, 0.000, 0.000, 0.000, 0.000, 0.000, 1.000, 1.000, 1.000, 1.000, 1.000, 1.000, 1.000, 1.000, 0.993, 0.913, 0.917, 0.909, 0.857, 0.909, 0.833, 0.000}   -   classificato come:        MATCH   score: 0,980556


[model.Record]:{PK: '854', CODICE_FISCALE: '______7285______', NOME: 'bacchisio', COGNOME: 'ricci', SESSO: 'm', STATO_NASCITA: 'itaslia', DATA_NASCITA: '19540915', COMUNE_NASCITA: 'quarto', PROVINCIA_NASCITA: 'na', INDIRIZZO: 'via loris 26', CAP: '64758', PROVINCIA: 'na', TELEFONO: ''}
[model.Record]:{PK: '854', CODICE_FISCALE: '______7285______', NOME: 'bacchisio', COGNOME: 'ricci', SESSO: 'm', STATO_NASCITA: 'italia', DATA_NASCITA: '19540915', COMUNE_NASCITA: 'quarto', PROVINCIA_NASCITA: 'na', INDIRIZZO: 'via loris', CAP: '64758', PROVINCIA: 'na', TELEFONO: ''}
[utils.math.Vector]:{1.000, 1.000, 1.000, 1.000, 1.000, 1.000, 1.000, 1.000, 1.000, 1.000, 1.000, 1.000, 1.000, 1.000, 1.000, 1.000, 1.000, 1.000, 1.000, 1.000, 1.000, 1.000, 1.000, 1.000, 0.967, 0.447, 0.727, 0.444, 0.857, 0.444, 0.286, 0.000, 1.000, 1.000, 1.000, 1.000, 1.000, 1.000, 1.000, 1.000, 1.000, 1.000, 1.000, 1.000, 1.000, 1.000, 1.000, 1.000, 1.000, 1.000, 1.000, 1.000, 1.000, 1.000, 1.000, 1.000, 0.979, 0.837, 0.842, 0.824, 0.750, 0.824, 0.700, 0.000, 1.000, 1.000, 1.000, 1.000, 1.000, 1.000, 1.000, 1.000, 1.000, 1.000, 1.000, 1.000, 1.000, 1.000, 1.000, 1.000, 0.000, 0.000, 0.000, 0.000, 0.000, 0.000, 0.000, 0.000}   -   classificato come:        MATCH   score: 0,998676


[model.Record]:{PK: '855', CODICE_FISCALE: '______7286______', NOME: 'joel', COGNOME: 'd angelo', SESSO: 'f', STATO_NASCITA: 'italia', DATA_NASCITA: '195013', COMUNE_NASCITA: 'san giorgio a', PROVINCIA_NASCITA: 'na', INDIRIZZO: 'contwrada ferri 36', CAP: '96735', PROVINCIA: 'na', TELEFONO: '3992252871095'}
[model.Record]:{PK: '855', CODICE_FISCALE: '______7286______', NOME: '', COGNOME: 'd angelo', SESSO: 'f', STATO_NASCITA: 'italia', DATA_NASCITA: '19500613', COMUNE_NASCITA: 'san giorgio a cremano', PROVINCIA_NASCITA: 'na', INDIRIZZO: '', CAP: '', PROVINCIA: 'na', TELEFONO: ''}
[utils.math.Vector]:{0.000, 0.000, 0.000, 0.000, 0.000, 0.000, 0.000, 0.000, 1.000, 1.000, 1.000, 1.000, 1.000, 1.000, 1.000, 1.000, 1.000, 1.000, 1.000, 1.000, 1.000, 1.000, 1.000, 1.000, 1.000, 1.000, 1.000, 1.000, 1.000, 1.000, 1.000, 1.000, 0.950, 0.408, 0.667, 0.400, 0.750, 0.400, 0.250, 0.000, 0.952, 0.787, 0.741, 0.714, 0.619, 0.714, 0.556, 0.000, 1.000, 1.000, 1.000, 1.000, 1.000, 1.000, 1.000, 1.000, 0.000, 0.000, 0.000, 0.000, 0.000, 0.000, 0.000, 0.000, 0.000, 0.000, 0.000, 0.000, 0.000, 0.000, 0.000, 0.000, 1.000, 1.000, 1.000, 1.000, 1.000, 1.000, 1.000, 1.000, 0.000, 0.000, 0.000, 0.000, 0.000, 0.000, 0.000, 0.000}   -   classificato come:        MATCH   score: 0,574423


[model.Record]:{PK: '857', CODICE_FISCALE: '______7288______', NOME: '', COGNOME: 'bianchi', SESSO: 'f', STATO_NASCITA: 'italia', DATA_NASCITA: '19430614', COMUNE_NASCITA: 'napli', PROVINCIA_NASCITA: 'na', INDIRIZZO: 'vicolo barone 17', CAP: '70496', PROVINCIA: 'na', TELEFONO: '39902487440'}
[model.Record]:{PK: '857', CODICE_FISCALE: '______7288______', NOME: 'folco', COGNOME: 'bianchi', SESSO: 'f', STATO_NASCITA: 'italia', DATA_NASCITA: '19430914', COMUNE_NASCITA: 'napuoli', PROVINCIA_NASCITA: 'na', INDIRIZZO: 'vicolb oarone', CAP: '70496', PROVINCIA: 'na', TELEFONO: ''}
[utils.math.Vector]:{0.000, 0.000, 0.000, 0.000, 0.000, 0.000, 0.000, 0.000, 1.000, 1.000, 1.000, 1.000, 1.000, 1.000, 1.000, 1.000, 1.000, 1.000, 1.000, 1.000, 1.000, 1.000, 1.000, 1.000, 1.000, 1.000, 1.000, 1.000, 1.000, 1.000, 1.000, 1.000, 0.958, 0.500, 0.714, 0.500, 0.875, 0.500, 0.333, 0.000, 0.933, 0.258, 0.600, 0.250, 0.714, 0.250, 0.143, 0.000, 1.000, 1.000, 1.000, 1.000, 1.000, 1.000, 1.000, 1.000, 0.939, 0.483, 0.593, 0.480, 0.688, 0.480, 0.316, 0.000, 1.000, 1.000, 1.000, 1.000, 1.000, 1.000, 1.000, 1.000, 1.000, 1.000, 1.000, 1.000, 1.000, 1.000, 1.000, 1.000, 0.000, 0.000, 0.000, 0.000, 0.000, 0.000, 0.000, 0.000}   -   classificato come:        MATCH   score: 0,701983


[model.Record]:{PK: '858', CODICE_FISCALE: '______7289______', NOME: 'teseo', COGNOME: 'lanza', SESSO: 'm', STATO_NASCITA: 'italia', DATA_NASCITA: '19590814', COMUNE_NASCITA: 'trentola ducenta', PROVINCIA_NASCITA: 'ce', INDIRIZZO: 'via ruggiero 36', CAP: '21928', PROVINCIA: 'ce', TELEFONO: '39071217204'}
[model.Record]:{PK: '858', CODICE_FISCALE: '______7289______', NOME: 'teseo', COGNOME: 'lanza', SESSO: 'f', STATO_NASCITA: 'italia', DATA_NASCITA: '19590814', COMUNE_NASCITA: 'trentola ducenta', PROVINCIA_NASCITA: 'ce', INDIRIZZO: '', CAP: '', PROVINCIA: 'ce', TELEFONO: '39712172804'}
[utils.math.Vector]:{1.000, 1.000, 1.000, 1.000, 1.000, 1.000, 1.000, 1.000, 1.000, 1.000, 1.000, 1.000, 1.000, 1.000, 1.000, 1.000, 0.000, 0.000, 0.000, 0.000, 0.000, 0.000, 0.000, 0.000, 1.000, 1.000, 1.000, 1.000, 1.000, 1.000, 1.000, 1.000, 1.000, 1.000, 1.000, 1.000, 1.000, 1.000, 1.000, 1.000, 1.000, 1.000, 1.000, 1.000, 1.000, 1.000, 1.000, 1.000, 1.000, 1.000, 1.000, 1.000, 1.000, 1.000, 1.000, 1.000, 0.000, 0.000, 0.000, 0.000, 0.000, 0.000, 0.000, 0.000, 0.000, 0.000, 0.000, 0.000, 0.000, 0.000, 0.000, 0.000, 1.000, 1.000, 1.000, 1.000, 1.000, 1.000, 1.000, 1.000, 0.950, 0.444, 0.700, 0.444, 0.818, 0.444, 0.286, 0.000}   -   classificato come:        MATCH   score: 0,943223


[model.Record]:{PK: '859', CODICE_FISCALE: '______7290______', NOME: 'giacinto', COGNOME: 'morandi', SESSO: 'm', STATO_NASCITA: 'italia', DATA_NASCITA: '19810214', COMUNE_NASCITA: 'trentola ducenta', PROVINCIA_NASCITA: 'ce', INDIRIZZO: 'viale nestore 7', CAP: '92602', PROVINCIA: 'ce', TELEFONO: '3981356578086'}
[model.Record]:{PK: '859', CODICE_FISCALE: '______7290______', NOME: 'giacinto', COGNOME: '', SESSO: 'm', STATO_NASCITA: 'italia', DATA_NASCITA: '19810214', COMUNE_NASCITA: 'trentola', PROVINCIA_NASCITA: 'ce', INDIRIZZO: 'viale nestoreb', CAP: '92602', PROVINCIA: 'ce', TELEFONO: '398135657808'}
[utils.math.Vector]:{1.000, 1.000, 1.000, 1.000, 1.000, 1.000, 1.000, 1.000, 0.000, 0.000, 0.000, 0.000, 0.000, 0.000, 0.000, 0.000, 1.000, 1.000, 1.000, 1.000, 1.000, 1.000, 1.000, 1.000, 1.000, 1.000, 1.000, 1.000, 1.000, 1.000, 1.000, 1.000, 1.000, 1.000, 1.000, 1.000, 1.000, 1.000, 1.000, 1.000, 0.917, 0.714, 0.700, 0.632, 0.500, 0.632, 0.462, 0.000, 1.000, 1.000, 1.000, 1.000, 1.000, 1.000, 1.000, 1.000, 0.991, 0.881, 0.923, 0.880, 0.867, 0.880, 0.786, 0.000, 1.000, 1.000, 1.000, 1.000, 1.000, 1.000, 1.000, 1.000, 1.000, 1.000, 1.000, 1.000, 1.000, 1.000, 1.000, 1.000, 0.998, 0.953, 0.957, 0.952, 0.923, 0.952, 0.909, 0.000}   -   classificato come:        MATCH   score: 0,983302


[model.Record]:{PK: '860', CODICE_FISCALE: '______7293______', NOME: 'bernardo', COGNOME: 'pinna', SESSO: 'f', STATO_NASCITA: 'italia', DATA_NASCITA: '19291216', COMUNE_NASCITA: 'camporgiano', PROVINCIA_NASCITA: 'lu', INDIRIZZO: 'borg italo 42', CAP: '75052', PROVINCIA: 'lu', TELEFONO: '39579060251'}
[model.Record]:{PK: '860', CODICE_FISCALE: '______7293______', NOME: 'bernardo', COGNOME: 'pinna', SESSO: 'f', STATO_NASCITA: 'italia', DATA_NASCITA: '19291216', COMUNE_NASCITA: '', PROVINCIA_NASCITA: 'lu', INDIRIZZO: '', CAP: '', PROVINCIA: 'lu', TELEFONO: ''}
[utils.math.Vector]:{1.000, 1.000, 1.000, 1.000, 1.000, 1.000, 1.000, 1.000, 1.000, 1.000, 1.000, 1.000, 1.000, 1.000, 1.000, 1.000, 1.000, 1.000, 1.000, 1.000, 1.000, 1.000, 1.000, 1.000, 1.000, 1.000, 1.000, 1.000, 1.000, 1.000, 1.000, 1.000, 1.000, 1.000, 1.000, 1.000, 1.000, 1.000, 1.000, 1.000, 0.000, 0.000, 0.000, 0.000, 0.000, 0.000, 0.000, 0.000, 1.000, 1.000, 1.000, 1.000, 1.000, 1.000, 1.000, 1.000, 0.000, 0.000, 0.000, 0.000, 0.000, 0.000, 0.000, 0.000, 0.000, 0.000, 0.000, 0.000, 0.000, 0.000, 0.000, 0.000, 1.000, 1.000, 1.000, 1.000, 1.000, 1.000, 1.000, 1.000, 0.000, 0.000, 0.000, 0.000, 0.000, 0.000, 0.000, 0.000}   -   classificato come:        MATCH   score: 0,993275


[model.Record]:{PK: '861', CODICE_FISCALE: '______7294______', NOME: 'xavier', COGNOME: 'martinelli', SESSO: 'm', STATO_NASCITA: 'italia', DATA_NASCITA: '19280821', COMUNE_NASCITA: 'pesco sannita', PROVINCIA_NASCITA: 'bn', INDIRIZZO: 'rotonda loetta 36', CAP: '88965', PROVINCIA: 'bn', TELEFONO: '392718839418'}
[model.Record]:{PK: '861', CODICE_FISCALE: '______7294______', NOME: '', COGNOME: 'martinelli', SESSO: 'm', STATO_NASCITA: 'italia', DATA_NASCITA: '19280821', COMUNE_NASCITA: 'pesco sannita', PROVINCIA_NASCITA: 'bn', INDIRIZZO: 'rotonda loretta', CAP: '88965', PROVINCIA: 'bn', TELEFONO: ''}
[utils.math.Vector]:{0.000, 0.000, 0.000, 0.000, 0.000, 0.000, 0.000, 0.000, 1.000, 1.000, 1.000, 1.000, 1.000, 1.000, 1.000, 1.000, 1.000, 1.000, 1.000, 1.000, 1.000, 1.000, 1.000, 1.000, 1.000, 1.000, 1.000, 1.000, 1.000, 1.000, 1.000, 1.000, 1.000, 1.000, 1.000, 1.000, 1.000, 1.000, 1.000, 1.000, 1.000, 1.000, 1.000, 1.000, 1.000, 1.000, 1.000, 1.000, 1.000, 1.000, 1.000, 1.000, 1.000, 1.000, 1.000, 1.000, 0.967, 0.716, 0.828, 0.714, 0.765, 0.714, 0.556, 0.000, 1.000, 1.000, 1.000, 1.000, 1.000, 1.000, 1.000, 1.000, 1.000, 1.000, 1.000, 1.000, 1.000, 1.000, 1.000, 1.000, 0.000, 0.000, 0.000, 0.000, 0.000, 0.000, 0.000, 0.000}   -   classificato come:        MATCH   score: 0,995035


[model.Record]:{PK: '862', CODICE_FISCALE: '______7295______', NOME: 'loris', COGNOME: 'savino', SESSO: 'f', STATO_NASCITA: 'italia', DATA_NASCITA: '19570928', COMUNE_NASCITA: 'san nicola la strada', PROVINCIA_NASCITA: 'ce', INDIRIZZO: 'vicolo audenico 48', CAP: '22581', PROVINCIA: 'ce', TELEFONO: '3914034596'}
[model.Record]:{PK: '862', CODICE_FISCALE: '______7295______', NOME: '', COGNOME: 'savino', SESSO: 'm', STATO_NASCITA: 'italia', DATA_NASCITA: '19570928', COMUNE_NASCITA: 'san nicola la strada', PROVINCIA_NASCITA: 'ce', INDIRIZZO: 'vicolo audenico', CAP: '22581', PROVINCIA: 'ce', TELEFONO: '394614034596'}
[utils.math.Vector]:{0.000, 0.000, 0.000, 0.000, 0.000, 0.000, 0.000, 0.000, 1.000, 1.000, 1.000, 1.000, 1.000, 1.000, 1.000, 1.000, 0.000, 0.000, 0.000, 0.000, 0.000, 0.000, 0.000, 0.000, 1.000, 1.000, 1.000, 1.000, 1.000, 1.000, 1.000, 1.000, 1.000, 1.000, 1.000, 1.000, 1.000, 1.000, 1.000, 1.000, 1.000, 1.000, 1.000, 1.000, 1.000, 1.000, 1.000, 1.000, 1.000, 1.000, 1.000, 1.000, 1.000, 1.000, 1.000, 1.000, 0.991, 0.913, 0.923, 0.889, 0.833, 0.889, 0.800, 0.000, 1.000, 1.000, 1.000, 1.000, 1.000, 1.000, 1.000, 1.000, 1.000, 1.000, 1.000, 1.000, 1.000, 1.000, 1.000, 1.000, 0.898, 0.671, 0.800, 0.667, 0.833, 0.667, 0.500, 0.000}   -   classificato come:        MATCH   score: 0,961330


[model.Record]:{PK: '863', CODICE_FISCALE: '______7296______', NOME: 'rosaria', COGNOME: 'angelini', SESSO: 'f', STATO_NASCITA: 'italia', DATA_NASCITA: '19540627', COMUNE_NASCITA: 'casamarciano', PROVINCIA_NASCITA: 'na', INDIRIZZO: 'via giobbe 8', CAP: '98692', PROVINCIA: 'na', TELEFONO: '39991639335'}
[model.Record]:{PK: '863', CODICE_FISCALE: '______7296______', NOME: 'rosaria', COGNOME: 'angelini', SESSO: 'm', STATO_NASCITA: 'italia', DATA_NASCITA: '19560627', COMUNE_NASCITA: '', PROVINCIA_NASCITA: 'na', INDIRIZZO: 'via giobbe', CAP: '', PROVINCIA: 'na', TELEFONO: '39991639335'}
[utils.math.Vector]:{1.000, 1.000, 1.000, 1.000, 1.000, 1.000, 1.000, 1.000, 1.000, 1.000, 1.000, 1.000, 1.000, 1.000, 1.000, 1.000, 0.000, 0.000, 0.000, 0.000, 0.000, 0.000, 0.000, 0.000, 1.000, 1.000, 1.000, 1.000, 1.000, 1.000, 1.000, 1.000, 0.908, 0.500, 0.714, 0.500, 0.875, 0.500, 0.333, 0.000, 0.000, 0.000, 0.000, 0.000, 0.000, 0.000, 0.000, 0.000, 1.000, 1.000, 1.000, 1.000, 1.000, 1.000, 1.000, 1.000, 0.991, 0.894, 0.900, 0.889, 0.833, 0.889, 0.800, 0.000, 0.000, 0.000, 0.000, 0.000, 0.000, 0.000, 0.000, 0.000, 1.000, 1.000, 1.000, 1.000, 1.000, 1.000, 1.000, 1.000, 1.000, 1.000, 1.000, 1.000, 1.000, 1.000, 1.000, 1.000}   -   classificato come:        MATCH   score: 0,606317


[model.Record]:{PK: '864', CODICE_FISCALE: '______7297______', NOME: 'noemi', COGNOME: 'barbieri', SESSO: 'f', STATO_NASCITA: 'italia', DATA_NASCITA: '19870530', COMUNE_NASCITA: 'pieve a nievole', PROVINCIA_NASCITA: 'pt', INDIRIZZO: 'incrocio18', CAP: '41256', PROVINCIA: 'pt', TELEFONO: '39416149751107'}
[model.Record]:{PK: '864', CODICE_FISCALE: '______7297______', NOME: 'noemi', COGNOME: 'barbieri', SESSO: 'f', STATO_NASCITA: 'italia', DATA_NASCITA: '19870530', COMUNE_NASCITA: 'pieve a nievelo', PROVINCIA_NASCITA: 'pt', INDIRIZZO: 'incrocio vitalba', CAP: '41256', PROVINCIA: 'pt', TELEFONO: '394161497511'}
[utils.math.Vector]:{1.000, 1.000, 1.000, 1.000, 1.000, 1.000, 1.000, 1.000, 1.000, 1.000, 1.000, 1.000, 1.000, 1.000, 1.000, 1.000, 1.000, 1.000, 1.000, 1.000, 1.000, 1.000, 1.000, 1.000, 1.000, 1.000, 1.000, 1.000, 1.000, 1.000, 1.000, 1.000, 1.000, 1.000, 1.000, 1.000, 1.000, 1.000, 1.000, 1.000, 0.996, 0.814, 0.783, 0.783, 0.867, 0.783, 0.643, 0.000, 1.000, 1.000, 1.000, 1.000, 1.000, 1.000, 1.000, 1.000, 0.883, 0.567, 0.583, 0.545, 0.500, 0.545, 0.375, 0.000, 1.000, 1.000, 1.000, 1.000, 1.000, 1.000, 1.000, 1.000, 1.000, 1.000, 1.000, 1.000, 1.000, 1.000, 1.000, 1.000, 0.993, 0.913, 0.917, 0.909, 0.857, 0.909, 0.833, 0.000}   -   classificato come:        MATCH   score: 0,976609


[model.Record]:{PK: '865', CODICE_FISCALE: '______7298______', NOME: 'gregorio', COGNOME: 'lombardo', SESSO: 'm', STATO_NASCITA: 'italia', DATA_NASCITA: '19400709', COMUNE_NASCITA: 'arzano', PROVINCIA_NASCITA: 'na', INDIRIZZO: 'rotonda tazio 99', CAP: '49313', PROVINCIA: 'na', TELEFONO: '3973340109738'}
[model.Record]:{PK: '865', CODICE_FISCALE: '______7298______', NOME: 'gregorio', COGNOME: '', SESSO: 'f', STATO_NASCITA: '', DATA_NASCITA: '19400809', COMUNE_NASCITA: 'arzano', PROVINCIA_NASCITA: 'na', INDIRIZZO: 'rotonda tazio', CAP: '49313', PROVINCIA: 'na', TELEFONO: ''}
[utils.math.Vector]:{1.000, 1.000, 1.000, 1.000, 1.000, 1.000, 1.000, 1.000, 0.000, 0.000, 0.000, 0.000, 0.000, 0.000, 0.000, 0.000, 0.000, 0.000, 0.000, 0.000, 0.000, 0.000, 0.000, 0.000, 0.000, 0.000, 0.000, 0.000, 0.000, 0.000, 0.000, 0.000, 0.958, 0.500, 0.714, 0.500, 0.875, 0.500, 0.333, 0.000, 1.000, 1.000, 1.000, 1.000, 1.000, 1.000, 1.000, 1.000, 1.000, 1.000, 1.000, 1.000, 1.000, 1.000, 1.000, 1.000, 0.988, 0.886, 0.889, 0.880, 0.813, 0.880, 0.786, 0.000, 1.000, 1.000, 1.000, 1.000, 1.000, 1.000, 1.000, 1.000, 1.000, 1.000, 1.000, 1.000, 1.000, 1.000, 1.000, 1.000, 0.000, 0.000, 0.000, 0.000, 0.000, 0.000, 0.000, 0.000}   -   classificato come:        MATCH   score: 0,940680


[model.Record]:{PK: '867', CODICE_FISCALE: '______7300______', NOME: 'fiorentino', COGNOME: 'pucci', SESSO: 'f', STATO_NASCITA: 'italia', DATA_NASCITA: '19641014', COMUNE_NASCITA: 'scafati', PROVINCIA_NASCITA: 'sa', INDIRIZZO: 'sirio71', CAP: '25081', PROVINCIA: 'sa', TELEFONO: '390728498'}
[model.Record]:{PK: '867', CODICE_FISCALE: '______7300______', NOME: 'fiorentino', COGNOME: 'pucci', SESSO: 'f', STATO_NASCITA: 'italia', DATA_NASCITA: '19641014', COMUNE_NASCITA: 'scafati', PROVINCIA_NASCITA: 'sa', INDIRIZZO: '', CAP: '', PROVINCIA: 'sa', TELEFONO: ''}
[utils.math.Vector]:{1.000, 1.000, 1.000, 1.000, 1.000, 1.000, 1.000, 1.000, 1.000, 1.000, 1.000, 1.000, 1.000, 1.000, 1.000, 1.000, 1.000, 1.000, 1.000, 1.000, 1.000, 1.000, 1.000, 1.000, 1.000, 1.000, 1.000, 1.000, 1.000, 1.000, 1.000, 1.000, 1.000, 1.000, 1.000, 1.000, 1.000, 1.000, 1.000, 1.000, 1.000, 1.000, 1.000, 1.000, 1.000, 1.000, 1.000, 1.000, 1.000, 1.000, 1.000, 1.000, 1.000, 1.000, 1.000, 1.000, 0.000, 0.000, 0.000, 0.000, 0.000, 0.000, 0.000, 0.000, 0.000, 0.000, 0.000, 0.000, 0.000, 0.000, 0.000, 0.000, 1.000, 1.000, 1.000, 1.000, 1.000, 1.000, 1.000, 1.000, 0.000, 0.000, 0.000, 0.000, 0.000, 0.000, 0.000, 0.000}   -   classificato come:        MATCH   score: 0,999551


[model.Record]:{PK: '869', CODICE_FISCALE: '______7302______', NOME: 'germano', COGNOME: 'mattioli', SESSO: 'm', STATO_NASCITA: 'italia', DATA_NASCITA: '19580724', COMUNE_NASCITA: 'boscoreale', PROVINCIA_NASCITA: 'na', INDIRIZZO: 'viale caruso 6', CAP: '38659', PROVINCIA: 'na', TELEFONO: '395245534021'}
[model.Record]:{PK: '869', CODICE_FISCALE: '______7302______', NOME: 'gremano', COGNOME: 'mattioli', SESSO: 'f', STATO_NASCITA: 'italia', DATA_NASCITA: '19580724', COMUNE_NASCITA: 'boscoreale', PROVINCIA_NASCITA: 'na', INDIRIZZO: 'viale caruso', CAP: '38659', PROVINCIA: 'na', TELEFONO: ''}
[utils.math.Vector]:{0.957, 0.400, 0.500, 0.400, 0.714, 0.400, 0.250, 0.000, 1.000, 1.000, 1.000, 1.000, 1.000, 1.000, 1.000, 1.000, 0.000, 0.000, 0.000, 0.000, 0.000, 0.000, 0.000, 0.000, 1.000, 1.000, 1.000, 1.000, 1.000, 1.000, 1.000, 1.000, 1.000, 1.000, 1.000, 1.000, 1.000, 1.000, 1.000, 1.000, 1.000, 1.000, 1.000, 1.000, 1.000, 1.000, 1.000, 1.000, 1.000, 1.000, 1.000, 1.000, 1.000, 1.000, 1.000, 1.000, 0.993, 0.913, 0.917, 0.909, 0.857, 0.909, 0.833, 0.000, 1.000, 1.000, 1.000, 1.000, 1.000, 1.000, 1.000, 1.000, 1.000, 1.000, 1.000, 1.000, 1.000, 1.000, 1.000, 1.000, 0.000, 0.000, 0.000, 0.000, 0.000, 0.000, 0.000, 0.000}   -   classificato come:        MATCH   score: 0,996824


[model.Record]:{PK: '870', CODICE_FISCALE: '______7303______', NOME: 'arturo', COGNOME: 'gori', SESSO: 'f', STATO_NASCITA: 'italia', DATA_NASCITA: '19740808', COMUNE_NASCITA: 'castellammare di stabia', PROVINCIA_NASCITA: 'na', INDIRIZZO: 'contrada ione 78', CAP: '23209', PROVINCIA: '', TELEFONO: '3936777031246'}
[model.Record]:{PK: '870', CODICE_FISCALE: '______7303______', NOME: 'arturo', COGNOME: 'gori', SESSO: 'f', STATO_NASCITA: 'italia', DATA_NASCITA: '19760808', COMUNE_NASCITA: 'castellammare di stabia', PROVINCIA_NASCITA: '', INDIRIZZO: '', CAP: '9', PROVINCIA: 'na', TELEFONO: ''}
[utils.math.Vector]:{1.000, 1.000, 1.000, 1.000, 1.000, 1.000, 1.000, 1.000, 1.000, 1.000, 1.000, 1.000, 1.000, 1.000, 1.000, 1.000, 1.000, 1.000, 1.000, 1.000, 1.000, 1.000, 1.000, 1.000, 1.000, 1.000, 1.000, 1.000, 1.000, 1.000, 1.000, 1.000, 0.942, 0.500, 0.667, 0.500, 0.875, 0.500, 0.333, 0.000, 1.000, 1.000, 1.000, 1.000, 1.000, 1.000, 1.000, 1.000, 0.000, 0.000, 0.000, 0.000, 0.000, 0.000, 0.000, 0.000, 0.000, 0.000, 0.000, 0.000, 0.000, 0.000, 0.000, 0.000, 0.000, 0.000, 0.000, 0.000, 0.200, 0.000, 0.000, 0.000, 0.000, 0.000, 0.000, 0.000, 0.000, 0.000, 0.000, 0.000, 0.000, 0.000, 0.000, 0.000, 0.000, 0.000, 0.000, 0.000}   -   classificato come:        MATCH   score: 0,711459


[model.Record]:{PK: '871', CODICE_FISCALE: '______7304______', NOME: 'michelle', COGNOME: 'angeli', SESSO: 'f', STATO_NASCITA: 'australia', DATA_NASCITA: '192025', COMUNE_NASCITA: 'south laurenchester', PROVINCIA_NASCITA: 'south laurenchester', INDIRIZZO: 'tiffany tarn 57', CAP: '37359', PROVINCIA: 'south laurenchester', TELEFONO: '303632940'}
[model.Record]:{PK: '871', CODICE_FISCALE: '______7304______', NOME: 'michelle', COGNOME: 'angeli', SESSO: 'f', STATO_NASCITA: 'australia', DATA_NASCITA: '19200125', COMUNE_NASCITA: 'south laurenchester', PROVINCIA_NASCITA: '', INDIRIZZO: 'tiffany tarn', CAP: '37359', PROVINCIA: 'south laurenchester', TELEFONO: '303632940'}
[utils.math.Vector]:{1.000, 1.000, 1.000, 1.000, 1.000, 1.000, 1.000, 1.000, 1.000, 1.000, 1.000, 1.000, 1.000, 1.000, 1.000, 1.000, 1.000, 1.000, 1.000, 1.000, 1.000, 1.000, 1.000, 1.000, 1.000, 1.000, 1.000, 1.000, 1.000, 1.000, 1.000, 1.000, 0.950, 0.408, 0.667, 0.400, 0.750, 0.400, 0.250, 0.000, 1.000, 1.000, 1.000, 1.000, 1.000, 1.000, 1.000, 1.000, 0.000, 0.000, 0.000, 0.000, 0.000, 0.000, 0.000, 0.000, 0.987, 0.877, 0.880, 0.870, 0.800, 0.870, 0.769, 0.000, 1.000, 1.000, 1.000, 1.000, 1.000, 1.000, 1.000, 1.000, 1.000, 1.000, 1.000, 1.000, 1.000, 1.000, 1.000, 1.000, 1.000, 1.000, 1.000, 1.000, 1.000, 1.000, 1.000, 1.000}   -   classificato come:        MATCH   score: 0,988029


[model.Record]:{PK: '874', CODICE_FISCALE: '______7307______', NOME: 'fulvio', COGNOME: 'palazzo', SESSO: 'm', STATO_NASCITA: 'italia', DATA_NASCITA: '19921014', COMUNE_NASCITA: 'gioia sannitica', PROVINCIA_NASCITA: 'ce', INDIRIZZO: 'stretto augusto 60', CAP: '88180', PROVINCIA: 'ce', TELEFONO: ''}
[model.Record]:{PK: '874', CODICE_FISCALE: '______7307______', NOME: 'fulvio', COGNOME: 'palazzo', SESSO: 'm', STATO_NASCITA: 'italia', DATA_NASCITA: '19901014', COMUNE_NASCITA: 'gioia sannitica', PROVINCIA_NASCITA: 'ce', INDIRIZZO: 'stretto augusto', CAP: '88180', PROVINCIA: 'ce', TELEFONO: '396626794962'}
[utils.math.Vector]:{1.000, 1.000, 1.000, 1.000, 1.000, 1.000, 1.000, 1.000, 1.000, 1.000, 1.000, 1.000, 1.000, 1.000, 1.000, 1.000, 1.000, 1.000, 1.000, 1.000, 1.000, 1.000, 1.000, 1.000, 1.000, 1.000, 1.000, 1.000, 1.000, 1.000, 1.000, 1.000, 0.908, 0.500, 0.769, 0.500, 0.875, 0.500, 0.333, 0.000, 1.000, 1.000, 1.000, 1.000, 1.000, 1.000, 1.000, 1.000, 1.000, 1.000, 1.000, 1.000, 1.000, 1.000, 1.000, 1.000, 0.991, 0.915, 0.923, 0.929, 0.833, 0.929, 0.867, 0.000, 1.000, 1.000, 1.000, 1.000, 1.000, 1.000, 1.000, 1.000, 1.000, 1.000, 1.000, 1.000, 1.000, 1.000, 1.000, 1.000, 0.000, 0.000, 0.000, 0.000, 0.000, 0.000, 0.000, 0.000}   -   classificato come:        MATCH   score: 0,999151


[model.Record]:{PK: '875', CODICE_FISCALE: '______7309______', NOME: 'fatima', COGNOME: 'biagini', SESSO: 'f', STATO_NASCITA: 'italia', DATA_NASCITA: '0805', COMUNE_NASCITA: 'caserta', PROVINCIA_NASCITA: 'ce', INDIRIZZO: 'strada de santis  75', CAP: '1534', PROVINCIA: 'ce', TELEFONO: '39001607776416'}
[model.Record]:{PK: '875', CODICE_FISCALE: '______7309______', NOME: 'fatima', COGNOME: 'biaigni', SESSO: 'f', STATO_NASCITA: 'italia', DATA_NASCITA: '19560805', COMUNE_NASCITA: 'caserta', PROVINCIA_NASCITA: 'ce', INDIRIZZO: 'strada de santis', CAP: '1534', PROVINCIA: 'ce', TELEFONO: ''}
[utils.math.Vector]:{1.000, 1.000, 1.000, 1.000, 1.000, 1.000, 1.000, 1.000, 0.967, 0.200, 0.500, 0.200, 0.714, 0.200, 0.111, 0.000, 1.000, 1.000, 1.000, 1.000, 1.000, 1.000, 1.000, 1.000, 1.000, 1.000, 1.000, 1.000, 1.000, 1.000, 1.000, 1.000, 0.417, 0.577, 0.600, 0.500, 0.500, 0.500, 0.333, 0.000, 1.000, 1.000, 1.000, 1.000, 1.000, 1.000, 1.000, 1.000, 1.000, 1.000, 1.000, 1.000, 1.000, 1.000, 1.000, 1.000, 0.987, 0.907, 0.882, 0.875, 0.800, 0.903, 0.824, 0.000, 1.000, 1.000, 1.000, 1.000, 1.000, 1.000, 1.000, 1.000, 1.000, 1.000, 1.000, 1.000, 1.000, 1.000, 1.000, 1.000, 0.000, 0.000, 0.000, 0.000, 0.000, 0.000, 0.000, 0.000}   -   classificato come:        MATCH   score: 0,997783


[model.Record]:{PK: '876', CODICE_FISCALE: '______7310______', NOME: 'sarita', COGNOME: 'd alessandro', SESSO: 'm', STATO_NASCITA: 'italia', DATA_NASCITA: '0908', COMUNE_NASCITA: 'venezia', PROVINCIA_NASCITA: 've', INDIRIZZO: '41', CAP: '82947', PROVINCIA: 've', TELEFONO: '39645708758234'}
[model.Record]:{PK: '876', CODICE_FISCALE: '______7310______', NOME: 'sarita', COGNOME: '', SESSO: 'm', STATO_NASCITA: 'italia', DATA_NASCITA: '19570908', COMUNE_NASCITA: 'venezia', PROVINCIA_NASCITA: 've', INDIRIZZO: 'strada oretta', CAP: '82947', PROVINCIA: 've', TELEFONO: ''}
[utils.math.Vector]:{1.000, 1.000, 1.000, 1.000, 1.000, 1.000, 1.000, 1.000, 0.000, 0.000, 0.000, 0.000, 0.000, 0.000, 0.000, 0.000, 1.000, 1.000, 1.000, 1.000, 1.000, 1.000, 1.000, 1.000, 1.000, 1.000, 1.000, 1.000, 1.000, 1.000, 1.000, 1.000, 0.583, 0.577, 0.600, 0.500, 0.500, 0.500, 0.333, 0.000, 1.000, 1.000, 1.000, 1.000, 1.000, 1.000, 1.000, 1.000, 1.000, 1.000, 1.000, 1.000, 1.000, 1.000, 1.000, 1.000, 0.000, 0.000, 0.000, 0.000, 0.000, 0.000, 0.000, 0.000, 1.000, 1.000, 1.000, 1.000, 1.000, 1.000, 1.000, 1.000, 1.000, 1.000, 1.000, 1.000, 1.000, 1.000, 1.000, 1.000, 0.000, 0.000, 0.000, 0.000, 0.000, 0.000, 0.000, 0.000}   -   classificato come:        MATCH   score: 0,982468


[model.Record]:{PK: '877', CODICE_FISCALE: '______7311______', NOME: 'amos', COGNOME: 'leduca', SESSO: 'f', STATO_NASCITA: 'italia', DATA_NASCITA: '19420313', COMUNE_NASCITA: 'napoli', PROVINCIA_NASCITA: 'na', INDIRIZZO: 'viale maristella 13', CAP: '67199', PROVINCIA: '', TELEFONO: '3934633702016'}
[model.Record]:{PK: '877', CODICE_FISCALE: '______7311______', NOME: 'amos', COGNOME: 'de luca', SESSO: 'f', STATO_NASCITA: 'italia', DATA_NASCITA: '19420313', COMUNE_NASCITA: 'napoli', PROVINCIA_NASCITA: 'na', INDIRIZZO: 'viale maristella', CAP: '67199', PROVINCIA: 'na', TELEFONO: '393463370201'}
[utils.math.Vector]:{1.000, 1.000, 1.000, 1.000, 1.000, 1.000, 1.000, 1.000, 0.783, 0.224, 0.364, 0.222, 0.571, 0.222, 0.125, 0.000, 1.000, 1.000, 1.000, 1.000, 1.000, 1.000, 1.000, 1.000, 1.000, 1.000, 1.000, 1.000, 1.000, 1.000, 1.000, 1.000, 1.000, 1.000, 1.000, 1.000, 1.000, 1.000, 1.000, 1.000, 1.000, 1.000, 1.000, 1.000, 1.000, 1.000, 1.000, 1.000, 1.000, 1.000, 1.000, 1.000, 1.000, 1.000, 1.000, 1.000, 0.992, 0.907, 0.909, 0.903, 0.842, 0.903, 0.824, 0.000, 1.000, 1.000, 1.000, 1.000, 1.000, 1.000, 1.000, 1.000, 0.000, 0.000, 0.000, 0.000, 0.000, 0.000, 0.000, 0.000, 0.998, 0.953, 0.957, 0.952, 0.923, 0.952, 0.909, 0.000}   -   classificato come:        MATCH   score: 0,967093


[model.Record]:{PK: '878', CODICE_FISCALE: '______7312______', NOME: 'anselmo', COGNOME: 'zanini', SESSO: 'f', STATO_NASCITA: 'italia', DATA_NASCITA: '193912', COMUNE_NASCITA: 'villa di brdano', PROVINCIA_NASCITA: 'ce', INDIRIZZO: 'piazza valentnii 47', CAP: '39902', PROVINCIA: 'ce', TELEFONO: '397906594784'}
[model.Record]:{PK: '878', CODICE_FISCALE: '______7312______', NOME: 'anselmo', COGNOME: 'zaningi', SESSO: 'f', STATO_NASCITA: 'italia', DATA_NASCITA: '19391205', COMUNE_NASCITA: 'villa di briano', PROVINCIA_NASCITA: 'ce', INDIRIZZO: 'piazza valentini', CAP: '39209', PROVINCIA: 'ce', TELEFONO: '397906594784'}
[utils.math.Vector]:{1.000, 1.000, 1.000, 1.000, 1.000, 1.000, 1.000, 1.000, 0.976, 0.671, 0.800, 0.667, 0.857, 0.667, 0.500, 0.000, 1.000, 1.000, 1.000, 1.000, 1.000, 1.000, 1.000, 1.000, 1.000, 1.000, 1.000, 1.000, 1.000, 1.000, 1.000, 1.000, 0.967, 0.816, 0.833, 0.800, 0.750, 0.800, 0.667, 0.000, 0.988, 0.769, 0.857, 0.769, 0.933, 0.769, 0.625, 0.000, 1.000, 1.000, 1.000, 1.000, 1.000, 1.000, 1.000, 1.000, 0.977, 0.713, 0.788, 0.710, 0.737, 0.710, 0.550, 0.000, 0.787, 0.000, 0.250, 0.000, 0.600, 0.000, 0.000, 0.000, 1.000, 1.000, 1.000, 1.000, 1.000, 1.000, 1.000, 1.000, 1.000, 1.000, 1.000, 1.000, 1.000, 1.000, 1.000, 1.000}   -   classificato come:        MATCH   score: 0,863413


[model.Record]:{PK: '879', CODICE_FISCALE: '______7313______', NOME: 'ippolito', COGNOME: 'romano', SESSO: 'f', STATO_NASCITA: 'italia', DATA_NASCITA: '19500720', COMUNE_NASCITA: '', PROVINCIA_NASCITA: 'ce', INDIRIZZO: 'via sabatino 93', CAP: '35542', PROVINCIA: 'ce', TELEFONO: '3969333651391'}
[model.Record]:{PK: '879', CODICE_FISCALE: '______7313______', NOME: 'ippolito', COGNOME: 'romano', SESSO: 'f', STATO_NASCITA: 'italia', DATA_NASCITA: '19500720', COMUNE_NASCITA: '', PROVINCIA_NASCITA: 'ce', INDIRIZZO: 'via sabatino', CAP: '35542', PROVINCIA: 'ce', TELEFONO: '396933364139'}
[utils.math.Vector]:{1.000, 1.000, 1.000, 1.000, 1.000, 1.000, 1.000, 1.000, 1.000, 1.000, 1.000, 1.000, 1.000, 1.000, 1.000, 1.000, 1.000, 1.000, 1.000, 1.000, 1.000, 1.000, 1.000, 1.000, 1.000, 1.000, 1.000, 1.000, 1.000, 1.000, 1.000, 1.000, 1.000, 1.000, 1.000, 1.000, 1.000, 1.000, 1.000, 1.000, 0.000, 0.000, 0.000, 0.000, 0.000, 0.000, 0.000, 0.000, 1.000, 1.000, 1.000, 1.000, 1.000, 1.000, 1.000, 1.000, 0.987, 0.877, 0.880, 0.870, 0.800, 0.870, 0.769, 0.000, 1.000, 1.000, 1.000, 1.000, 1.000, 1.000, 1.000, 1.000, 1.000, 1.000, 1.000, 1.000, 1.000, 1.000, 1.000, 1.000, 0.970, 0.667, 0.737, 0.667, 0.846, 0.667, 0.500, 0.000}   -   classificato come:        MATCH   score: 0,908530


[model.Record]:{PK: '880', CODICE_FISCALE: '______7314______', NOME: 'yago', COGNOME: 'merotji', SESSO: 'm', STATO_NASCITA: 'italia', DATA_NASCITA: '19760712', COMUNE_NASCITA: 'giugliano in campania', PROVINCIA_NASCITA: 'na', INDIRIZZO: 'stretto conte 13', CAP: '7474', PROVINCIA: 'na', TELEFONO: '395814192533'}
[model.Record]:{PK: '880', CODICE_FISCALE: '______7314______', NOME: 'yago', COGNOME: 'moretti', SESSO: 'm', STATO_NASCITA: 'italia', DATA_NASCITA: '19760712', COMUNE_NASCITA: 'giugliano in campania', PROVINCIA_NASCITA: 'na', INDIRIZZO: 'stretto conte', CAP: '7474', PROVINCIA: 'na', TELEFONO: ''}
[utils.math.Vector]:{1.000, 1.000, 1.000, 1.000, 1.000, 1.000, 1.000, 1.000, 0.864, 0.000, 0.000, 0.000, 0.571, 0.000, 0.000, 0.000, 1.000, 1.000, 1.000, 1.000, 1.000, 1.000, 1.000, 1.000, 1.000, 1.000, 1.000, 1.000, 1.000, 1.000, 1.000, 1.000, 1.000, 1.000, 1.000, 1.000, 1.000, 1.000, 1.000, 1.000, 1.000, 1.000, 1.000, 1.000, 1.000, 1.000, 1.000, 1.000, 1.000, 1.000, 1.000, 1.000, 1.000, 1.000, 1.000, 1.000, 0.988, 0.886, 0.889, 0.880, 0.813, 0.880, 0.786, 0.000, 1.000, 1.000, 1.000, 1.000, 1.000, 1.000, 1.000, 1.000, 1.000, 1.000, 1.000, 1.000, 1.000, 1.000, 1.000, 1.000, 0.000, 0.000, 0.000, 0.000, 0.000, 0.000, 0.000, 0.000}   -   classificato come:        MATCH   score: 0,993137


[model.Record]:{PK: '881', CODICE_FISCALE: '______7315______', NOME: 'ciro', COGNOME: 'valeri', SESSO: 'f', STATO_NASCITA: 'italia', DATA_NASCITA: '19600425', COMUNE_NASCITA: 'san valentino torio', PROVINCIA_NASCITA: 'sa', INDIRIZZO: 'borgo fabiano 22', CAP: '9105', PROVINCIA: 'sa', TELEFONO: '3987654087827'}
[model.Record]:{PK: '881', CODICE_FISCALE: '______7315______', NOME: 'ciro', COGNOME: 'valeri', SESSO: 'f', STATO_NASCITA: 'italia', DATA_NASCITA: '19600425', COMUNE_NASCITA: 'san valentino torio', PROVINCIA_NASCITA: 'sa', INDIRIZZO: 'boogr fabiano', CAP: '9105', PROVINCIA: 'sa', TELEFONO: ''}
[utils.math.Vector]:{1.000, 1.000, 1.000, 1.000, 1.000, 1.000, 1.000, 1.000, 1.000, 1.000, 1.000, 1.000, 1.000, 1.000, 1.000, 1.000, 1.000, 1.000, 1.000, 1.000, 1.000, 1.000, 1.000, 1.000, 1.000, 1.000, 1.000, 1.000, 1.000, 1.000, 1.000, 1.000, 1.000, 1.000, 1.000, 1.000, 1.000, 1.000, 1.000, 1.000, 1.000, 1.000, 1.000, 1.000, 1.000, 1.000, 1.000, 1.000, 1.000, 1.000, 1.000, 1.000, 1.000, 1.000, 1.000, 1.000, 0.923, 0.483, 0.615, 0.480, 0.688, 0.480, 0.316, 0.000, 1.000, 1.000, 1.000, 1.000, 1.000, 1.000, 1.000, 1.000, 1.000, 1.000, 1.000, 1.000, 1.000, 1.000, 1.000, 1.000, 0.000, 0.000, 0.000, 0.000, 0.000, 0.000, 0.000, 0.000}   -   classificato come:        MATCH   score: 0,991431


[model.Record]:{PK: '882', CODICE_FISCALE: '______7316______', NOME: 'amos', COGNOME: 'mazzola', SESSO: 'm', STATO_NASCITA: 'italia', DATA_NASCITA: '19770126', COMUNE_NASCITA: 'marano di napoli', PROVINCIA_NASCITA: 'na', INDIRIZZO: 'canale uesebio 44', CAP: '16414', PROVINCIA: 'na', TELEFONO: '56668576243'}
[model.Record]:{PK: '882', CODICE_FISCALE: '______7316______', NOME: 'amos', COGNOME: 'mazzola', SESSO: 'm', STATO_NASCITA: 'italia', DATA_NASCITA: '19770126', COMUNE_NASCITA: 'marano di napoli', PROVINCIA_NASCITA: 'na', INDIRIZZO: 'canale eusebio', CAP: '16414', PROVINCIA: 'na', TELEFONO: '395666857623'}
[utils.math.Vector]:{1.000, 1.000, 1.000, 1.000, 1.000, 1.000, 1.000, 1.000, 1.000, 1.000, 1.000, 1.000, 1.000, 1.000, 1.000, 1.000, 1.000, 1.000, 1.000, 1.000, 1.000, 1.000, 1.000, 1.000, 1.000, 1.000, 1.000, 1.000, 1.000, 1.000, 1.000, 1.000, 1.000, 1.000, 1.000, 1.000, 1.000, 1.000, 1.000, 1.000, 1.000, 1.000, 1.000, 1.000, 1.000, 1.000, 1.000, 1.000, 1.000, 1.000, 1.000, 1.000, 1.000, 1.000, 1.000, 1.000, 0.951, 0.596, 0.690, 0.593, 0.706, 0.593, 0.421, 0.000, 1.000, 1.000, 1.000, 1.000, 1.000, 1.000, 1.000, 1.000, 1.000, 1.000, 1.000, 1.000, 1.000, 1.000, 1.000, 1.000, 0.914, 0.738, 0.737, 0.737, 0.750, 0.737, 0.583, 0.000}   -   classificato come:        MATCH   score: 0,981139


[model.Record]:{PK: '883', CODICE_FISCALE: '______7317______', NOME: 'adriano', COGNOME: 'basile', SESSO: 'm', STATO_NASCITA: 'italia', DATA_NASCITA: '19620125', COMUNE_NASCITA: '', PROVINCIA_NASCITA: 'ce', INDIRIZZO: 'rotonda colombo 93', CAP: '7543', PROVINCIA: 'ce', TELEFONO: '394124482071'}
[model.Record]:{PK: '883', CODICE_FISCALE: '______7317______', NOME: 'adriano', COGNOME: 'basile', SESSO: 'm', STATO_NASCITA: 'italia', DATA_NASCITA: '19620125', COMUNE_NASCITA: 'castel', PROVINCIA_NASCITA: 'ce', INDIRIZZO: '', CAP: '', PROVINCIA: 'ce', TELEFONO: ''}
[utils.math.Vector]:{1.000, 1.000, 1.000, 1.000, 1.000, 1.000, 1.000, 1.000, 1.000, 1.000, 1.000, 1.000, 1.000, 1.000, 1.000, 1.000, 1.000, 1.000, 1.000, 1.000, 1.000, 1.000, 1.000, 1.000, 1.000, 1.000, 1.000, 1.000, 1.000, 1.000, 1.000, 1.000, 1.000, 1.000, 1.000, 1.000, 1.000, 1.000, 1.000, 1.000, 0.000, 0.000, 0.000, 0.000, 0.000, 0.000, 0.000, 0.000, 1.000, 1.000, 1.000, 1.000, 1.000, 1.000, 1.000, 1.000, 0.000, 0.000, 0.000, 0.000, 0.000, 0.000, 0.000, 0.000, 0.000, 0.000, 0.000, 0.000, 0.000, 0.000, 0.000, 0.000, 1.000, 1.000, 1.000, 1.000, 1.000, 1.000, 1.000, 1.000, 0.000, 0.000, 0.000, 0.000, 0.000, 0.000, 0.000, 0.000}   -   classificato come:        MATCH   score: 0,993275


[model.Record]:{PK: '884', CODICE_FISCALE: '______7318______', NOME: 'eliv', COGNOME: 'lombardo', SESSO: 'm', STATO_NASCITA: 'croazia', DATA_NASCITA: '19800416', COMUNE_NASCITA: 'pazin', PROVINCIA_NASCITA: 'pazin', INDIRIZZO: 'zamenhofova20', CAP: '11107', PROVINCIA: 'pazin', TELEFONO: '22046617'}
[model.Record]:{PK: '884', CODICE_FISCALE: '______7318______', NOME: 'elvis', COGNOME: 'lombardo', SESSO: 'm', STATO_NASCITA: 'croazia', DATA_NASCITA: '19800418', COMUNE_NASCITA: 'pazin', PROVINCIA_NASCITA: 'pazin', INDIRIZZO: 'zamenhofodva', CAP: '11907', PROVINCIA: 'pazin', TELEFONO: '2204617'}
[utils.math.Vector]:{0.880, 0.000, 0.286, 0.000, 0.600, 0.000, 0.000, 0.000, 1.000, 1.000, 1.000, 1.000, 1.000, 1.000, 1.000, 1.000, 1.000, 1.000, 1.000, 1.000, 1.000, 1.000, 1.000, 1.000, 1.000, 1.000, 1.000, 1.000, 1.000, 1.000, 1.000, 1.000, 0.975, 0.833, 0.857, 0.833, 0.875, 0.833, 0.714, 0.000, 1.000, 1.000, 1.000, 1.000, 1.000, 1.000, 1.000, 1.000, 1.000, 1.000, 1.000, 1.000, 1.000, 1.000, 1.000, 1.000, 0.976, 0.667, 0.783, 0.667, 0.769, 0.667, 0.500, 0.000, 0.893, 0.000, 0.571, 0.000, 0.800, 0.000, 0.000, 0.000, 1.000, 1.000, 1.000, 1.000, 1.000, 1.000, 1.000, 1.000, 0.979, 0.730, 0.923, 0.727, 0.875, 0.727, 0.571, 0.000}   -   classificato come:        MATCH   score: 0,753874


[model.Record]:{PK: '885', CODICE_FISCALE: '______7319______', NOME: 'fatima', COGNOME: 'traverso', SESSO: 'm', STATO_NASCITA: 'italia', DATA_NASCITA: '19621220', COMUNE_NASCITA: 'felitto', PROVINCIA_NASCITA: 'sa', INDIRIZZO: 'stretto renzo 99', CAP: '71010', PROVINCIA: 'sa', TELEFONO: '39824914239315'}
[model.Record]:{PK: '885', CODICE_FISCALE: '______7319______', NOME: 'fatima', COGNOME: 'traverso', SESSO: 'm', STATO_NASCITA: 'italia', DATA_NASCITA: '19621220', COMUNE_NASCITA: 'felihpto', PROVINCIA_NASCITA: 'sa', INDIRIZZO: '', CAP: '', PROVINCIA: 'sa', TELEFONO: ''}
[utils.math.Vector]:{1.000, 1.000, 1.000, 1.000, 1.000, 1.000, 1.000, 1.000, 1.000, 1.000, 1.000, 1.000, 1.000, 1.000, 1.000, 1.000, 1.000, 1.000, 1.000, 1.000, 1.000, 1.000, 1.000, 1.000, 1.000, 1.000, 1.000, 1.000, 1.000, 1.000, 1.000, 1.000, 1.000, 1.000, 1.000, 1.000, 1.000, 1.000, 1.000, 1.000, 0.921, 0.365, 0.615, 0.364, 0.750, 0.364, 0.222, 0.000, 1.000, 1.000, 1.000, 1.000, 1.000, 1.000, 1.000, 1.000, 0.000, 0.000, 0.000, 0.000, 0.000, 0.000, 0.000, 0.000, 0.000, 0.000, 0.000, 0.000, 0.000, 0.000, 0.000, 0.000, 1.000, 1.000, 1.000, 1.000, 1.000, 1.000, 1.000, 1.000, 0.000, 0.000, 0.000, 0.000, 0.000, 0.000, 0.000, 0.000}   -   classificato come:        MATCH   score: 0,997139


[model.Record]:{PK: '886', CODICE_FISCALE: '______7320______', NOME: 'lisa', COGNOME: 'franchini', SESSO: 'f', STATO_NASCITA: 'italia', DATA_NASCITA: '19720627', COMUNE_NASCITA: 'qualiano', PROVINCIA_NASCITA: 'na', INDIRIZZO: 'canale bianchi 25', CAP: '', PROVINCIA: 'na', TELEFONO: '18470917803'}
[model.Record]:{PK: '886', CODICE_FISCALE: '______7320______', NOME: '', COGNOME: 'franchini', SESSO: 'm', STATO_NASCITA: 'italia', DATA_NASCITA: '19720627', COMUNE_NASCITA: 'qualiano', PROVINCIA_NASCITA: 'na', INDIRIZZO: 'canale bianchi', CAP: '91425', PROVINCIA: 'na', TELEFONO: '391847091780'}
[utils.math.Vector]:{0.000, 0.000, 0.000, 0.000, 0.000, 0.000, 0.000, 0.000, 1.000, 1.000, 1.000, 1.000, 1.000, 1.000, 1.000, 1.000, 0.000, 0.000, 0.000, 0.000, 0.000, 0.000, 0.000, 0.000, 1.000, 1.000, 1.000, 1.000, 1.000, 1.000, 1.000, 1.000, 1.000, 1.000, 1.000, 1.000, 1.000, 1.000, 1.000, 1.000, 1.000, 1.000, 1.000, 1.000, 1.000, 1.000, 1.000, 1.000, 1.000, 1.000, 1.000, 1.000, 1.000, 1.000, 1.000, 1.000, 0.990, 0.894, 0.889, 0.889, 0.824, 0.889, 0.800, 0.000, 0.000, 0.000, 0.000, 0.000, 0.000, 0.000, 0.000, 0.000, 1.000, 1.000, 1.000, 1.000, 1.000, 1.000, 1.000, 1.000, 0.814, 0.843, 0.900, 0.842, 0.750, 0.842, 0.727, 0.000}   -   classificato come:        MATCH   score: 0,995888


[model.Record]:{PK: '887', CODICE_FISCALE: '______7321______', NOME: 'maruska', COGNOME: 'marchini', SESSO: 'm', STATO_NASCITA: 'italia', DATA_NASCITA: '197108', COMUNE_NASCITA: 'pago del vallo di lauro', PROVINCIA_NASCITA: 'av', INDIRIZZO: 'stretto caruso 31', CAP: '13092', PROVINCIA: 'av', TELEFONO: '39508652175324'}
[model.Record]:{PK: '887', CODICE_FISCALE: '______7321______', NOME: 'maruska', COGNOME: 'marchini', SESSO: 'f', STATO_NASCITA: 'italia', DATA_NASCITA: '19710821', COMUNE_NASCITA: 'pago del vallo di lauro', PROVINCIA_NASCITA: 'av', INDIRIZZO: '', CAP: '', PROVINCIA: 'av', TELEFONO: '395086217532'}
[utils.math.Vector]:{1.000, 1.000, 1.000, 1.000, 1.000, 1.000, 1.000, 1.000, 1.000, 1.000, 1.000, 1.000, 1.000, 1.000, 1.000, 1.000, 0.000, 0.000, 0.000, 0.000, 0.000, 0.000, 0.000, 0.000, 1.000, 1.000, 1.000, 1.000, 1.000, 1.000, 1.000, 1.000, 0.967, 0.816, 0.833, 0.800, 0.750, 0.800, 0.667, 0.000, 1.000, 1.000, 1.000, 1.000, 1.000, 1.000, 1.000, 1.000, 1.000, 1.000, 1.000, 1.000, 1.000, 1.000, 1.000, 1.000, 0.000, 0.000, 0.000, 0.000, 0.000, 0.000, 0.000, 0.000, 0.000, 0.000, 0.000, 0.000, 0.000, 0.000, 0.000, 0.000, 1.000, 1.000, 1.000, 1.000, 1.000, 1.000, 1.000, 1.000, 0.941, 0.730, 0.833, 0.727, 0.857, 0.727, 0.571, 0.000}   -   classificato come:        MATCH   score: 0,990075


[model.Record]:{PK: '888', CODICE_FISCALE: '______7322______', NOME: 'ursula', COGNOME: 'di bella', SESSO: 'm', STATO_NASCITA: 'italia', DATA_NASCITA: '19351024', COMUNE_NASCITA: 'maddalni', PROVINCIA_NASCITA: 'ce', INDIRIZZO: '86', CAP: '90945', PROVINCIA: 'ce', TELEFONO: '3946609144548'}
[model.Record]:{PK: '888', CODICE_FISCALE: '______7322______', NOME: 'ursula', COGNOME: 'di bella', SESSO: 'm', STATO_NASCITA: 'italia', DATA_NASCITA: '19391125', COMUNE_NASCITA: 'maddaloni', PROVINCIA_NASCITA: 'ce', INDIRIZZO: 'canale mercedes', CAP: '90945', PROVINCIA: 'ce', TELEFONO: '394660914454'}
[utils.math.Vector]:{1.000, 1.000, 1.000, 1.000, 1.000, 1.000, 1.000, 1.000, 1.000, 1.000, 1.000, 1.000, 1.000, 1.000, 1.000, 1.000, 1.000, 1.000, 1.000, 1.000, 1.000, 1.000, 1.000, 1.000, 1.000, 1.000, 1.000, 1.000, 1.000, 1.000, 1.000, 1.000, 0.825, 0.167, 0.286, 0.167, 0.625, 0.167, 0.091, 0.000, 0.985, 0.617, 0.800, 0.615, 0.889, 0.615, 0.444, 0.000, 1.000, 1.000, 1.000, 1.000, 1.000, 1.000, 1.000, 1.000, 0.000, 0.000, 0.000, 0.000, 0.000, 0.000, 0.000, 0.000, 1.000, 1.000, 1.000, 1.000, 1.000, 1.000, 1.000, 1.000, 1.000, 1.000, 1.000, 1.000, 1.000, 1.000, 1.000, 1.000, 0.998, 0.953, 0.957, 0.952, 0.923, 0.952, 0.909, 0.000}   -   classificato come:        MATCH   score: 0,593878


[model.Record]:{PK: '889', CODICE_FISCALE: '______7323______', NOME: 'fatima', COGNOME: 'angelini', SESSO: 'f', STATO_NASCITA: 'italia', DATA_NASCITA: '19410222', COMUNE_NASCITA: 'san marco dei cavoti', PROVINCIA_NASCITA: 'bn', INDIRIZZO: 'piazza58', CAP: '51112', PROVINCIA: 'bn', TELEFONO: '8603622206'}
[model.Record]:{PK: '889', CODICE_FISCALE: '______7323______', NOME: 'fatima', COGNOME: 'angelini', SESSO: 'f', STATO_NASCITA: 'itaia', DATA_NASCITA: '19410222', COMUNE_NASCITA: 'san dei cavoti', PROVINCIA_NASCITA: 'bn', INDIRIZZO: 'piazza perihcle', CAP: '51112', PROVINCIA: 'bn', TELEFONO: '39860362220'}
[utils.math.Vector]:{1.000, 1.000, 1.000, 1.000, 1.000, 1.000, 1.000, 1.000, 1.000, 1.000, 1.000, 1.000, 1.000, 1.000, 1.000, 1.000, 1.000, 1.000, 1.000, 1.000, 1.000, 1.000, 1.000, 1.000, 0.961, 0.289, 0.667, 0.286, 0.833, 0.286, 0.167, 0.000, 1.000, 1.000, 1.000, 1.000, 1.000, 1.000, 1.000, 1.000, 0.863, 0.748, 0.813, 0.733, 0.700, 0.733, 0.579, 0.000, 1.000, 1.000, 1.000, 1.000, 1.000, 1.000, 1.000, 1.000, 0.830, 0.453, 0.476, 0.421, 0.400, 0.421, 0.267, 0.000, 1.000, 1.000, 1.000, 1.000, 1.000, 1.000, 1.000, 1.000, 1.000, 1.000, 1.000, 1.000, 1.000, 1.000, 1.000, 1.000, 0.832, 0.825, 0.824, 0.824, 0.727, 0.824, 0.700, 0.000}   -   classificato come:        MATCH   score: 0,956764


[model.Record]:{PK: '890', CODICE_FISCALE: '______7324______', NOME: 'fiorenzo', COGNOME: 'mariani', SESSO: 'm', STATO_NASCITA: 'italia', DATA_NASCITA: '19610109', COMUNE_NASCITA: 'eboli', PROVINCIA_NASCITA: '', INDIRIZZO: 'via91', CAP: '66816', PROVINCIA: 'sa', TELEFONO: '39424217740'}
[model.Record]:{PK: '890', CODICE_FISCALE: '______7324______', NOME: '', COGNOME: 'mariani', SESSO: 'f', STATO_NASCITA: 'italia', DATA_NASCITA: '19610109', COMUNE_NASCITA: 'eboli', PROVINCIA_NASCITA: 'sa', INDIRIZZO: 'via sirio', CAP: '66816', PROVINCIA: 'sa', TELEFONO: '39424217740'}
[utils.math.Vector]:{0.000, 0.000, 0.000, 0.000, 0.000, 0.000, 0.000, 0.000, 1.000, 1.000, 1.000, 1.000, 1.000, 1.000, 1.000, 1.000, 0.000, 0.000, 0.000, 0.000, 0.000, 0.000, 0.000, 0.000, 1.000, 1.000, 1.000, 1.000, 1.000, 1.000, 1.000, 1.000, 1.000, 1.000, 1.000, 1.000, 1.000, 1.000, 1.000, 1.000, 1.000, 1.000, 1.000, 1.000, 1.000, 1.000, 1.000, 1.000, 0.000, 0.000, 0.000, 0.000, 0.000, 0.000, 0.000, 0.000, 0.644, 0.218, 0.333, 0.200, 0.333, 0.200, 0.111, 0.000, 1.000, 1.000, 1.000, 1.000, 1.000, 1.000, 1.000, 1.000, 1.000, 1.000, 1.000, 1.000, 1.000, 1.000, 1.000, 1.000, 1.000, 1.000, 1.000, 1.000, 1.000, 1.000, 1.000, 1.000}   -   classificato come:        MATCH   score: 0,820648


[model.Record]:{PK: '891', CODICE_FISCALE: '______7325______', NOME: 'avide', COGNOME: 'zanella', SESSO: 'm', STATO_NASCITA: '', DATA_NASCITA: '19561027', COMUNE_NASCITA: 'maddalonni', PROVINCIA_NASCITA: 'ce', INDIRIZZO: 'borgo joey 66', CAP: '45794', PROVINCIA: 'ce', TELEFONO: '3992922739798'}
[model.Record]:{PK: '891', CODICE_FISCALE: '______7325______', NOME: 'avide', COGNOME: 'zanewla', SESSO: 'f', STATO_NASCITA: 'italia', DATA_NASCITA: '19561027', COMUNE_NASCITA: 'maddaloni', PROVINCIA_NASCITA: 'ce', INDIRIZZO: '', CAP: '', PROVINCIA: 'ce', TELEFONO: ''}
[utils.math.Vector]:{1.000, 1.000, 1.000, 1.000, 1.000, 1.000, 1.000, 1.000, 0.943, 0.400, 0.667, 0.400, 0.857, 0.400, 0.250, 0.000, 0.000, 0.000, 0.000, 0.000, 0.000, 0.000, 0.000, 0.000, 0.000, 0.000, 0.000, 0.000, 0.000, 0.000, 0.000, 0.000, 1.000, 1.000, 1.000, 1.000, 1.000, 1.000, 1.000, 1.000, 0.993, 0.802, 0.941, 0.800, 0.900, 0.800, 0.667, 0.000, 1.000, 1.000, 1.000, 1.000, 1.000, 1.000, 1.000, 1.000, 0.000, 0.000, 0.000, 0.000, 0.000, 0.000, 0.000, 0.000, 0.000, 0.000, 0.000, 0.000, 0.000, 0.000, 0.000, 0.000, 1.000, 1.000, 1.000, 1.000, 1.000, 1.000, 1.000, 1.000, 0.000, 0.000, 0.000, 0.000, 0.000, 0.000, 0.000, 0.000}   -   classificato come:        MATCH   score: 0,988257


[model.Record]:{PK: '892', CODICE_FISCALE: '______7326______', NOME: 'thomas', COGNOME: 'floris', SESSO: 'f', STATO_NASCITA: 'egitto', DATA_NASCITA: '19920714', COMUNE_NASCITA: 'brownmouth', PROVINCIA_NASCITA: 'brownmouth', INDIRIZZO: 'reese curve 3', CAP: '15376', PROVINCIA: 'brownmouth', TELEFONO: '17337351276'}
[model.Record]:{PK: '892', CODICE_FISCALE: '______7326______', NOME: 'floris', COGNOME: 'thomas', SESSO: 'f', STATO_NASCITA: 'egitto', DATA_NASCITA: '19920714', COMUNE_NASCITA: 'brownmohtu', PROVINCIA_NASCITA: 'brownmouth', INDIRIZZO: 'reese curve', CAP: '15376', PROVINCIA: 'brownmouth', TELEFONO: ''}
[utils.math.Vector]:{0.556, 0.000, 0.000, 0.000, 0.333, 0.000, 0.000, 0.000, 0.556, 0.000, 0.000, 0.000, 0.333, 0.000, 0.000, 0.000, 1.000, 1.000, 1.000, 1.000, 1.000, 1.000, 1.000, 1.000, 1.000, 1.000, 1.000, 1.000, 1.000, 1.000, 1.000, 1.000, 1.000, 1.000, 1.000, 1.000, 1.000, 1.000, 1.000, 1.000, 0.990, 0.625, 0.667, 0.625, 0.800, 0.625, 0.455, 0.000, 1.000, 1.000, 1.000, 1.000, 1.000, 1.000, 1.000, 1.000, 0.992, 0.905, 0.952, 0.900, 0.846, 0.900, 0.818, 0.000, 1.000, 1.000, 1.000, 1.000, 1.000, 1.000, 1.000, 1.000, 1.000, 1.000, 1.000, 1.000, 1.000, 1.000, 1.000, 1.000, 0.000, 0.000, 0.000, 0.000, 0.000, 0.000, 0.000, 0.000}   -   classificato come:        MATCH   score: 0,901476


[model.Record]:{PK: '895', CODICE_FISCALE: '______7329______', NOME: 'odone', COGNOME: 'basso', SESSO: 'f', STATO_NASCITA: 'italia', DATA_NASCITA: '19720714', COMUNE_NASCITA: 'cittadella', PROVINCIA_NASCITA: 'pd', INDIRIZZO: 'viale pellegrini 37', CAP: '55272', PROVINCIA: 'pd', TELEFONO: '3923796881022'}
[model.Record]:{PK: '895', CODICE_FISCALE: '______7329______', NOME: 'odone', COGNOME: '', SESSO: 'm', STATO_NASCITA: 'italia', DATA_NASCITA: '19720814', COMUNE_NASCITA: 'cittadella', PROVINCIA_NASCITA: 'pd', INDIRIZZO: 'viale pellegrinf', CAP: '55272', PROVINCIA: 'pd', TELEFONO: ''}
[utils.math.Vector]:{1.000, 1.000, 1.000, 1.000, 1.000, 1.000, 1.000, 1.000, 0.000, 0.000, 0.000, 0.000, 0.000, 0.000, 0.000, 0.000, 0.000, 0.000, 0.000, 0.000, 0.000, 0.000, 0.000, 0.000, 1.000, 1.000, 1.000, 1.000, 1.000, 1.000, 1.000, 1.000, 0.958, 0.500, 0.714, 0.500, 0.875, 0.500, 0.333, 0.000, 1.000, 1.000, 1.000, 1.000, 1.000, 1.000, 1.000, 1.000, 1.000, 1.000, 1.000, 1.000, 1.000, 1.000, 1.000, 1.000, 0.981, 0.843, 0.839, 0.839, 0.789, 0.839, 0.722, 0.000, 1.000, 1.000, 1.000, 1.000, 1.000, 1.000, 1.000, 1.000, 1.000, 1.000, 1.000, 1.000, 1.000, 1.000, 1.000, 1.000, 0.000, 0.000, 0.000, 0.000, 0.000, 0.000, 0.000, 0.000}   -   classificato come:        MATCH   score: 0,974443


[model.Record]:{PK: '896', CODICE_FISCALE: '______7330______', NOME: 'baldassarre', COGNOME: 'la rocca', SESSO: 'm', STATO_NASCITA: 'italia', DATA_NASCITA: '19530406', COMUNE_NASCITA: 'acsagiove', PROVINCIA_NASCITA: 'ce', INDIRIZZO: 'via birco 71', CAP: '44585', PROVINCIA: 'ce', TELEFONO: '3935365861780'}
[model.Record]:{PK: '896', CODICE_FISCALE: '______7330______', NOME: 'baldassarre', COGNOME: 'la rocca', SESSO: 'm', STATO_NASCITA: 'italia', DATA_NASCITA: '19530406', COMUNE_NASCITA: 'casagiove', PROVINCIA_NASCITA: 'ce', INDIRIZZO: 'via mirco', CAP: '44585', PROVINCIA: 'ce', TELEFONO: ''}
[utils.math.Vector]:{1.000, 1.000, 1.000, 1.000, 1.000, 1.000, 1.000, 1.000, 1.000, 1.000, 1.000, 1.000, 1.000, 1.000, 1.000, 1.000, 1.000, 1.000, 1.000, 1.000, 1.000, 1.000, 1.000, 1.000, 1.000, 1.000, 1.000, 1.000, 1.000, 1.000, 1.000, 1.000, 1.000, 1.000, 1.000, 1.000, 1.000, 1.000, 1.000, 1.000, 0.963, 0.714, 0.750, 0.714, 0.778, 0.714, 0.556, 0.000, 1.000, 1.000, 1.000, 1.000, 1.000, 1.000, 1.000, 1.000, 0.901, 0.478, 0.632, 0.471, 0.667, 0.471, 0.308, 0.000, 1.000, 1.000, 1.000, 1.000, 1.000, 1.000, 1.000, 1.000, 1.000, 1.000, 1.000, 1.000, 1.000, 1.000, 1.000, 1.000, 0.000, 0.000, 0.000, 0.000, 0.000, 0.000, 0.000, 0.000}   -   classificato come:        MATCH   score: 0,978272


[model.Record]:{PK: '897', CODICE_FISCALE: '______7331______', NOME: 'gerlando', COGNOME: 'consoli', SESSO: 'm', STATO_NASCITA: 'italia', DATA_NASCITA: '19920131', COMUNE_NASCITA: 'sant anastaia', PROVINCIA_NASCITA: 'na', INDIRIZZO: 'rotonda selvaggia 1', CAP: '86784', PROVINCIA: 'na', TELEFONO: '397409071553'}
[model.Record]:{PK: '897', CODICE_FISCALE: '______7331______', NOME: 'gerlando', COGNOME: 'consoli', SESSO: 'f', STATO_NASCITA: 'italia', DATA_NASCITA: '19920131', COMUNE_NASCITA: 'sant anastasia', PROVINCIA_NASCITA: '', INDIRIZZO: 'rotonda selvaggia', CAP: '86784', PROVINCIA: 'na', TELEFONO: '397409071553'}
[utils.math.Vector]:{1.000, 1.000, 1.000, 1.000, 1.000, 1.000, 1.000, 1.000, 1.000, 1.000, 1.000, 1.000, 1.000, 1.000, 1.000, 1.000, 0.000, 0.000, 0.000, 0.000, 0.000, 0.000, 0.000, 0.000, 1.000, 1.000, 1.000, 1.000, 1.000, 1.000, 1.000, 1.000, 1.000, 1.000, 1.000, 1.000, 1.000, 1.000, 1.000, 1.000, 0.995, 0.783, 0.909, 0.783, 0.929, 0.783, 0.643, 0.000, 0.000, 0.000, 0.000, 0.000, 0.000, 0.000, 0.000, 0.000, 0.996, 0.939, 0.970, 0.938, 0.895, 0.938, 0.882, 0.000, 1.000, 1.000, 1.000, 1.000, 1.000, 1.000, 1.000, 1.000, 1.000, 1.000, 1.000, 1.000, 1.000, 1.000, 1.000, 1.000, 1.000, 1.000, 1.000, 1.000, 1.000, 1.000, 1.000, 1.000}   -   classificato come:        MATCH   score: 0,983364


[model.Record]:{PK: '898', CODICE_FISCALE: '______7332______', NOME: 'ver', COGNOME: 'colombo', SESSO: 'f', STATO_NASCITA: 'italia', DATA_NASCITA: '19501110', COMUNE_NASCITA: 'santa a vico', PROVINCIA_NASCITA: 'ce', INDIRIZZO: 'strada benedetti 3', CAP: '40125', PROVINCIA: 'ce', TELEFONO: '3931319074942'}
[model.Record]:{PK: '898', CODICE_FISCALE: '______7332______', NOME: '', COGNOME: 'colombo', SESSO: 'f', STATO_NASCITA: 'italia', DATA_NASCITA: '19501110', COMUNE_NASCITA: 'santa maria a vico', PROVINCIA_NASCITA: '', INDIRIZZO: 'strada benedetti', CAP: '40125', PROVINCIA: 'ce', TELEFONO: '393131907494'}
[utils.math.Vector]:{0.000, 0.000, 0.000, 0.000, 0.000, 0.000, 0.000, 0.000, 1.000, 1.000, 1.000, 1.000, 1.000, 1.000, 1.000, 1.000, 1.000, 1.000, 1.000, 1.000, 1.000, 1.000, 1.000, 1.000, 1.000, 1.000, 1.000, 1.000, 1.000, 1.000, 1.000, 1.000, 1.000, 1.000, 1.000, 1.000, 1.000, 1.000, 1.000, 1.000, 0.907, 0.791, 0.800, 0.769, 0.667, 0.769, 0.625, 0.000, 0.000, 0.000, 0.000, 0.000, 0.000, 0.000, 0.000, 0.000, 0.996, 0.935, 0.938, 0.933, 0.889, 0.933, 0.875, 0.000, 1.000, 1.000, 1.000, 1.000, 1.000, 1.000, 1.000, 1.000, 1.000, 1.000, 1.000, 1.000, 1.000, 1.000, 1.000, 1.000, 0.998, 0.953, 0.952, 0.952, 0.923, 0.952, 0.909, 0.000}   -   classificato come:        MATCH   score: 0,981662


[model.Record]:{PK: '899', CODICE_FISCALE: '______7333______', NOME: 'elga', COGNOME: 'quaglia', SESSO: 'f', STATO_NASCITA: 'itali', DATA_NASCITA: '19530925', COMUNE_NASCITA: 'pompei', PROVINCIA_NASCITA: 'na', INDIRIZZO: 'vicolo d angelo  94', CAP: '77380', PROVINCIA: 'na', TELEFONO: '39069482632'}
[model.Record]:{PK: '899', CODICE_FISCALE: '______7333______', NOME: 'elga', COGNOME: 'quaglia', SESSO: 'm', STATO_NASCITA: 'italia', DATA_NASCITA: '19530825', COMUNE_NASCITA: 'pompei', PROVINCIA_NASCITA: 'na', INDIRIZZO: 'vicolo d angelo', CAP: '77380', PROVINCIA: 'na', TELEFONO: '3996482622'}
[utils.math.Vector]:{1.000, 1.000, 1.000, 1.000, 1.000, 1.000, 1.000, 1.000, 1.000, 1.000, 1.000, 1.000, 1.000, 1.000, 1.000, 1.000, 0.000, 0.000, 0.000, 0.000, 0.000, 0.000, 0.000, 0.000, 0.972, 0.866, 0.889, 0.857, 0.833, 0.857, 0.750, 0.000, 0.958, 0.500, 0.714, 0.500, 0.875, 0.500, 0.333, 0.000, 1.000, 1.000, 1.000, 1.000, 1.000, 1.000, 1.000, 1.000, 1.000, 1.000, 1.000, 1.000, 1.000, 1.000, 1.000, 1.000, 0.985, 0.915, 0.897, 0.897, 0.789, 0.929, 0.867, 0.000, 1.000, 1.000, 1.000, 1.000, 1.000, 1.000, 1.000, 1.000, 1.000, 1.000, 1.000, 1.000, 1.000, 1.000, 1.000, 1.000, 0.893, 0.236, 0.421, 0.235, 0.727, 0.235, 0.133, 0.000}   -   classificato come:        MATCH   score: 0,591896


[model.Record]:{PK: '900', CODICE_FISCALE: '______7334______', NOME: 'audenico', COGNOME: 'mura', SESSO: 'f', STATO_NASCITA: 'italia', DATA_NASCITA: '19700626', COMUNE_NASCITA: 'salerno', PROVINCIA_NASCITA: 'sa', INDIRIZZO: 'viale sorsi 51', CAP: '65698', PROVINCIA: 'sa', TELEFONO: '3905512996958'}
[model.Record]:{PK: '900', CODICE_FISCALE: '______7334______', NOME: 'audenico', COGNOME: 'mura', SESSO: 'f', STATO_NASCITA: 'italia', DATA_NASCITA: '19700626', COMUNE_NASCITA: 'salerno', PROVINCIA_NASCITA: 'sa', INDIRIZZO: '', CAP: '', PROVINCIA: 'sa', TELEFONO: '39552996958'}
[utils.math.Vector]:{1.000, 1.000, 1.000, 1.000, 1.000, 1.000, 1.000, 1.000, 1.000, 1.000, 1.000, 1.000, 1.000, 1.000, 1.000, 1.000, 1.000, 1.000, 1.000, 1.000, 1.000, 1.000, 1.000, 1.000, 1.000, 1.000, 1.000, 1.000, 1.000, 1.000, 1.000, 1.000, 1.000, 1.000, 1.000, 1.000, 1.000, 1.000, 1.000, 1.000, 1.000, 1.000, 1.000, 1.000, 1.000, 1.000, 1.000, 1.000, 1.000, 1.000, 1.000, 1.000, 1.000, 1.000, 1.000, 1.000, 0.000, 0.000, 0.000, 0.000, 0.000, 0.000, 0.000, 0.000, 0.000, 0.000, 0.000, 0.000, 0.000, 0.000, 0.000, 0.000, 1.000, 1.000, 1.000, 1.000, 1.000, 1.000, 1.000, 1.000, 0.957, 0.503, 0.762, 0.500, 0.846, 0.500, 0.333, 0.000}   -   classificato come:        MATCH   score: 0,984256


[model.Record]:{PK: '902', CODICE_FISCALE: '______7336______', NOME: 'pericle', COGNOME: 'ricci', SESSO: 'm', STATO_NASCITA: 'italia', DATA_NASCITA: '19501020', COMUNE_NASCITA: 'nopali', PROVINCIA_NASCITA: 'na', INDIRIZZO: 'canale serra 2', CAP: '15789', PROVINCIA: 'na', TELEFONO: '3988931770033'}
[model.Record]:{PK: '902', CODICE_FISCALE: '______7336______', NOME: 'pericle', COGNOME: 'ricci', SESSO: 'm', STATO_NASCITA: 'italia', DATA_NASCITA: '19501020', COMUNE_NASCITA: 'napoli', PROVINCIA_NASCITA: 'na', INDIRIZZO: '', CAP: '', PROVINCIA: 'na', TELEFONO: '398893177003'}
[utils.math.Vector]:{1.000, 1.000, 1.000, 1.000, 1.000, 1.000, 1.000, 1.000, 1.000, 1.000, 1.000, 1.000, 1.000, 1.000, 1.000, 1.000, 1.000, 1.000, 1.000, 1.000, 1.000, 1.000, 1.000, 1.000, 1.000, 1.000, 1.000, 1.000, 1.000, 1.000, 1.000, 1.000, 1.000, 1.000, 1.000, 1.000, 1.000, 1.000, 1.000, 1.000, 0.950, 0.000, 0.200, 0.000, 0.667, 0.000, 0.000, 0.000, 1.000, 1.000, 1.000, 1.000, 1.000, 1.000, 1.000, 1.000, 0.000, 0.000, 0.000, 0.000, 0.000, 0.000, 0.000, 0.000, 0.000, 0.000, 0.000, 0.000, 0.000, 0.000, 0.000, 0.000, 1.000, 1.000, 1.000, 1.000, 1.000, 1.000, 1.000, 1.000, 0.998, 0.953, 0.957, 0.952, 0.923, 0.952, 0.909, 0.000}   -   classificato come:        MATCH   score: 0,981345


[model.Record]:{PK: '903', CODICE_FISCALE: '______7337______', NOME: 'giorgio', COGNOME: 'amato', SESSO: 'm', STATO_NASCITA: 'italia', DATA_NASCITA: '19600222', COMUNE_NASCITA: 'arzano', PROVINCIA_NASCITA: 'na', INDIRIZZO: 'vial teseo 42', CAP: '82573', PROVINCIA: 'na', TELEFONO: '392080759899'}
[model.Record]:{PK: '903', CODICE_FISCALE: '______7337______', NOME: 'giorgio', COGNOME: 'amato', SESSO: 'm', STATO_NASCITA: 'italia', DATA_NASCITA: '19600222', COMUNE_NASCITA: 'arzano', PROVINCIA_NASCITA: 'na', INDIRIZZO: 'via teseo', CAP: '75238', PROVINCIA: 'na', TELEFONO: '392080759899'}
[utils.math.Vector]:{1.000, 1.000, 1.000, 1.000, 1.000, 1.000, 1.000, 1.000, 1.000, 1.000, 1.000, 1.000, 1.000, 1.000, 1.000, 1.000, 1.000, 1.000, 1.000, 1.000, 1.000, 1.000, 1.000, 1.000, 1.000, 1.000, 1.000, 1.000, 1.000, 1.000, 1.000, 1.000, 1.000, 1.000, 1.000, 1.000, 1.000, 1.000, 1.000, 1.000, 1.000, 1.000, 1.000, 1.000, 1.000, 1.000, 1.000, 1.000, 1.000, 1.000, 1.000, 1.000, 1.000, 1.000, 1.000, 1.000, 0.921, 0.570, 0.700, 0.556, 0.692, 0.556, 0.385, 0.000, 0.622, 0.000, 0.000, 0.000, 0.200, 0.000, 0.000, 0.000, 1.000, 1.000, 1.000, 1.000, 1.000, 1.000, 1.000, 1.000, 1.000, 1.000, 1.000, 1.000, 1.000, 1.000, 1.000, 1.000}   -   classificato come:        MATCH   score: 0,980346


[model.Record]:{PK: '904', CODICE_FISCALE: '______7338______', NOME: 'andrea', COGNOME: 'de martino', SESSO: 'f', STATO_NASCITA: 'spagna', DATA_NASCITA: '19590203', COMUNE_NASCITA: 'pontevedra', PROVINCIA_NASCITA: 'pntevedra', INDIRIZZO: 'plaza eugenia haro  97', CAP: '63616', PROVINCIA: 'pontevedra', TELEFONO: '34515437695'}
[model.Record]:{PK: '904', CODICE_FISCALE: '______7338______', NOME: 'andrea', COGNOME: 'de martino', SESSO: 'm', STATO_NASCITA: 'spagna', DATA_NASCITA: '19590204', COMUNE_NASCITA: 'pontevedra', PROVINCIA_NASCITA: 'pontevedra', INDIRIZZO: 'plaza eugenia haro', CAP: '63616', PROVINCIA: '', TELEFONO: ''}
[utils.math.Vector]:{1.000, 1.000, 1.000, 1.000, 1.000, 1.000, 1.000, 1.000, 1.000, 1.000, 1.000, 1.000, 1.000, 1.000, 1.000, 1.000, 0.000, 0.000, 0.000, 0.000, 0.000, 0.000, 0.000, 0.000, 1.000, 1.000, 1.000, 1.000, 1.000, 1.000, 1.000, 1.000, 0.975, 0.833, 0.857, 0.833, 0.875, 0.833, 0.714, 0.000, 1.000, 1.000, 1.000, 1.000, 1.000, 1.000, 1.000, 1.000, 0.970, 0.802, 0.824, 0.800, 0.900, 0.800, 0.667, 0.000, 0.989, 0.918, 0.889, 0.889, 0.818, 0.914, 0.842, 0.000, 1.000, 1.000, 1.000, 1.000, 1.000, 1.000, 1.000, 1.000, 0.000, 0.000, 0.000, 0.000, 0.000, 0.000, 0.000, 0.000, 0.000, 0.000, 0.000, 0.000, 0.000, 0.000, 0.000, 0.000}   -   classificato come:        MATCH   score: 0,970919


[model.Record]:{PK: '905', CODICE_FISCALE: '______7339______', NOME: 'rosaria', COGNOME: 'pepe', SESSO: 'm', STATO_NASCITA: 'italia', DATA_NASCITA: '19601006', COMUNE_NASCITA: 'milano', PROVINCIA_NASCITA: 'mi', INDIRIZZO: 'incrocio lidia', CAP: '', PROVINCIA: 'mi', TELEFONO: '7392755549114'}
[model.Record]:{PK: '905', CODICE_FISCALE: '______7339______', NOME: 'rosaria', COGNOME: 'pbepe', SESSO: 'm', STATO_NASCITA: 'italia', DATA_NASCITA: '19601008', COMUNE_NASCITA: 'mlano', PROVINCIA_NASCITA: 'mi', INDIRIZZO: '', CAP: '', PROVINCIA: 'mi', TELEFONO: ''}
[utils.math.Vector]:{1.000, 1.000, 1.000, 1.000, 1.000, 1.000, 1.000, 1.000, 0.940, 0.408, 0.667, 0.400, 0.800, 0.400, 0.250, 0.000, 1.000, 1.000, 1.000, 1.000, 1.000, 1.000, 1.000, 1.000, 1.000, 1.000, 1.000, 1.000, 1.000, 1.000, 1.000, 1.000, 0.975, 0.833, 0.857, 0.833, 0.875, 0.833, 0.714, 0.000, 0.950, 0.577, 0.667, 0.571, 0.833, 0.571, 0.400, 0.000, 1.000, 1.000, 1.000, 1.000, 1.000, 1.000, 1.000, 1.000, 0.000, 0.000, 0.000, 0.000, 0.000, 0.000, 0.000, 0.000, 0.000, 0.000, 0.000, 0.000, 0.000, 0.000, 0.000, 0.000, 1.000, 1.000, 1.000, 1.000, 1.000, 1.000, 1.000, 1.000, 0.000, 0.000, 0.000, 0.000, 0.000, 0.000, 0.000, 0.000}   -   classificato come:        MATCH   score: 0,993594


[model.Record]:{PK: '906', CODICE_FISCALE: '______7340______', NOME: 'thea', COGNOME: 'vinci', SESSO: 'm', STATO_NASCITA: 'italia', DATA_NASCITA: '198629', COMUNE_NASCITA: 'salerno', PROVINCIA_NASCITA: '', INDIRIZZO: '47', CAP: '1539', PROVINCIA: 'sa', TELEFONO: '3977512335461'}
[model.Record]:{PK: '906', CODICE_FISCALE: '______7340______', NOME: 'thea', COGNOME: 'vinci', SESSO: '', STATO_NASCITA: 'italia', DATA_NASCITA: '19860926', COMUNE_NASCITA: 'salerno', PROVINCIA_NASCITA: 'sa', INDIRIZZO: 'borgo cleopatra', CAP: '1539', PROVINCIA: 'sa', TELEFONO: ''}
[utils.math.Vector]:{1.000, 1.000, 1.000, 1.000, 1.000, 1.000, 1.000, 1.000, 1.000, 1.000, 1.000, 1.000, 1.000, 1.000, 1.000, 1.000, 0.000, 0.000, 0.000, 0.000, 0.000, 0.000, 0.000, 0.000, 1.000, 1.000, 1.000, 1.000, 1.000, 1.000, 1.000, 1.000, 0.917, 0.408, 0.500, 0.400, 0.625, 0.400, 0.250, 0.000, 1.000, 1.000, 1.000, 1.000, 1.000, 1.000, 1.000, 1.000, 0.000, 0.000, 0.000, 0.000, 0.000, 0.000, 0.000, 0.000, 0.000, 0.000, 0.000, 0.000, 0.000, 0.000, 0.000, 0.000, 1.000, 1.000, 1.000, 1.000, 1.000, 1.000, 1.000, 1.000, 1.000, 1.000, 1.000, 1.000, 1.000, 1.000, 1.000, 1.000, 0.000, 0.000, 0.000, 0.000, 0.000, 0.000, 0.000, 0.000}   -   classificato come:        MATCH   score: 0,830023


[model.Record]:{PK: '907', CODICE_FISCALE: '______7341______', NOME: 'tristano', COGNOME: 'd urso', SESSO: 'm', STATO_NASCITA: 'italia', DATA_NASCITA: '19640220', COMUNE_NASCITA: 'adrano', PROVINCIA_NASCITA: 'ct', INDIRIZZO: 'strada gallo 26', CAP: '33770', PROVINCIA: 'ct', TELEFONO: '392164546438'}
[model.Record]:{PK: '907', CODICE_FISCALE: '______7341______', NOME: 'tristano', COGNOME: 'durso', SESSO: 'm', STATO_NASCITA: 'italia', DATA_NASCITA: '19640220', COMUNE_NASCITA: 'adrano', PROVINCIA_NASCITA: 'ct', INDIRIZZO: '', CAP: '', PROVINCIA: 'ct', TELEFONO: ''}
[utils.math.Vector]:{1.000, 1.000, 1.000, 1.000, 1.000, 1.000, 1.000, 1.000, 0.950, 0.577, 0.667, 0.571, 0.833, 0.571, 0.400, 0.000, 1.000, 1.000, 1.000, 1.000, 1.000, 1.000, 1.000, 1.000, 1.000, 1.000, 1.000, 1.000, 1.000, 1.000, 1.000, 1.000, 1.000, 1.000, 1.000, 1.000, 1.000, 1.000, 1.000, 1.000, 1.000, 1.000, 1.000, 1.000, 1.000, 1.000, 1.000, 1.000, 1.000, 1.000, 1.000, 1.000, 1.000, 1.000, 1.000, 1.000, 0.000, 0.000, 0.000, 0.000, 0.000, 0.000, 0.000, 0.000, 0.000, 0.000, 0.000, 0.000, 0.000, 0.000, 0.000, 0.000, 1.000, 1.000, 1.000, 1.000, 1.000, 1.000, 1.000, 1.000, 0.000, 0.000, 0.000, 0.000, 0.000, 0.000, 0.000, 0.000}   -   classificato come:        MATCH   score: 0,999193


[model.Record]:{PK: '908', CODICE_FISCALE: '______7342______', NOME: 'lidisa', COGNOME: 'grasso', SESSO: 'f', STATO_NASCITA: 'itabia', DATA_NASCITA: '19731014', COMUNE_NASCITA: 'napoli', PROVINCIA_NASCITA: 'na', INDIRIZZO: 'via miriana 10', CAP: '8058', PROVINCIA: 'na', TELEFONO: '39831341773380'}
[model.Record]:{PK: '908', CODICE_FISCALE: '______7342______', NOME: 'lidia', COGNOME: 'grasso', SESSO: 'f', STATO_NASCITA: 'italia', DATA_NASCITA: '19741014', COMUNE_NASCITA: 'anpoli', PROVINCIA_NASCITA: 'na', INDIRIZZO: '', CAP: '', PROVINCIA: 'na', TELEFONO: '398313477338'}
[utils.math.Vector]:{0.967, 0.577, 0.667, 0.571, 0.833, 0.571, 0.400, 0.000, 1.000, 1.000, 1.000, 1.000, 1.000, 1.000, 1.000, 1.000, 1.000, 1.000, 1.000, 1.000, 1.000, 1.000, 1.000, 1.000, 0.922, 0.250, 0.600, 0.250, 0.833, 0.250, 0.143, 0.000, 0.942, 0.500, 0.714, 0.500, 0.875, 0.500, 0.333, 0.000, 0.944, 0.500, 0.600, 0.500, 0.667, 0.500, 0.333, 0.000, 1.000, 1.000, 1.000, 1.000, 1.000, 1.000, 1.000, 1.000, 0.000, 0.000, 0.000, 0.000, 0.000, 0.000, 0.000, 0.000, 0.000, 0.000, 0.000, 0.000, 0.000, 0.000, 0.000, 0.000, 1.000, 1.000, 1.000, 1.000, 1.000, 1.000, 1.000, 1.000, 0.976, 0.730, 0.833, 0.727, 0.857, 0.727, 0.571, 0.000}   -   classificato come:        MATCH   score: 0,808332


[model.Record]:{PK: '909', CODICE_FISCALE: '______7343______', NOME: 'fernando', COGNOME: 'valerio', SESSO: 'm', STATO_NASCITA: 'italia', DATA_NASCITA: '19660627', COMUNE_NASCITA: 'castel san gfiorgio', PROVINCIA_NASCITA: 'sa', INDIRIZZO: 'piazza danxny', CAP: '3876', PROVINCIA: 'sa', TELEFONO: '3995784847949'}
[model.Record]:{PK: '909', CODICE_FISCALE: '______7343______', NOME: 'fernando', COGNOME: 'valerio', SESSO: 'm', STATO_NASCITA: 'italia', DATA_NASCITA: '19660627', COMUNE_NASCITA: 'castel san giorgio', PROVINCIA_NASCITA: 'sa', INDIRIZZO: 'piazza danny', CAP: '3876', PROVINCIA: 'sa', TELEFONO: ''}
[utils.math.Vector]:{1.000, 1.000, 1.000, 1.000, 1.000, 1.000, 1.000, 1.000, 1.000, 1.000, 1.000, 1.000, 1.000, 1.000, 1.000, 1.000, 1.000, 1.000, 1.000, 1.000, 1.000, 1.000, 1.000, 1.000, 1.000, 1.000, 1.000, 1.000, 1.000, 1.000, 1.000, 1.000, 1.000, 1.000, 1.000, 1.000, 1.000, 1.000, 1.000, 1.000, 0.994, 0.857, 0.938, 0.875, 0.947, 0.875, 0.778, 0.000, 1.000, 1.000, 1.000, 1.000, 1.000, 1.000, 1.000, 1.000, 0.994, 0.763, 0.870, 0.762, 0.923, 0.762, 0.615, 0.000, 1.000, 1.000, 1.000, 1.000, 1.000, 1.000, 1.000, 1.000, 1.000, 1.000, 1.000, 1.000, 1.000, 1.000, 1.000, 1.000, 0.000, 0.000, 0.000, 0.000, 0.000, 0.000, 0.000, 0.000}   -   classificato come:        MATCH   score: 0,997896


[model.Record]:{PK: '910', CODICE_FISCALE: '______7344______', NOME: 'vegard', COGNOME: 'luongo', SESSO: 'm', STATO_NASCITA: 'norvegia', DATA_NASCITA: '19600720', COMUNE_NASCITA: 'dahl', PROVINCIA_NASCITA: 'dahl', INDIRIZZO: 'moenholtet98', CAP: '14697', PROVINCIA: 'dahl', TELEFONO: '45321179'}
[model.Record]:{PK: '910', CODICE_FISCALE: '______7344______', NOME: 'veard', COGNOME: 'luongo', SESSO: 'm', STATO_NASCITA: 'norvegia', DATA_NASCITA: '19550720', COMUNE_NASCITA: 'dahl', PROVINCIA_NASCITA: 'dahl', INDIRIZZO: '', CAP: '14967', PROVINCIA: 'dahl', TELEFONO: ''}
[utils.math.Vector]:{0.956, 0.289, 0.667, 0.286, 0.833, 0.286, 0.167, 0.000, 1.000, 1.000, 1.000, 1.000, 1.000, 1.000, 1.000, 1.000, 1.000, 1.000, 1.000, 1.000, 1.000, 1.000, 1.000, 1.000, 1.000, 1.000, 1.000, 1.000, 1.000, 1.000, 1.000, 1.000, 0.822, 0.333, 0.571, 0.333, 0.750, 0.333, 0.200, 0.000, 1.000, 1.000, 1.000, 1.000, 1.000, 1.000, 1.000, 1.000, 1.000, 1.000, 1.000, 1.000, 1.000, 1.000, 1.000, 1.000, 0.000, 0.000, 0.000, 0.000, 0.000, 0.000, 0.000, 0.000, 0.947, 0.000, 0.250, 0.000, 0.600, 0.000, 0.000, 0.000, 1.000, 1.000, 1.000, 1.000, 1.000, 1.000, 1.000, 1.000, 0.000, 0.000, 0.000, 0.000, 0.000, 0.000, 0.000, 0.000}   -   classificato come:        MATCH   score: 0,860581


[model.Record]:{PK: '911', CODICE_FISCALE: '______7345______', NOME: 'ippolito', COGNOME: 'zaccaria', SESSO: 'm', STATO_NASCITA: 'italia', DATA_NASCITA: '19830804', COMUNE_NASCITA: 'alvignano', PROVINCIA_NASCITA: 'ce', INDIRIZZO: 'contrada marchetti 65', CAP: '85702', PROVINCIA: 'ce', TELEFONO: '394803616183'}
[model.Record]:{PK: '911', CODICE_FISCALE: '______7345______', NOME: 'ippolito', COGNOME: 'zaccaria', SESSO: 'm', STATO_NASCITA: 'italia', DATA_NASCITA: '19830804', COMUNE_NASCITA: 'alvignano', PROVINCIA_NASCITA: 'ce', INDIRIZZO: 'contrada marchetti', CAP: '58720', PROVINCIA: 'ce', TELEFONO: ''}
[utils.math.Vector]:{1.000, 1.000, 1.000, 1.000, 1.000, 1.000, 1.000, 1.000, 1.000, 1.000, 1.000, 1.000, 1.000, 1.000, 1.000, 1.000, 1.000, 1.000, 1.000, 1.000, 1.000, 1.000, 1.000, 1.000, 1.000, 1.000, 1.000, 1.000, 1.000, 1.000, 1.000, 1.000, 1.000, 1.000, 1.000, 1.000, 1.000, 1.000, 1.000, 1.000, 1.000, 1.000, 1.000, 1.000, 1.000, 1.000, 1.000, 1.000, 1.000, 1.000, 1.000, 1.000, 1.000, 1.000, 1.000, 1.000, 0.993, 0.918, 0.919, 0.914, 0.857, 0.914, 0.842, 0.000, 0.867, 0.000, 0.000, 0.000, 0.200, 0.000, 0.000, 0.000, 1.000, 1.000, 1.000, 1.000, 1.000, 1.000, 1.000, 1.000, 0.000, 0.000, 0.000, 0.000, 0.000, 0.000, 0.000, 0.000}   -   classificato come:        MATCH   score: 0,987532


[model.Record]:{PK: '912', CODICE_FISCALE: '______7346______', NOME: 'augusto', COGNOME: 'monti', SESSO: 'm', STATO_NASCITA: 'italia', DATA_NASCITA: '19240901', COMUNE_NASCITA: 'ischia', PROVINCIA_NASCITA: 'na', INDIRIZZO: 'vicolo fabbri 62', CAP: '75842', PROVINCIA: 'na', TELEFONO: '391236032'}
[model.Record]:{PK: '912', CODICE_FISCALE: '______7346______', NOME: 'augusto', COGNOME: 'monti', SESSO: 'f', STATO_NASCITA: 'talia', DATA_NASCITA: '19240901', COMUNE_NASCITA: 'ischia', PROVINCIA_NASCITA: 'na', INDIRIZZO: 'vicolo fabbri', CAP: '75824', PROVINCIA: 'na', TELEFONO: '39261236032'}
[utils.math.Vector]:{1.000, 1.000, 1.000, 1.000, 1.000, 1.000, 1.000, 1.000, 1.000, 1.000, 1.000, 1.000, 1.000, 1.000, 1.000, 1.000, 0.000, 0.000, 0.000, 0.000, 0.000, 0.000, 0.000, 0.000, 0.944, 0.866, 0.889, 0.857, 0.833, 0.857, 0.750, 0.000, 1.000, 1.000, 1.000, 1.000, 1.000, 1.000, 1.000, 1.000, 1.000, 1.000, 1.000, 1.000, 1.000, 1.000, 1.000, 1.000, 1.000, 1.000, 1.000, 1.000, 1.000, 1.000, 1.000, 1.000, 0.988, 0.886, 0.889, 0.880, 0.813, 0.880, 0.786, 0.000, 0.953, 0.333, 0.500, 0.333, 0.600, 0.333, 0.200, 0.000, 1.000, 1.000, 1.000, 1.000, 1.000, 1.000, 1.000, 1.000, 0.860, 0.630, 0.778, 0.625, 0.818, 0.625, 0.455, 0.000}   -   classificato come:        MATCH   score: 0,988663


[model.Record]:{PK: '913', CODICE_FISCALE: '______7347______', NOME: 'oretta', COGNOME: 'fior', SESSO: 'm', STATO_NASCITA: 'italia', DATA_NASCITA: '19611002', COMUNE_NASCITA: 'caserta', PROVINCIA_NASCITA: 'ce', INDIRIZZO: 'palmieri52', CAP: '96822', PROVINCIA: '', TELEFONO: '3990380375469'}
[model.Record]:{PK: '913', CODICE_FISCALE: '______7347______', NOME: '', COGNOME: 'fiore', SESSO: 'm', STATO_NASCITA: 'italia', DATA_NASCITA: '19611007', COMUNE_NASCITA: 'caserta', PROVINCIA_NASCITA: 'cb', INDIRIZZO: 'palmieri', CAP: '96822', PROVINCIA: 'ce', TELEFONO: ''}
[utils.math.Vector]:{0.000, 0.000, 0.000, 0.000, 0.000, 0.000, 0.000, 0.000, 0.960, 0.816, 0.857, 0.800, 0.800, 0.800, 0.667, 0.000, 1.000, 1.000, 1.000, 1.000, 1.000, 1.000, 1.000, 1.000, 1.000, 1.000, 1.000, 1.000, 1.000, 1.000, 1.000, 1.000, 0.975, 0.833, 0.857, 0.833, 0.875, 0.833, 0.714, 0.000, 1.000, 1.000, 1.000, 1.000, 1.000, 1.000, 1.000, 1.000, 0.667, 0.000, 0.000, 0.000, 0.500, 0.000, 0.000, 0.000, 0.987, 0.866, 0.875, 0.857, 0.800, 0.857, 0.750, 0.000, 1.000, 1.000, 1.000, 1.000, 1.000, 1.000, 1.000, 1.000, 0.000, 0.000, 0.000, 0.000, 0.000, 0.000, 0.000, 0.000, 0.000, 0.000, 0.000, 0.000, 0.000, 0.000, 0.000, 0.000}   -   classificato come:        MATCH   score: 0,885978


[model.Record]:{PK: '914', CODICE_FISCALE: '______7348______', NOME: 'graziano', COGNOME: 'coppola', SESSO: 'm', STATO_NASCITA: 'italia', DATA_NASCITA: '19910306', COMUNE_NASCITA: 'pozzuoli', PROVINCIA_NASCITA: 'na', INDIRIZZO: 'borgo marino 74', CAP: '37347', PROVINCIA: 'na', TELEFONO: '3994807824682'}
[model.Record]:{PK: '914', CODICE_FISCALE: '______7348______', NOME: 'graziano', COGNOME: '', SESSO: 'f', STATO_NASCITA: 'italia', DATA_NASCITA: '19910306', COMUNE_NASCITA: 'pozzuoli', PROVINCIA_NASCITA: 'na', INDIRIZZO: 'borgo marino', CAP: '37347', PROVINCIA: 'na', TELEFONO: ''}
[utils.math.Vector]:{1.000, 1.000, 1.000, 1.000, 1.000, 1.000, 1.000, 1.000, 0.000, 0.000, 0.000, 0.000, 0.000, 0.000, 0.000, 0.000, 0.000, 0.000, 0.000, 0.000, 0.000, 0.000, 0.000, 0.000, 1.000, 1.000, 1.000, 1.000, 1.000, 1.000, 1.000, 1.000, 1.000, 1.000, 1.000, 1.000, 1.000, 1.000, 1.000, 1.000, 1.000, 1.000, 1.000, 1.000, 1.000, 1.000, 1.000, 1.000, 1.000, 1.000, 1.000, 1.000, 1.000, 1.000, 1.000, 1.000, 0.987, 0.877, 0.917, 0.870, 0.800, 0.870, 0.769, 0.000, 1.000, 1.000, 1.000, 1.000, 1.000, 1.000, 1.000, 1.000, 1.000, 1.000, 1.000, 1.000, 1.000, 1.000, 1.000, 1.000, 0.000, 0.000, 0.000, 0.000, 0.000, 0.000, 0.000, 0.000}   -   classificato come:        MATCH   score: 0,990220


[model.Record]:{PK: '916', CODICE_FISCALE: '______7350______', NOME: 'matteo', COGNOME: 'mori', SESSO: 'f', STATO_NASCITA: 'italia', DATA_NASCITA: '19601011', COMUNE_NASCITA: 'pozzuilo', PROVINCIA_NASCITA: 'na', INDIRIZZO: 'canale sorrentino 41', CAP: '92871', PROVINCIA: 'na', TELEFONO: '3941969702231'}
[model.Record]:{PK: '916', CODICE_FISCALE: '______7350______', NOME: 'matteo', COGNOME: 'mor', SESSO: 'm', STATO_NASCITA: 'italia', DATA_NASCITA: '19601011', COMUNE_NASCITA: 'pozzuoli', PROVINCIA_NASCITA: 'na', INDIRIZZO: '', CAP: '', PROVINCIA: 'na', TELEFONO: ''}
[utils.math.Vector]:{1.000, 1.000, 1.000, 1.000, 1.000, 1.000, 1.000, 1.000, 0.942, 0.707, 0.800, 0.667, 0.750, 0.667, 0.500, 0.000, 0.000, 0.000, 0.000, 0.000, 0.000, 0.000, 0.000, 0.000, 1.000, 1.000, 1.000, 1.000, 1.000, 1.000, 1.000, 1.000, 1.000, 1.000, 1.000, 1.000, 1.000, 1.000, 1.000, 1.000, 0.979, 0.500, 0.571, 0.500, 0.750, 0.500, 0.333, 0.000, 1.000, 1.000, 1.000, 1.000, 1.000, 1.000, 1.000, 1.000, 0.000, 0.000, 0.000, 0.000, 0.000, 0.000, 0.000, 0.000, 0.000, 0.000, 0.000, 0.000, 0.000, 0.000, 0.000, 0.000, 1.000, 1.000, 1.000, 1.000, 1.000, 1.000, 1.000, 1.000, 0.000, 0.000, 0.000, 0.000, 0.000, 0.000, 0.000, 0.000}   -   classificato come:        MATCH   score: 0,989591


[model.Record]:{PK: '917', CODICE_FISCALE: '______7351______', NOME: 'htceor', COGNOME: 'sacchi', SESSO: 'm', STATO_NASCITA: 'italia', DATA_NASCITA: '19470322', COMUNE_NASCITA: 'mirabella eclano', PROVINCIA_NASCITA: 'av', INDIRIZZO: '51', CAP: '14328', PROVINCIA: 'av', TELEFONO: '397968354408'}
[model.Record]:{PK: '917', CODICE_FISCALE: '______7351______', NOME: 'hector', COGNOME: 'sacchi', SESSO: 'm', STATO_NASCITA: 'italia', DATA_NASCITA: '19470322', COMUNE_NASCITA: 'mirabella eclno', PROVINCIA_NASCITA: 'av', INDIRIZZO: 'piazza fabbri', CAP: '12348', PROVINCIA: 'av', TELEFONO: ''}
[utils.math.Vector]:{0.950, 0.000, 0.200, 0.000, 0.667, 0.000, 0.000, 0.000, 1.000, 1.000, 1.000, 1.000, 1.000, 1.000, 1.000, 1.000, 1.000, 1.000, 1.000, 1.000, 1.000, 1.000, 1.000, 1.000, 1.000, 1.000, 1.000, 1.000, 1.000, 1.000, 1.000, 1.000, 1.000, 1.000, 1.000, 1.000, 1.000, 1.000, 1.000, 1.000, 0.996, 0.815, 0.929, 0.815, 0.938, 0.815, 0.688, 0.000, 1.000, 1.000, 1.000, 1.000, 1.000, 1.000, 1.000, 1.000, 0.000, 0.000, 0.000, 0.000, 0.000, 0.000, 0.000, 0.000, 0.760, 0.000, 0.000, 0.000, 0.600, 0.000, 0.000, 0.000, 1.000, 1.000, 1.000, 1.000, 1.000, 1.000, 1.000, 1.000, 0.000, 0.000, 0.000, 0.000, 0.000, 0.000, 0.000, 0.000}   -   classificato come:        MATCH   score: 0,982381


[model.Record]:{PK: '918', CODICE_FISCALE: '______7352______', NOME: 'gianantonio', COGNOME: 'spinelli', SESSO: 'f', STATO_NASCITA: 'italia', DATA_NASCITA: '19221211', COMUNE_NASCITA: 'salento', PROVINCIA_NASCITA: 'sa', INDIRIZZO: 'vicolo greco 80', CAP: '33499', PROVINCIA: 'sa', TELEFONO: '39870238018326'}
[model.Record]:{PK: '918', CODICE_FISCALE: '______7352______', NOME: 'gianantonio', COGNOME: 'spinelli', SESSO: 'f', STATO_NASCITA: 'italia', DATA_NASCITA: '19221211', COMUNE_NASCITA: 'salento', PROVINCIA_NASCITA: 'sa', INDIRIZZO: 'vicolo greco', CAP: '33499', PROVINCIA: 'sa', TELEFONO: ''}
[utils.math.Vector]:{1.000, 1.000, 1.000, 1.000, 1.000, 1.000, 1.000, 1.000, 1.000, 1.000, 1.000, 1.000, 1.000, 1.000, 1.000, 1.000, 1.000, 1.000, 1.000, 1.000, 1.000, 1.000, 1.000, 1.000, 1.000, 1.000, 1.000, 1.000, 1.000, 1.000, 1.000, 1.000, 1.000, 1.000, 1.000, 1.000, 1.000, 1.000, 1.000, 1.000, 1.000, 1.000, 1.000, 1.000, 1.000, 1.000, 1.000, 1.000, 1.000, 1.000, 1.000, 1.000, 1.000, 1.000, 1.000, 1.000, 0.987, 0.877, 0.909, 0.870, 0.800, 0.870, 0.769, 0.000, 1.000, 1.000, 1.000, 1.000, 1.000, 1.000, 1.000, 1.000, 1.000, 1.000, 1.000, 1.000, 1.000, 1.000, 1.000, 1.000, 0.000, 0.000, 0.000, 0.000, 0.000, 0.000, 0.000, 0.000}   -   classificato come:        MATCH   score: 0,999326


[model.Record]:{PK: '919', CODICE_FISCALE: '______7353______', NOME: 'richard', COGNOME: 'vella', SESSO: 'm', STATO_NASCITA: 'nuova zelanda', DATA_NASCITA: '19560210', COMUNE_NASCITA: 'mcintoshingsmouth', PROVINCIA_NASCITA: 'mcintoshingsmouth', INDIRIZZO: 'miller corner 72', CAP: '23129', PROVINCIA: 'mcintoshingsmouth', TELEFONO: '206022326'}
[model.Record]:{PK: '919', CODICE_FISCALE: '______7353______', NOME: 'richard', COGNOME: 'vella', SESSO: 'f', STATO_NASCITA: 'nuova zelanda', DATA_NASCITA: '19560213', COMUNE_NASCITA: 'mcintoshingsmouth', PROVINCIA_NASCITA: 'mcintoshingsmouth', INDIRIZZO: 'miller corner', CAP: '23129', PROVINCIA: 'mcintoshingsmouth', TELEFONO: ''}
[utils.math.Vector]:{1.000, 1.000, 1.000, 1.000, 1.000, 1.000, 1.000, 1.000, 1.000, 1.000, 1.000, 1.000, 1.000, 1.000, 1.000, 1.000, 0.000, 0.000, 0.000, 0.000, 0.000, 0.000, 0.000, 0.000, 1.000, 1.000, 1.000, 1.000, 1.000, 1.000, 1.000, 1.000, 0.975, 0.833, 0.857, 0.833, 0.875, 0.833, 0.714, 0.000, 1.000, 1.000, 1.000, 1.000, 1.000, 1.000, 1.000, 1.000, 1.000, 1.000, 1.000, 1.000, 1.000, 1.000, 1.000, 1.000, 0.988, 0.905, 0.917, 0.917, 0.813, 0.917, 0.846, 0.000, 1.000, 1.000, 1.000, 1.000, 1.000, 1.000, 1.000, 1.000, 1.000, 1.000, 1.000, 1.000, 1.000, 1.000, 1.000, 1.000, 0.000, 0.000, 0.000, 0.000, 0.000, 0.000, 0.000, 0.000}   -   classificato come:        MATCH   score: 0,998511


[model.Record]:{PK: '920', CODICE_FISCALE: '______7354______', NOME: 'sue ellen', COGNOME: 'bertoli', SESSO: 'm', STATO_NASCITA: 'italia', DATA_NASCITA: '19690714', COMUNE_NASCITA: 'alessandria', PROVINCIA_NASCITA: 'al', INDIRIZZO: 'vicolo rocco 90', CAP: '86168', PROVINCIA: 'al', TELEFONO: '390449011564'}
[model.Record]:{PK: '920', CODICE_FISCALE: '______7354______', NOME: 'sue ealen', COGNOME: 'beotrli', SESSO: 'm', STATO_NASCITA: 'italia', DATA_NASCITA: '19690714', COMUNE_NASCITA: 'alessandria', PROVINCIA_NASCITA: 'al', INDIRIZZO: '', CAP: '86168', PROVINCIA: 'al', TELEFONO: ''}
[utils.math.Vector]:{0.963, 0.571, 0.750, 0.571, 0.889, 0.571, 0.400, 0.000, 0.962, 0.000, 0.333, 0.000, 0.714, 0.000, 0.000, 0.000, 1.000, 1.000, 1.000, 1.000, 1.000, 1.000, 1.000, 1.000, 1.000, 1.000, 1.000, 1.000, 1.000, 1.000, 1.000, 1.000, 1.000, 1.000, 1.000, 1.000, 1.000, 1.000, 1.000, 1.000, 1.000, 1.000, 1.000, 1.000, 1.000, 1.000, 1.000, 1.000, 1.000, 1.000, 1.000, 1.000, 1.000, 1.000, 1.000, 1.000, 0.000, 0.000, 0.000, 0.000, 0.000, 0.000, 0.000, 0.000, 1.000, 1.000, 1.000, 1.000, 1.000, 1.000, 1.000, 1.000, 1.000, 1.000, 1.000, 1.000, 1.000, 1.000, 1.000, 1.000, 0.000, 0.000, 0.000, 0.000, 0.000, 0.000, 0.000, 0.000}   -   classificato come:        MATCH   score: 0,980473


[model.Record]:{PK: '921', CODICE_FISCALE: '______7355______', NOME: 'alighieri', COGNOME: 'gnainini', SESSO: 'f', STATO_NASCITA: 'italia', DATA_NASCITA: '19730321', COMUNE_NASCITA: 'ugento', PROVINCIA_NASCITA: 'le', INDIRIZZO: 'borgo montanari 62', CAP: '28945', PROVINCIA: 'le', TELEFONO: '3996951357056'}
[model.Record]:{PK: '921', CODICE_FISCALE: '______7355______', NOME: 'alighieri', COGNOME: 'giannind', SESSO: 'm', STATO_NASCITA: 'italia', DATA_NASCITA: '19730321', COMUNE_NASCITA: 'ugento', PROVINCIA_NASCITA: 'le', INDIRIZZO: 'borgo montanari', CAP: '28945', PROVINCIA: 'le', TELEFONO: ''}
[utils.math.Vector]:{1.000, 1.000, 1.000, 1.000, 1.000, 1.000, 1.000, 1.000, 0.882, 0.144, 0.333, 0.182, 0.625, 0.182, 0.100, 0.000, 0.000, 0.000, 0.000, 0.000, 0.000, 0.000, 0.000, 0.000, 1.000, 1.000, 1.000, 1.000, 1.000, 1.000, 1.000, 1.000, 1.000, 1.000, 1.000, 1.000, 1.000, 1.000, 1.000, 1.000, 1.000, 1.000, 1.000, 1.000, 1.000, 1.000, 1.000, 1.000, 1.000, 1.000, 1.000, 1.000, 1.000, 1.000, 1.000, 1.000, 0.991, 0.901, 0.903, 0.897, 0.833, 0.897, 0.813, 0.000, 1.000, 1.000, 1.000, 1.000, 1.000, 1.000, 1.000, 1.000, 1.000, 1.000, 1.000, 1.000, 1.000, 1.000, 1.000, 1.000, 0.000, 0.000, 0.000, 0.000, 0.000, 0.000, 0.000, 0.000}   -   classificato come:        MATCH   score: 0,991178


[model.Record]:{PK: '922', CODICE_FISCALE: '______7357______', NOME: 'ulrico', COGNOME: 'nigro', SESSO: '', STATO_NASCITA: 'italia', DATA_NASCITA: '19540601', COMUNE_NASCITA: 'afragola', PROVINCIA_NASCITA: 'na', INDIRIZZO: 'viale fontana 84', CAP: '13750', PROVINCIA: 'na', TELEFONO: '3946037975571'}
[model.Record]:{PK: '922', CODICE_FISCALE: '______7357______', NOME: 'ulrico', COGNOME: 'nigro', SESSO: 'm', STATO_NASCITA: 'italia', DATA_NASCITA: '19540801', COMUNE_NASCITA: 'afragola', PROVINCIA_NASCITA: 'na', INDIRIZZO: '', CAP: '', PROVINCIA: 'na', TELEFONO: ''}
[utils.math.Vector]:{1.000, 1.000, 1.000, 1.000, 1.000, 1.000, 1.000, 1.000, 1.000, 1.000, 1.000, 1.000, 1.000, 1.000, 1.000, 1.000, 0.000, 0.000, 0.000, 0.000, 0.000, 0.000, 0.000, 0.000, 1.000, 1.000, 1.000, 1.000, 1.000, 1.000, 1.000, 1.000, 0.958, 0.500, 0.714, 0.500, 0.875, 0.500, 0.333, 0.000, 1.000, 1.000, 1.000, 1.000, 1.000, 1.000, 1.000, 1.000, 1.000, 1.000, 1.000, 1.000, 1.000, 1.000, 1.000, 1.000, 0.000, 0.000, 0.000, 0.000, 0.000, 0.000, 0.000, 0.000, 0.000, 0.000, 0.000, 0.000, 0.000, 0.000, 0.000, 0.000, 1.000, 1.000, 1.000, 1.000, 1.000, 1.000, 1.000, 1.000, 0.000, 0.000, 0.000, 0.000, 0.000, 0.000, 0.000, 0.000}   -   classificato come:        MATCH   score: 0,993300


[model.Record]:{PK: '923', CODICE_FISCALE: '______7358______', NOME: 'arcibaldo', COGNOME: 'mori', SESSO: 'f', STATO_NASCITA: 'italia', DATA_NASCITA: '19570510', COMUNE_NASCITA: 'napoli', PROVINCIA_NASCITA: 'na', INDIRIZZO: 'viale mariani 71', CAP: '88025', PROVINCIA: 'na', TELEFONO: '39257777850'}
[model.Record]:{PK: '923', CODICE_FISCALE: '______7358______', NOME: '', COGNOME: 'mori', SESSO: 'm', STATO_NASCITA: 'italia', DATA_NASCITA: '19570510', COMUNE_NASCITA: 'napoi', PROVINCIA_NASCITA: 'na', INDIRIZZO: 'viale mariani', CAP: '88025', PROVINCIA: 'na', TELEFONO: '39257777850'}
[utils.math.Vector]:{0.000, 0.000, 0.000, 0.000, 0.000, 0.000, 0.000, 0.000, 1.000, 1.000, 1.000, 1.000, 1.000, 1.000, 1.000, 1.000, 0.000, 0.000, 0.000, 0.000, 0.000, 0.000, 0.000, 0.000, 1.000, 1.000, 1.000, 1.000, 1.000, 1.000, 1.000, 1.000, 1.000, 1.000, 1.000, 1.000, 1.000, 1.000, 1.000, 1.000, 0.967, 0.577, 0.667, 0.571, 0.833, 0.571, 0.400, 0.000, 1.000, 1.000, 1.000, 1.000, 1.000, 1.000, 1.000, 1.000, 0.988, 0.886, 0.880, 0.880, 0.813, 0.880, 0.786, 0.000, 1.000, 1.000, 1.000, 1.000, 1.000, 1.000, 1.000, 1.000, 1.000, 1.000, 1.000, 1.000, 1.000, 1.000, 1.000, 1.000, 1.000, 1.000, 1.000, 1.000, 1.000, 1.000, 1.000, 1.000}   -   classificato come:        MATCH   score: 0,984769


[model.Record]:{PK: '924', CODICE_FISCALE: '______7359______', NOME: '', COGNOME: 'riccardi', SESSO: 'm', STATO_NASCITA: 'italia', DATA_NASCITA: '19230631', COMUNE_NASCITA: 'napoli', PROVINCIA_NASCITA: 'na', INDIRIZZO: 'contrada giordano 40', CAP: '48423', PROVINCIA: 'na', TELEFONO: '39160080787'}
[model.Record]:{PK: '924', CODICE_FISCALE: '______7359______', NOME: 'amerigo', COGNOME: 'riccardi', SESSO: 'f', STATO_NASCITA: 'italia', DATA_NASCITA: '19230731', COMUNE_NASCITA: 'napoli', PROVINCIA_NASCITA: 'na', INDIRIZZO: 'contrada giordano', CAP: '44823', PROVINCIA: 'na', TELEFONO: ''}
[utils.math.Vector]:{0.000, 0.000, 0.000, 0.000, 0.000, 0.000, 0.000, 0.000, 1.000, 1.000, 1.000, 1.000, 1.000, 1.000, 1.000, 1.000, 0.000, 0.000, 0.000, 0.000, 0.000, 0.000, 0.000, 0.000, 1.000, 1.000, 1.000, 1.000, 1.000, 1.000, 1.000, 1.000, 0.958, 0.500, 0.714, 0.500, 0.875, 0.500, 0.333, 0.000, 1.000, 1.000, 1.000, 1.000, 1.000, 1.000, 1.000, 1.000, 1.000, 1.000, 1.000, 1.000, 1.000, 1.000, 1.000, 1.000, 0.993, 0.913, 0.909, 0.909, 0.850, 0.909, 0.833, 0.000, 0.940, 0.000, 0.500, 0.000, 0.600, 0.000, 0.000, 0.000, 1.000, 1.000, 1.000, 1.000, 1.000, 1.000, 1.000, 1.000, 0.000, 0.000, 0.000, 0.000, 0.000, 0.000, 0.000, 0.000}   -   classificato come:        MATCH   score: 0,945591


[model.Record]:{PK: '925', CODICE_FISCALE: '______7360______', NOME: '', COGNOME: 'pecoraro', SESSO: 'f', STATO_NASCITA: 'italia', DATA_NASCITA: '19790815', COMUNE_NASCITA: 'napoli', PROVINCIA_NASCITA: 'na', INDIRIZZO: 'rotonda mercedes 75', CAP: '35013', PROVINCIA: 'na', TELEFONO: '39828988603'}
[model.Record]:{PK: '925', CODICE_FISCALE: '______7360______', NOME: 'alessio', COGNOME: 'pecoraro', SESSO: 'f', STATO_NASCITA: 'italia', DATA_NASCITA: '19790815', COMUNE_NASCITA: 'napoli', PROVINCIA_NASCITA: 'na', INDIRIZZO: 'rotonda mercedes', CAP: '35013', PROVINCIA: 'na', TELEFONO: ''}
[utils.math.Vector]:{0.000, 0.000, 0.000, 0.000, 0.000, 0.000, 0.000, 0.000, 1.000, 1.000, 1.000, 1.000, 1.000, 1.000, 1.000, 1.000, 1.000, 1.000, 1.000, 1.000, 1.000, 1.000, 1.000, 1.000, 1.000, 1.000, 1.000, 1.000, 1.000, 1.000, 1.000, 1.000, 1.000, 1.000, 1.000, 1.000, 1.000, 1.000, 1.000, 1.000, 1.000, 1.000, 1.000, 1.000, 1.000, 1.000, 1.000, 1.000, 1.000, 1.000, 1.000, 1.000, 1.000, 1.000, 1.000, 1.000, 0.992, 0.907, 0.909, 0.903, 0.842, 0.903, 0.824, 0.000, 1.000, 1.000, 1.000, 1.000, 1.000, 1.000, 1.000, 1.000, 1.000, 1.000, 1.000, 1.000, 1.000, 1.000, 1.000, 1.000, 0.000, 0.000, 0.000, 0.000, 0.000, 0.000, 0.000, 0.000}   -   classificato come:        MATCH   score: 0,998609


[model.Record]:{PK: '926', CODICE_FISCALE: '______7361______', NOME: 'marinco', COGNOME: 'mori', SESSO: 'm', STATO_NASCITA: 'italia', DATA_NASCITA: '19700418', COMUNE_NASCITA: 'marano di napoli', PROVINCIA_NASCITA: 'na', INDIRIZZO: 'giacinto70', CAP: '', PROVINCIA: 'na', TELEFONO: '39616791927'}
[model.Record]:{PK: '926', CODICE_FISCALE: '______7361______', NOME: '', COGNOME: 'marino', SESSO: 'm', STATO_NASCITA: 'italia', DATA_NASCITA: '19700418', COMUNE_NASCITA: 'marano di napoli', PROVINCIA_NASCITA: 'na', INDIRIZZO: 'vicolo giacinto', CAP: '57730', PROVINCIA: 'na', TELEFONO: ''}
[utils.math.Vector]:{0.000, 0.000, 0.000, 0.000, 0.000, 0.000, 0.000, 0.000, 0.775, 0.000, 0.250, 0.000, 0.500, 0.000, 0.000, 0.000, 1.000, 1.000, 1.000, 1.000, 1.000, 1.000, 1.000, 1.000, 1.000, 1.000, 1.000, 1.000, 1.000, 1.000, 1.000, 1.000, 1.000, 1.000, 1.000, 1.000, 1.000, 1.000, 1.000, 1.000, 1.000, 1.000, 1.000, 1.000, 1.000, 1.000, 1.000, 1.000, 1.000, 1.000, 1.000, 1.000, 1.000, 1.000, 1.000, 1.000, 0.472, 0.588, 0.609, 0.571, 0.400, 0.571, 0.400, 0.000, 0.000, 0.000, 0.000, 0.000, 0.000, 0.000, 0.000, 0.000, 1.000, 1.000, 1.000, 1.000, 1.000, 1.000, 1.000, 1.000, 0.000, 0.000, 0.000, 0.000, 0.000, 0.000, 0.000, 0.000}   -   classificato come:        MATCH   score: 0,781575


[model.Record]:{PK: '927', CODICE_FISCALE: '______7362______', NOME: 'omar', COGNOME: 'bruni', SESSO: 'm', STATO_NASCITA: 'italia', DATA_NASCITA: '20050226', COMUNE_NASCITA: 'afragola', PROVINCIA_NASCITA: 'na', INDIRIZZO: 'piazza nick 14', CAP: '53899', PROVINCIA: 'na', TELEFONO: '396468'}
[model.Record]:{PK: '927', CODICE_FISCALE: '______7362______', NOME: '', COGNOME: 'brunib', SESSO: 'm', STATO_NASCITA: '', DATA_NASCITA: '20050227', COMUNE_NASCITA: 'afraodgla', PROVINCIA_NASCITA: 'na', INDIRIZZO: 'piazza nick', CAP: '53899', PROVINCIA: 'na', TELEFONO: '396468924591'}
[utils.math.Vector]:{0.000, 0.000, 0.000, 0.000, 0.000, 0.000, 0.000, 0.000, 0.972, 0.866, 0.889, 0.857, 0.833, 0.857, 0.750, 0.000, 1.000, 1.000, 1.000, 1.000, 1.000, 1.000, 1.000, 1.000, 0.000, 0.000, 0.000, 0.000, 0.000, 0.000, 0.000, 0.000, 0.975, 0.833, 0.857, 0.833, 0.875, 0.833, 0.714, 0.000, 0.953, 0.309, 0.533, 0.308, 0.667, 0.308, 0.182, 0.000, 1.000, 1.000, 1.000, 1.000, 1.000, 1.000, 1.000, 1.000, 0.985, 0.866, 0.870, 0.857, 0.786, 0.857, 0.750, 0.000, 1.000, 1.000, 1.000, 1.000, 1.000, 1.000, 1.000, 1.000, 1.000, 1.000, 1.000, 1.000, 1.000, 1.000, 1.000, 1.000, 0.917, 0.632, 0.625, 0.571, 0.500, 0.571, 0.400, 0.000}   -   classificato come:        MATCH   score: 0,932466


[model.Record]:{PK: '928', CODICE_FISCALE: '______7363______', NOME: 'harry', COGNOME: 'fabbri', SESSO: 'm', STATO_NASCITA: 'italia', DATA_NASCITA: '192320', COMUNE_NASCITA: 'bacoli', PROVINCIA_NASCITA: 'na', INDIRIZZO: 'borgo rita 32', CAP: '17344', PROVINCIA: 'na', TELEFONO: '3954951816593'}
[model.Record]:{PK: '928', CODICE_FISCALE: '______7363______', NOME: 'harry', COGNOME: 'fabbri', SESSO: 'f', STATO_NASCITA: 'italia', DATA_NASCITA: '19230221', COMUNE_NASCITA: 'bacoli', PROVINCIA_NASCITA: 'na', INDIRIZZO: 'borgo rita', CAP: '37344', PROVINCIA: 'na', TELEFONO: '395491518165'}
[utils.math.Vector]:{1.000, 1.000, 1.000, 1.000, 1.000, 1.000, 1.000, 1.000, 1.000, 1.000, 1.000, 1.000, 1.000, 1.000, 1.000, 1.000, 0.000, 0.000, 0.000, 0.000, 0.000, 0.000, 0.000, 0.000, 1.000, 1.000, 1.000, 1.000, 1.000, 1.000, 1.000, 1.000, 0.917, 0.408, 0.500, 0.400, 0.625, 0.400, 0.250, 0.000, 1.000, 1.000, 1.000, 1.000, 1.000, 1.000, 1.000, 1.000, 1.000, 1.000, 1.000, 1.000, 1.000, 1.000, 1.000, 1.000, 0.982, 0.853, 0.857, 0.842, 0.769, 0.842, 0.727, 0.000, 0.867, 0.667, 0.750, 0.667, 0.800, 0.667, 0.500, 0.000, 1.000, 1.000, 1.000, 1.000, 1.000, 1.000, 1.000, 1.000, 0.914, 0.667, 0.818, 0.667, 0.769, 0.667, 0.500, 0.000}   -   classificato come:        MATCH   score: 0,975600


[model.Record]:{PK: '929', CODICE_FISCALE: '______7364______', NOME: 'vienna', COGNOME: 'reale', SESSO: 'm', STATO_NASCITA: 'italia', DATA_NASCITA: '19561002', COMUNE_NASCITA: 'trentola ducenta', PROVINCIA_NASCITA: 'ce', INDIRIZZO: 'viale martinelli 42', CAP: '89398', PROVINCIA: 'ce', TELEFONO: '398246545631'}
[model.Record]:{PK: '929', CODICE_FISCALE: '______7364______', NOME: 'vienna', COGNOME: '', SESSO: 'm', STATO_NASCITA: 'italia', DATA_NASCITA: '19561002', COMUNE_NASCITA: 'trentkla', PROVINCIA_NASCITA: 'ce', INDIRIZZO: 'viale martinelli', CAP: '89398', PROVINCIA: 'ce', TELEFONO: '398246545639'}
[utils.math.Vector]:{1.000, 1.000, 1.000, 1.000, 1.000, 1.000, 1.000, 1.000, 0.000, 0.000, 0.000, 0.000, 0.000, 0.000, 0.000, 0.000, 1.000, 1.000, 1.000, 1.000, 1.000, 1.000, 1.000, 1.000, 1.000, 1.000, 1.000, 1.000, 1.000, 1.000, 1.000, 1.000, 1.000, 1.000, 1.000, 1.000, 1.000, 1.000, 1.000, 1.000, 0.842, 0.408, 0.500, 0.316, 0.438, 0.316, 0.188, 0.000, 1.000, 1.000, 1.000, 1.000, 1.000, 1.000, 1.000, 1.000, 0.992, 0.907, 0.909, 0.903, 0.842, 0.903, 0.824, 0.000, 1.000, 1.000, 1.000, 1.000, 1.000, 1.000, 1.000, 1.000, 1.000, 1.000, 1.000, 1.000, 1.000, 1.000, 1.000, 1.000, 0.995, 0.900, 0.952, 0.900, 0.917, 0.900, 0.818, 0.000}   -   classificato come:        MATCH   score: 0,955418


[model.Record]:{PK: '931', CODICE_FISCALE: '______7367______', NOME: 'emilia', COGNOME: 'de maria', SESSO: 'f', STATO_NASCITA: '', DATA_NASCITA: '19660227', COMUNE_NASCITA: 'najpoli', PROVINCIA_NASCITA: 'na', INDIRIZZO: 'borgo28', CAP: '66949', PROVINCIA: 'na', TELEFONO: '7234528839'}
[model.Record]:{PK: '931', CODICE_FISCALE: '______7367______', NOME: '', COGNOME: 'de aria', SESSO: 'f', STATO_NASCITA: 'italia', DATA_NASCITA: '19680227', COMUNE_NASCITA: '', PROVINCIA_NASCITA: 'na', INDIRIZZO: 'borgo greco', CAP: '66949', PROVINCIA: 'na', TELEFONO: ''}
[utils.math.Vector]:{0.000, 0.000, 0.000, 0.000, 0.000, 0.000, 0.000, 0.000, 0.971, 0.548, 0.769, 0.545, 0.875, 0.545, 0.375, 0.000, 1.000, 1.000, 1.000, 1.000, 1.000, 1.000, 1.000, 1.000, 0.000, 0.000, 0.000, 0.000, 0.000, 0.000, 0.000, 0.000, 0.942, 0.500, 0.714, 0.500, 0.875, 0.500, 0.333, 0.000, 0.000, 0.000, 0.000, 0.000, 0.000, 0.000, 0.000, 0.000, 1.000, 1.000, 1.000, 1.000, 1.000, 1.000, 1.000, 1.000, 0.849, 0.447, 0.500, 0.429, 0.455, 0.429, 0.273, 0.000, 1.000, 1.000, 1.000, 1.000, 1.000, 1.000, 1.000, 1.000, 1.000, 1.000, 1.000, 1.000, 1.000, 1.000, 1.000, 1.000, 0.000, 0.000, 0.000, 0.000, 0.000, 0.000, 0.000, 0.000}   -   classificato come:        MATCH   score: 0,503147


[model.Record]:{PK: '932', CODICE_FISCALE: '______7368______', NOME: 'alighieri', COGNOME: 'santoni', SESSO: 'f', STATO_NASCITA: 'italia', DATA_NASCITA: '19661227', COMUNE_NASCITA: 'portici', PROVINCIA_NASCITA: 'na', INDIRIZZO: 'rotonda morelli 65', CAP: '15195', PROVINCIA: 'na', TELEFONO: '399201615326'}
[model.Record]:{PK: '932', CODICE_FISCALE: '______7368______', NOME: '', COGNOME: 'sanoni', SESSO: 'f', STATO_NASCITA: 'italia', DATA_NASCITA: '19661227', COMUNE_NASCITA: 'portici', PROVINCIA_NASCITA: 'na', INDIRIZZO: '', CAP: '15195', PROVINCIA: 'na', TELEFONO: ''}
[utils.math.Vector]:{0.000, 0.000, 0.000, 0.000, 0.000, 0.000, 0.000, 0.000, 0.967, 0.447, 0.727, 0.444, 0.857, 0.444, 0.286, 0.000, 1.000, 1.000, 1.000, 1.000, 1.000, 1.000, 1.000, 1.000, 1.000, 1.000, 1.000, 1.000, 1.000, 1.000, 1.000, 1.000, 1.000, 1.000, 1.000, 1.000, 1.000, 1.000, 1.000, 1.000, 1.000, 1.000, 1.000, 1.000, 1.000, 1.000, 1.000, 1.000, 1.000, 1.000, 1.000, 1.000, 1.000, 1.000, 1.000, 1.000, 0.000, 0.000, 0.000, 0.000, 0.000, 0.000, 0.000, 0.000, 1.000, 1.000, 1.000, 1.000, 1.000, 1.000, 1.000, 1.000, 1.000, 1.000, 1.000, 1.000, 1.000, 1.000, 1.000, 1.000, 0.000, 0.000, 0.000, 0.000, 0.000, 0.000, 0.000, 0.000}   -   classificato come:        MATCH   score: 0,980556


[model.Record]:{PK: '933', CODICE_FISCALE: '______7369______', NOME: 'oretta', COGNOME: 'nigro', SESSO: 'f', STATO_NASCITA: 'itaaiz', DATA_NASCITA: '19940404', COMUNE_NASCITA: 'palma campania', PROVINCIA_NASCITA: 'na', INDIRIZZO: 'contrada emidio 8', CAP: '4193', PROVINCIA: 'na', TELEFONO: '39331234909341'}
[model.Record]:{PK: '933', CODICE_FISCALE: '______7369______', NOME: 'oretta', COGNOME: 'nigro', SESSO: '', STATO_NASCITA: 'italia', DATA_NASCITA: '19940404', COMUNE_NASCITA: 'palma campania', PROVINCIA_NASCITA: '', INDIRIZZO: '4', CAP: '', PROVINCIA: 'na', TELEFONO: ''}
[utils.math.Vector]:{1.000, 1.000, 1.000, 1.000, 1.000, 1.000, 1.000, 1.000, 1.000, 1.000, 1.000, 1.000, 1.000, 1.000, 1.000, 1.000, 0.000, 0.000, 0.000, 0.000, 0.000, 0.000, 0.000, 0.000, 0.876, 0.250, 0.400, 0.250, 0.667, 0.250, 0.143, 0.000, 1.000, 1.000, 1.000, 1.000, 1.000, 1.000, 1.000, 1.000, 1.000, 1.000, 1.000, 1.000, 1.000, 1.000, 1.000, 1.000, 0.000, 0.000, 0.000, 0.000, 0.000, 0.000, 0.000, 0.000, 0.000, 0.000, 0.000, 0.000, 0.000, 0.000, 0.000, 0.000, 0.000, 0.000, 0.000, 0.000, 0.000, 0.000, 0.000, 0.000, 1.000, 1.000, 1.000, 1.000, 1.000, 1.000, 1.000, 1.000, 0.000, 0.000, 0.000, 0.000, 0.000, 0.000, 0.000, 0.000}   -   classificato come:        MATCH   score: 0,994807


[model.Record]:{PK: '934', CODICE_FISCALE: '______7370______', NOME: 'demis', COGNOME: 'rossi', SESSO: 'f', STATO_NASCITA: 'italia', DATA_NASCITA: '19690902', COMUNE_NASCITA: 'napoli', PROVINCIA_NASCITA: 'na', INDIRIZZO: 'stretto serra 13', CAP: '35875', PROVINCIA: 'na', TELEFONO: '3993668919025'}
[model.Record]:{PK: '934', CODICE_FISCALE: '______7370______', NOME: 'rossi', COGNOME: 'demis', SESSO: 'f', STATO_NASCITA: '', DATA_NASCITA: '19690802', COMUNE_NASCITA: 'napoli', PROVINCIA_NASCITA: 'na', INDIRIZZO: 'stretto srerra', CAP: '35875', PROVINCIA: 'na', TELEFONO: '399366891902'}
[utils.math.Vector]:{0.433, 0.000, 0.000, 0.000, 0.000, 0.000, 0.000, 0.000, 0.433, 0.000, 0.000, 0.000, 0.000, 0.000, 0.000, 0.000, 1.000, 1.000, 1.000, 1.000, 1.000, 1.000, 1.000, 1.000, 0.000, 0.000, 0.000, 0.000, 0.000, 0.000, 0.000, 0.000, 0.958, 0.500, 0.769, 0.500, 0.875, 0.500, 0.333, 0.000, 1.000, 1.000, 1.000, 1.000, 1.000, 1.000, 1.000, 1.000, 1.000, 1.000, 1.000, 1.000, 1.000, 1.000, 1.000, 1.000, 0.951, 0.694, 0.815, 0.692, 0.750, 0.692, 0.529, 0.000, 1.000, 1.000, 1.000, 1.000, 1.000, 1.000, 1.000, 1.000, 1.000, 1.000, 1.000, 1.000, 1.000, 1.000, 1.000, 1.000, 0.998, 0.953, 0.957, 0.952, 0.923, 0.952, 0.909, 0.000}   -   classificato come:        MATCH   score: 0,508568


[model.Record]:{PK: '935', CODICE_FISCALE: '______7371______', NOME: 'arturo', COGNOME: 'marelli', SESSO: 'f', STATO_NASCITA: 'italia', DATA_NASCITA: '19600322', COMUNE_NASCITA: 'ottaviano', PROVINCIA_NASCITA: 'na', INDIRIZZO: 'borgo evita 88', CAP: '75589', PROVINCIA: 'na', TELEFONO: '3978688891982'}
[model.Record]:{PK: '935', CODICE_FISCALE: '______7371______', NOME: 'arturo', COGNOME: 'marelli', SESSO: 'f', STATO_NASCITA: 'italia', DATA_NASCITA: '19600322', COMUNE_NASCITA: 'ottaviano', PROVINCIA_NASCITA: 'na', INDIRIZZO: 'borgo evita', CAP: '75580', PROVINCIA: 'na', TELEFONO: ''}
[utils.math.Vector]:{1.000, 1.000, 1.000, 1.000, 1.000, 1.000, 1.000, 1.000, 1.000, 1.000, 1.000, 1.000, 1.000, 1.000, 1.000, 1.000, 1.000, 1.000, 1.000, 1.000, 1.000, 1.000, 1.000, 1.000, 1.000, 1.000, 1.000, 1.000, 1.000, 1.000, 1.000, 1.000, 1.000, 1.000, 1.000, 1.000, 1.000, 1.000, 1.000, 1.000, 1.000, 1.000, 1.000, 1.000, 1.000, 1.000, 1.000, 1.000, 1.000, 1.000, 1.000, 1.000, 1.000, 1.000, 1.000, 1.000, 0.985, 0.866, 0.870, 0.857, 0.786, 0.857, 0.750, 0.000, 0.920, 0.667, 0.750, 0.667, 0.800, 0.667, 0.500, 0.000, 1.000, 1.000, 1.000, 1.000, 1.000, 1.000, 1.000, 1.000, 0.000, 0.000, 0.000, 0.000, 0.000, 0.000, 0.000, 0.000}   -   classificato come:        MATCH   score: 0,999742


[model.Record]:{PK: '936', CODICE_FISCALE: '______7372______', NOME: 'pacifico', COGNOME: 'durante', SESSO: 'f', STATO_NASCITA: 'italia', DATA_NASCITA: '19440521', COMUNE_NASCITA: 'napoil', PROVINCIA_NASCITA: 'na', INDIRIZZO: 'strada mariani 58', CAP: '22121', PROVINCIA: 'na', TELEFONO: '39601198662434'}
[model.Record]:{PK: '936', CODICE_FISCALE: '______7372______', NOME: 'pacifico', COGNOME: 'durante', SESSO: 'f', STATO_NASCITA: 'italia', DATA_NASCITA: '19440523', COMUNE_NASCITA: 'napoli', PROVINCIA_NASCITA: 'na', INDIRIZZO: '', CAP: '', PROVINCIA: 'na', TELEFONO: ''}
[utils.math.Vector]:{1.000, 1.000, 1.000, 1.000, 1.000, 1.000, 1.000, 1.000, 1.000, 1.000, 1.000, 1.000, 1.000, 1.000, 1.000, 1.000, 1.000, 1.000, 1.000, 1.000, 1.000, 1.000, 1.000, 1.000, 1.000, 1.000, 1.000, 1.000, 1.000, 1.000, 1.000, 1.000, 0.975, 0.833, 0.857, 0.833, 0.875, 0.833, 0.714, 0.000, 0.967, 0.500, 0.600, 0.500, 0.667, 0.500, 0.333, 0.000, 1.000, 1.000, 1.000, 1.000, 1.000, 1.000, 1.000, 1.000, 0.000, 0.000, 0.000, 0.000, 0.000, 0.000, 0.000, 0.000, 0.000, 0.000, 0.000, 0.000, 0.000, 0.000, 0.000, 0.000, 1.000, 1.000, 1.000, 1.000, 1.000, 1.000, 1.000, 1.000, 0.000, 0.000, 0.000, 0.000, 0.000, 0.000, 0.000, 0.000}   -   classificato come:        MATCH   score: 0,998164


[model.Record]:{PK: '937', CODICE_FISCALE: '______7373______', NOME: '', COGNOME: '', SESSO: 'm', STATO_NASCITA: 'italia', DATA_NASCITA: '198301', COMUNE_NASCITA: 'lugo', PROVINCIA_NASCITA: 'ra', INDIRIZZO: 'piazza marino 92', CAP: '47530', PROVINCIA: 'ra', TELEFONO: '392919984920'}
[model.Record]:{PK: '937', CODICE_FISCALE: '______7373______', NOME: 'matteo', COGNOME: 'zanetti', SESSO: 'm', STATO_NASCITA: 'italia', DATA_NASCITA: '19830101', COMUNE_NASCITA: 'lugo', PROVINCIA_NASCITA: 'ra', INDIRIZZO: '', CAP: '', PROVINCIA: 'ra', TELEFONO: '392919984920'}
[utils.math.Vector]:{0.000, 0.000, 0.000, 0.000, 0.000, 0.000, 0.000, 0.000, 0.000, 0.000, 0.000, 0.000, 0.000, 0.000, 0.000, 0.000, 1.000, 1.000, 1.000, 1.000, 1.000, 1.000, 1.000, 1.000, 1.000, 1.000, 1.000, 1.000, 1.000, 1.000, 1.000, 1.000, 0.967, 0.816, 0.909, 0.800, 0.750, 0.800, 0.667, 0.000, 1.000, 1.000, 1.000, 1.000, 1.000, 1.000, 1.000, 1.000, 1.000, 1.000, 1.000, 1.000, 1.000, 1.000, 1.000, 1.000, 0.000, 0.000, 0.000, 0.000, 0.000, 0.000, 0.000, 0.000, 0.000, 0.000, 0.000, 0.000, 0.000, 0.000, 0.000, 0.000, 1.000, 1.000, 1.000, 1.000, 1.000, 1.000, 1.000, 1.000, 1.000, 1.000, 1.000, 1.000, 1.000, 1.000, 1.000, 1.000}   -   classificato come:        MATCH   score: 0,976961


[model.Record]:{PK: '938', CODICE_FISCALE: '______7374______', NOME: 'fatimac', COGNOME: 'moro', SESSO: '', STATO_NASCITA: 'italia', DATA_NASCITA: '19800502', COMUNE_NASCITA: 'benevento', PROVINCIA_NASCITA: 'bn', INDIRIZZO: 'strada borolo 92', CAP: '70934', PROVINCIA: 'bn', TELEFONO: '394716658772'}
[model.Record]:{PK: '938', CODICE_FISCALE: '______7374______', NOME: 'fatima', COGNOME: 'moro', SESSO: 'm', STATO_NASCITA: 'italia', DATA_NASCITA: '19800702', COMUNE_NASCITA: 'benevento', PROVINCIA_NASCITA: 'bn', INDIRIZZO: '', CAP: '', PROVINCIA: 'bn', TELEFONO: ''}
[utils.math.Vector]:{0.981, 0.894, 0.909, 0.889, 0.857, 0.889, 0.800, 0.000, 1.000, 1.000, 1.000, 1.000, 1.000, 1.000, 1.000, 1.000, 0.000, 0.000, 0.000, 0.000, 0.000, 0.000, 0.000, 0.000, 1.000, 1.000, 1.000, 1.000, 1.000, 1.000, 1.000, 1.000, 0.958, 0.500, 0.714, 0.500, 0.875, 0.500, 0.333, 0.000, 1.000, 1.000, 1.000, 1.000, 1.000, 1.000, 1.000, 1.000, 1.000, 1.000, 1.000, 1.000, 1.000, 1.000, 1.000, 1.000, 0.000, 0.000, 0.000, 0.000, 0.000, 0.000, 0.000, 0.000, 0.000, 0.000, 0.000, 0.000, 0.000, 0.000, 0.000, 0.000, 1.000, 1.000, 1.000, 1.000, 1.000, 1.000, 1.000, 1.000, 0.000, 0.000, 0.000, 0.000, 0.000, 0.000, 0.000, 0.000}   -   classificato come:        MATCH   score: 0,997604


[model.Record]:{PK: '939', CODICE_FISCALE: '______7375______', NOME: 'carlo', COGNOME: 'garofalo', SESSO: 'f', STATO_NASCITA: 'italia', DATA_NASCITA: '19640923', COMUNE_NASCITA: 'piano di sorrento', PROVINCIA_NASCITA: 'na', INDIRIZZO: 'viale rosaria 43', CAP: '3361', PROVINCIA: 'na', TELEFONO: '3911491275807'}
[model.Record]:{PK: '939', CODICE_FISCALE: '______7375______', NOME: 'carlo', COGNOME: 'garofalo', SESSO: 'f', STATO_NASCITA: 'italia', DATA_NASCITA: '19640923', COMUNE_NASCITA: 'piano di sorrento', PROVINCIA_NASCITA: 'na', INDIRIZZO: '', CAP: '', PROVINCIA: 'na', TELEFONO: ''}
[utils.math.Vector]:{1.000, 1.000, 1.000, 1.000, 1.000, 1.000, 1.000, 1.000, 1.000, 1.000, 1.000, 1.000, 1.000, 1.000, 1.000, 1.000, 1.000, 1.000, 1.000, 1.000, 1.000, 1.000, 1.000, 1.000, 1.000, 1.000, 1.000, 1.000, 1.000, 1.000, 1.000, 1.000, 1.000, 1.000, 1.000, 1.000, 1.000, 1.000, 1.000, 1.000, 1.000, 1.000, 1.000, 1.000, 1.000, 1.000, 1.000, 1.000, 1.000, 1.000, 1.000, 1.000, 1.000, 1.000, 1.000, 1.000, 0.000, 0.000, 0.000, 0.000, 0.000, 0.000, 0.000, 0.000, 0.000, 0.000, 0.000, 0.000, 0.000, 0.000, 0.000, 0.000, 1.000, 1.000, 1.000, 1.000, 1.000, 1.000, 1.000, 1.000, 0.000, 0.000, 0.000, 0.000, 0.000, 0.000, 0.000, 0.000}   -   classificato come:        MATCH   score: 0,999551


[model.Record]:{PK: '941', CODICE_FISCALE: '______7377______', NOME: 'joseph', COGNOME: 'adami', SESSO: 'm', STATO_NASCITA: 'italia', DATA_NASCITA: '19610509', COMUNE_NASCITA: 'orta di atella', PROVINCIA_NASCITA: 'ce', INDIRIZZO: 'borgo anastasio', CAP: '2396', PROVINCIA: 'ce', TELEFONO: '3936702392'}
[model.Record]:{PK: '941', CODICE_FISCALE: '______7377______', NOME: 'joseph', COGNOME: 'adhami', SESSO: 'm', STATO_NASCITA: 'italia', DATA_NASCITA: '19610509', COMUNE_NASCITA: 'orta di atella', PROVINCIA_NASCITA: 'ce', INDIRIZZO: 'borgo anastasio', CAP: '2369', PROVINCIA: 'ce', TELEFONO: '398636702392'}
[utils.math.Vector]:{1.000, 1.000, 1.000, 1.000, 1.000, 1.000, 1.000, 1.000, 0.956, 0.289, 0.667, 0.286, 0.833, 0.286, 0.167, 0.000, 1.000, 1.000, 1.000, 1.000, 1.000, 1.000, 1.000, 1.000, 1.000, 1.000, 1.000, 1.000, 1.000, 1.000, 1.000, 1.000, 1.000, 1.000, 1.000, 1.000, 1.000, 1.000, 1.000, 1.000, 1.000, 1.000, 1.000, 1.000, 1.000, 1.000, 1.000, 1.000, 1.000, 1.000, 1.000, 1.000, 1.000, 1.000, 1.000, 1.000, 1.000, 1.000, 1.000, 1.000, 1.000, 1.000, 1.000, 1.000, 0.933, 0.000, 0.333, 0.000, 0.500, 0.000, 0.000, 0.000, 1.000, 1.000, 1.000, 1.000, 1.000, 1.000, 1.000, 1.000, 0.926, 0.671, 0.778, 0.667, 0.833, 0.667, 0.500, 0.000}   -   classificato come:        MATCH   score: 0,863341


[model.Record]:{PK: '942', CODICE_FISCALE: '______7378______', NOME: 'mirko', COGNOME: 'romeo', SESSO: 'f', STATO_NASCITA: 'italia', DATA_NASCITA: '19750319', COMUNE_NASCITA: 'caserta', PROVINCIA_NASCITA: 'ce', INDIRIZZO: 'strada orlando 85', CAP: '24836', PROVINCIA: '', TELEFONO: '39493647008'}
[model.Record]:{PK: '942', CODICE_FISCALE: '______7378______', NOME: 'mirko', COGNOME: 'romeo', SESSO: 'f', STATO_NASCITA: 'italia', DATA_NASCITA: '19750321', COMUNE_NASCITA: 'caserta', PROVINCIA_NASCITA: 'ce', INDIRIZZO: 'strada orlando', CAP: '24836', PROVINCIA: 'ce', TELEFONO: '39493647008'}
[utils.math.Vector]:{1.000, 1.000, 1.000, 1.000, 1.000, 1.000, 1.000, 1.000, 1.000, 1.000, 1.000, 1.000, 1.000, 1.000, 1.000, 1.000, 1.000, 1.000, 1.000, 1.000, 1.000, 1.000, 1.000, 1.000, 1.000, 1.000, 1.000, 1.000, 1.000, 1.000, 1.000, 1.000, 0.967, 0.667, 0.769, 0.667, 0.750, 0.667, 0.500, 0.000, 1.000, 1.000, 1.000, 1.000, 1.000, 1.000, 1.000, 1.000, 1.000, 1.000, 1.000, 1.000, 1.000, 1.000, 1.000, 1.000, 0.990, 0.894, 0.897, 0.889, 0.824, 0.889, 0.800, 0.000, 1.000, 1.000, 1.000, 1.000, 1.000, 1.000, 1.000, 1.000, 0.000, 0.000, 0.000, 0.000, 0.000, 0.000, 0.000, 0.000, 1.000, 1.000, 1.000, 1.000, 1.000, 1.000, 1.000, 1.000}   -   classificato come:        MATCH   score: 0,989241


[model.Record]:{PK: '943', CODICE_FISCALE: '______7379______', NOME: 'loris', COGNOME: 'de stefano', SESSO: 'f', STATO_NASCITA: 'italia', DATA_NASCITA: '19610307', COMUNE_NASCITA: 'grottolella', PROVINCIA_NASCITA: 'av', INDIRIZZO: 'giordano59', CAP: '44298', PROVINCIA: 'av', TELEFONO: '3925406275905'}
[model.Record]:{PK: '943', CODICE_FISCALE: '______7379______', NOME: 'loris', COGNOME: 'de stefano', SESSO: '', STATO_NASCITA: 'italia', DATA_NASCITA: '19610307', COMUNE_NASCITA: 'grottolella', PROVINCIA_NASCITA: 'av', INDIRIZZO: 'borgo giordano', CAP: '44298', PROVINCIA: 'av', TELEFONO: ''}
[utils.math.Vector]:{1.000, 1.000, 1.000, 1.000, 1.000, 1.000, 1.000, 1.000, 1.000, 1.000, 1.000, 1.000, 1.000, 1.000, 1.000, 1.000, 0.000, 0.000, 0.000, 0.000, 0.000, 0.000, 0.000, 0.000, 1.000, 1.000, 1.000, 1.000, 1.000, 1.000, 1.000, 1.000, 1.000, 1.000, 1.000, 1.000, 1.000, 1.000, 1.000, 1.000, 1.000, 1.000, 1.000, 1.000, 1.000, 1.000, 1.000, 1.000, 1.000, 1.000, 1.000, 1.000, 1.000, 1.000, 1.000, 1.000, 0.624, 0.612, 0.667, 0.600, 0.429, 0.600, 0.429, 0.000, 1.000, 1.000, 1.000, 1.000, 1.000, 1.000, 1.000, 1.000, 1.000, 1.000, 1.000, 1.000, 1.000, 1.000, 1.000, 1.000, 0.000, 0.000, 0.000, 0.000, 0.000, 0.000, 0.000, 0.000}   -   classificato come:        MATCH   score: 0,995362


[model.Record]:{PK: '944', CODICE_FISCALE: '______7381______', NOME: 'lita', COGNOME: 'ruggeri', SESSO: 'm', STATO_NASCITA: '', DATA_NASCITA: '19600725', COMUNE_NASCITA: 'caserta', PROVINCIA_NASCITA: 'ce', INDIRIZZO: 'contrada galli 33', CAP: '42503', PROVINCIA: 'ce', TELEFONO: '39921870989161'}
[model.Record]:{PK: '944', CODICE_FISCALE: '______7381______', NOME: 'lia', COGNOME: 'ruggeri', SESSO: 'f', STATO_NASCITA: 'italia', DATA_NASCITA: '19600725', COMUNE_NASCITA: 'caserta', PROVINCIA_NASCITA: 'ce', INDIRIZZO: 'contrada', CAP: '42503', PROVINCIA: 'ce', TELEFONO: ''}
[utils.math.Vector]:{0.933, 0.000, 0.400, 0.000, 0.750, 0.000, 0.000, 0.000, 1.000, 1.000, 1.000, 1.000, 1.000, 1.000, 1.000, 1.000, 0.000, 0.000, 0.000, 0.000, 0.000, 0.000, 0.000, 0.000, 0.000, 0.000, 0.000, 0.000, 0.000, 0.000, 0.000, 0.000, 1.000, 1.000, 1.000, 1.000, 1.000, 1.000, 1.000, 1.000, 1.000, 1.000, 1.000, 1.000, 1.000, 1.000, 1.000, 1.000, 1.000, 1.000, 1.000, 1.000, 1.000, 1.000, 1.000, 1.000, 0.907, 0.632, 0.609, 0.571, 0.471, 0.571, 0.400, 0.000, 1.000, 1.000, 1.000, 1.000, 1.000, 1.000, 1.000, 1.000, 1.000, 1.000, 1.000, 1.000, 1.000, 1.000, 1.000, 1.000, 0.000, 0.000, 0.000, 0.000, 0.000, 0.000, 0.000, 0.000}   -   classificato come:        MATCH   score: 0,956422


[model.Record]:{PK: '945', CODICE_FISCALE: '______7382______', NOME: 'brigitta', COGNOME: 'iorio', SESSO: 'm', STATO_NASCITA: 'italia', DATA_NASCITA: '19440205', COMUNE_NASCITA: 'maddaloni', PROVINCIA_NASCITA: 'ce', INDIRIZZO: 'contrada martinelli 74', CAP: '44244', PROVINCIA: 'ce', TELEFONO: '39161902833'}
[model.Record]:{PK: '945', CODICE_FISCALE: '______7382______', NOME: 'brigitta', COGNOME: 'iorio', SESSO: 'm', STATO_NASCITA: 'italia', DATA_NASCITA: '19441205', COMUNE_NASCITA: 'maddaloni', PROVINCIA_NASCITA: 'ce', INDIRIZZO: 'contrada martinelli', CAP: '44244', PROVINCIA: 'ce', TELEFONO: ''}
[utils.math.Vector]:{1.000, 1.000, 1.000, 1.000, 1.000, 1.000, 1.000, 1.000, 1.000, 1.000, 1.000, 1.000, 1.000, 1.000, 1.000, 1.000, 1.000, 1.000, 1.000, 1.000, 1.000, 1.000, 1.000, 1.000, 1.000, 1.000, 1.000, 1.000, 1.000, 1.000, 1.000, 1.000, 0.921, 0.500, 0.714, 0.500, 0.875, 0.500, 0.333, 0.000, 1.000, 1.000, 1.000, 1.000, 1.000, 1.000, 1.000, 1.000, 1.000, 1.000, 1.000, 1.000, 1.000, 1.000, 1.000, 1.000, 0.994, 0.922, 0.923, 0.919, 0.864, 0.919, 0.850, 0.000, 1.000, 1.000, 1.000, 1.000, 1.000, 1.000, 1.000, 1.000, 1.000, 1.000, 1.000, 1.000, 1.000, 1.000, 1.000, 1.000, 0.000, 0.000, 0.000, 0.000, 0.000, 0.000, 0.000, 0.000}   -   classificato come:        MATCH   score: 0,999073


[model.Record]:{PK: '946', CODICE_FISCALE: '______7383______', NOME: 'marcella', COGNOME: 'mattioli', SESSO: 'f', STATO_NASCITA: 'italia', DATA_NASCITA: '19610511', COMUNE_NASCITA: 'napoli', PROVINCIA_NASCITA: 'na', INDIRIZZO: 'stietto giuliani 74', CAP: '97373', PROVINCIA: 'na', TELEFONO: '3908123178986'}
[model.Record]:{PK: '946', CODICE_FISCALE: '______7383______', NOME: 'marcella', COGNOME: 'mattioli', SESSO: 'f', STATO_NASCITA: 'italiy', DATA_NASCITA: '19630511', COMUNE_NASCITA: 'napoli', PROVINCIA_NASCITA: '', INDIRIZZO: '', CAP: '', PROVINCIA: 'na', TELEFONO: ''}
[utils.math.Vector]:{1.000, 1.000, 1.000, 1.000, 1.000, 1.000, 1.000, 1.000, 1.000, 1.000, 1.000, 1.000, 1.000, 1.000, 1.000, 1.000, 1.000, 1.000, 1.000, 1.000, 1.000, 1.000, 1.000, 1.000, 0.944, 0.750, 0.800, 0.750, 0.833, 0.750, 0.600, 0.000, 0.908, 0.500, 0.714, 0.500, 0.875, 0.500, 0.333, 0.000, 1.000, 1.000, 1.000, 1.000, 1.000, 1.000, 1.000, 1.000, 0.000, 0.000, 0.000, 0.000, 0.000, 0.000, 0.000, 0.000, 0.000, 0.000, 0.000, 0.000, 0.000, 0.000, 0.000, 0.000, 0.000, 0.000, 0.000, 0.000, 0.000, 0.000, 0.000, 0.000, 1.000, 1.000, 1.000, 1.000, 1.000, 1.000, 1.000, 1.000, 0.000, 0.000, 0.000, 0.000, 0.000, 0.000, 0.000, 0.000}   -   classificato come:        MATCH   score: 0,992985


[model.Record]:{PK: '947', CODICE_FISCALE: '______7384______', NOME: 'graziano', COGNOME: 'di marco', SESSO: 'f', STATO_NASCITA: 'italia', DATA_NASCITA: '19520120', COMUNE_NASCITA: 'salerno', PROVINCIA_NASCITA: 'sa', INDIRIZZO: 'vicolo lauro 91', CAP: '99474', PROVINCIA: 'sa', TELEFONO: '39128101022'}
[model.Record]:{PK: '947', CODICE_FISCALE: '______7384______', NOME: 'grazaano', COGNOME: 'di marco', SESSO: 'm', STATO_NASCITA: 'italia', DATA_NASCITA: '19520122', COMUNE_NASCITA: 'salerny', PROVINCIA_NASCITA: 'sa', INDIRIZZO: 'vicolo lauro', CAP: '99474', PROVINCIA: 'sa', TELEFONO: ''}
[utils.math.Vector]:{0.950, 0.500, 0.714, 0.500, 0.875, 0.500, 0.333, 0.000, 1.000, 1.000, 1.000, 1.000, 1.000, 1.000, 1.000, 1.000, 0.000, 0.000, 0.000, 0.000, 0.000, 0.000, 0.000, 0.000, 1.000, 1.000, 1.000, 1.000, 1.000, 1.000, 1.000, 1.000, 0.975, 0.833, 0.923, 0.833, 0.875, 0.833, 0.714, 0.000, 0.962, 0.800, 0.833, 0.800, 0.857, 0.800, 0.667, 0.000, 1.000, 1.000, 1.000, 1.000, 1.000, 1.000, 1.000, 1.000, 0.987, 0.877, 0.917, 0.870, 0.800, 0.870, 0.769, 0.000, 1.000, 1.000, 1.000, 1.000, 1.000, 1.000, 1.000, 1.000, 1.000, 1.000, 1.000, 1.000, 1.000, 1.000, 1.000, 1.000, 0.000, 0.000, 0.000, 0.000, 0.000, 0.000, 0.000, 0.000}   -   classificato come:        MATCH   score: 0,996893


[model.Record]:{PK: '948', CODICE_FISCALE: '______7385______', NOME: 'xiuhlio', COGNOME: 'vitali', SESSO: '', STATO_NASCITA: 'italia', DATA_NASCITA: '19710304', COMUNE_NASCITA: 'pietravairano', PROVINCIA_NASCITA: 'ce', INDIRIZZO: 'viale ursula 28', CAP: '11220', PROVINCIA: 'ce', TELEFONO: '398986631868'}
[model.Record]:{PK: '948', CODICE_FISCALE: '______7385______', NOME: 'giulio', COGNOME: '6', SESSO: 'f', STATO_NASCITA: 'italia', DATA_NASCITA: '19710504', COMUNE_NASCITA: 'pietravairano', PROVINCIA_NASCITA: 'ce', INDIRIZZO: 'viale ursula', CAP: '11220', PROVINCIA: 'ce', TELEFONO: '398986631868'}
[utils.math.Vector]:{0.849, 0.224, 0.545, 0.222, 0.714, 0.222, 0.125, 0.000, 0.000, 0.000, 0.000, 0.000, 0.000, 0.000, 0.000, 0.000, 0.000, 0.000, 0.000, 0.000, 0.000, 0.000, 0.000, 0.000, 1.000, 1.000, 1.000, 1.000, 1.000, 1.000, 1.000, 1.000, 0.958, 0.500, 0.714, 0.500, 0.875, 0.500, 0.333, 0.000, 1.000, 1.000, 1.000, 1.000, 1.000, 1.000, 1.000, 1.000, 1.000, 1.000, 1.000, 1.000, 1.000, 1.000, 1.000, 1.000, 0.987, 0.877, 0.880, 0.870, 0.800, 0.870, 0.769, 0.000, 1.000, 1.000, 1.000, 1.000, 1.000, 1.000, 1.000, 1.000, 1.000, 1.000, 1.000, 1.000, 1.000, 1.000, 1.000, 1.000, 1.000, 1.000, 1.000, 1.000, 1.000, 1.000, 1.000, 1.000}   -   classificato come:        MATCH   score: 0,965299


[model.Record]:{PK: '950', CODICE_FISCALE: '______7387______', NOME: 'alberto', COGNOME: 'usai', SESSO: 'f', STATO_NASCITA: 'italia', DATA_NASCITA: '19700121', COMUNE_NASCITA: 'sarno', PROVINCIA_NASCITA: 'sa', INDIRIZZO: 'ulrico94', CAP: '63587', PROVINCIA: 'sa', TELEFONO: '39555899004377'}
[model.Record]:{PK: '950', CODICE_FISCALE: '______7387______', NOME: 'alberto', COGNOME: 'usai', SESSO: 'f', STATO_NASCITA: 'italia', DATA_NASCITA: '19711021', COMUNE_NASCITA: 'sarno', PROVINCIA_NASCITA: 'sa', INDIRIZZO: 'vicoalo ulrico', CAP: '53687', PROVINCIA: 'sa', TELEFONO: '395558990043'}
[utils.math.Vector]:{1.000, 1.000, 1.000, 1.000, 1.000, 1.000, 1.000, 1.000, 1.000, 1.000, 1.000, 1.000, 1.000, 1.000, 1.000, 1.000, 1.000, 1.000, 1.000, 1.000, 1.000, 1.000, 1.000, 1.000, 1.000, 1.000, 1.000, 1.000, 1.000, 1.000, 1.000, 1.000, 0.908, 0.167, 0.429, 0.167, 0.625, 0.167, 0.091, 0.000, 1.000, 1.000, 1.000, 1.000, 1.000, 1.000, 1.000, 1.000, 1.000, 1.000, 1.000, 1.000, 1.000, 1.000, 1.000, 1.000, 0.429, 0.546, 0.556, 0.471, 0.286, 0.471, 0.308, 0.000, 0.733, 0.000, 0.250, 0.000, 0.600, 0.000, 0.000, 0.000, 1.000, 1.000, 1.000, 1.000, 1.000, 1.000, 1.000, 1.000, 0.993, 0.913, 0.909, 0.909, 0.857, 0.909, 0.833, 0.000}   -   classificato come:        MATCH   score: 0,855517


[model.Record]:{PK: '951', CODICE_FISCALE: '______7388______', NOME: 'eufemia', COGNOME: 'tosi', SESSO: 'f', STATO_NASCITA: 'italia', DATA_NASCITA: '19690107', COMUNE_NASCITA: 'torre del greco', PROVINCIA_NASCITA: 'na', INDIRIZZO: 'strada sorrentino 97', CAP: '82315', PROVINCIA: 'na', TELEFONO: '3928222745'}
[model.Record]:{PK: '951', CODICE_FISCALE: '______7388______', NOME: 'eufemia', COGNOME: 'tosi', SESSO: 'm', STATO_NASCITA: 'italia', DATA_NASCITA: '19690107', COMUNE_NASCITA: 'torre del greco', PROVINCIA_NASCITA: 'na', INDIRIZZO: '', CAP: '', PROVINCIA: 'na', TELEFONO: ''}
[utils.math.Vector]:{1.000, 1.000, 1.000, 1.000, 1.000, 1.000, 1.000, 1.000, 1.000, 1.000, 1.000, 1.000, 1.000, 1.000, 1.000, 1.000, 0.000, 0.000, 0.000, 0.000, 0.000, 0.000, 0.000, 0.000, 1.000, 1.000, 1.000, 1.000, 1.000, 1.000, 1.000, 1.000, 1.000, 1.000, 1.000, 1.000, 1.000, 1.000, 1.000, 1.000, 1.000, 1.000, 1.000, 1.000, 1.000, 1.000, 1.000, 1.000, 1.000, 1.000, 1.000, 1.000, 1.000, 1.000, 1.000, 1.000, 0.000, 0.000, 0.000, 0.000, 0.000, 0.000, 0.000, 0.000, 0.000, 0.000, 0.000, 0.000, 0.000, 0.000, 0.000, 0.000, 1.000, 1.000, 1.000, 1.000, 1.000, 1.000, 1.000, 1.000, 0.000, 0.000, 0.000, 0.000, 0.000, 0.000, 0.000, 0.000}   -   classificato come:        MATCH   score: 0,998111


[model.Record]:{PK: '952', CODICE_FISCALE: '______7389______', NOME: 'terzo', COGNOME: 'delfino', SESSO: 'm', STATO_NASCITA: 'italia', DATA_NASCITA: '19280330', COMUNE_NASCITA: 'terzigno', PROVINCIA_NASCITA: 'na', INDIRIZZO: 'rotonda eustachio 34', CAP: '88809', PROVINCIA: 'na', TELEFONO: '39531576632321'}
[model.Record]:{PK: '952', CODICE_FISCALE: '______7389______', NOME: 'terz', COGNOME: 'delfino', SESSO: 'm', STATO_NASCITA: 'italia', DATA_NASCITA: '19280330', COMUNE_NASCITA: 'terzigno', PROVINCIA_NASCITA: '', INDIRIZZO: '', CAP: '', PROVINCIA: 'na', TELEFONO: '395315766323'}
[utils.math.Vector]:{0.960, 0.816, 0.857, 0.800, 0.800, 0.800, 0.667, 0.000, 1.000, 1.000, 1.000, 1.000, 1.000, 1.000, 1.000, 1.000, 1.000, 1.000, 1.000, 1.000, 1.000, 1.000, 1.000, 1.000, 1.000, 1.000, 1.000, 1.000, 1.000, 1.000, 1.000, 1.000, 1.000, 1.000, 1.000, 1.000, 1.000, 1.000, 1.000, 1.000, 1.000, 1.000, 1.000, 1.000, 1.000, 1.000, 1.000, 1.000, 0.000, 0.000, 0.000, 0.000, 0.000, 0.000, 0.000, 0.000, 0.000, 0.000, 0.000, 0.000, 0.000, 0.000, 0.000, 0.000, 0.000, 0.000, 0.000, 0.000, 0.000, 0.000, 0.000, 0.000, 1.000, 1.000, 1.000, 1.000, 1.000, 1.000, 1.000, 1.000, 0.993, 0.913, 0.957, 0.909, 0.857, 0.909, 0.833, 0.000}   -   classificato come:        MATCH   score: 0,997160


[model.Record]:{PK: '953', CODICE_FISCALE: '______7390______', NOME: 'elsa', COGNOME: 'villani', SESSO: 'f', STATO_NASCITA: 'italia', DATA_NASCITA: '19530421', COMUNE_NASCITA: 'napoli', PROVINCIA_NASCITA: 'na', INDIRIZZO: 'piazza violante 96', CAP: '8708', PROVINCIA: 'na', TELEFONO: '3957532093717'}
[model.Record]:{PK: '953', CODICE_FISCALE: '______7390______', NOME: 'elsa', COGNOME: 'villani', SESSO: '', STATO_NASCITA: 'italia', DATA_NASCITA: '19530421', COMUNE_NASCITA: 'napoli', PROVINCIA_NASCITA: 'na', INDIRIZZO: '', CAP: '', PROVINCIA: 'na', TELEFONO: '395753209371'}
[utils.math.Vector]:{1.000, 1.000, 1.000, 1.000, 1.000, 1.000, 1.000, 1.000, 1.000, 1.000, 1.000, 1.000, 1.000, 1.000, 1.000, 1.000, 0.000, 0.000, 0.000, 0.000, 0.000, 0.000, 0.000, 0.000, 1.000, 1.000, 1.000, 1.000, 1.000, 1.000, 1.000, 1.000, 1.000, 1.000, 1.000, 1.000, 1.000, 1.000, 1.000, 1.000, 1.000, 1.000, 1.000, 1.000, 1.000, 1.000, 1.000, 1.000, 1.000, 1.000, 1.000, 1.000, 1.000, 1.000, 1.000, 1.000, 0.000, 0.000, 0.000, 0.000, 0.000, 0.000, 0.000, 0.000, 0.000, 0.000, 0.000, 0.000, 0.000, 0.000, 0.000, 0.000, 1.000, 1.000, 1.000, 1.000, 1.000, 1.000, 1.000, 1.000, 0.998, 0.953, 0.957, 0.952, 0.923, 0.952, 0.909, 0.000}   -   classificato come:        MATCH   score: 0,995619


[model.Record]:{PK: '954', CODICE_FISCALE: '______7391______', NOME: '', COGNOME: 'antonucci', SESSO: 'f', STATO_NASCITA: 'italia', DATA_NASCITA: '19600803', COMUNE_NASCITA: 'napoli', PROVINCIA_NASCITA: 'nah', INDIRIZZO: 'rotonda d amicon  17', CAP: '49366', PROVINCIA: 'na', TELEFONO: '390590280909'}
[model.Record]:{PK: '954', CODICE_FISCALE: '______7391______', NOME: 'emidio', COGNOME: 'antonucci', SESSO: 'm', STATO_NASCITA: 'italia', DATA_NASCITA: '19600830', COMUNE_NASCITA: 'naopli', PROVINCIA_NASCITA: 'na', INDIRIZZO: 'rotondoa d amico', CAP: '49366', PROVINCIA: 'na', TELEFONO: ''}
[utils.math.Vector]:{0.000, 0.000, 0.000, 0.000, 0.000, 0.000, 0.000, 0.000, 1.000, 1.000, 1.000, 1.000, 1.000, 1.000, 1.000, 1.000, 0.000, 0.000, 0.000, 0.000, 0.000, 0.000, 0.000, 0.000, 1.000, 1.000, 1.000, 1.000, 1.000, 1.000, 1.000, 1.000, 0.983, 0.667, 0.714, 0.667, 0.750, 0.667, 0.500, 0.000, 0.956, 0.000, 0.400, 0.000, 0.667, 0.000, 0.000, 0.000, 0.911, 0.000, 0.667, 0.000, 0.667, 0.000, 0.000, 0.000, 0.865, 0.713, 0.788, 0.688, 0.700, 0.710, 0.550, 0.000, 1.000, 1.000, 1.000, 1.000, 1.000, 1.000, 1.000, 1.000, 1.000, 1.000, 1.000, 1.000, 1.000, 1.000, 1.000, 1.000, 0.000, 0.000, 0.000, 0.000, 0.000, 0.000, 0.000, 0.000}   -   classificato come:        MATCH   score: 0,642262


[model.Record]:{PK: '955', CODICE_FISCALE: '______7392______', NOME: 'mecren', COGNOME: 'meloni', SESSO: 'm', STATO_NASCITA: 'italia', DATA_NASCITA: '19681104', COMUNE_NASCITA: 'napoli', PROVINCIA_NASCITA: 'na', INDIRIZZO: 'via ausonio 59', CAP: '17182', PROVINCIA: 'na', TELEFONO: '39705433374348'}
[model.Record]:{PK: '955', CODICE_FISCALE: '______7392______', NOME: 'mecren', COGNOME: 'meloni', SESSO: 'm', STATO_NASCITA: 'italia', DATA_NASCITA: '', COMUNE_NASCITA: 'napoli', PROVINCIA_NASCITA: 'na', INDIRIZZO: '', CAP: '', PROVINCIA: 'na', TELEFONO: ''}
[utils.math.Vector]:{1.000, 1.000, 1.000, 1.000, 1.000, 1.000, 1.000, 1.000, 1.000, 1.000, 1.000, 1.000, 1.000, 1.000, 1.000, 1.000, 1.000, 1.000, 1.000, 1.000, 1.000, 1.000, 1.000, 1.000, 1.000, 1.000, 1.000, 1.000, 1.000, 1.000, 1.000, 1.000, 0.000, 0.000, 0.000, 0.000, 0.000, 0.000, 0.000, 0.000, 1.000, 1.000, 1.000, 1.000, 1.000, 1.000, 1.000, 1.000, 1.000, 1.000, 1.000, 1.000, 1.000, 1.000, 1.000, 1.000, 0.000, 0.000, 0.000, 0.000, 0.000, 0.000, 0.000, 0.000, 0.000, 0.000, 0.000, 0.000, 0.000, 0.000, 0.000, 0.000, 1.000, 1.000, 1.000, 1.000, 1.000, 1.000, 1.000, 1.000, 0.000, 0.000, 0.000, 0.000, 0.000, 0.000, 0.000, 0.000}   -   classificato come:        MATCH   score: 0,978097


[model.Record]:{PK: '956', CODICE_FISCALE: '______7393______', NOME: '', COGNOME: 'verde', SESSO: '', STATO_NASCITA: 'italia', DATA_NASCITA: '19820522', COMUNE_NASCITA: 'teverola', PROVINCIA_NASCITA: 'ce', INDIRIZZO: 'strada ileanav 14', CAP: '94653', PROVINCIA: 'ce', TELEFONO: '231077110'}
[model.Record]:{PK: '956', CODICE_FISCALE: '______7393______', NOME: 'marvin', COGNOME: 'verde', SESSO: 'm', STATO_NASCITA: 'italia', DATA_NASCITA: '19820522', COMUNE_NASCITA: 'teverola', PROVINCIA_NASCITA: 'ce', INDIRIZZO: 'strada ileana', CAP: '94653', PROVINCIA: 'ce', TELEFONO: ''}
[utils.math.Vector]:{0.000, 0.000, 0.000, 0.000, 0.000, 0.000, 0.000, 0.000, 1.000, 1.000, 1.000, 1.000, 1.000, 1.000, 1.000, 1.000, 0.000, 0.000, 0.000, 0.000, 0.000, 0.000, 0.000, 0.000, 1.000, 1.000, 1.000, 1.000, 1.000, 1.000, 1.000, 1.000, 1.000, 1.000, 1.000, 1.000, 1.000, 1.000, 1.000, 1.000, 1.000, 1.000, 1.000, 1.000, 1.000, 1.000, 1.000, 1.000, 1.000, 1.000, 1.000, 1.000, 1.000, 1.000, 1.000, 1.000, 0.982, 0.856, 0.857, 0.846, 0.765, 0.846, 0.733, 0.000, 1.000, 1.000, 1.000, 1.000, 1.000, 1.000, 1.000, 1.000, 1.000, 1.000, 1.000, 1.000, 1.000, 1.000, 1.000, 1.000, 0.000, 0.000, 0.000, 0.000, 0.000, 0.000, 0.000, 0.000}   -   classificato come:        MATCH   score: 0,991268


[model.Record]:{PK: '957', CODICE_FISCALE: '______7394______', NOME: 'vinicio', COGNOME: 'cappelli', SESSO: 'm', STATO_NASCITA: 'italia', DATA_NASCITA: '19750203', COMUNE_NASCITA: 'napoli', PROVINCIA_NASCITA: 'na', INDIRIZZO: 'viale romeo 45', CAP: '96766', PROVINCIA: 'na', TELEFONO: '3965351881449'}
[model.Record]:{PK: '957', CODICE_FISCALE: '______7394______', NOME: 'vinicio', COGNOME: 'cappelli', SESSO: 'm', STATO_NASCITA: 'italia', DATA_NASCITA: '19750203', COMUNE_NASCITA: 'napoli', PROVINCIA_NASCITA: 'na', INDIRIZZO: '', CAP: '', PROVINCIA: 'na', TELEFONO: ''}
[utils.math.Vector]:{1.000, 1.000, 1.000, 1.000, 1.000, 1.000, 1.000, 1.000, 1.000, 1.000, 1.000, 1.000, 1.000, 1.000, 1.000, 1.000, 1.000, 1.000, 1.000, 1.000, 1.000, 1.000, 1.000, 1.000, 1.000, 1.000, 1.000, 1.000, 1.000, 1.000, 1.000, 1.000, 1.000, 1.000, 1.000, 1.000, 1.000, 1.000, 1.000, 1.000, 1.000, 1.000, 1.000, 1.000, 1.000, 1.000, 1.000, 1.000, 1.000, 1.000, 1.000, 1.000, 1.000, 1.000, 1.000, 1.000, 0.000, 0.000, 0.000, 0.000, 0.000, 0.000, 0.000, 0.000, 0.000, 0.000, 0.000, 0.000, 0.000, 0.000, 0.000, 0.000, 1.000, 1.000, 1.000, 1.000, 1.000, 1.000, 1.000, 1.000, 0.000, 0.000, 0.000, 0.000, 0.000, 0.000, 0.000, 0.000}   -   classificato come:        MATCH   score: 0,999551


[model.Record]:{PK: '958', CODICE_FISCALE: '______7395______', NOME: 'concetta', COGNOME: 'baldini', SESSO: 'm', STATO_NASCITA: 'italia', DATA_NASCITA: '0913', COMUNE_NASCITA: 'acivano', PROVINCIA_NASCITA: 'na', INDIRIZZO: 'strada valdo 88', CAP: '89102', PROVINCIA: 'na', TELEFONO: '392736131909'}
[model.Record]:{PK: '958', CODICE_FISCALE: '______7395______', NOME: 'concetta', COGNOME: 'baldini', SESSO: 'm', STATO_NASCITA: 'italia', DATA_NASCITA: '19630917', COMUNE_NASCITA: 'caivano', PROVINCIA_NASCITA: 'na', INDIRIZZO: 'strada valdo', CAP: '89102', PROVINCIA: 'na', TELEFONO: ''}
[utils.math.Vector]:{1.000, 1.000, 1.000, 1.000, 1.000, 1.000, 1.000, 1.000, 1.000, 1.000, 1.000, 1.000, 1.000, 1.000, 1.000, 1.000, 1.000, 1.000, 1.000, 1.000, 1.000, 1.000, 1.000, 1.000, 1.000, 1.000, 1.000, 1.000, 1.000, 1.000, 1.000, 1.000, 0.597, 0.289, 0.400, 0.250, 0.375, 0.250, 0.143, 0.000, 0.952, 0.600, 0.667, 0.600, 0.714, 0.600, 0.429, 0.000, 1.000, 1.000, 1.000, 1.000, 1.000, 1.000, 1.000, 1.000, 0.987, 0.877, 0.880, 0.870, 0.800, 0.870, 0.769, 0.000, 1.000, 1.000, 1.000, 1.000, 1.000, 1.000, 1.000, 1.000, 1.000, 1.000, 1.000, 1.000, 1.000, 1.000, 1.000, 1.000, 0.000, 0.000, 0.000, 0.000, 0.000, 0.000, 0.000, 0.000}   -   classificato come:        MATCH   score: 0,993762


[model.Record]:{PK: '959', CODICE_FISCALE: '______7396______', NOME: 'marino', COGNOME: 'greco', SESSO: 'm', STATO_NASCITA: 'italia', DATA_NASCITA: '195110', COMUNE_NASCITA: 'torre annunziata', PROVINCIA_NASCITA: 'na', INDIRIZZO: 'viale amedeo 72', CAP: '22662', PROVINCIA: 'na', TELEFONO: '390074957885'}
[model.Record]:{PK: '959', CODICE_FISCALE: '______7396______', NOME: 'marino', COGNOME: 'greco', SESSO: 'f', STATO_NASCITA: 'italia', DATA_NASCITA: '19520810', COMUNE_NASCITA: 'torre annuenziata', PROVINCIA_NASCITA: 'na', INDIRIZZO: 'viale amedeo', CAP: '22662', PROVINCIA: 'na', TELEFONO: ''}
[utils.math.Vector]:{1.000, 1.000, 1.000, 1.000, 1.000, 1.000, 1.000, 1.000, 1.000, 1.000, 1.000, 1.000, 1.000, 1.000, 1.000, 1.000, 0.000, 0.000, 0.000, 0.000, 0.000, 0.000, 0.000, 0.000, 1.000, 1.000, 1.000, 1.000, 1.000, 1.000, 1.000, 1.000, 0.827, 0.204, 0.500, 0.200, 0.625, 0.200, 0.111, 0.000, 0.992, 0.828, 0.903, 0.828, 0.941, 0.828, 0.706, 0.000, 1.000, 1.000, 1.000, 1.000, 1.000, 1.000, 1.000, 1.000, 0.987, 0.877, 0.880, 0.870, 0.800, 0.870, 0.769, 0.000, 1.000, 1.000, 1.000, 1.000, 1.000, 1.000, 1.000, 1.000, 1.000, 1.000, 1.000, 1.000, 1.000, 1.000, 1.000, 1.000, 0.000, 0.000, 0.000, 0.000, 0.000, 0.000, 0.000, 0.000}   -   classificato come:        MATCH   score: 0,979042


[model.Record]:{PK: '960', CODICE_FISCALE: '______7397______', NOME: 'rodolfo', COGNOME: 'casadei', SESSO: '', STATO_NASCITA: 'italia', DATA_NASCITA: '19470620', COMUNE_NASCITA: 'caserta', PROVINCIA_NASCITA: 'ce', INDIRIZZO: 'strada silvano 70', CAP: '82459', PROVINCIA: 'ce', TELEFONO: '395244819747'}
[model.Record]:{PK: '960', CODICE_FISCALE: '______7397______', NOME: 'rodolfo', COGNOME: 'caasadei', SESSO: 'm', STATO_NASCITA: 'italia', DATA_NASCITA: '19470620', COMUNE_NASCITA: 'caserat', PROVINCIA_NASCITA: 'ce', INDIRIZZO: 'strada silvano', CAP: '82479', PROVINCIA: 'ce', TELEFONO: ''}
[utils.math.Vector]:{1.000, 1.000, 1.000, 1.000, 1.000, 1.000, 1.000, 1.000, 0.929, 0.730, 0.923, 0.727, 0.875, 0.727, 0.571, 0.000, 0.000, 0.000, 0.000, 0.000, 0.000, 0.000, 0.000, 0.000, 1.000, 1.000, 1.000, 1.000, 1.000, 1.000, 1.000, 1.000, 1.000, 1.000, 1.000, 1.000, 1.000, 1.000, 1.000, 1.000, 0.976, 0.600, 0.667, 0.600, 0.714, 0.600, 0.429, 0.000, 1.000, 1.000, 1.000, 1.000, 1.000, 1.000, 1.000, 1.000, 0.990, 0.894, 0.897, 0.889, 0.824, 0.889, 0.800, 0.000, 0.907, 0.333, 0.500, 0.333, 0.800, 0.333, 0.200, 0.000, 1.000, 1.000, 1.000, 1.000, 1.000, 1.000, 1.000, 1.000, 0.000, 0.000, 0.000, 0.000, 0.000, 0.000, 0.000, 0.000}   -   classificato come:        MATCH   score: 0,996326


[model.Record]:{PK: '961', CODICE_FISCALE: '______7398______', NOME: 'amerigo', COGNOME: 'russo', SESSO: 'm', STATO_NASCITA: 'italia', DATA_NASCITA: '19831224', COMUNE_NASCITA: 'potenzam', PROVINCIA_NASCITA: 'pz', INDIRIZZO: 'rotonda colombo 37', CAP: '36563', PROVINCIA: 'pz', TELEFONO: '39679049531'}
[model.Record]:{PK: '961', CODICE_FISCALE: '______7398______', NOME: 'amerigo', COGNOME: 'russo', SESSO: 'm', STATO_NASCITA: 'italia', DATA_NASCITA: '19831224', COMUNE_NASCITA: '', PROVINCIA_NASCITA: 'pz', INDIRIZZO: 'rotonda colombo', CAP: '36563', PROVINCIA: 'pz', TELEFONO: ''}
[utils.math.Vector]:{1.000, 1.000, 1.000, 1.000, 1.000, 1.000, 1.000, 1.000, 1.000, 1.000, 1.000, 1.000, 1.000, 1.000, 1.000, 1.000, 1.000, 1.000, 1.000, 1.000, 1.000, 1.000, 1.000, 1.000, 1.000, 1.000, 1.000, 1.000, 1.000, 1.000, 1.000, 1.000, 1.000, 1.000, 1.000, 1.000, 1.000, 1.000, 1.000, 1.000, 0.000, 0.000, 0.000, 0.000, 0.000, 0.000, 0.000, 0.000, 1.000, 1.000, 1.000, 1.000, 1.000, 1.000, 1.000, 1.000, 0.991, 0.901, 0.903, 0.897, 0.833, 0.897, 0.813, 0.000, 1.000, 1.000, 1.000, 1.000, 1.000, 1.000, 1.000, 1.000, 1.000, 1.000, 1.000, 1.000, 1.000, 1.000, 1.000, 1.000, 0.000, 0.000, 0.000, 0.000, 0.000, 0.000, 0.000, 0.000}   -   classificato come:        MATCH   score: 0,991473


[model.Record]:{PK: '962', CODICE_FISCALE: '______7399______', NOME: 'ivonne', COGNOME: 'costa', SESSO: 'f', STATO_NASCITA: 'italia', DATA_NASCITA: '19470514', COMUNE_NASCITA: 'camposano', PROVINCIA_NASCITA: 'na', INDIRIZZO: 'canale ruggiero 81', CAP: '4826', PROVINCIA: 'na', TELEFONO: '39860340425'}
[model.Record]:{PK: '962', CODICE_FISCALE: '______7399______', NOME: 'ivonne', COGNOME: 'coats', SESSO: 'f', STATO_NASCITA: 'italia', DATA_NASCITA: '19471212', COMUNE_NASCITA: 'campxosano', PROVINCIA_NASCITA: 'na', INDIRIZZO: 'canale ruggiero', CAP: '4826', PROVINCIA: 'na', TELEFONO: ''}
[utils.math.Vector]:{1.000, 1.000, 1.000, 1.000, 1.000, 1.000, 1.000, 1.000, 0.787, 0.000, 0.250, 0.000, 0.600, 0.000, 0.000, 0.000, 1.000, 1.000, 1.000, 1.000, 1.000, 1.000, 1.000, 1.000, 1.000, 1.000, 1.000, 1.000, 1.000, 1.000, 1.000, 1.000, 0.850, 0.333, 0.462, 0.333, 0.625, 0.333, 0.200, 0.000, 0.980, 0.668, 0.824, 0.667, 0.900, 0.667, 0.500, 0.000, 1.000, 1.000, 1.000, 1.000, 1.000, 1.000, 1.000, 1.000, 0.991, 0.901, 0.903, 0.897, 0.833, 0.897, 0.813, 0.000, 1.000, 1.000, 1.000, 1.000, 1.000, 1.000, 1.000, 1.000, 1.000, 1.000, 1.000, 1.000, 1.000, 1.000, 1.000, 1.000, 0.000, 0.000, 0.000, 0.000, 0.000, 0.000, 0.000, 0.000}   -   classificato come:        MATCH   score: 0,901912


[model.Record]:{PK: '963', CODICE_FISCALE: '______7400______', NOME: 'giuliano', COGNOME: 'federici', SESSO: 'f', STATO_NASCITA: 'italia', DATA_NASCITA: '19740121', COMUNE_NASCITA: 'san giovanni a piro', PROVINCIA_NASCITA: 'sa', INDIRIZZO: 'borgo sabatino 94', CAP: '92334', PROVINCIA: 'sa', TELEFONO: '397610916414'}
[model.Record]:{PK: '963', CODICE_FISCALE: '______7400______', NOME: 'giuliano', COGNOME: 'federici', SESSO: 'm', STATO_NASCITA: 'italia', DATA_NASCITA: '19721221', COMUNE_NASCITA: 'san giovanni a piro', PROVINCIA_NASCITA: 'sa', INDIRIZZO: '', CAP: '', PROVINCIA: 'sa', TELEFONO: '397610916414'}
[utils.math.Vector]:{1.000, 1.000, 1.000, 1.000, 1.000, 1.000, 1.000, 1.000, 1.000, 1.000, 1.000, 1.000, 1.000, 1.000, 1.000, 1.000, 0.000, 0.000, 0.000, 0.000, 0.000, 0.000, 0.000, 0.000, 1.000, 1.000, 1.000, 1.000, 1.000, 1.000, 1.000, 1.000, 0.844, 0.167, 0.615, 0.167, 0.625, 0.167, 0.091, 0.000, 1.000, 1.000, 1.000, 1.000, 1.000, 1.000, 1.000, 1.000, 1.000, 1.000, 1.000, 1.000, 1.000, 1.000, 1.000, 1.000, 0.000, 0.000, 0.000, 0.000, 0.000, 0.000, 0.000, 0.000, 0.000, 0.000, 0.000, 0.000, 0.000, 0.000, 0.000, 0.000, 1.000, 1.000, 1.000, 1.000, 1.000, 1.000, 1.000, 1.000, 1.000, 1.000, 1.000, 1.000, 1.000, 1.000, 1.000, 1.000}   -   classificato come:        MATCH   score: 0,832159


[model.Record]:{PK: '964', CODICE_FISCALE: '______7401______', NOME: 'moreno', COGNOME: 'albanese', SESSO: 'f', STATO_NASCITA: 'italia', DATA_NASCITA: '19640729', COMUNE_NASCITA: 'poggiomarino', PROVINCIA_NASCITA: 'na', INDIRIZZO: 'via ricci 88', CAP: '30219', PROVINCIA: 'na', TELEFONO: '397264720895'}
[model.Record]:{PK: '964', CODICE_FISCALE: '______7401______', NOME: 'moreno', COGNOME: 'albanese', SESSO: 'm', STATO_NASCITA: 'italia', DATA_NASCITA: '19640729', COMUNE_NASCITA: 'poggiomarino', PROVINCIA_NASCITA: 'na', INDIRIZZO: 'via', CAP: '30219', PROVINCIA: 'na', TELEFONO: ''}
[utils.math.Vector]:{1.000, 1.000, 1.000, 1.000, 1.000, 1.000, 1.000, 1.000, 1.000, 1.000, 1.000, 1.000, 1.000, 1.000, 1.000, 1.000, 0.000, 0.000, 0.000, 0.000, 0.000, 0.000, 0.000, 0.000, 1.000, 1.000, 1.000, 1.000, 1.000, 1.000, 1.000, 1.000, 1.000, 1.000, 1.000, 1.000, 1.000, 1.000, 1.000, 1.000, 1.000, 1.000, 1.000, 1.000, 1.000, 1.000, 1.000, 1.000, 1.000, 1.000, 1.000, 1.000, 1.000, 1.000, 1.000, 1.000, 0.813, 0.316, 0.308, 0.182, 0.250, 0.182, 0.100, 0.000, 1.000, 1.000, 1.000, 1.000, 1.000, 1.000, 1.000, 1.000, 1.000, 1.000, 1.000, 1.000, 1.000, 1.000, 1.000, 1.000, 0.000, 0.000, 0.000, 0.000, 0.000, 0.000, 0.000, 0.000}   -   classificato come:        MATCH   score: 0,873426


[model.Record]:{PK: '965', CODICE_FISCALE: '______7402______', NOME: 'audenico', COGNOME: 'orlandi', SESSO: 'f', STATO_NASCITA: 'italia', DATA_NASCITA: '19510221', COMUNE_NASCITA: 'jesolo', PROVINCIA_NASCITA: 've', INDIRIZZO: 'via ferrara 1', CAP: '3761', PROVINCIA: 've', TELEFONO: ''}
[model.Record]:{PK: '965', CODICE_FISCALE: '______7402______', NOME: 'audenico', COGNOME: 'orlandi', SESSO: 'm', STATO_NASCITA: 'italia', DATA_NASCITA: '19511124', COMUNE_NASCITA: 'jeslo', PROVINCIA_NASCITA: 've', INDIRIZZO: 'via ferrara', CAP: '3761', PROVINCIA: 've', TELEFONO: ''}
[utils.math.Vector]:{1.000, 1.000, 1.000, 1.000, 1.000, 1.000, 1.000, 1.000, 1.000, 1.000, 1.000, 1.000, 1.000, 1.000, 1.000, 1.000, 0.000, 0.000, 0.000, 0.000, 0.000, 0.000, 0.000, 0.000, 1.000, 1.000, 1.000, 1.000, 1.000, 1.000, 1.000, 1.000, 0.867, 0.333, 0.462, 0.333, 0.625, 0.333, 0.200, 0.000, 0.914, 0.289, 0.667, 0.286, 0.833, 0.286, 0.167, 0.000, 1.000, 1.000, 1.000, 1.000, 1.000, 1.000, 1.000, 1.000, 0.992, 0.905, 0.947, 0.900, 0.846, 0.900, 0.818, 0.000, 1.000, 1.000, 1.000, 1.000, 1.000, 1.000, 1.000, 1.000, 1.000, 1.000, 1.000, 1.000, 1.000, 1.000, 1.000, 1.000, 0.000, 0.000, 0.000, 0.000, 0.000, 0.000, 0.000, 0.000}   -   classificato come:        MATCH   score: 0,959345


[model.Record]:{PK: '966', CODICE_FISCALE: '______7403______', NOME: 'fulvio', COGNOME: 'mazza', SESSO: 'm', STATO_NASCITA: 'italia', DATA_NASCITA: '19540515', COMUNE_NASCITA: 'nola', PROVINCIA_NASCITA: 'na', INDIRIZZO: '54', CAP: '36816', PROVINCIA: 'na', TELEFONO: '3906912441974'}
[model.Record]:{PK: '966', CODICE_FISCALE: '______7403______', NOME: '', COGNOME: 'mazza', SESSO: 'f', STATO_NASCITA: 'italia', DATA_NASCITA: '19540515', COMUNE_NASCITA: 'nola', PROVINCIA_NASCITA: 'na', INDIRIZZO: 'strada beraandi', CAP: '', PROVINCIA: 'na', TELEFONO: '39691244197'}
[utils.math.Vector]:{0.000, 0.000, 0.000, 0.000, 0.000, 0.000, 0.000, 0.000, 1.000, 1.000, 1.000, 1.000, 1.000, 1.000, 1.000, 1.000, 0.000, 0.000, 0.000, 0.000, 0.000, 0.000, 0.000, 0.000, 1.000, 1.000, 1.000, 1.000, 1.000, 1.000, 1.000, 1.000, 1.000, 1.000, 1.000, 1.000, 1.000, 1.000, 1.000, 1.000, 1.000, 1.000, 1.000, 1.000, 1.000, 1.000, 1.000, 1.000, 1.000, 1.000, 1.000, 1.000, 1.000, 1.000, 1.000, 1.000, 0.000, 0.000, 0.000, 0.000, 0.000, 0.000, 0.000, 0.000, 0.000, 0.000, 0.000, 0.000, 0.000, 0.000, 0.000, 0.000, 1.000, 1.000, 1.000, 1.000, 1.000, 1.000, 1.000, 1.000, 0.957, 0.704, 0.818, 0.700, 0.846, 0.700, 0.538, 0.000}   -   classificato come:        MATCH   score: 0,965608


[model.Record]:{PK: '967', CODICE_FISCALE: '______7404______', NOME: 'nayade', COGNOME: 'marchetti', SESSO: 'f', STATO_NASCITA: 'italia', DATA_NASCITA: '19571225', COMUNE_NASCITA: 'aversa', PROVINCIA_NASCITA: 'ce', INDIRIZZO: 'vicolo martini 81', CAP: '63194', PROVINCIA: 'ce', TELEFONO: '399531421165'}
[model.Record]:{PK: '967', CODICE_FISCALE: '______7404______', NOME: 'nayade', COGNOME: 'marchetti', SESSO: 'f', STATO_NASCITA: 'italia', DATA_NASCITA: '', COMUNE_NASCITA: 'aversa', PROVINCIA_NASCITA: 'ce', INDIRIZZO: '', CAP: '', PROVINCIA: 'ce', TELEFONO: ''}
[utils.math.Vector]:{1.000, 1.000, 1.000, 1.000, 1.000, 1.000, 1.000, 1.000, 1.000, 1.000, 1.000, 1.000, 1.000, 1.000, 1.000, 1.000, 1.000, 1.000, 1.000, 1.000, 1.000, 1.000, 1.000, 1.000, 1.000, 1.000, 1.000, 1.000, 1.000, 1.000, 1.000, 1.000, 0.000, 0.000, 0.000, 0.000, 0.000, 0.000, 0.000, 0.000, 1.000, 1.000, 1.000, 1.000, 1.000, 1.000, 1.000, 1.000, 1.000, 1.000, 1.000, 1.000, 1.000, 1.000, 1.000, 1.000, 0.000, 0.000, 0.000, 0.000, 0.000, 0.000, 0.000, 0.000, 0.000, 0.000, 0.000, 0.000, 0.000, 0.000, 0.000, 0.000, 1.000, 1.000, 1.000, 1.000, 1.000, 1.000, 1.000, 1.000, 0.000, 0.000, 0.000, 0.000, 0.000, 0.000, 0.000, 0.000}   -   classificato come:        MATCH   score: 0,978097


[model.Record]:{PK: '968', CODICE_FISCALE: '______7406______', NOME: 'ulrico', COGNOME: 'calvi', SESSO: 'm', STATO_NASCITA: 'italia', DATA_NASCITA: '19611030', COMUNE_NASCITA: '', PROVINCIA_NASCITA: 'na', INDIRIZZO: 'via de santis', CAP: '34621', PROVINCIA: 'na', TELEFONO: '398851780'}
[model.Record]:{PK: '968', CODICE_FISCALE: '______7406______', NOME: 'ulrico', COGNOME: 'calvi', SESSO: 'm', STATO_NASCITA: 'italia', DATA_NASCITA: '19611030', COMUNE_NASCITA: 'castellammare di stabia', PROVINCIA_NASCITA: 'na', INDIRIZZO: '', CAP: '', PROVINCIA: 'na', TELEFONO: '397552885178'}
[utils.math.Vector]:{1.000, 1.000, 1.000, 1.000, 1.000, 1.000, 1.000, 1.000, 1.000, 1.000, 1.000, 1.000, 1.000, 1.000, 1.000, 1.000, 1.000, 1.000, 1.000, 1.000, 1.000, 1.000, 1.000, 1.000, 1.000, 1.000, 1.000, 1.000, 1.000, 1.000, 1.000, 1.000, 1.000, 1.000, 1.000, 1.000, 1.000, 1.000, 1.000, 1.000, 0.000, 0.000, 0.000, 0.000, 0.000, 0.000, 0.000, 0.000, 1.000, 1.000, 1.000, 1.000, 1.000, 1.000, 1.000, 1.000, 0.000, 0.000, 0.000, 0.000, 0.000, 0.000, 0.000, 0.000, 0.000, 0.000, 0.000, 0.000, 0.000, 0.000, 0.000, 0.000, 1.000, 1.000, 1.000, 1.000, 1.000, 1.000, 1.000, 1.000, 0.807, 0.478, 0.632, 0.471, 0.583, 0.471, 0.308, 0.000}   -   classificato come:        MATCH   score: 0,936027


[model.Record]:{PK: '969', CODICE_FISCALE: '______7407______', NOME: 'walter', COGNOME: 'rici', SESSO: 'f', STATO_NASCITA: 'italia', DATA_NASCITA: '19640808', COMUNE_NASCITA: '', PROVINCIA_NASCITA: 'na', INDIRIZZO: 'borgo orfeo 31', CAP: '34567', PROVINCIA: 'na', TELEFONO: '3977590561155'}
[model.Record]:{PK: '969', CODICE_FISCALE: '______7407______', NOME: 'lawtero', COGNOME: 'ricci', SESSO: 'm', STATO_NASCITA: 'italia', DATA_NASCITA: '19640808', COMUNE_NASCITA: 'sant antonio abate', PROVINCIA_NASCITA: 'na', INDIRIZZO: 'borgo orfeo', CAP: '35465', PROVINCIA: 'na', TELEFONO: ''}
[utils.math.Vector]:{0.897, 0.224, 0.364, 0.222, 0.571, 0.222, 0.125, 0.000, 0.953, 0.408, 0.857, 0.400, 0.800, 0.400, 0.250, 0.000, 0.000, 0.000, 0.000, 0.000, 0.000, 0.000, 0.000, 0.000, 1.000, 1.000, 1.000, 1.000, 1.000, 1.000, 1.000, 1.000, 1.000, 1.000, 1.000, 1.000, 1.000, 1.000, 1.000, 1.000, 0.000, 0.000, 0.000, 0.000, 0.000, 0.000, 0.000, 0.000, 1.000, 1.000, 1.000, 1.000, 1.000, 1.000, 1.000, 1.000, 0.985, 0.866, 0.900, 0.857, 0.786, 0.857, 0.750, 0.000, 0.805, 0.000, 0.000, 0.000, 0.400, 0.000, 0.000, 0.000, 1.000, 1.000, 1.000, 1.000, 1.000, 1.000, 1.000, 1.000, 0.000, 0.000, 0.000, 0.000, 0.000, 0.000, 0.000, 0.000}   -   classificato come:        MATCH   score: 0,548337


[model.Record]:{PK: '970', CODICE_FISCALE: '______7408______', NOME: 'davis', COGNOME: 'ferrara', SESSO: 'f', STATO_NASCITA: 'italia', DATA_NASCITA: '19541002', COMUNE_NASCITA: 'salerno', PROVINCIA_NASCITA: 'sa', INDIRIZZO: 'battagli55', CAP: '21565', PROVINCIA: 'sa', TELEFONO: '391089767637'}
[model.Record]:{PK: '970', CODICE_FISCALE: '______7408______', NOME: 'davis', COGNOME: 'ferrara', SESSO: 'm', STATO_NASCITA: 'italia', DATA_NASCITA: '19541202', COMUNE_NASCITA: 'salerno', PROVINCIA_NASCITA: 'sa', INDIRIZZO: 'canale battaglia', CAP: '21565', PROVINCIA: 'sa', TELEFONO: ''}
[utils.math.Vector]:{1.000, 1.000, 1.000, 1.000, 1.000, 1.000, 1.000, 1.000, 1.000, 1.000, 1.000, 1.000, 1.000, 1.000, 1.000, 1.000, 0.000, 0.000, 0.000, 0.000, 0.000, 0.000, 0.000, 0.000, 1.000, 1.000, 1.000, 1.000, 1.000, 1.000, 1.000, 1.000, 0.935, 0.500, 0.714, 0.500, 0.875, 0.500, 0.333, 0.000, 1.000, 1.000, 1.000, 1.000, 1.000, 1.000, 1.000, 1.000, 1.000, 1.000, 1.000, 1.000, 1.000, 1.000, 1.000, 1.000, 0.642, 0.567, 0.583, 0.545, 0.438, 0.545, 0.375, 0.000, 1.000, 1.000, 1.000, 1.000, 1.000, 1.000, 1.000, 1.000, 1.000, 1.000, 1.000, 1.000, 1.000, 1.000, 1.000, 1.000, 0.000, 0.000, 0.000, 0.000, 0.000, 0.000, 0.000, 0.000}   -   classificato come:        MATCH   score: 0,981825


[model.Record]:{PK: '971', CODICE_FISCALE: '______7409______', NOME: 'nunzia', COGNOME: 'mancinelli', SESSO: 'f', STATO_NASCITA: 'italia', DATA_NASCITA: '19171122', COMUNE_NASCITA: 'casandrino', PROVINCIA_NASCITA: 'na', INDIRIZZO: 'via donatella 8', CAP: '59669', PROVINCIA: 'na', TELEFONO: '39948155554496'}
[model.Record]:{PK: '971', CODICE_FISCALE: '______7409______', NOME: 'nunzia', COGNOME: 'mancineloli', SESSO: 'f', STATO_NASCITA: 'italia', DATA_NASCITA: '19171122', COMUNE_NASCITA: 'casandrino', PROVINCIA_NASCITA: 'na', INDIRIZZO: 'via donatella', CAP: '59665', PROVINCIA: 'na', TELEFONO: ''}
[utils.math.Vector]:{1.000, 1.000, 1.000, 1.000, 1.000, 1.000, 1.000, 1.000, 0.992, 0.707, 0.842, 0.706, 0.909, 0.706, 0.545, 0.000, 1.000, 1.000, 1.000, 1.000, 1.000, 1.000, 1.000, 1.000, 1.000, 1.000, 1.000, 1.000, 1.000, 1.000, 1.000, 1.000, 1.000, 1.000, 1.000, 1.000, 1.000, 1.000, 1.000, 1.000, 1.000, 1.000, 1.000, 1.000, 1.000, 1.000, 1.000, 1.000, 1.000, 1.000, 1.000, 1.000, 1.000, 1.000, 1.000, 1.000, 0.994, 0.920, 0.960, 0.917, 0.867, 0.917, 0.846, 0.000, 0.920, 0.667, 0.750, 0.667, 0.800, 0.667, 0.500, 0.000, 1.000, 1.000, 1.000, 1.000, 1.000, 1.000, 1.000, 1.000, 0.000, 0.000, 0.000, 0.000, 0.000, 0.000, 0.000, 0.000}   -   classificato come:        MATCH   score: 0,999725


[model.Record]:{PK: '972', CODICE_FISCALE: '______7410______', NOME: 'nathan', COGNOME: 'lamberti', SESSO: 'm', STATO_NASCITA: 'italia', DATA_NASCITA: '19430114', COMUNE_NASCITA: 'angri', PROVINCIA_NASCITA: 'sa', INDIRIZZO: '44', CAP: '88141', PROVINCIA: '', TELEFONO: '39565711166'}
[model.Record]:{PK: '972', CODICE_FISCALE: '______7410______', NOME: 'nathan', COGNOME: 'lamberti', SESSO: 'f', STATO_NASCITA: 'italia', DATA_NASCITA: '19430114', COMUNE_NASCITA: 'angri', PROVINCIA_NASCITA: 'sa', INDIRIZZO: '', CAP: '', PROVINCIA: 'sa', TELEFONO: '39565711166'}
[utils.math.Vector]:{1.000, 1.000, 1.000, 1.000, 1.000, 1.000, 1.000, 1.000, 1.000, 1.000, 1.000, 1.000, 1.000, 1.000, 1.000, 1.000, 0.000, 0.000, 0.000, 0.000, 0.000, 0.000, 0.000, 0.000, 1.000, 1.000, 1.000, 1.000, 1.000, 1.000, 1.000, 1.000, 1.000, 1.000, 1.000, 1.000, 1.000, 1.000, 1.000, 1.000, 1.000, 1.000, 1.000, 1.000, 1.000, 1.000, 1.000, 1.000, 1.000, 1.000, 1.000, 1.000, 1.000, 1.000, 1.000, 1.000, 0.000, 0.000, 0.000, 0.000, 0.000, 0.000, 0.000, 0.000, 0.000, 0.000, 0.000, 0.000, 0.000, 0.000, 0.000, 0.000, 0.000, 0.000, 0.000, 0.000, 0.000, 0.000, 0.000, 0.000, 1.000, 1.000, 1.000, 1.000, 1.000, 1.000, 1.000, 1.000}   -   classificato come:        MATCH   score: 0,986901


[model.Record]:{PK: '973', CODICE_FISCALE: '______7411______', NOME: 'mariano', COGNOME: 'battistini', SESSO: 'f', STATO_NASCITA: 'italia', DATA_NASCITA: '19390619', COMUNE_NASCITA: 'pomiglinao d arco', PROVINCIA_NASCITA: 'na', INDIRIZZO: 'viale41', CAP: '7352', PROVINCIA: '', TELEFONO: '39599379792'}
[model.Record]:{PK: '973', CODICE_FISCALE: '______7411______', NOME: 'mariano', COGNOME: 'battistini', SESSO: 'f', STATO_NASCITA: 'italia', DATA_NASCITA: '19390619', COMUNE_NASCITA: 'pomigliano d arco', PROVINCIA_NASCITA: 'na', INDIRIZZO: 'viale elda', CAP: '73528', PROVINCIA: 'na', TELEFONO: ''}
[utils.math.Vector]:{1.000, 1.000, 1.000, 1.000, 1.000, 1.000, 1.000, 1.000, 1.000, 1.000, 1.000, 1.000, 1.000, 1.000, 1.000, 1.000, 1.000, 1.000, 1.000, 1.000, 1.000, 1.000, 1.000, 1.000, 1.000, 1.000, 1.000, 1.000, 1.000, 1.000, 1.000, 1.000, 1.000, 1.000, 1.000, 1.000, 1.000, 1.000, 1.000, 1.000, 0.988, 0.733, 0.813, 0.733, 0.882, 0.733, 0.579, 0.000, 1.000, 1.000, 1.000, 1.000, 1.000, 1.000, 1.000, 1.000, 0.869, 0.474, 0.533, 0.462, 0.500, 0.462, 0.300, 0.000, 0.960, 0.816, 0.857, 0.800, 0.800, 0.800, 0.667, 0.000, 0.000, 0.000, 0.000, 0.000, 0.000, 0.000, 0.000, 0.000, 0.000, 0.000, 0.000, 0.000, 0.000, 0.000, 0.000, 0.000}   -   classificato come:        MATCH   score: 0,977289


[model.Record]:{PK: '974', CODICE_FISCALE: '______7412______', NOME: 'artemide', COGNOME: 'montanari', SESSO: 'f', STATO_NASCITA: 'italia', DATA_NASCITA: '20030526', COMUNE_NASCITA: 'crispano', PROVINCIA_NASCITA: 'na', INDIRIZZO: 'canale doriana 64', CAP: '40467', PROVINCIA: 'na', TELEFONO: '398570553764'}
[model.Record]:{PK: '974', CODICE_FISCALE: '______7412______', NOME: 'ratemide', COGNOME: 'montanari', SESSO: 'f', STATO_NASCITA: 'italia', DATA_NASCITA: '20030326', COMUNE_NASCITA: 'crispano', PROVINCIA_NASCITA: 'na', INDIRIZZO: 'canale dorian', CAP: '40467', PROVINCIA: 'na', TELEFONO: ''}
[utils.math.Vector]:{0.958, 0.667, 0.714, 0.667, 0.750, 0.667, 0.500, 0.000, 1.000, 1.000, 1.000, 1.000, 1.000, 1.000, 1.000, 1.000, 1.000, 1.000, 1.000, 1.000, 1.000, 1.000, 1.000, 1.000, 1.000, 1.000, 1.000, 1.000, 1.000, 1.000, 1.000, 1.000, 0.958, 0.500, 0.769, 0.500, 0.875, 0.500, 0.333, 0.000, 1.000, 1.000, 1.000, 1.000, 1.000, 1.000, 1.000, 1.000, 1.000, 1.000, 1.000, 1.000, 1.000, 1.000, 1.000, 1.000, 0.982, 0.878, 0.880, 0.880, 0.765, 0.880, 0.786, 0.000, 1.000, 1.000, 1.000, 1.000, 1.000, 1.000, 1.000, 1.000, 1.000, 1.000, 1.000, 1.000, 1.000, 1.000, 1.000, 1.000, 0.000, 0.000, 0.000, 0.000, 0.000, 0.000, 0.000, 0.000}   -   classificato come:        MATCH   score: 0,998948


[model.Record]:{PK: '975', CODICE_FISCALE: '______7413______', NOME: 'rosalba', COGNOME: 'catania', SESSO: 'f', STATO_NASCITA: 'italia', DATA_NASCITA: '19680402', COMUNE_NASCITA: 'napoli', PROVINCIA_NASCITA: 'na', INDIRIZZO: 'borgo tosca 11', CAP: '88039', PROVINCIA: 'na', TELEFONO: '391096435115'}
[model.Record]:{PK: '975', CODICE_FISCALE: '______7413______', NOME: 'rosalba', COGNOME: 'catania', SESSO: 'f', STATO_NASCITA: 'italia', DATA_NASCITA: '19680404', COMUNE_NASCITA: 'napoli', PROVINCIA_NASCITA: 'na', INDIRIZZO: '4', CAP: '', PROVINCIA: 'na', TELEFONO: ''}
[utils.math.Vector]:{1.000, 1.000, 1.000, 1.000, 1.000, 1.000, 1.000, 1.000, 1.000, 1.000, 1.000, 1.000, 1.000, 1.000, 1.000, 1.000, 1.000, 1.000, 1.000, 1.000, 1.000, 1.000, 1.000, 1.000, 1.000, 1.000, 1.000, 1.000, 1.000, 1.000, 1.000, 1.000, 0.975, 0.833, 0.923, 0.833, 0.875, 0.833, 0.714, 0.000, 1.000, 1.000, 1.000, 1.000, 1.000, 1.000, 1.000, 1.000, 1.000, 1.000, 1.000, 1.000, 1.000, 1.000, 1.000, 1.000, 0.000, 0.000, 0.000, 0.000, 0.000, 0.000, 0.000, 0.000, 0.000, 0.000, 0.000, 0.000, 0.000, 0.000, 0.000, 0.000, 1.000, 1.000, 1.000, 1.000, 1.000, 1.000, 1.000, 1.000, 0.000, 0.000, 0.000, 0.000, 0.000, 0.000, 0.000, 0.000}   -   classificato come:        MATCH   score: 0,999705


[model.Record]:{PK: '976', CODICE_FISCALE: '______7415______', NOME: 'mariano', COGNOME: 'rossi', SESSO: 'm', STATO_NASCITA: 'italia', DATA_NASCITA: '19610210', COMUNE_NASCITA: 'bisaccia', PROVINCIA_NASCITA: 'av', INDIRIZZO: 'incrocio elsa 41', CAP: '69489', PROVINCIA: 'av', TELEFONO: '39471846016'}
[model.Record]:{PK: '976', CODICE_FISCALE: '______7415______', NOME: 'mariano', COGNOME: '', SESSO: 'm', STATO_NASCITA: 'italia', DATA_NASCITA: '19610210', COMUNE_NASCITA: 'bisaccia', PROVINCIA_NASCITA: 'av', INDIRIZZO: '', CAP: '69489', PROVINCIA: 'av', TELEFONO: ''}
[utils.math.Vector]:{1.000, 1.000, 1.000, 1.000, 1.000, 1.000, 1.000, 1.000, 0.000, 0.000, 0.000, 0.000, 0.000, 0.000, 0.000, 0.000, 1.000, 1.000, 1.000, 1.000, 1.000, 1.000, 1.000, 1.000, 1.000, 1.000, 1.000, 1.000, 1.000, 1.000, 1.000, 1.000, 1.000, 1.000, 1.000, 1.000, 1.000, 1.000, 1.000, 1.000, 1.000, 1.000, 1.000, 1.000, 1.000, 1.000, 1.000, 1.000, 1.000, 1.000, 1.000, 1.000, 1.000, 1.000, 1.000, 1.000, 0.000, 0.000, 0.000, 0.000, 0.000, 0.000, 0.000, 0.000, 1.000, 1.000, 1.000, 1.000, 1.000, 1.000, 1.000, 1.000, 1.000, 1.000, 1.000, 1.000, 1.000, 1.000, 1.000, 1.000, 0.000, 0.000, 0.000, 0.000, 0.000, 0.000, 0.000, 0.000}   -   classificato come:        MATCH   score: 0,982325


[model.Record]:{PK: '977', CODICE_FISCALE: '______7416______', NOME: 'lauroe', COGNOME: 'coppola', SESSO: 'm', STATO_NASCITA: 'italias', DATA_NASCITA: '19440419', COMUNE_NASCITA: 'san marcellino', PROVINCIA_NASCITA: 'ce', INDIRIZZO: 'incrocio marino 63', CAP: '65003', PROVINCIA: 'ce', TELEFONO: '39029003236704'}
[model.Record]:{PK: '977', CODICE_FISCALE: '______7416______', NOME: 'lauro', COGNOME: 'coppola', SESSO: 'm', STATO_NASCITA: 'italia', DATA_NASCITA: '19440419', COMUNE_NASCITA: 'san marcellino', PROVINCIA_NASCITA: 'ce', INDIRIZZO: 'incrocio marino', CAP: '65003', PROVINCIA: 'ce', TELEFONO: ''}
[utils.math.Vector]:{0.972, 0.866, 0.889, 0.857, 0.833, 0.857, 0.750, 0.000, 1.000, 1.000, 1.000, 1.000, 1.000, 1.000, 1.000, 1.000, 1.000, 1.000, 1.000, 1.000, 1.000, 1.000, 1.000, 1.000, 0.981, 0.894, 0.909, 0.889, 0.857, 0.889, 0.800, 0.000, 1.000, 1.000, 1.000, 1.000, 1.000, 1.000, 1.000, 1.000, 1.000, 1.000, 1.000, 1.000, 1.000, 1.000, 1.000, 1.000, 1.000, 1.000, 1.000, 1.000, 1.000, 1.000, 1.000, 1.000, 0.991, 0.901, 0.929, 0.897, 0.833, 0.897, 0.813, 0.000, 1.000, 1.000, 1.000, 1.000, 1.000, 1.000, 1.000, 1.000, 1.000, 1.000, 1.000, 1.000, 1.000, 1.000, 1.000, 1.000, 0.000, 0.000, 0.000, 0.000, 0.000, 0.000, 0.000, 0.000}   -   classificato come:        MATCH   score: 0,999628


[model.Record]:{PK: '978', CODICE_FISCALE: '______7417______', NOME: 'lgiui', COGNOME: 'di maio', SESSO: 'f', STATO_NASCITA: 'italia', DATA_NASCITA: '20011211', COMUNE_NASCITA: 'pagani', PROVINCIA_NASCITA: 'sa', INDIRIZZO: 'viale barone 49', CAP: '69727', PROVINCIA: 'sa', TELEFONO: '39130990771'}
[model.Record]:{PK: '978', CODICE_FISCALE: '______7417______', NOME: 'luigi', COGNOME: 'di maio', SESSO: 'm', STATO_NASCITA: 'italia', DATA_NASCITA: '20011211', COMUNE_NASCITA: 'pagani', PROVINCIA_NASCITA: 'sa', INDIRIZZO: '', CAP: '', PROVINCIA: 'sa', TELEFONO: ''}
[utils.math.Vector]:{0.760, 0.000, 0.500, 0.000, 0.600, 0.000, 0.000, 0.000, 1.000, 1.000, 1.000, 1.000, 1.000, 1.000, 1.000, 1.000, 0.000, 0.000, 0.000, 0.000, 0.000, 0.000, 0.000, 0.000, 1.000, 1.000, 1.000, 1.000, 1.000, 1.000, 1.000, 1.000, 1.000, 1.000, 1.000, 1.000, 1.000, 1.000, 1.000, 1.000, 1.000, 1.000, 1.000, 1.000, 1.000, 1.000, 1.000, 1.000, 1.000, 1.000, 1.000, 1.000, 1.000, 1.000, 1.000, 1.000, 0.000, 0.000, 0.000, 0.000, 0.000, 0.000, 0.000, 0.000, 0.000, 0.000, 0.000, 0.000, 0.000, 0.000, 0.000, 0.000, 1.000, 1.000, 1.000, 1.000, 1.000, 1.000, 1.000, 1.000, 0.000, 0.000, 0.000, 0.000, 0.000, 0.000, 0.000, 0.000}   -   classificato come:        MATCH   score: 0,995334


[model.Record]:{PK: '979', CODICE_FISCALE: '______7418______', NOME: 'donatella', COGNOME: 'rosati', SESSO: 'm', STATO_NASCITA: 'italia', DATA_NASCITA: '19761203', COMUNE_NASCITA: '', PROVINCIA_NASCITA: 'na', INDIRIZZO: 'strada conti 6', CAP: '6021', PROVINCIA: 'na', TELEFONO: '397100957010'}
[model.Record]:{PK: '979', CODICE_FISCALE: '______7418______', NOME: 'donatella', COGNOME: 'rosati', SESSO: 'f', STATO_NASCITA: 'italia', DATA_NASCITA: '19761203', COMUNE_NASCITA: 'frattamaggiore', PROVINCIA_NASCITA: 'na', INDIRIZZO: 'strada conti', CAP: '', PROVINCIA: 'na', TELEFONO: ''}
[utils.math.Vector]:{1.000, 1.000, 1.000, 1.000, 1.000, 1.000, 1.000, 1.000, 1.000, 1.000, 1.000, 1.000, 1.000, 1.000, 1.000, 1.000, 0.000, 0.000, 0.000, 0.000, 0.000, 0.000, 0.000, 0.000, 1.000, 1.000, 1.000, 1.000, 1.000, 1.000, 1.000, 1.000, 1.000, 1.000, 1.000, 1.000, 1.000, 1.000, 1.000, 1.000, 0.000, 0.000, 0.000, 0.000, 0.000, 0.000, 0.000, 0.000, 1.000, 1.000, 1.000, 1.000, 1.000, 1.000, 1.000, 1.000, 0.993, 0.913, 0.917, 0.909, 0.857, 0.909, 0.833, 0.000, 0.000, 0.000, 0.000, 0.000, 0.000, 0.000, 0.000, 0.000, 1.000, 1.000, 1.000, 1.000, 1.000, 1.000, 1.000, 1.000, 0.000, 0.000, 0.000, 0.000, 0.000, 0.000, 0.000, 0.000}   -   classificato come:        MATCH   score: 0,986526


[model.Record]:{PK: '980', CODICE_FISCALE: '______7419______', NOME: 'azue', COGNOME: 'cassano', SESSO: 'm', STATO_NASCITA: 'italia', DATA_NASCITA: '19490825', COMUNE_NASCITA: 'volla', PROVINCIA_NASCITA: 'na', INDIRIZZO: 'viale derosa 51', CAP: '91320', PROVINCIA: 'na', TELEFONO: '3984186122350'}
[model.Record]:{PK: '980', CODICE_FISCALE: '______7419______', NOME: 'azue', COGNOME: 'cassano', SESSO: 'm', STATO_NASCITA: 'italia', DATA_NASCITA: '19490825', COMUNE_NASCITA: 'volla', PROVINCIA_NASCITA: 'na', INDIRIZZO: '', CAP: '', PROVINCIA: 'na', TELEFONO: '398418612235'}
[utils.math.Vector]:{1.000, 1.000, 1.000, 1.000, 1.000, 1.000, 1.000, 1.000, 1.000, 1.000, 1.000, 1.000, 1.000, 1.000, 1.000, 1.000, 1.000, 1.000, 1.000, 1.000, 1.000, 1.000, 1.000, 1.000, 1.000, 1.000, 1.000, 1.000, 1.000, 1.000, 1.000, 1.000, 1.000, 1.000, 1.000, 1.000, 1.000, 1.000, 1.000, 1.000, 1.000, 1.000, 1.000, 1.000, 1.000, 1.000, 1.000, 1.000, 1.000, 1.000, 1.000, 1.000, 1.000, 1.000, 1.000, 1.000, 0.000, 0.000, 0.000, 0.000, 0.000, 0.000, 0.000, 0.000, 0.000, 0.000, 0.000, 0.000, 0.000, 0.000, 0.000, 0.000, 1.000, 1.000, 1.000, 1.000, 1.000, 1.000, 1.000, 1.000, 0.998, 0.953, 0.957, 0.952, 0.923, 0.952, 0.909, 0.000}   -   classificato come:        MATCH   score: 0,999131


[model.Record]:{PK: '981', CODICE_FISCALE: '______7420______', NOME: 'ryan', COGNOME: 'perrone', SESSO: 'm', STATO_NASCITA: 'paesi bassi', DATA_NASCITA: '19591016', COMUNE_NASCITA: '', PROVINCIA_NASCITA: 'uffelte', INDIRIZZO: 'twanbaan2', CAP: '26893', PROVINCIA: '', TELEFONO: '207512538'}
[model.Record]:{PK: '981', CODICE_FISCALE: '______7420______', NOME: 'ryan', COGNOME: 'perrone', SESSO: 'm', STATO_NASCITA: 'paesi bassi', DATA_NASCITA: '19591116', COMUNE_NASCITA: 'uffelte', PROVINCIA_NASCITA: 'uffelte', INDIRIZZO: 'twanbaan', CAP: '26893', PROVINCIA: 'uffelte', TELEFONO: ''}
[utils.math.Vector]:{1.000, 1.000, 1.000, 1.000, 1.000, 1.000, 1.000, 1.000, 1.000, 1.000, 1.000, 1.000, 1.000, 1.000, 1.000, 1.000, 1.000, 1.000, 1.000, 1.000, 1.000, 1.000, 1.000, 1.000, 1.000, 1.000, 1.000, 1.000, 1.000, 1.000, 1.000, 1.000, 0.958, 0.500, 0.769, 0.500, 0.875, 0.500, 0.333, 0.000, 0.000, 0.000, 0.000, 0.000, 0.000, 0.000, 0.000, 0.000, 1.000, 1.000, 1.000, 1.000, 1.000, 1.000, 1.000, 1.000, 0.993, 0.926, 0.923, 0.923, 0.889, 0.923, 0.857, 0.000, 1.000, 1.000, 1.000, 1.000, 1.000, 1.000, 1.000, 1.000, 0.000, 0.000, 0.000, 0.000, 0.000, 0.000, 0.000, 0.000, 0.000, 0.000, 0.000, 0.000, 0.000, 0.000, 0.000, 0.000}   -   classificato come:        MATCH   score: 0,928884


[model.Record]:{PK: '982', CODICE_FISCALE: '______7421______', NOME: 'harry', COGNOME: 'abate', SESSO: 'f', STATO_NASCITA: 'italia', DATA_NASCITA: '19431120', COMUNE_NASCITA: 'caivano', PROVINCIA_NASCITA: 'na', INDIRIZZO: 'canale23', CAP: '8112', PROVINCIA: 'na', TELEFONO: '3914514166915'}
[model.Record]:{PK: '982', CODICE_FISCALE: '______7421______', NOME: 'harrly', COGNOME: 'abate', SESSO: 'f', STATO_NASCITA: 'italia', DATA_NASCITA: '19431122', COMUNE_NASCITA: 'zaivano', PROVINCIA_NASCITA: 'na', INDIRIZZO: '', CAP: '', PROVINCIA: 'na', TELEFONO: '391451416691'}
[utils.math.Vector]:{0.967, 0.577, 0.667, 0.571, 0.833, 0.571, 0.400, 0.000, 1.000, 1.000, 1.000, 1.000, 1.000, 1.000, 1.000, 1.000, 1.000, 1.000, 1.000, 1.000, 1.000, 1.000, 1.000, 1.000, 1.000, 1.000, 1.000, 1.000, 1.000, 1.000, 1.000, 1.000, 0.975, 0.833, 0.857, 0.833, 0.875, 0.833, 0.714, 0.000, 0.905, 0.800, 0.833, 0.800, 0.857, 0.800, 0.667, 0.000, 1.000, 1.000, 1.000, 1.000, 1.000, 1.000, 1.000, 1.000, 0.000, 0.000, 0.000, 0.000, 0.000, 0.000, 0.000, 0.000, 0.000, 0.000, 0.000, 0.000, 0.000, 0.000, 0.000, 0.000, 1.000, 1.000, 1.000, 1.000, 1.000, 1.000, 1.000, 1.000, 0.998, 0.953, 0.947, 0.952, 0.923, 0.952, 0.909, 0.000}   -   classificato come:        MATCH   score: 0,998798


[model.Record]:{PK: '983', CODICE_FISCALE: '______7422______', NOME: 'gregorio', COGNOME: 'botti', SESSO: 'f', STATO_NASCITA: 'italia', DATA_NASCITA: '1210', COMUNE_NASCITA: 'napoli', PROVINCIA_NASCITA: 'na', INDIRIZZO: 'via battaglia 70', CAP: '15053', PROVINCIA: 'na', TELEFONO: '3913071267569'}
[model.Record]:{PK: '983', CODICE_FISCALE: '______7422______', NOME: 'gregorio', COGNOME: 'botti', SESSO: 'f', STATO_NASCITA: 'italia', DATA_NASCITA: '19681212', COMUNE_NASCITA: 'napoli', PROVINCIA_NASCITA: 'na', INDIRIZZO: '', CAP: '', PROVINCIA: 'na', TELEFONO: '391307152675'}
[utils.math.Vector]:{1.000, 1.000, 1.000, 1.000, 1.000, 1.000, 1.000, 1.000, 1.000, 1.000, 1.000, 1.000, 1.000, 1.000, 1.000, 1.000, 1.000, 1.000, 1.000, 1.000, 1.000, 1.000, 1.000, 1.000, 1.000, 1.000, 1.000, 1.000, 1.000, 1.000, 1.000, 1.000, 0.583, 0.289, 0.444, 0.250, 0.375, 0.250, 0.143, 0.000, 1.000, 1.000, 1.000, 1.000, 1.000, 1.000, 1.000, 1.000, 1.000, 1.000, 1.000, 1.000, 1.000, 1.000, 1.000, 1.000, 0.000, 0.000, 0.000, 0.000, 0.000, 0.000, 0.000, 0.000, 0.000, 0.000, 0.000, 0.000, 0.000, 0.000, 0.000, 0.000, 1.000, 1.000, 1.000, 1.000, 1.000, 1.000, 1.000, 1.000, 0.936, 0.667, 0.783, 0.667, 0.769, 0.667, 0.500, 0.000}   -   classificato come:        MATCH   score: 0,928761


[model.Record]:{PK: '984', CODICE_FISCALE: '______7423______', NOME: 'danny', COGNOME: 'fedeli', SESSO: 'm', STATO_NASCITA: 'italia', DATA_NASCITA: '19841114', COMUNE_NASCITA: 'portico di caserta', PROVINCIA_NASCITA: 'ce', INDIRIZZO: 'viale rodolfo 6', CAP: '', PROVINCIA: 'ce', TELEFONO: ''}
[model.Record]:{PK: '984', CODICE_FISCALE: '______7423______', NOME: 'danny', COGNOME: 'fedeli', SESSO: 'm', STATO_NASCITA: 'italia', DATA_NASCITA: '19851114', COMUNE_NASCITA: 'portico di caserta', PROVINCIA_NASCITA: 'ce', INDIRIZZO: 'viale rolodfo', CAP: '70791', PROVINCIA: 'ce', TELEFONO: ''}
[utils.math.Vector]:{1.000, 1.000, 1.000, 1.000, 1.000, 1.000, 1.000, 1.000, 1.000, 1.000, 1.000, 1.000, 1.000, 1.000, 1.000, 1.000, 1.000, 1.000, 1.000, 1.000, 1.000, 1.000, 1.000, 1.000, 1.000, 1.000, 1.000, 1.000, 1.000, 1.000, 1.000, 1.000, 0.942, 0.500, 0.667, 0.500, 0.875, 0.500, 0.333, 0.000, 1.000, 1.000, 1.000, 1.000, 1.000, 1.000, 1.000, 1.000, 1.000, 1.000, 1.000, 1.000, 1.000, 1.000, 1.000, 1.000, 0.967, 0.502, 0.769, 0.500, 0.733, 0.500, 0.333, 0.000, 0.000, 0.000, 0.000, 0.000, 0.000, 0.000, 0.000, 0.000, 1.000, 1.000, 1.000, 1.000, 1.000, 1.000, 1.000, 1.000, 0.000, 0.000, 0.000, 0.000, 0.000, 0.000, 0.000, 0.000}   -   classificato come:        MATCH   score: 0,946501


[model.Record]:{PK: '986', CODICE_FISCALE: '______7425______', NOME: 'michael', COGNOME: 'amato', SESSO: 'f', STATO_NASCITA: 'italia', DATA_NASCITA: '19721019', COMUNE_NASCITA: 'torino', PROVINCIA_NASCITA: 'to', INDIRIZZO: 'viale vitalba 61', CAP: '68890', PROVINCIA: 'to', TELEFONO: '3983017246053'}
[model.Record]:{PK: '986', CODICE_FISCALE: '______7425______', NOME: 'amato', COGNOME: 'michael', SESSO: 'f', STATO_NASCITA: 'italia', DATA_NASCITA: '19720123', COMUNE_NASCITA: 'torino', PROVINCIA_NASCITA: 'to', INDIRIZZO: 'viale vitalba', CAP: '68890', PROVINCIA: 'to', TELEFONO: ''}
[utils.math.Vector]:{0.562, 0.000, 0.000, 0.000, 0.143, 0.000, 0.000, 0.000, 0.562, 0.000, 0.000, 0.000, 0.143, 0.000, 0.000, 0.000, 1.000, 1.000, 1.000, 1.000, 1.000, 1.000, 1.000, 1.000, 1.000, 1.000, 1.000, 1.000, 1.000, 1.000, 1.000, 1.000, 0.867, 0.333, 0.615, 0.333, 0.625, 0.333, 0.200, 0.000, 1.000, 1.000, 1.000, 1.000, 1.000, 1.000, 1.000, 1.000, 1.000, 1.000, 1.000, 1.000, 1.000, 1.000, 1.000, 1.000, 0.988, 0.886, 0.870, 0.880, 0.813, 0.880, 0.786, 0.000, 1.000, 1.000, 1.000, 1.000, 1.000, 1.000, 1.000, 1.000, 1.000, 1.000, 1.000, 1.000, 1.000, 1.000, 1.000, 1.000, 0.000, 0.000, 0.000, 0.000, 0.000, 0.000, 0.000, 0.000}   -   classificato come:        MATCH   score: 0,716615


[model.Record]:{PK: '987', CODICE_FISCALE: '______7427______', NOME: 'lauren', COGNOME: 'tosi', SESSO: 'f', STATO_NASCITA: 'egitto', DATA_NASCITA: '19630628', COMUNE_NASCITA: 'south sarah', PROVINCIA_NASCITA: 'south sarah', INDIRIZZO: 'michael shoals 61', CAP: '44787', PROVINCIA: '', TELEFONO: '10977059840302'}
[model.Record]:{PK: '987', CODICE_FISCALE: '______7427______', NOME: 'lauren', COGNOME: 'tosi', SESSO: 'f', STATO_NASCITA: 'egitto', DATA_NASCITA: '19630628', COMUNE_NASCITA: 'south sarah', PROVINCIA_NASCITA: 'south sarah', INDIRIZZO: '', CAP: '', PROVINCIA: 'south sarah', TELEFONO: ''}
[utils.math.Vector]:{1.000, 1.000, 1.000, 1.000, 1.000, 1.000, 1.000, 1.000, 1.000, 1.000, 1.000, 1.000, 1.000, 1.000, 1.000, 1.000, 1.000, 1.000, 1.000, 1.000, 1.000, 1.000, 1.000, 1.000, 1.000, 1.000, 1.000, 1.000, 1.000, 1.000, 1.000, 1.000, 1.000, 1.000, 1.000, 1.000, 1.000, 1.000, 1.000, 1.000, 1.000, 1.000, 1.000, 1.000, 1.000, 1.000, 1.000, 1.000, 1.000, 1.000, 1.000, 1.000, 1.000, 1.000, 1.000, 1.000, 0.000, 0.000, 0.000, 0.000, 0.000, 0.000, 0.000, 0.000, 0.000, 0.000, 0.000, 0.000, 0.000, 0.000, 0.000, 0.000, 0.000, 0.000, 0.000, 0.000, 0.000, 0.000, 0.000, 0.000, 0.000, 0.000, 0.000, 0.000, 0.000, 0.000, 0.000, 0.000}   -   classificato come:        MATCH   score: 0,997236


[model.Record]:{PK: '988', CODICE_FISCALE: '______7428______', NOME: 'audenico', COGNOME: 'berardi', SESSO: 'm', STATO_NASCITA: 'italia', DATA_NASCITA: '19490607', COMUNE_NASCITA: 'pisy', PROVINCIA_NASCITA: 'pi', INDIRIZZO: 'canale romano 84', CAP: '28698', PROVINCIA: 'pi', TELEFONO: '396173894458'}
[model.Record]:{PK: '988', CODICE_FISCALE: '______7428______', NOME: 'audenico', COGNOME: '', SESSO: 'f', STATO_NASCITA: 'italia', DATA_NASCITA: '19490607', COMUNE_NASCITA: 'pisa', PROVINCIA_NASCITA: 'pi', INDIRIZZO: 'canale romano', CAP: '', PROVINCIA: 'pi', TELEFONO: '39617394458'}
[utils.math.Vector]:{1.000, 1.000, 1.000, 1.000, 1.000, 1.000, 1.000, 1.000, 0.000, 0.000, 0.000, 0.000, 0.000, 0.000, 0.000, 0.000, 0.000, 0.000, 0.000, 0.000, 0.000, 0.000, 0.000, 0.000, 1.000, 1.000, 1.000, 1.000, 1.000, 1.000, 1.000, 1.000, 1.000, 1.000, 1.000, 1.000, 1.000, 1.000, 1.000, 1.000, 0.883, 0.500, 0.667, 0.500, 0.750, 0.500, 0.333, 0.000, 1.000, 1.000, 1.000, 1.000, 1.000, 1.000, 1.000, 1.000, 0.988, 0.886, 0.880, 0.880, 0.813, 0.880, 0.786, 0.000, 0.000, 0.000, 0.000, 0.000, 0.000, 0.000, 0.000, 0.000, 1.000, 1.000, 1.000, 1.000, 1.000, 1.000, 1.000, 1.000, 0.956, 0.738, 0.900, 0.737, 0.917, 0.737, 0.583, 0.000}   -   classificato come:        MATCH   score: 0,525798


[model.Record]:{PK: '989', CODICE_FISCALE: '______7429______', NOME: 'gelsomina', COGNOME: 'pugliese', SESSO: 'f', STATO_NASCITA: 'italia', DATA_NASCITA: '19780729', COMUNE_NASCITA: '', PROVINCIA_NASCITA: 'ce', INDIRIZZO: 'borgo rinaldi 94', CAP: '50309', PROVINCIA: 'ce', TELEFONO: '396855682352'}
[model.Record]:{PK: '989', CODICE_FISCALE: '______7429______', NOME: 'gelsomina', COGNOME: 'pugliese', SESSO: 'm', STATO_NASCITA: 'italia', DATA_NASCITA: '19780829', COMUNE_NASCITA: 'casapulla', PROVINCIA_NASCITA: 'ce', INDIRIZZO: 'borgo rinaldi', CAP: '30509', PROVINCIA: 'ce', TELEFONO: ''}
[utils.math.Vector]:{1.000, 1.000, 1.000, 1.000, 1.000, 1.000, 1.000, 1.000, 1.000, 1.000, 1.000, 1.000, 1.000, 1.000, 1.000, 1.000, 0.000, 0.000, 0.000, 0.000, 0.000, 0.000, 0.000, 0.000, 1.000, 1.000, 1.000, 1.000, 1.000, 1.000, 1.000, 1.000, 0.958, 0.500, 0.714, 0.500, 0.875, 0.500, 0.333, 0.000, 0.000, 0.000, 0.000, 0.000, 0.000, 0.000, 0.000, 0.000, 1.000, 1.000, 1.000, 1.000, 1.000, 1.000, 1.000, 1.000, 0.988, 0.886, 0.889, 0.880, 0.813, 0.880, 0.786, 0.000, 0.733, 0.000, 0.750, 0.000, 0.600, 0.000, 0.000, 0.000, 1.000, 1.000, 1.000, 1.000, 1.000, 1.000, 1.000, 1.000, 0.000, 0.000, 0.000, 0.000, 0.000, 0.000, 0.000, 0.000}   -   classificato come:        MATCH   score: 0,915438


[model.Record]:{PK: '990', CODICE_FISCALE: '______7430______', NOME: 'quarto', COGNOME: '', SESSO: 'f', STATO_NASCITA: 'italia', DATA_NASCITA: '19361213', COMUNE_NASCITA: 'casamarciano', PROVINCIA_NASCITA: 'na', INDIRIZZO: '1', CAP: '', PROVINCIA: 'na', TELEFONO: '39499391093'}
[model.Record]:{PK: '990', CODICE_FISCALE: '______7430______', NOME: 'quarto', COGNOME: 'vinciguerra', SESSO: 'f', STATO_NASCITA: 'italia', DATA_NASCITA: '19361213', COMUNE_NASCITA: 'casamarciano', PROVINCIA_NASCITA: 'na', INDIRIZZO: 'piazza palmieri', CAP: '82404', PROVINCIA: 'na', TELEFONO: ''}
[utils.math.Vector]:{1.000, 1.000, 1.000, 1.000, 1.000, 1.000, 1.000, 1.000, 0.000, 0.000, 0.000, 0.000, 0.000, 0.000, 0.000, 0.000, 1.000, 1.000, 1.000, 1.000, 1.000, 1.000, 1.000, 1.000, 1.000, 1.000, 1.000, 1.000, 1.000, 1.000, 1.000, 1.000, 1.000, 1.000, 1.000, 1.000, 1.000, 1.000, 1.000, 1.000, 1.000, 1.000, 1.000, 1.000, 1.000, 1.000, 1.000, 1.000, 1.000, 1.000, 1.000, 1.000, 1.000, 1.000, 1.000, 1.000, 0.000, 0.000, 0.000, 0.000, 0.000, 0.000, 0.000, 0.000, 0.000, 0.000, 0.000, 0.000, 0.000, 0.000, 0.000, 0.000, 1.000, 1.000, 1.000, 1.000, 1.000, 1.000, 1.000, 1.000, 0.000, 0.000, 0.000, 0.000, 0.000, 0.000, 0.000, 0.000}   -   classificato come:        MATCH   score: 0,993641


[model.Record]:{PK: '991', CODICE_FISCALE: '______7431______', NOME: 'patrizio', COGNOME: 'sanfilippo', SESSO: '', STATO_NASCITA: 'italia', DATA_NASCITA: '19541218', COMUNE_NASCITA: 'cicciano', PROVINCIA_NASCITA: 'na', INDIRIZZO: 'rotonda ione 46', CAP: '30862', PROVINCIA: 'na', TELEFONO: '3994006729729'}
[model.Record]:{PK: '991', CODICE_FISCALE: '______7431______', NOME: 'patrizio', COGNOME: 'sanfilippo', SESSO: 'm', STATO_NASCITA: 'italia', DATA_NASCITA: '19541218', COMUNE_NASCITA: 'cicciano', PROVINCIA_NASCITA: 'na', INDIRIZZO: 'rotonda ione', CAP: '30862', PROVINCIA: '', TELEFONO: ''}
[utils.math.Vector]:{1.000, 1.000, 1.000, 1.000, 1.000, 1.000, 1.000, 1.000, 1.000, 1.000, 1.000, 1.000, 1.000, 1.000, 1.000, 1.000, 0.000, 0.000, 0.000, 0.000, 0.000, 0.000, 0.000, 0.000, 1.000, 1.000, 1.000, 1.000, 1.000, 1.000, 1.000, 1.000, 1.000, 1.000, 1.000, 1.000, 1.000, 1.000, 1.000, 1.000, 1.000, 1.000, 1.000, 1.000, 1.000, 1.000, 1.000, 1.000, 1.000, 1.000, 1.000, 1.000, 1.000, 1.000, 1.000, 1.000, 0.987, 0.877, 0.870, 0.870, 0.800, 0.870, 0.769, 0.000, 1.000, 1.000, 1.000, 1.000, 1.000, 1.000, 1.000, 1.000, 0.000, 0.000, 0.000, 0.000, 0.000, 0.000, 0.000, 0.000, 0.000, 0.000, 0.000, 0.000, 0.000, 0.000, 0.000, 0.000}   -   classificato come:        MATCH   score: 0,984110


[model.Record]:{PK: '992', CODICE_FISCALE: '______7432______', NOME: 'erminio', COGNOME: 'giordano', SESSO: 'f', STATO_NASCITA: 'italia', DATA_NASCITA: '198510', COMUNE_NASCITA: 'eboli', PROVINCIA_NASCITA: 'sa', INDIRIZZO: 'via pericle 55', CAP: '', PROVINCIA: 'sa', TELEFONO: '3933992789238'}
[model.Record]:{PK: '992', CODICE_FISCALE: '______7432______', NOME: 'erminio', COGNOME: 'giordano', SESSO: '', STATO_NASCITA: 'italia', DATA_NASCITA: '19851010', COMUNE_NASCITA: 'eboli', PROVINCIA_NASCITA: 'sa', INDIRIZZO: 'via pericle', CAP: '86949', PROVINCIA: 'sa', TELEFONO: ''}
[utils.math.Vector]:{1.000, 1.000, 1.000, 1.000, 1.000, 1.000, 1.000, 1.000, 1.000, 1.000, 1.000, 1.000, 1.000, 1.000, 1.000, 1.000, 0.000, 0.000, 0.000, 0.000, 0.000, 0.000, 0.000, 0.000, 1.000, 1.000, 1.000, 1.000, 1.000, 1.000, 1.000, 1.000, 0.967, 0.816, 0.909, 0.800, 0.750, 0.800, 0.667, 0.000, 1.000, 1.000, 1.000, 1.000, 1.000, 1.000, 1.000, 1.000, 1.000, 1.000, 1.000, 1.000, 1.000, 1.000, 1.000, 1.000, 0.985, 0.866, 0.870, 0.857, 0.786, 0.857, 0.750, 0.000, 0.000, 0.000, 0.000, 0.000, 0.000, 0.000, 0.000, 0.000, 1.000, 1.000, 1.000, 1.000, 1.000, 1.000, 1.000, 1.000, 0.000, 0.000, 0.000, 0.000, 0.000, 0.000, 0.000, 0.000}   -   classificato come:        MATCH   score: 0,995999


[model.Record]:{PK: '994', CODICE_FISCALE: '______7435______', NOME: 'miczhele', COGNOME: 'marelli', SESSO: 'f', STATO_NASCITA: 'bosnia', DATA_NASCITA: '19421123', COMUNE_NASCITA: 'north seanville', PROVINCIA_NASCITA: 'north seanville', INDIRIZZO: 'wihte river 99', CAP: '54787', PROVINCIA: 'north seanville', TELEFONO: '31288358'}
[model.Record]:{PK: '994', CODICE_FISCALE: '______7435______', NOME: 'michele', COGNOME: 'marell', SESSO: 'f', STATO_NASCITA: 'bosnia', DATA_NASCITA: '19381123', COMUNE_NASCITA: 'ronth seanville', PROVINCIA_NASCITA: 'north seanville', INDIRIZZO: '', CAP: '', PROVINCIA: 'north seanville', TELEFONO: '3128358'}
[utils.math.Vector]:{0.971, 0.548, 0.769, 0.545, 0.875, 0.545, 0.375, 0.000, 0.981, 0.894, 0.909, 0.889, 0.857, 0.889, 0.800, 0.000, 1.000, 1.000, 1.000, 1.000, 1.000, 1.000, 1.000, 1.000, 1.000, 1.000, 1.000, 1.000, 1.000, 1.000, 1.000, 1.000, 0.822, 0.333, 0.571, 0.333, 0.750, 0.333, 0.200, 0.000, 0.978, 0.769, 0.786, 0.769, 0.867, 0.769, 0.625, 0.000, 1.000, 1.000, 1.000, 1.000, 1.000, 1.000, 1.000, 1.000, 0.000, 0.000, 0.000, 0.000, 0.000, 0.000, 0.000, 0.000, 0.000, 0.000, 0.000, 0.000, 0.000, 0.000, 0.000, 0.000, 1.000, 1.000, 1.000, 1.000, 1.000, 1.000, 1.000, 1.000, 0.946, 0.730, 0.923, 0.727, 0.875, 0.727, 0.571, 0.000}   -   classificato come:        MATCH   score: 0,953816


[model.Record]:{PK: '995', CODICE_FISCALE: '______7436______', NOME: 'xavier', COGNOME: 'bianchi', SESSO: 'm', STATO_NASCITA: 'italia', DATA_NASCITA: '19720304', COMUNE_NASCITA: 'curti', PROVINCIA_NASCITA: 'ce', INDIRIZZO: 'piazza teseo 13', CAP: '47661', PROVINCIA: 'ce', TELEFONO: '3908775145466'}
[model.Record]:{PK: '995', CODICE_FISCALE: '______7436______', NOME: 'xavier', COGNOME: 'bianch', SESSO: 'm', STATO_NASCITA: 'italia', DATA_NASCITA: '19720304', COMUNE_NASCITA: 'curti', PROVINCIA_NASCITA: 'ce', INDIRIZZO: 'piazza teseo', CAP: '47661', PROVINCIA: 'ce', TELEFONO: ''}
[utils.math.Vector]:{1.000, 1.000, 1.000, 1.000, 1.000, 1.000, 1.000, 1.000, 0.981, 0.894, 0.909, 0.889, 0.857, 0.889, 0.800, 0.000, 1.000, 1.000, 1.000, 1.000, 1.000, 1.000, 1.000, 1.000, 1.000, 1.000, 1.000, 1.000, 1.000, 1.000, 1.000, 1.000, 1.000, 1.000, 1.000, 1.000, 1.000, 1.000, 1.000, 1.000, 1.000, 1.000, 1.000, 1.000, 1.000, 1.000, 1.000, 1.000, 1.000, 1.000, 1.000, 1.000, 1.000, 1.000, 1.000, 1.000, 0.987, 0.877, 0.880, 0.870, 0.800, 0.870, 0.769, 0.000, 1.000, 1.000, 1.000, 1.000, 1.000, 1.000, 1.000, 1.000, 1.000, 1.000, 1.000, 1.000, 1.000, 1.000, 1.000, 1.000, 0.000, 0.000, 0.000, 0.000, 0.000, 0.000, 0.000, 0.000}   -   classificato come:        MATCH   score: 0,999582


[model.Record]:{PK: '996', CODICE_FISCALE: '______7437______', NOME: 'italo', COGNOME: 'bianchi', SESSO: 'm', STATO_NASCITA: 'italia', DATA_NASCITA: '19731213', COMUNE_NASCITA: 'anacapri', PROVINCIA_NASCITA: 'na', INDIRIZZO: '21', CAP: '', PROVINCIA: 'na', TELEFONO: '3972682269450'}
[model.Record]:{PK: '996', CODICE_FISCALE: '______7437______', NOME: 'italo', COGNOME: 'bianchi', SESSO: 'm', STATO_NASCITA: 'italia', DATA_NASCITA: '19731213', COMUNE_NASCITA: 'anacarp', PROVINCIA_NASCITA: 'na', INDIRIZZO: 'ferretti', CAP: '16051', PROVINCIA: 'na', TELEFONO: '397268226945'}
[utils.math.Vector]:{1.000, 1.000, 1.000, 1.000, 1.000, 1.000, 1.000, 1.000, 1.000, 1.000, 1.000, 1.000, 1.000, 1.000, 1.000, 1.000, 1.000, 1.000, 1.000, 1.000, 1.000, 1.000, 1.000, 1.000, 1.000, 1.000, 1.000, 1.000, 1.000, 1.000, 1.000, 1.000, 1.000, 1.000, 1.000, 1.000, 1.000, 1.000, 1.000, 1.000, 0.955, 0.548, 0.615, 0.545, 0.750, 0.545, 0.375, 0.000, 1.000, 1.000, 1.000, 1.000, 1.000, 1.000, 1.000, 1.000, 0.000, 0.000, 0.000, 0.000, 0.000, 0.000, 0.000, 0.000, 0.000, 0.000, 0.000, 0.000, 0.000, 0.000, 0.000, 0.000, 1.000, 1.000, 1.000, 1.000, 1.000, 1.000, 1.000, 1.000, 0.998, 0.953, 0.952, 0.952, 0.923, 0.952, 0.909, 0.000}   -   classificato come:        MATCH   score: 0,996194


[model.Record]:{PK: '997', CODICE_FISCALE: '______7438______', NOME: 'kiven', COGNOME: 'sacco', SESSO: 'm', STATO_NASCITA: 'australia', DATA_NASCITA: '19340729', COMUNE_NASCITA: 'port karachester', PROVINCIA_NASCITA: 'port karachester', INDIRIZZO: 'carlos motorway 63', CAP: '41645', PROVINCIA: 'port karachester', TELEFONO: '61800576003'}
[model.Record]:{PK: '997', CODICE_FISCALE: '______7438______', NOME: 'sacco', COGNOME: 'kevin', SESSO: 'm', STATO_NASCITA: 'australia', DATA_NASCITA: '19340729', COMUNE_NASCITA: 'port karachester', PROVINCIA_NASCITA: 'port karachester', INDIRIZZO: 'carlos motorfway', CAP: '41645', PROVINCIA: 'port karachester', TELEFONO: ''}
[utils.math.Vector]:{0.000, 0.000, 0.000, 0.000, 0.000, 0.000, 0.000, 0.000, 0.000, 0.000, 0.000, 0.000, 0.000, 0.000, 0.000, 0.000, 1.000, 1.000, 1.000, 1.000, 1.000, 1.000, 1.000, 1.000, 1.000, 1.000, 1.000, 1.000, 1.000, 1.000, 1.000, 1.000, 1.000, 1.000, 1.000, 1.000, 1.000, 1.000, 1.000, 1.000, 1.000, 1.000, 1.000, 1.000, 1.000, 1.000, 1.000, 1.000, 1.000, 1.000, 1.000, 1.000, 1.000, 1.000, 1.000, 1.000, 0.975, 0.735, 0.813, 0.733, 0.778, 0.733, 0.579, 0.000, 1.000, 1.000, 1.000, 1.000, 1.000, 1.000, 1.000, 1.000, 1.000, 1.000, 1.000, 1.000, 1.000, 1.000, 1.000, 1.000, 0.000, 0.000, 0.000, 0.000, 0.000, 0.000, 0.000, 0.000}   -   classificato come:        MATCH   score: 0,982292


[model.Record]:{PK: '998', CODICE_FISCALE: '______7439______', NOME: 'lcaudia', COGNOME: 'matteucci', SESSO: 'f', STATO_NASCITA: 'italia', DATA_NASCITA: '19570416', COMUNE_NASCITA: 'rotondi', PROVINCIA_NASCITA: 'av', INDIRIZZO: 'via marino 47', CAP: '5123', PROVINCIA: 'av', TELEFONO: '3993111537778'}
[model.Record]:{PK: '998', CODICE_FISCALE: '______7439______', NOME: 'claudia', COGNOME: 'matbeucci', SESSO: 'f', STATO_NASCITA: 'italia', DATA_NASCITA: '19570416', COMUNE_NASCITA: 'rotondi', PROVINCIA_NASCITA: 'av', INDIRIZZO: 'via marino', CAP: '51923', PROVINCIA: 'av', TELEFONO: '399311153777'}
[utils.math.Vector]:{0.952, 0.600, 0.667, 0.600, 0.714, 0.600, 0.429, 0.000, 0.948, 0.571, 0.750, 0.571, 0.889, 0.571, 0.400, 0.000, 1.000, 1.000, 1.000, 1.000, 1.000, 1.000, 1.000, 1.000, 1.000, 1.000, 1.000, 1.000, 1.000, 1.000, 1.000, 1.000, 1.000, 1.000, 1.000, 1.000, 1.000, 1.000, 1.000, 1.000, 1.000, 1.000, 1.000, 1.000, 1.000, 1.000, 1.000, 1.000, 1.000, 1.000, 1.000, 1.000, 1.000, 1.000, 1.000, 1.000, 0.982, 0.853, 0.857, 0.842, 0.769, 0.842, 0.727, 0.000, 0.947, 0.000, 0.571, 0.000, 0.800, 0.000, 0.000, 0.000, 1.000, 1.000, 1.000, 1.000, 1.000, 1.000, 1.000, 1.000, 0.998, 0.953, 0.947, 0.952, 0.923, 0.952, 0.909, 0.000}   -   classificato come:        MATCH   score: 0,991759


[model.Record]:{PK: '999', CODICE_FISCALE: '______7440______', NOME: 'sibilla', COGNOME: 'longhi', SESSO: 'm', STATO_NASCITA: 'italia', DATA_NASCITA: '19761204', COMUNE_NASCITA: 'vietri sul mare', PROVINCIA_NASCITA: 'sa', INDIRIZZO: 'viale79', CAP: '87526', PROVINCIA: 'sa', TELEFONO: '25299525342'}
[model.Record]:{PK: '999', CODICE_FISCALE: '______7440______', NOME: 'sibilla', COGNOME: 'longhi', SESSO: 'f', STATO_NASCITA: 'italia', DATA_NASCITA: '19761204', COMUNE_NASCITA: 'vietri sul mare', PROVINCIA_NASCITA: 'sa', INDIRIZZO: 'viale pericle', CAP: '86752', PROVINCIA: 'sa', TELEFONO: ''}
[utils.math.Vector]:{1.000, 1.000, 1.000, 1.000, 1.000, 1.000, 1.000, 1.000, 1.000, 1.000, 1.000, 1.000, 1.000, 1.000, 1.000, 1.000, 0.000, 0.000, 0.000, 0.000, 0.000, 0.000, 0.000, 0.000, 1.000, 1.000, 1.000, 1.000, 1.000, 1.000, 1.000, 1.000, 1.000, 1.000, 1.000, 1.000, 1.000, 1.000, 1.000, 1.000, 1.000, 1.000, 1.000, 1.000, 1.000, 1.000, 1.000, 1.000, 1.000, 1.000, 1.000, 1.000, 1.000, 1.000, 1.000, 1.000, 0.700, 0.405, 0.471, 0.375, 0.385, 0.375, 0.231, 0.000, 0.880, 0.333, 0.500, 0.333, 0.600, 0.333, 0.200, 0.000, 1.000, 1.000, 1.000, 1.000, 1.000, 1.000, 1.000, 1.000, 0.000, 0.000, 0.000, 0.000, 0.000, 0.000, 0.000, 0.000}   -   classificato come:        MATCH   score: 0,993921
