# Supplementary material for: Record linkage of banks and municipalities through multiple criteria and neural networks
Source: PeerJ Comput Sci. 2020 Feb 24;6:e258. doi: 10.7717/peerj-cs.258 (PMC7924437; doi:10.7717/peerj-cs.258)
Supplement: Supplemental Information 4 — Java and Python code to perform Record Linkage as described in the paper. Please refer to the READ_ME file. [file peerj-cs-06-258-s004.zip › RecordLinkagePaper/Java/RecordLinkage/build/classes/model/datasources/Table.java.bkp]

/*
 * Copyright 2018 Giuseppe Cianci Pio.
 *
 * This file, Table, is part of RecordLinkage.
 * RecordLinkage can not be copied and/or distributed without the express
 * permission of Giuseppe Cianci Pio.
 */
package model.datasources;

import config.ConnectionPool;
import java.io.Closeable;
import java.sql.Connection;
import java.sql.DatabaseMetaData;
import java.sql.PreparedStatement;
import java.sql.ResultSet;
import java.sql.SQLException;
import java.sql.Statement;
import java.util.ArrayList;
import java.util.HashSet;
import java.util.List;
import java.util.logging.Level;
import java.util.logging.Logger;
import model.components.IColumn;
import model.components.IRecord;
import model.components.ISchema;
import model.iterators.JDBCRecordIterator;
import model.iterators.RecordIterator;
import utils.JDBCUtils;
import utils.query.Query;
import utils.query.QueryBuilder;
import utils.query.create.IColumnType;

/**
 *
 * @author Giuseppe
 */
public class Table implements ITable{
    
    private final Connection conn;
    private ConnectionPool pool;
    private final String tableName;
    private final ISchema schema;
    private final String tableQuery;
    private int BATCH_SIZE = 4096;
    private int FETCH_SIZE = 128;
    private int batch_count = 0;

    private Statement stm;  

    public Table(final Connection conn, final ISchema schema, final String tableName) {
        this.conn = conn;
        this.schema = schema;
        this.tableName = tableName;
        
        QueryBuilder qb = new QueryBuilder();
        Query q = qb.select(schema.columnNames())
                    .from(tableName)
                    .build();   
        tableQuery = q.get();
        //System.out.println(tableQuery);
        try {
            stm = conn.createStatement();
        } catch (SQLException ex) {}
    }

    public Table(final Connection conn, final String tableName) {
        this(conn, JDBCUtils.readTableSchema(conn, tableName), tableName);
    }

    public Table(final ConnectionPool pool, final ISchema schema, final String tableName) {
        this.pool = pool;
        this.conn = pool.getConnection();
        this.schema = schema;
        this.tableName = tableName;
        
        QueryBuilder qb = new QueryBuilder();
        Query q = qb.select(schema.columnNames())
                    .from(tableName)
                    .build();   
        tableQuery = q.get();
        try {
            stm = conn.createStatement();
        } catch (SQLException ex) {}
    }
    
    
    public void create() {
        QueryBuilder qb = new QueryBuilder();
        IColumnType builder = qb.create(tableName());
        
        for(IColumn c : schema().columns()) 
            builder.add(c.name(), c.dataType().code() , c.lenght(), c.precision());
        
        Query q = builder.build();
        
        try {
            final Statement s = conn.createStatement();
            s.executeUpdate(q.get());
        } catch (SQLException ex) {
            Logger.getLogger(Table.class.getName()).log(Level.SEVERE, null, ex);
            throw new RuntimeException("Errore durante la create. "
                    + " <Table = " + tableName() + ">"
                    + " <Query = " + q.get() + ">",ex);
        }
    }

 
    public void createOrReplace() {
        try { 
            final PreparedStatement pstm = conn.prepareStatement("drop table " + tableName());
            pstm.executeUpdate();
        } catch (Exception e) {}
        create();
    }


    public void drop() {
        final String tmp = "drop table " + tableName();
        try {
            final PreparedStatement pstm = conn.prepareStatement(tmp);
            pstm.executeUpdate();
        } catch (SQLException ex) {
            Logger.getLogger(Table.class.getName()).log(Level.SEVERE, null, ex);
            throw new RuntimeException("Errore durante il drop. "
                    + " <Table = " + tableName() + ">"
                    + " <Query = " + tmp + ">",ex);
        }
    }   
    
    
    @Override
    public void truncate() {
        final String tmp = "truncate table " + tableName();
        try {
            final PreparedStatement pstm = conn.prepareStatement(tmp);
            pstm.executeUpdate();
        } catch (SQLException ex) {
            Logger.getLogger(Table.class.getName()).log(Level.SEVERE, null, ex);
            throw new RuntimeException("Errore durante il truncate. "
                    + " <Table = " + tableName() + ">"
                    + " <Query = " + tmp + ">",ex);
        }
    }

    @Override
    public boolean exist() {
        DatabaseMetaData dbm;
        try {
            dbm = conn.getMetaData();
            ResultSet tables = dbm.getTables(null, null, tableName(), null);
            while (tables.next()) { 
                String tName = tables.getString("TABLE_NAME").toLowerCase();
                if (tName != null && tName.equals(tableName().toLowerCase())) 
                    return true;
            }
        } catch (SQLException ex) {
            Logger.getLogger(Table.class.getName()).log(Level.SEVERE, null, ex);
            throw new RuntimeException("Errore durante la verifica di esistenza della tabella. "
                    + " <Table = " + tableName() + ">",ex);
        }
        return false;
    }

    @Override
    public void update(String query) {
        try {
            final PreparedStatement pstm = conn.prepareStatement(query);
            pstm.executeQuery();
        } catch (SQLException ex) {
            Logger.getLogger(Table.class.getName()).log(Level.SEVERE, null, ex);
            throw new RuntimeException("Errore durante l'update. "
                    + " <Table = " + tableName() + ">"
                    + " <Query = " + query + ">",ex);
        }
    }

    

    @Override
    public void insert(IRecord r) {
        List<String> cols = new ArrayList<String>();
        List<String> vals = new ArrayList<String>();

        for(IColumn col : schema().columns()){
            String colValue = r.get(col.name());
            if(colValue == null) colValue = "";   
            cols.add(col.name());
            vals.add(colValue);
        }
        
        QueryBuilder qb = new QueryBuilder();
        Query q = qb.insertInto(tableName())
                    .columns(cols.toArray(new String[cols.size()]))
                    .values(vals.toArray(new String[vals.size()]))
                    .build();
        
        try {
            stm.addBatch(q.get()); 
            if(batch_count++ >= BATCH_SIZE) {
                stm.executeBatch();
                stm.clearBatch();
                batch_count = 0;
            }
        } catch (SQLException ex) {
            Logger.getLogger(Table.class.getName()).log(Level.SEVERE, null, ex);
            throw new RuntimeException("Errore durante l'inserimento del record. "
                    + " <Table = " + tableName() + ">"
                    + " <Query = " + q.get() + ">",ex);
        }
        
    }

    @Override
    public void commit() {
        try { 
            stm.executeBatch();
            batch_count = 0;
            conn.commit();
        } catch (SQLException ex) {
            Logger.getLogger(Table.class.getName()).log(Level.SEVERE, null, ex);
            throw new RuntimeException("Errore durante il commit. <tableName = " + tableName() + ">",ex);
        }
    }
    
    public Table setBatchSize(final int batchSize){
        if(batchSize <= 0)
            throw new IllegalArgumentException("Il batch size di uno statement non può essere 0 o negativo. <batchSize = "+batchSize+">");
        
        this.BATCH_SIZE = batchSize;
        return this;
    }
    
    public Table setFetchSize(final int fetchSize){
        if(fetchSize <= 0)
            throw new IllegalArgumentException("Il fetch size di uno statement non può essere negativo. <fetchSize = "+fetchSize+">");      
        
        this.FETCH_SIZE = fetchSize;
        return this;
    }    

    @Override
    public long size() {
        String q = "select count(*) from " + tableName();
        try {
            PreparedStatement ps = conn.prepareStatement(q);
            ResultSet rs = ps.executeQuery();
            rs.next();
            return rs.getLong(1);
        } catch (SQLException ex) {
            Logger.getLogger(Table.class.getName()).log(Level.SEVERE, null, ex);
            throw new RuntimeException("Errore durante l'esecizione della count. <query = "+q+">",ex);
        }
    }

    @Override
    public ISchema schema() { return schema; }

    @Override
    public String tableName() {return tableName;}

    @Override
    public RecordIterator getRecords() {
        try {
            Statement _stm = conn.createStatement();
            _stm.setFetchSize(FETCH_SIZE);
            ResultSet rs = _stm.executeQuery(tableQuery);
            //System.out.println(tableQuery);
            return new JDBCRecordIterator(schema(), rs);
        } catch (SQLException ex) {
            Logger.getLogger(Table.class.getName()).log(Level.SEVERE, null, ex);
            throw new RuntimeException("Errore durante la query per ottenere i record. "
                    + " <Table = " + tableName() + ">"
                    + " <Query = " + tableQuery + ">",ex);
        }
    }

    @Override
    public void close()  {
        commit();
        try {
            if(pool != null) pool.returnConnection(conn);
            stm.close();
        } catch (SQLException ex) {
            Logger.getLogger(Table.class.getName()).log(Level.SEVERE, null, ex);
        } 
    }
    
}
