# Supplementary material for: Record linkage of banks and municipalities through multiple criteria and neural networks
Source: PeerJ Comput Sci. 2020 Feb 24;6:e258. doi: 10.7717/peerj-cs.258 (PMC7924437; doi:10.7717/peerj-cs.258)
Supplement: Supplemental Information 4 — Java and Python code to perform Record Linkage as described in the paper. Please refer to the READ_ME file. [file peerj-cs-06-258-s004.zip › RecordLinkagePaper/Java/RecordLinkage/CNazioni.txt]

006 ARGENTINA 
007 AUSTRALIA 
008 AUSTRIA 
009 BELGIO 
011 BRASILE 
012 BULGARIA 
013 CANADA 
021 DANIMARCA 
028 FINLANDIA 
029 FRANCIA 
031 REGNO UNITO DI GRAN BRETAGNA I 
032 GRECIA 
040 IRLANDA REPUBBLICA DEMOCRATICA 
041 ISLANDA 
046 MESSICO 
048 NORVEGIA 
049 NUOVA ZELANDA 
050 PAESI BASSI - OLANDA 
054 POLONIA 
055 PORTOGALLO 
061 ROMANIA 
067 SPAGNA 
068 SVEZIA 
069 STATI UNITI D'AMERICA 
071 SVIZZERA 
077 UNGHERIA 
078 REPUBBLICA SUDAFRICANA 
086 ITALIA 
088 GIAPPONE 
090 LIECHTENSTEIN 
092 LUSSEMBURGO 
094 GERMANIA REPUBBLICA FEDERALE 
101 CIPRO REPUBBLICA 
103 HONG KONG 
105 MALTA 
147 SINGAPORE 
212 ARUBA 
218 WALLIS E FUTUNA ISOLE 
225 POLINESIA FRANCESE 
226 MAYOTTE ISOLE 
248 SAINT PIERRE E MIQUELON 
251 ANTILLE OLANDESI 
253 NUOVA CALEDONIA 
257 ESTONIA 
258 LETTONIA 
259 LITUANIA 
260 SLOVENIA 
262 RUSSIA 
275 REPUBBLICA CECA 
276 SLOVACCHIA 
292 ALAND ISOLE 
