# Supplementary material for: Record linkage of banks and municipalities through multiple criteria and neural networks
Source: PeerJ Comput Sci. 2020 Feb 24;6:e258. doi: 10.7717/peerj-cs.258 (PMC7924437; doi:10.7717/peerj-cs.258)
Supplement: Supplemental Information 4 — Java and Python code to perform Record Linkage as described in the paper. Please refer to the READ_ME file. [file peerj-cs-06-258-s004.zip › RecordLinkagePaper/Java/RecordLinkage/DComuni.txt]

0477LAURANA                       
A000CODICE DI PROVA               
A001ABANO TERME                   
A003ABBADIA ALPINA                
A004ABBADIA CERRETO               
A005ABBADIA LARIANA               
A006ABBADIA SAN SALVATORE         
A007ABBASANTA                     
A008ABBATEGGIO                    
A009ABBAZIA
A010ABBIATEGRASSO                 
A012ABETONE                       
A013ABRIOLA                       
A014ACATE                         
A015ACCADIA                       
A016ACCEGLIO                      
A017ACCETTURA                     
A018ACCIANO                       
A019ACCUMOLI                      
A020ACERENZA                      
A022CERMES                        
A022CERMES .TSCHERMS.             
A023ACERNO                        
A024ACERRA                        
A025ACI BONACCORSI                
A026ACI CASTELLO                  
A027ACI CATENA                    
A028ACIREALE                      
A029ACI SANT'ANTONIO              
A031ACQUACANINA                   
A032ACQUAFONDATA                  
A033ACQUAFORMOSA                  
A034ACQUAFREDDA                   
A035ACQUALAGNA                    
A038ACQUANEGRA SUL CHIESE         
A039ACQUANEGRA CREMONESE          
A040ACQUAPENDENTE                 
A041ACQUAPPESA                    
A042ACQUARICA DEL CAPO            
A043ACQUARO                       
A044ACQUASANTA TERME              
A045ACQUASPARTA                   
A046ACQUATE
A047ACQUAVIVA PICENA              
A048ACQUAVIVA DELLE FONTI         
A049ACQUAVIVA PLATANI             
A050ACQUAVIVA COLLECROCE          
A051ACQUAVIVA D'ISERNIA           
A051ACQUAVIVA DI ISERNIA           
A052ACQUI
A052ACQUI TERME                   
A053ACRI                          
A054ACUTO                         
A055ADELFIA                       
A056ADERNO
A056ADRANO                        
A057ADRARA SAN MARTINO            
A058ADRARA SAN ROCCO              
A059ADRIA                         
A060ADRO                          
A061AFFI                          
A062AFFILE                        
A063AFFORI                        
A064AFRAGOLA                      
A065AFRICO                        
A067AGAZZANO                      
A068AGEROLA                       
A069AGGIUS                        
A070AGIRA                         
A071AGLIANA                       
A072AGLIANO                       
A072AGLIANO TERME                 
A074AGLIE                         
A074AGLIE'                        
A075AGNA                          
A076AGNADELLO                     
A077AGNANA CALABRA                
A080AGNONE                        
A081VILLA LATINA                  
A082AGNOSINE                      
A083AGORDO                        
A084AGOSTA                        
A085AGRA                          
A087AGRATE BRIANZA                
A088AGRATE CONTURBIA              
A089AGRIGENTO                     
A091AGROPOLI                      
A092AGUGLIANO                     
A093AGUGLIARO                     
A094AYAS                          
A096AICURZIO                      
A097AIDOMAGGIORE                  
A098AIDONE                        
A099AIDUSSINA
A100AIELLI                        
A101AIELLO DEL SABATO             
A102AIELLO CALABRO                
A103AIELLO DEL FRIULI             
A105AIETA                         
A106AILANO                        
A107AILOCHE                       
A108AYMAVILLES                    
A109AIRASCA                       
A110AIROLA                        
A111AIROLE                        
A112AIRUNO                        
A113AISONE                        
A115ALA DEI SARDI 
A115ALA' DEI SARDI                
A116ALA                           
A117ALA DI STURA                  
A118ALAGNA                        
A119ALAGNA VALSESIA               
A120ALANNO                        
A121ALANO DI PIAVE                
A122ALASSIO                       
A123ALATRI                        
A124ALBA                          
A125ALBA ADRIATICA                
A126ALBAGIARA                     
A127ALBAIRATE                     
A128ALBANELLA                     
A129ALBANO SANT ALESSANDRO        
A129ALBANO SANT'ALESSANDRO        
A129ALBANO SANT' ALESSANDRO        
A130ALBANO VERCELLESE             
A131ALBANO DI LUCANIA             
A132ALBANO LAZIALE                
A133ALBANOVA
A134ALBAREDO ARNABOLDI            
A135ALBAREDO PER SAN MARCO        
A135ALBAREDO PER S.MARCO        
A137ALBAREDO D'ADIGE              
A138ALBARETO                      
A139ALBARETTO DELLA TORRE         
A142ALBATE
A143ALBAVILLA                     
A145ALBENGA                       
A146ALBERA LIGURE                 
A149ALBEROBELLO                   
A150ALBERONA                      
A152ALBESE
A153ALBESE CON CASSANO            
A154ALBETTONE                     
A155ALBI                          
A157ALBIANO D IVREA               
A157ALBIANO D'IVREA               
A158ALBIANO                       
A159ALBIATE                       
A160ALBIDONA                      
A161ALBIGNASEGO                   
A162ALBINEA                       
A163ALBINO                        
A164ALBIOLO                       
A165ALBISSOLA MARINA              
A166ALBISOLA SUPERIORE            
A167ALBIZZATE                     
A170ALBONA                        
A171ALBONESE                      
A172ALBOSAGGIA                    
A173ALBUGNANO                     
A175ALBUZZANO                     
A176ALCAMO                        
A177ALCARA LI FUSI                
A178ALDENO                        
A179VALDAGNO
A179VALDAGNO DI TRENTO
A179ALDINO                        
A179ALDINO .ALDEIN.               
A180ALES                          
A181ALESSANDRIA DELLA ROCCA       
A182ALESSANDRIA                   
A183ALESSANDRIA DEL CARRETTO      
A184ALESSANO                      
A185ALEZIO                        
A186ALFANO                        
A187ALFEDENA                      
A188ALFIANELLO                    
A189ALFIANO NATTA                 
A191ALFONSINE                     
A192ALGHERO                       
A193ALGUA                         
A194ALI'                          
A194ALI'SUPERIORE                 
A194ALI' SUPERIORE                
A195ALIA                          
A196ALIANO                        
A197ALICE BEL COLLE               
A198ALICE CASTELLO                
A199ALICE SUPERIORE               
A200ALIFE                         
A201ALI TERME                     
A201ALI' TERME                    
A202ALIMENA                       
A203ALIMINUSA                     
A204ALLAI                         
A205ALLEIN                        
A206ALLEGHE                       
A207ALLERONA                      
A208ALLISTE                       
A210ALLUMIERE                     
A211ALLUVIONI CAMBIO              
A211ALLUVIONI CAMBIO'             
A214ALME                          
A214ALME'                         
A215VILLA D' ALME                 
A215VILLA D'ALME                  
A215VILLA D'ALME'                 
A216ALMENNO SAN BARTOLOMEO        
A217ALMENNO SAN SALVATORE         
A218ALMESE                        
A220ALONTE                        
A221ALPETTE                       
A222ALPIGNANO                     
A223ALSENO                        
A224ALSERIO                       
A225ALTAMURA                      
A226ALTARE                        
A227ALTAVILLA MONFERRATO          
A228ALTAVILLA IRPINA              
A229ALTAVILLA MILICIA             
A230ALTAVILLA SILENTINA           
A231ALTAVILLA VICENTINA           
A233ALTIDONA                      
A234ALTILIA                       
A235ALTINO                        
A236ALTISSIMO                     
A237ALTIVOLE                      
A238ALTO                          
A239ALTOFONTE                     
A240ALTOMONTE                     
A241ALTOPASCIO                    
A242ALVIANO                       
A243ALVIGNANO                     
A244ALVITO                        
A245ALZANO SCRIVIA                
A246ALZANO LOMBARDO               
A249ALZATE BRIANZA                
A251AMALFI                        
A252AMANDOLA                      
A253AMANTEA                       
A254AMARO                         
A255AMARONI                       
A256AMASENO                       
A257AMATO                         
A258AMATRICE                      
A259AMBIVERE                      
A260AMBLAR                        
A261AMEGLIA                       
A262AMELIA                        
A263AMENDOLARA                    
A264AMENO                         
A265AMOROSI                       
A266CORTINA D'AMPEZZO             
A267AMPEZZO                       
A268ANACAPRI                      
A269ANAGNI                        
A270ANCARANO                      
A271ANCONA                        
A272ANDALI                        
A273ANDALO VALTELLINO             
A274ANDALO                        
A275ANDEZENO                      
A276ANDOGNO
A277ANDONNO
A278ANDORA                        
A280ANDORNO MICCA                 
A281ANDRANO                       
A282ANDRATE                       
A283ANDREIS                       
A284ANDRETTA                      
A285ANDRIA                        
A286ANDRIANO                      
A286ANDRIANO .ANDRIAN.            
A287ANELA                         
A288ANFO                          
A290ANGERA                        
A291ANGHIARI                      
A292ANGIARI                       
A293ANGOLO TERME                  
A294ANGRI                         
A295ANGROGNA                      
A296ANGUILLARA VENETA             
A297ANGUILLARA SABAZIA            
A299ANNICCO                       
A300CASTELLO DI ANNONE            
A301ANNONE DI BRIANZA             
A302ANNONE VENETO                 
A303ANOIA                         
A304ANTEGNATE                     
A305ANTEY SAINT ANDRE             
A305ANTEY-SAINT-ANDRE'            
A305ANTEY SAINT ANDRE'            
A306ANTERIVO                      
A306ANTERIVO .ALTREI.             
A308LA MAGDELEINE                 
A309ANTICOLI CORRADO              
A310FIUGGI                        
A311ANTIGNANA
A312ANTIGNANO                     
A313ANTILLO                       
A314ANTONIMINA                    
A315ANTRODOCO                     
A317ANTRONA SCHIERANCO            
A318ANVERSA DEGLI ABRUZZI         
A319ANZANO DEL PARCO              
A320ANZANO DI PUGLIA              
A321ANZI                          
A323ANZIO                         
A324ANZOLA DELL'EMILIA            
A325ANZOLA D'OSSOLA               
A326AOSTA                         
A327APECCHIO                      
A328APICE                         
A329APIRO                         
A330APOLLOSA                      
A332APPIANO
A332APPIANO SULLA STRADA DEL VI
A332APPIANO SULLA STRADA DEL VINO 
A332APPIANO SULLA STRADA DEL VINO .EPPAN AN DER.
A332APPIANO S.S.D.V.
A333APPIANO GENTILE               
A334APPIGNANO                     
A334APPIGNANO DI MACERATA         
A335APPIGNANO DEL TRONTO          
A337APRICA                        
A338APRICALE                      
A339APRICENA                      
A340APRIGLIANO                    
A341APRILIA                       
A342APUANIA
A343AQUARA                        
A344AQUILA D'ARROSCIA             
A345L'AQUILA                      
A345L AQUILA                      
A346AQUILEIA                      
A347AQUILONIA                     
A348AQUINO                        
A350ARADEO                        
A351ARAGONA                       
A352ARAMENGO                      
A353ARANCO
A354ARBA                          
A355TORTOLI                       
A355TORTOLI'                      
A356ARBIZZO
A357ARBOREA                       
A358ARBORIO                       
A359ARBUS                         
A360ARCADE   
A361ARCAGNA 
A362ARCAGNANO                    
A363ARCE                          
A364ARCELLASCO
A365ARCENE                        
A366ARCEVIA                       
A367ARCHI                         
A368SAN NICOLO ARCIDANO           
A368SAN NICOLO' D'ARCIDANO        
A369ARCIDOSSO                     
A370ARCINAZZO ROMANO              
A371ARCISATE                      
A372ARCO                          
A373ARCOLA                        
A374ARCOLE                        
A375ARCONATE                      
A376ARCORE                        
A377ARCUGNANO                     
A379ARDARA                        
A380ARDAULI                       
A382ARDENNO                       
A383ARDESIO                       
A385ARDORE                        
A386ARENA                         
A387ARENA PO                      
A388ARENZANO                      
A389ARESE                         
A390AREZZO                        
A391ARGEGNO                       
A392ARGELATO                      
A393ARGENTA                       
A394ARGENTERA                     
A395ARGINE PO
A395BRESSANA
A396ARGUELLO                      
A397ARGUSTO                       
A398ARI                           
A399ARIANO IRPINO                 
A400ARIANO NEL POLESINE           
A401ARICCIA                       
A402ARIELLI                       
A403ARIENZO
A404SANFELICE                       
A404ARIENZO SANFELICE                       
A404ARIENZO SAN FELICE
A405ARIGNANO                      
A406ARISCHIA                      
A407ARITZO                        
A409ARIZZANO                      
A410ARIZZANO INFERIORE            
A412ARLENA DI CASTRO              
A413ARLUNO                        
A414ARMENO                        
A415ARMENTO                       
A418ARMO                          
A419ARMUNGIA                      
A421ARNARA                        
A422ARNASCO                       
A424ARNAD                         
A425ARNESANO                      
A427AROLA                         
A429ARONA                         
A430AROSIO                        
A431ARPAIA                        
A432ARPAISE                       
A433ARPINO                        
A434ARQUA'PETRARCA                
A434ARQUA' PETRARCA               
A435ARQUA'POLESINE                
A435ARQUA' POLESINE               
A436ARQUATA SCRIVIA               
A437ARQUATA DEL TRONTO            
A438ARRE                          
A439ARRONE                        
A440ARZAGO D'ADDA                 
A441ARSAGO SEPRIO                 
A442ARSIA
A443ARSIE                         
A443ARSIE'                        
A444ARSIERO                       
A445ARSITA                        
A446ARSOLI                        
A447ARTA TERME                    
A448ARTEGNA                       
A449ARTENA                        
A451ARTOGNE                       
A452ARVIER                        
A453ARZACHENA                     
A454ARZANA                        
A455ARZANO                        
A456ARZENE                        
A458ARZERGRANDE                   
A459ARZIGNANO                     
A460ASCEA                         
A461ASCIANO                       
A462ASCOLI PICENO                 
A463ASCOLI SATRIANO               
A464ASCREA                        
A465ASIAGO                        
A466ASIGLIANO
A466ASIGLIANO VERCELLESE          
A467ASIGLIANO
A467ASIGLIANO VENETO              
A468SINALUNGA                     
A470ASOLA                         
A471ASOLO                         
A472CASPERIA                      
A473ASSAGO                        
A474ASSEMINI                      
A475ASSISI                        
A476ASSO                          
A477ASSOLO                        
A478ASSORO                        
A479ASTI                          
A480ASUNI                         
A481ATELETA                       
A482ATELLA                        
A483ATELLA DI NAPOLI              
A484ATENA LUCANA                  
A485ATESSA                        
A486ATINA                         
A487ATRANI                        
A488ATRI                          
A489ATRIPALDA                     
A490ATTIGLIANO                    
A491ATTIMIS                       
A492ATZARA                        
A493AUDITORE                      
A494AUGUSTA                       
A495AULETTA                       
A496AULLA                         
A497AURANO                        
A499AURIGO                        
A500AURISINA                      
A501AURONZO DI CADORE             
A502AUSONIA                       
A503AUSTIS                        
A506AVEGNO                        
A507AVELENGO                      
A507AVELENGO .HAFLING.            
A508AVELLA                        
A509AVELLINO                      
A511AVERARA                       
A512AVERSA                        
A513AVESA                         
A514AVETRANA                      
A515AVEZZANO                      
A516AVIANO                        
A517AVIATICO                      
A518AVIGLIANA                     
A519AVIGLIANO                     
A520AVIO                          
A521AVISE                         
A522AVOLA                         
A523AVOLASCA                      
A525AZEGLIO                       
A526AZZANELLO                     
A527AZZANO D ASTI                 
A527AZZANO D'ASTI                 
A528AZZANO SAN PAOLO              
A529AZZANO MELLA                  
A530AZZANO DECIMO                 
A531AZZATE                        
A532AZZIO                         
A533AZZONE                        
A534BACENO                        
A535BACOLI                        
A536BADALUCCO                     
A537BADIA                         
A537BADIA .ABTEI.                 
A538BADIA PAVESE                  
A539BADIA POLESINE                
A540BADIA CALAVENA                
A541BADIA TEDALDA                 
A542BADOLATO                      
A544BAGALADI                      
A545BAGGIO
A546BAGHERIA                      
A547BAGNACAVALLO                  
A548BAGNAIA                       
A550BAGNARIA                      
A551BAGNARA DI ROMAGNA            
A552BAGNARA CALABRA               
A553BAGNARIA ARSA                 
A555BAGNASCO                      
A557BAGNATICA                     
A558PORRETTA TERME                
A559CASCIANA TERME                
A560BAGNI DI LUCCA                
A561MONTECATINI TERME             
A561MONTECATINI-TERME             
A562SAN GIULIANO TERME            
A563BAGNO                         
A564BAGNO A RIPOLI                
A565BAGNO DI ROMAGNA              
A566BAGNOLI IRPINO                
A567BAGNOLI DEL TRIGNO            
A568BAGNOLI DI SOPRA              
A569BAGNOLO MELLA                 
A570BAGNOLO CREMASCO              
A571BAGNOLO PIEMONTE              
A572BAGNOLO DEL SALENTO           
A573BAGNOLO IN PIANO              
A574BAGNOLO DI PO                 
A575BAGNOLO SAN VITO              
A576BAGNONE                       
A577BAGNOREGIO                    
A578BAGOLINO                      
A579BAIA E LATINA                 
A580BAIANO                        
A581BAIARDO                       
A584BAIRO                         
A585BAIRO TORRE
A586BAISO                         
A587BALANGERO                     
A588BALDICHIERI D ASTI            
A588BALDICHIERI D'ASTI            
A589BALDISSERO D'ALBA             
A590BALDISSERO CANAVESE           
A591BALDISSERO TORINESE           
A592BALESTRATE                    
A593BALESTRINO                    
A594BALLABIO                      
A597BALLAO                        
A599BALME                         
A600BALMUCCIA                     
A601BALOCCO    
A602BALSAMO                   
A603BALSORANO                     
A604BALVANO                       
A605BALZOLA                       
A606BANARI                        
A607BANCHETTE                     
A608BANCO
A609VILLAVERDE                    
A609VILLA VERDE                   
A610BANNIO ANZINO                 
A611BANTINE
A612BANZI                         
A613BAONE                         
A614BARADILI                      
A615BARAGIANO                     
A616BARANELLO                     
A617BARANO D ISCHIA               
A617BARANO D'ISCHIA               
A618BARANZATE                     
A619BARASSO                       
A620BARATE
A621BARATILI SAN PIETRO           
A622BARATONIA
A623BARBAIANA
A624BARBANA D'ISTRIA
A625BARBANIA                      
A626BARBARA                       
A627BARBARANO VICENTINO           
A628BARBARANO ROMANO              
A629BARBARESCO                    
A630BARBARIGA                     
A631BARBATA                       
A632BARBERINO DI MUGELLO          
A633BARBERINO VAL D'ELSA          
A634BARBIANELLO                   
A635BARBIANO                      
A635BARBIANO .BARBIAN.            
A636BARBISELLE
A637BARBONA                       
A638BARCELLONA POZZO DI GOTTO     
A638BARCELLONA POZZO GOTTO     
A639BARCHI                        
A640BARCIS    
A641BARCO
A642BARCONE                    
A643BARD   
A644BARDASSANO                       
A645BARDELLO                      
A646BARDI                         
A647BARDINETO 
A648BARDINO NUOVO
A649BARDINO VECCHIO                    
A650BARDOLINO                     
A651BARDONECCHIA                  
A652BAREGGIO                      
A653BARENGO                       
A654BARESI                        
A655BARESSA                       
A656BARETE                        
A657BARGA                         
A658BARGAGLI       
A659BARGANO               
A660BARGE                        
A661BARGHE 
A662BARI DELLE PUGLIE                       
A662BARI                          
A663BARI SARDO                    
A664BARIANO                       
A665BARICELLA                     
A666BARILE                        
A667BARISCIANO                    
A668BARLASSINA                    
A669BARLETTA                      
A670BARNI                         
A671BAROLO                        
A673BARONE CANAVESE               
A674BARONISSI                     
A675BARRA                         
A676BARRAFRANCA                   
A677BARRALI                       
A678BARREA                        
A681BARUMINI                      
A683BARZAGO                       
A684BARZANA                       
A686BARZANO'                      
A687BARZIO                        
A689BASALUZZO                     
A690BASCAPE       
A690BASCAPE'                
A691BASCHI                        
A692BASCIANO                      
A693BASELGA
A694BASELGA DI PINE'              
A696BASELICE                      
A697BASIANO                       
A698BASICO    
A698BASICO'                    
A699BASIGLIO                      
A700BASILIANO                     
A701VASANELLO                     
A702BASSANO BRESCIANO             
A703BASSANO DEL GRAPPA            
A704BASSANO ROMANO                
A704BASSANO DI SUTRI
A705TRONZANO LAGO MAGGIORE        
A706BASSANO IN TEVERINA           
A707BASSIANO                      
A708BASSIGNANA                    
A709BASTIA                        
A709BASTIA MONDOVI'               
A710BASTIA UMBRA                  
A711BASTIDA DE DOSSI              
A711BASTIDA DE' DOSSI             
A712BASTIDA PANCARANA             
A713BASTIGLIA                     
A714BATTAGLIA TERME               
A716BATTIFOLLO                    
A717BATTIPAGLIA                   
A718BATTUDA                       
A719BAUCINA                       
A720BOVILLE ERNICA                
A721BAULADU                       
A722BAUNEI                        
A724BAVARI
A725BAVENO                        
A726BAZZANO                       
A728BEDERO VALCUVIA               
A729BEDIZZOLE                     
A730BEDOLLO                       
A731BEDONIA                       
A732BEDULITA                      
A733BEE                           
A734BEINASCO                      
A735BEINETTE                      
A736BELCASTRO                     
A737BELFIORE                      
A738BELFORTE MONFERRATO           
A739BELFORTE DEL CHIENTI          
A740BELFORTE ALL ISAURO           
A740BELFORTE ALL'ISAURO           
A741BELGIOIOSO                    
A742BELGIRATE                     
A743BELLA                         
A744BELLAGIO                      
A744BELLAGIO.                     
A745BELLANO                       
A746BELLANTE                      
A747BELLARIA IGEA MARINA          
A747BELLARIA-IGEA MARINA          
A749BELLEGRA                      
A750BELLINO                       
A751BELLINZAGO LOMBARDO           
A752BELLINZAGO                    
A752BELLINZAGO NOVARESE           
A753BELLIZZI IRPINO
A754BELLOMBRA
A755BELLONA                       
A756BELLOSGUARDO                  
A757BELLUNO                       
A758BELLUNO VERONESE              
A759BELLUSCO                      
A760BELMONTE PICENO               
A761BELMONTE DEL SANNIO           
A762BELMONTE CALABRO              
A763BELMONTE CASTELLO             
A764BELMONTE MEZZAGNO             
A765BELMONTE IN SABINA            
A766BELPASSO                      
A768BELSITO                       
A769BELVEDERE OSTRENSE            
A770BELVEGLIO                     
A771LIZZANO IN BELVEDERE          
A772BELVEDERE DI SPINELLO         
A773BELVEDERE MARITTIMO           
A774BELVEDERE LANGHE              
A776BELVI                         
A776BELVI'                        
A777BEMA                          
A778BENE LARIO                    
A779BENE VAGIENNA                 
A780BENESTARE                     
A781BENETUTTI                     
A782BENEVELLO                     
A783BENEVENTO                     
A784BENNA                         
A785BENTIVOGLIO                   
A786BERBENNO                      
A787BERBENNO IN VALTELLINA        
A787BERBENNO DI VALTELLINA        
A787BERBENNO DI VALTELL.
A788BERCETO                       
A789BERCHIDDA                     
A791BEREGAZZO CON FIGLIARO        
A792BEREGUARDO                    
A793BERGAMASCO                    
A794BERGAMO                       
A795BERGANTINO                    
A796BERGEGGI                      
A798BERGOLO                       
A799BERLINGO                      
A801BERNALDA                      
A802BERNAREGGIO                   
A804BERNATE TICINO                
A805BERNEZZO                      
A806BERRA                         
A808BERSONE                       
A809BERTINORO                     
A810BERTIOLO                      
A811BERTONICO                     
A812BERZANO DI SAN PIETRO         
A813BERZANO DI TORTONA            
A815BERZO SAN FERMO               
A816BERZO DEMO                    
A817BERZO INFERIORE               
A818BESANA IN BRIANZA             
A819BESANO                        
A820BESATE                        
A821BESENELLO                     
A823BESENZONE                     
A825BESNATE                       
A826BESOZZO                       
A827BESSUDE                       
A831BETTOLA                       
A832BETTONA                       
A833BEURA
A834BEURA CARDEZZA                
A834BEURA-CARDEZZA                
A835BEVAGNA                       
A836BEVERINO                      
A837BEVILACQUA                    
A839BEZZECCA                      
A841BIANCAVILLA                   
A842BIANCHI                       
A843BIANCO                        
A844BIANDRATE                     
A845BIANDRONNO                    
A846BIANZANO                      
A847BIANZE                        
A847BIANZE'                       
A848BIANZONE                      
A849BIASSONO                      
A850BIBBIANO                      
A851BIBBIENA                      
A852BIBBONA                       
A853BIBIANA                       
A854BICCARI                       
A855BICINICCO                     
A856BIDONI'                       
A857BLERA                         
A859BIELLA                        
A861BIENNO                        
A863BIENO                         
A864BIENTINA                      
A866BIGARELLO                     
A870BINAGO   
A871BINANUOVA                     
A872BINASCO                       
A874BINETTO                       
A876BIOGLIO                       
A877BIONAZ                        
A878BIONE                         
A880BIRORI                        
A881BISACCIA                      
A882BISACQUINO                    
A883BISCEGLIE                     
A884BISEGNA                       
A885BISENTI                       
A887BISIGNANO                     
A889BISTAGNO                      
A891BISUSCHIO                     
A892BITETTO                       
A893BITONTO                       
A894BITRITTO                      
A895BITTI                         
A896BIVONA                        
A897BIVONGI                       
A898BIZZARONE
A899BIZZOZERO                     
A900BLEGGIO                       
A901BLEGGIO INFERIORE             
A902BLEGGIO SUPERIORE             
A903BLELLO                        
A904BLESSAGNO                     
A905BLEVIO                        
A906BOARA PISANI                  
A907BOARA POLESINE                
A909BOBBIO                        
A910BOBBIO PELLICE                
A911BOCA                          
A912BOCCHIGLIERO                  
A914BOCCIOLETO                    
A916BOCENAGO                      
A918BODIO LOMNAGO                 
A919BOFFALORA D ADDA              
A919BOFFALORA D'ADDA              
A920BOFFALORA SOPRA TICINO        
A922BOGLIASCO
A923BOGLIASCO PIEVE
A924BOGLIUNO                     
A925BOGNANCO                      
A929BOGOGNO                       
A930BOIANO                        
A930BOJANO                        
A931BOISSANO                      
A932BOLANO                        
A933BOLBENO 
A936BOLETO                      
A937BOLGARE                       
A940BOLLATE                       
A941BOLLENGO                      
A942NOVA SIRI                     
A944BOLOGNA                       
A945BOLOGNANO                     
A946BOLOGNETTA                    
A947BOLOGNOLA                     
A948BOLOTANA                      
A949BOLSENA                       
A950BOLTIERE                      
A951BOLZANETO
A952BOLZANO                       
A952BOLZANO .BOZEN.               
A952BOZEN
A953BOLZANO NOVARESE              
A954BOLZANO VICENTINO             
A955BOMARZO                       
A956BOMBA                         
A957BOMPENSIERE                   
A958BUOMPIETRO                     
A958BOMPIETRO                     
A959BOMPORTO                      
A960BONARCADO                     
A961BONASSOLA                     
A962BONATE DI SOTTO               
A962BONATE SOTTO                  
A963BONATE SOPRA                  
A964BONAVIGO                      
A965BONDENO                       
A967BONDO                         
A968BONDONE                       
A970BONEA                         
A971BONEFRO                       
A972BONEMERSE                     
A973BONIFATI                      
A975BONITO                        
A976BONNANARO                     
A977BONO                          
A978BONORVA                       
A979BONVICINO                     
A981BORBONA                       
A982BORCA DI CADORE               
A983BORDANO                       
A984BORDIGHERA                    
A986BORDOLANO                     
A987BORE                          
A988BORETTO                       
A989BORGARELLO                    
A990BORGARO TORINESE              
A991BORGETTO                      
A992BORGHETTO DI VARA             
A993BORGHETTO D ARROSCIA          
A993BORGHETTO D'ARROSCIA          
A995BORGHETTO LODIGIANO           
A996BORGOVELINO                   
A996BORGO VELINO                   
A998BORGHETTO DI BORBERA          
A999FIUMICINO                     
A999BORGHETTO SANTO SPIRITO       
B001BORGHI                        
B002BORGIA                        
B003BORGIALLO                     
B005BORGIO VEREZZI                
B006BORGO VALSUGANA               
B007BORGO A MOZZANO               
B008BORGOROSE                     
B008BORGOCOLLEFEGATO
B009BORGO D'ALE                   
B010BORGO DI TERZO                
B011BORGOFORTE                    
B012MOTTEGGIANA                   
B013BORGOFRANCO SUL PO            
B014SUARDI                        
B015BORGOFRANCO D'IVREA           
B016BORGOLAVEZZARO                
B017BORGO SAN GIOVANNI            
B018BORGOMALE                     
B019BORGOMANERO                   
B020BORGOMARO                     
B021BORGOMASINO                   
B024BORGONE DI SUSA               
B024BORGONE SUSA                  
B025BORGONOVO VAL TIDONE          
B026BORGOPACE                     
B026BORGO PACE                    
B027BORGO PANIGALE
B028BORGO PRIOLO                  
B029BORGORATTO ALESSANDRINO       
B030BORGORATTO MORMOROLO          
B031BORGORICCO                    
B033BORGO SAN DALMAZZO            
B034FIDENZA                       
B035BORGO SAN GIACOMO             
B036BORGO SAN LORENZO             
B037BORGO SAN MARTINO             
B038BORGO SAN SIRO                
B040BORGOSATOLLO                  
B041BORGOSESIA                    
B042BORGO VAL DI TARO             
B043BORGOTICINO                   
B043BORGO TICINO                   
B044BORGO TOSSIGNANO              
B045BORGOUNITO                    
B046BORGO VERCELLI                
B048BORMIDA                       
B049BORMIO                        
B051BORNASCO                      
B053BORNATO
B054BORNO                         
B055BORONEDDU                     
B056BORORE                        
B057BORRELLO                      
B058BORRIANA                      
B059BORSANO
B060BORSEA
B061BORSO DEL GRAPPA              
B062BORTIGALI                     
B063BORTIGIADAS                   
B064BORUTTA                       
B066BORZOLI
B067BORZONASCA                    
B068BOSA                          
B069BOSARO                        
B070BOSCHI SANT'ANNA              
B071BOSCO MARENGO                 
B073BOSCO CHIESANUOVA             
B075BOSCONERO                     
B076BOSCOREALE                    
B077BOSCOTRECASE                  
B078BOSENTINO                     
B079BOSIA                         
B080BOSIO                         
B081BOSISIO PARINI                
B082BOSNASCO                      
B083BOSSICO                       
B084BOSSOLASCO                    
B085BOTRICELLO                    
B086BOTRUGNO                      
B088BOTTANUCO                     
B091BOTTICINO                     
B094BOTTIDA                       
B094BOTTIDDA                      
B095BOTTRIGHE
B097BOVA                          
B098BOVALINO                      
B099BOVA MARINA                   
B100BOVEGNO                       
B101BOVES                         
B102BOVEZZO                       
B104BOVINO                        
B105BOVISIO MASCIAGO              
B105BOVISIO-MASCIAGO              
B106BOVOLENTA                     
B107BOVOLONE                      
B109BOZZOLE                       
B110BOZZOLO                       
B111BRA                           
B112BRACCA                        
B113BRACCA DI COSTA SERINA        
B114BRACCIANO                     
B115BRACIGLIANO                   
B116BRAIES                        
B116BRAIES .PRAGS.                
B117BRALLO DI PREGOLA             
B118BRANCALEONE                   
B120BRANDICO                      
B121BRANDIZZO                     
B123BRANZI                        
B124BRAONE                        
B125BRAZZANO
B126BREBBIA                       
B127BRECCIA
B128BREDA
B128BREDA DI PIAVE                
B129CASTELVERDE                   
B131BREGANO                       
B132BREGANZE                      
B134BREGNANO                      
B135BREGUZZO                      
B136BREIA                         
B137BREMBATE                      
B137BREMBATE DI SOPRA             
B137BREMBATE DI SOTTO
B138BREMBATE DI SOPRA             
B139BREMBATE DI SOTTO
B140BREMBILLA                     
B141BREMBIO                       
B142BREME                         
B143BRENDOLA                      
B144BRENNA                        
B145BRENNERO                      
B145BRENNERO .BRENNER.
B146BRENNO USERIA            
B147BRENNO DELLA TORRE
B148BRENO
B148SOMBRENO
B149BRENO                         
B150BRENTA 
B151BRENTINO                       
B152BRENTINO BELLUNO              
B153BRENTONICO                    
B154BRENZONE                      
B154BRENZONE SUL GARDA
B155BREONIO
B156BRESCELLO                     
B157BRESCIA                       
B158BRESIMO                       
B159BRESSANA BOTTARONE            
B160BRESSANONE                    
B160BRESSANONE .BRIXEN.           
B160BRIXIEN
B161BRESSANVIDO                   
B162BRESSO                        
B165BREZ                          
B166BREZZO DI BEDERO              
B167BRIAGLIA                      
B169BRIATICO                      
B171BRICHERASIO                   
B172BRIENNO                       
B173BRIENZA           
B174BRIGA MARITTIMA            
B175BRIGA ALTA                    
B176BRIGA NOVARESE                
B178BRIGNANO GERA D'ADDA          
B179BRIGNANO FRASCATA             
B179BRIGNANO-FRASCATA             
B180BRINDISI                      
B181BRINDISI DI MONTAGNA          
B181BRINDISI MONTAGNA             
B182BRINZIO                       
B183BRIONA                        
B184BRIONE                        
B185BRIONE                        
B186BRIONI MAGGIORE
B187BRIOSCO                       
B188BRISIGHELLA                   
B189BRISINO
B190BRISSAGO
B191BRISSAGO VALTRAVAGLIA         
B191BRISSAGO-VALTRAVAGLIA         
B192BRISSOGNE                     
B193BRITTOLI                      
B194BRIVIO                        
B195BROCCO
B195BROCCOSTELLA                  
B196BROGLIANO                     
B197BROGNATURO                    
B198BROLO  
B199BROLPASINO                       
B200BRONDELLO                     
B201BRONI                         
B202BRONTE                        
B203BRONZOLO                      
B203BRONZOLO .BRANZOLL.           
B204BROSSASCO                     
B205BROSSO                        
B207BROVELLO CARPUGNINO           
B207BROVELLO-CARPUGNINO           
B208BROVIDA
B209BROZOLO                       
B210BROZZI
B211BROZZO
B212BRUGHERIO                     
B213BRUGINE                       
B214BRUGNATO                      
B215BRUGNERA                      
B216BRUINO                        
B217BRUMANO                       
B218BRUNATE                       
B219BRUNELLO                      
B220BRUNICO                       
B220BRUNICO .BRUNECK.             
B220BRUNECK
B221BRUNO                         
B223BRUSAPORTO                    
B224BRUSASCHETTO
B225BRUSASCO                      
B226BRUSASCO CAVAGNOLO            
B227BRUSCIANO                     
B228BRUSIMPIANO                   
B229BRUSNENGO                     
B230BRUSSON                       
B231BRUSUGLIO
B232BRUZOLO  
B233BRUZZANO
B233BRUZZANO DEI DUE BORGHI                     
B234BRUZZANO ZEFFIRIO             
B235BUBBIANO                      
B236BUBBIO                        
B237BUCCHERI                      
B238BUCCHIANICO                   
B239BUCCIANO                      
B240BUCCINASCO             
B241BUCCINIGO       
B242BUCCINO                       
B243BUCINE   
B244BUCUIE
B245BUDAGNE                     
B246BUDDUSO                       
B246BUDDUSO'                      
B247BUDOIA                        
B248BUDONI                        
B249BUDRIO                        
B250BUGGERRU                      
B251BUGGIANO                      
B252BUGGIOLO
B253BUGIALLO
B254BUGLIO
B254MONTEBUGLIO
B255BUGLIO IN MONTE               
B256BUGNARA    
B257BUGNATE                   
B258BUGUGGIATE                    
B259BUIA                          
B259BUJA                          
B260BUIE D'ISTRIA                 
B261BULCIAGO                      
B262BULGAROGRASSO                 
B264BULTEI                        
B265BULZI                         
B266BUONABITACOLO                 
B267BUONALBERGO                   
B268MONTEBELLO SUL SANGRO         
B269BUONCONVENTO                  
B270BUONVICINO                    
B272BURAGO DI MOLGORA             
B273BURANO
B274BURCEI                        
B275BURGIO                        
B276BURGOS                        
B278BURIASCO                      
B279BUROLO                        
B280BURONZO                       
B281BUSACHI                       
B282BUSALLA                       
B283BUSANA                        
B284BUSANO                        
B285BUSCA                         
B286BUSCATE                       
B287BUSCEMI                       
B288BUSETO PALIZZOLO              
B289BUSNAGO                       
B290BUSO SARZANO
B291BUSSANA
B292BUSSERO                       
B293BUSSETO                       
B294BUSSI SUL TIRINO              
B295BUSSO                         
B296BUSSOLENGO                    
B297BUSSOLENO                     
B298BUSSOLINO
B298BUSSOLINO GASSINESE
B300BUSTO ARSIZIO                 
B301BUSTO GAROLFO                 
B302BUTERA                        
B303BUTI                          
B304BUTTAPIETRA                   
B305BUTTIGLIERA ALTA              
B306BUTTIGLIERA D'ASTI            
B308BUTTOGNO
B309BUTTRIO                       
B310SAN PAOLO D'ARGON             
B311CABELLA LIGURE                
B312CASTELLO CABIAGLIO            
B313CABIATE                       
B314CABRAS                        
B315CACCAMO                       
B317POGGIO SANNITA                
B319CACCURI                       
B320CA D ANDREA                   
B320CA D'ANDREA                   
B320CA' D'ANDREA       
B325CADEGLIANO           
B326CADEGLIANO VICONAGO           
B326CADEGLIANO-VICONAGO           
B328CADELBOSCO DI SOPRA           
B332CADEO                         
B335CADERZONE                     
B335CADERZONE TERME               
B342CA' DI DAVID                  
B344CADINE
B345CADONEGHE                     
B346CADORAGO                      
B347CADREZZATE                    
B348CA' EMO
B349CAERANO DI SAN MARCO          
B350CAFASSE                       
B351CAGGIANO                      
B352CAGLI                         
B354CAGLIARI                      
B355CAGLIO                        
B357CAGNANO VARANO                
B358CAGNANO AMITERNO              
B359CAGNO                         
B360CAGNO                         
B360CAGNO'                        
B361CAIANELLO                     
B362CAIAZZO                       
B364CAINES                        
B364CAINES .KUENS.                
B365CAINO                         
B366CAIOLO                        
B367CAIRANO                       
B368CAIRATE                       
B369CAIRO MONTENOTTE              
B371CAIVANO                       
B374CALABRITTO                    
B375CALALZO DI CADORE             
B376CALAMANDRANA                  
B377CALAMONACI                    
B378CALANGIANUS                   
B379CALANNA                       
B380CALASCA CASTIGLIONE           
B380CALASCA-CASTIGLIONE           
B381CALASCIBETTA                  
B382CALASCIO                      
B383CALASETTA                     
B384CALATABIANO                   
B385CALATAFIMI                    
B385CALATAFIMI SEGESTA            
B386CALAVINO                      
B387LUNGAVILLA                    
B388CALCATA                       
B389CALCERANICA AL LAGO
B390CALCI                         
B391CALCIANO                      
B392CALCINAIA                     
B393CALCINATE                     
B394CALCINATO                     
B395CALCIO                        
B396CALCO                         
B397CALDARO
B397CALDARO SULLA STRADA DEL VI
B397CALDARO SULLA STRADA DEL VINO 
B397CALDARO SULLA STRADA DEL VINO .KALTERN AN DE.
B397CALDARO S.S.D.V.
B398CALDAROLA                     
B399CALDERARA DI RENO             
B400CALDES
B401CAL DI CANALE                        
B402CALDIERO                      
B403CALDOGNO                      
B404CALDONAZZO                    
B405CALENDASCO                    
B406CALENZANO                     
B408CALESTANO                     
B409CALICE LIGURE                 
B410CALICE AL CORNOVIGLIO         
B413CALIMERA                      
B413CALIMERA DI LECCE
B414CALINO
B415CALITRI                       
B416CALIZZANO                     
B417CALLABIANA                    
B418CALLIANO                      
B419CALLIANO                      
B423CALOLZIOCORTE                 
B424CALOPEZZATI                   
B425CALOSSO                       
B426CALOVETO                      
B427CALTABELLOTTA                 
B428CALTAGIRONE                   
B429CALTANISSETTA                 
B430CALTAVUTURO                   
B431CALTIGNAGA                    
B432CALTO                         
B433CALTRANO                      
B434CALUSCO D ADDA                
B434CALUSCO D'ADDA                
B435CALUSO                        
B436CALVAGESE DELLA RIVIERA       
B437CALVANICO                     
B439CALVATONE                     
B440CALVELLO                      
B441CALVENE                       
B442CALVENZANO                    
B443CALVERA                       
B444CALVI                         
B445CALVI RISORTA                 
B446CALVI DELL UMBRIA             
B446CALVI DELL'UMBRIA             
B447CALVIGNANO                    
B448CALVIGNASCO                   
B449SAN NAZZARO CALVI
B449CALVI SAN NAZZARO
B450CALVISANO                     
B452CALVIZZANO                    
B453CAMAGNA                       
B453CAMAGNA MONFERRATO            
B454CAMAGNA
B454CAMAGNA DI TORINO
B455CAMAIORE                      
B456CAMAIRAGO                     
B457CAMANDONA                     
B458CAMARDA                       
B460CAMASTRA                      
B461CAMBIAGO                      
B462CAMBIANO                      
B463CAMBIASCA                     
B465CAMBURZANO                    
B466SANT' ELENA SANNITA           
B466SANT'ELENA SANNITA            
B467CAMERANA                      
B468CAMERANO                      
B469CAMERANO CASASCO              
B470CAMERATA PICENA               
B471CAMERATA CORNELLO             
B472CAMERATA NUOVA                
B473CAMERI                        
B474CAMERINO                      
B475CAMERLATA
B476CAMEROTA                      
B477CAMIGLIANO                    
B479CAMINATA                      
B481CAMINI                        
B482CAMINO                        
B483CAMINO AL TAGLIAMENTO         
B484CAMISANO                      
B485CAMISANO VICENTINO            
B486CAMMARATA
B487CAMNAGO
B487CAMNAGO VOLTA
B487CAMNAGO SAN MARTINO                     
B489CAMO                          
B490CAMOGLI                       
B491CHAMOIS                       
B492CAMPAGNA                      
B493CAMPAGNA LUPIA                
B494CASTEL CAMPAGNANO             
B496CAMPAGNANO DI ROMA            
B497CAMPAGNATICO                  
B498CAMPAGNOLA CREMASCA           
B499CAMPAGNOLA EMILIA             
B500CAMPANA                       
B501CAMPARADA                     
B502CAMPEGINE                     
B504CAMPELLO                      
B504CAMPELLO SUL CLITUNNO         
B505CAMPERTOGNO                   
B506CAMPI SALENTINA               
B507CAMPI BISENZIO                
B508CAMPIGLIA CERVO               
B509CAMPIGLIA MARITTIMA           
B510VALPRATO SOANA                
B511CAMPIGLIA DEI BERICI          
B512CAMPIGLIONE FENILE            
B513CAMPIONE D ITALIA             
B513CAMPIONE D'ITALIA             
B514CAMPITELLO DI FASSA           
B515CAMPLI                        
B516CAMPO CALABRO                 
B519CAMPOBASSO                    
B520CAMPOBELLO DI LICATA          
B521CAMPOBELLO DI MAZARA          
B522CAMPOCHIARO                   
B524CAMPODARSEGO                  
B525CAMPODENNO                    
B526CAMPO DI GIOVE                
B527CAMPODIMELE                   
B528CAMPODIPIETRA                 
B529CAMPO DI TRENS                
B529CAMPO DI TRENS .FREIENFELD.   
B530CAMPODOLCINO                  
B531CAMPODORO                     
B532CAMPOFELICE DI ROCCELLA       
B533CAMPOFELICE DI FITALIA        
B534CAMPOFILONE                   
B535CAMPOFIORITO                  
B536CAMPOFORMIDO                  
B537CAMPOFRANCO                   
B538CAMPOLIGURE                   
B538CAMPO LIGURE                  
B539CAMPOGALLIANO                 
B540CHAMPORCHER                   
B541CAMPOLATTARO                  
B542CAMPOLI DEL MONTE TABURNO     
B543CAMPOLI APPENNINO             
B544CAMPOLIETO                    
B545CAMPOLONGO AL TORRE           
B546CAMPOLONGO MAGGIORE           
B547CAMPOLONGO SUL BRENTA         
B549CAMPOMAGGIORE                 
B550CAMPOMARINO                   
B551CAMPOMORONE                   
B553CAMPO NELL ELBA               
B553CAMPO NELL'ELBA               
B554CAMPONOGARA                   
B555CAMPORA                       
B556CAMPOREALE                    
B557CAMPORGIANO                   
B559CAMPOROSSO                    
B561CAMPOROTONDO ETNEO            
B562CAMPOROTONDO DI FIASTRONE     
B563CAMPOSAMPIERO                 
B564CAMPO SAN MARTINO             
B565CAMPOSANO                     
B566CAMPOSANTO                    
B566CAMPOSANTO SUL PANARO
B567CAMPOSPINOSO                  
B569CAMPOTOSTO                    
B570CAMPO TURES                   
B570CAMPO TURES .SAND IN TAUFERS.
B572CAMUGNANO                     
B573CANALE                        
B574CANALE D AGORDO               
B574CANALE D'AGORDO               
B575CANALE D'ISONZO
B576CANALE MONTERANO              
B577CANAL SAN BOVO                
B578CANARO                        
B579CANAZEI                       
B580CANCELLARA                    
B581CANCELLO E ARNONE             
B581CANCELLO ED ARNONE            
B582CANDA                         
B584CANDELA                       
B585CANDELARA
B586CANDELO                       
B587CANDIA LOMELLINA              
B588CANDIA CANAVESE               
B589PONTE CASALE
B589CANDIANA                      
B590CANDIDA                       
B591CANDIDONI                     
B592CANDIOLO                      
B593CANEGRATE                     
B594CANELLI                       
B595ORVINIO                       
B596CANEPA
B597CANEPINA                      
B598CANEVA                        
B599CANEVINO                      
B600CANEZZA
B601CANFANARO                     
B602CANICATTI                     
B602CANICATTI'                    
B603CANICATTINI BAGNI             
B604CANINO                        
B605CANISCHIO                     
B606CANISTRO                      
B607CANNA                         
B608CANNALONGA                    
B609CANNARA                       
B610CANNERO RIVIERA               
B612CANNETO SULL OGLIO            
B612CANNETO SULL'OGLIO            
B613CANNETO PAVESE                
B614CANNITELLO                    
B615CANNOBIO                      
B616CANNOLE                       
B617CANOLO                        
B618CANONICA D'ADDA               
B619CANOSA DI PUGLIA              
B620CANOSA SANNITA                
B621CANOSIO                       
B624CANSANO                       
B626CANTAGALLO                    
B627CANTALICE                     
B628CANTALUPA                     
B629CANTALUPO LIGURE              
B630CANTALUPO NEL SANNIO          
B631CANTALUPO                     
B631CANTALUPO IN SABINA           
B632MANDELA                       
B633CANTARANA                     
B634CANTELLO                      
B635CANTERANO                     
B636CANTIANO                      
B637CANTOIRA                      
B639CANTU'                        
B640CANZANO                       
B641CANZO                         
B642CAORLE                        
B643CAORSO                        
B644CAPACCIO
B644CAPACCIO PAESTUM
B645CAPACI                        
B646CAPALBIO                      
B647CAPANNOLI                     
B648CAPANNORI                     
B649CAPENA                        
B650CAPERGNANICA                  
B651CAPESTRANO 
B652CAPIAGO                   
B653CAPIAGO INTIMIANO             
B655CAPISTRANO                    
B656CAPISTRELLO                   
B658CAPITIGNANO                   
B660CAPIZZI                       
B661CAPIZZONE                     
B662PONTE NELLE ALPI              
B663CAPODIMONTE                   
B664CAPO DI PONTE                 
B665CAPODISTRIA                   
B666CAPO D'ORLANDO                
B667CAPODRISE                     
B669CAPOLIVERI                    
B670CAPOLONA                      
B671CAPONAGO                      
B672CAPORCIANO                    
B673CAPORETTO
B674CAPOSELE                      
B675CAPOTERRA                     
B676CAPOVALLE                     
B677CAPPADOCIA                    
B678CAPPELLA MAGGIORE             
B679CAPPELLA CANTONE              
B680CAPPELLA DE PICENARDI         
B680CAPPELLA DE' PICENARDI        
B681CAPPELLE SUL TAVO             
B682CAPRACOTTA                    
B684CAPRAIA E LIMITE              
B685CAPRAIA ISOLA                 
B686CAPRALBA                      
B687CAPRANICA PRENESTINA          
B688CAPRANICA                     
B689MARZABOTTO                    
B690CAPRARICA DI LECCE            
B691CAPRAROLA                     
B692CAPRAUNA                      
B693CAPRESE MICHELANGELO          
B694CAPREZZO                      
B695CAPRI LEONE                   
B696CAPRI                         
B697CAPRIANA                      
B698CAPRIANO DEL COLLE            
B699CAPRIANO
B699CAPRIANO DI BRIANZA
B700CAPRIANO AZZANO
B700CAPRIANO-AZZANO
B701CAPRIATA D ORBA               
B701CAPRIATA D'ORBA               
B702CAPRIATE D ADDA               
B702CAPRIATE D'ADDA               
B703CAPRIATE SAN GERVASIO         
B704CAPRIATI AL VOLTURNO          
B704CAPRIATI A VOLTURNO           
B705CAPRIE                        
B706CAPRIGLIA IRPINA              
B707CAPRIGLIO                     
B708CAPRILE                       
B709CAPRINO VERONESE              
B710CAPRINO BERGAMASCO            
B711CAPRIOLO                      
B712CAPRIVA DEL FRIULI            
B715CAPUA                         
B716CAPURSO                       
B717CARAFFA DI CATANZARO          
B718CARAFFA DEL BIANCO            
B719CARAGLIO                      
B720CARAMAGNA PIEMONTE            
B722CARAMANICO TERME              
B723CARANO                        
B724CARAPELLE                     
B725CARAPELLE CALVISIO            
B726CARASCO                       
B727CARASSAI                      
B729CARATE BRIANZA                
B730CARATE URIO                   
B731CARAVAGGIO                    
B732CARAVATE                      
B733CARAVINO                      
B734CARAVONICA                    
B735CARBOGNANO                    
B736CARBONARA SCRIVIA             
B737CARBONARA                     
B737CARBONARA DI BARI             
B738VILLASIMIUS                   
B739CARBONARA DI PO               
B740CARBONARA DI NOLA             
B741CARBONARA AL TICINO           
B742CARBONATE                     
B743CARBONE                       
B744CARBONERA                     
B745CARBONIA
B746CARCACI
B747CARCANO                      
B748CARCARE                       
B749CARCERI
B750CARCIATO                       
B751CARCINA
B752CARCOFORO                     
B754CARDANO AL CAMPO              
B755CARDE'                        
B756CARDETO                       
B758CARDINALE                     
B759CARDITO                       
B760CAREGGINE                     
B762CAREMA                        
B763CARENNO                       
B765CARENTINO                     
B766CARERI                        
B767CARESANA                      
B768CARESANABLOT                  
B769CAREZZANO                     
B771CARFIZZI                      
B772CARGEGHE                      
B773CARGIAGO
B774CARIATI                       
B776CARIFE                        
B777CARIGNANO                     
B778CARIMATE                      
B779CARINARO                      
B780CARINI                        
B781CARINOLA                      
B782CARISIO                       
B783CARISOLO                      
B784CARLANTINO                    
B785CARLAZZO                      
B787CARLENTINI                    
B788CARLINO                       
B789CARLOFORTE                    
B790CARLOPOLI                     
B791CARMAGNOLA                    
B792CARMIANO                      
B794CARMIGNANO                    
B795CARMIGNANO DI BRENTA          
B796CARNAGO                       
B798CARNATE                       
B799CORNEDO ALL ISARCO            
B799CORNEDO ALL'ISARCO .KARNEID.  
B799CORNEDO ALL'ISARCO            
B801CAROBBIO DEGLI ANGELI         
B802CAROLEI                       
B803CARONA                        
B804CARONIA                       
B805CARONNO PERTUSELLA            
B807CARONNO VARESINO              
B808CAROSINO                      
B809CAROVIGNO                     
B810CAROVILLI                     
B811CARPANETA CON DOSIMO
B812CARPANETO PIACENTINO          
B813CARPANZANO                    
B814CARPASIO                      
B816CARPEGNA                      
B817CARPENEDOLO                   
B818CARPENETO                     
B819CARPI                         
B820CARPIANO                      
B822CARPIGNANO SALENTINO          
B823CARPIGNANO SESIA              
B824CURA CARPIGNANO               
B825CARPINETI                     
B826CARPINETO SINELLO             
B827CARPINETO DELLA NORA          
B828CARPINETO ROMANO              
B829CARPINO                       
B830CARPINONE                     
B832CARRARA                       
B833CARRARA SAN GIORGIO           
B834CARRARA SANTO STEFANO         
B835CARRE'                        
B836CARREGA LIGURE                
B838CARRO                         
B839CARRODANO                     
B840CARROSIO                      
B841CARRU'                        
B842CARSOLI                       
B844CARTIGLIANO                   
B845CARTIGNANO                    
B846CARTOCETO                     
B847CARTOSIO                      
B848CARTURA                       
B850CARUGATE                      
B851CARUGO                        
B852CARUGO AROSIO
B853CARUNCHIO                     
B854CARVICO                       
B856CARZANO                       
B857CASABONA                      
B858CASACALENDA                   
B859CASACANDITELLA                
B860CASAGIOVE                     
B861CASALANGUIDA                  
B862CASALATTICO                   
B863CASALBA
B864CASALBELTRAME                 
B865CASALBORDINO                  
B866CASALBORE                     
B867CASALBORGONE                  
B868CASALBUONO                    
B869CASALBUTTANO ED UNITI         
B870CASAL CERMELLI                
B871CASALCIPRANO                  
B872CASAL DI PRINCIPE             
B873CASALDUNI                     
B874CASALE
B874CASALE CREMASCO
B875CASALE LITTA                  
B876CASALE CORTE CERRO            
B877CASALE DI SCODOSIA            
B878CASALE MARITTIMO              
B879CASALE SUL SILE               
B880CASALECCHIO DI RENO           
B880CASALECCHIO
B881CASALE VIDOLASCO CREMASCO     
B881CASALE CREMASCO-VIDOLASCO     
B881CASALE CREMASCO VIDOLASCO     
B882CASALEGGIO BOIRO              
B883CASALEGGIO                    
B883CASALEGGIO NOVARA             
B884CASALEGGIO CASTELLAZZO
B885CASALE MONFERRATO             
B886CASALEONE                     
B887CASALETTO LODIGIANO           
B888CASALETTO SPARTANO            
B889CASALETTO CEREDANO            
B890CASALETTO DI SOPRA            
B891CASALETTO VAPRIO              
B892CASALFIUMANESE                
B893CASALGRANDE                   
B894CASALGRASSO                   
B895CASALVELINO                   
B895CASAL VELINO                  
B896CASALINCONTRADA               
B897CASALINO                      
B898CASALMAGGIORE                 
B899CASALMAIOCCO                  
B900CASALMORANO                   
B901CASALMORO                     
B902CASALNOCETO                   
B903VILLAPIANA                    
B904CASALNUOVO MONTEROTARO        
B905CASALNUOVO DI NAPOLI          
B906SAN PAOLO ALBANESE            
B907CASALOLDO                     
B910CASALPUSTERLENGO              
B911CASALROMANO                   
B912CASALSERUGO                   
B913CASALSIGONE
B914POZZAGLIO ED UNITI            
B915TRINITAPOLI                   
B916CASALUCE                      
B917CASALVECCHIO DI PUGLIA        
B918CASALVECCHIO SICULO           
B919CASALVIERI                    
B920CASALVOLONE                   
B921CASALZUIGNO                   
B922CASAMARCIANO                  
B923CASAMASSIMA                   
B924CASAMICCIOLA TERME            
B925CASANDRINO       
B926CASANOVA
B926CASANOVA DI UGGIATE
B926CASANOVA LANZA             
B927CASANOVA LERRONE              
B928CASANOVA ELVO                 
B929CASANOVA LONATI               
B930CA' SANTO SPIRITO DELLA BAINSIZZA
B931CASANUOVA OFFREDI
B932CASAPE                        
B933CASAPINTA                     
B934CASAPROTA                     
B935CASAPULLA                     
B936CASARANO                      
B937CASARGO
B938ZANAVASCO                       
B938CASARILE                      
B938ZANAVASCO
B939CASARZA LIGURE                
B940CASARSA DELLA DELIZIA         
B941CASASCO                       
B942CASASCO D'INTELVI             
B943CASATENOVO                    
B945CASATISMA                     
B946CASAVATORE                    
B947CASAZZA                       
B948CASCIA                        
B949CASCIAGO                      
B950CASCINA                       
B952SAN GIACOMO VERCELLESE        
B953CASCINETTE D'IVREA            
B954CASEI GEROLA                  
B955CASELETTE                     
B956CASELLA                       
B958CASELLE LURANI                
B959CASELLE IN PITTARI            
B960CASELLE TORINESE              
B961CASELLE LANDI                 
B962SCANDICCI                     
B963CASERTA                       
B965CASIER                        
B966CASIGNANA                     
B967CASINA                        
B968CASTELSILANO                  
B969CASTEL DI CASIO               
B971CASIRATE D ADDA               
B971CASIRATE D'ADDA               
B973CASLETTO
B974CASLINO D'ERBA                
B976CASNATE                       
B977CASNATE CON BERNATE           
B978CASNIGO                       
B979CASOLA IN LUNIGIANA           
B980CASOLA DI NAPOLI              
B982CASOLA VALSENIO               
B983CASOLE BRUZIO                 
B984CASOLE D ELSA                 
B984CASOLE D'ELSA                 
B985CASOLI                        
B987CASORATE SEMPIONE             
B988CASORATE PRIMO                
B989CASOREZZO                     
B990CASORIA                       
B991CASORZO                       
B993CASPOGGIO                     
B994CASSACCO                      
B996CASSAGO BRIANZA               
B997CASSANO IRPINO                
B998CASSANO DELLE MURGE           
B999CASSANO VALCUVIA              
C002CASSANO ALLO IONIO            
C002CASSANO ALLO JONIO            
C002CASSANO ALL'IONIO             
C002CASSANO ALL'JONIO             
C003CASSANO D'ADDA                
C004CASSANO MAGNAGO               
C005CASSANO SPINOLA               
C006CASSARO                       
C007CASSIGLIO                     
C013PERO                          
C014CASSINA DE'PECCHI             
C014CASSINA DE' PECCHI             
C016CASSINA MARIAGA
C020CASSINA RIZZARDI              
C022CASSINASCO                    
C024CASSINA VALSASSINA            
C027CASSINE                       
C030CASSINELLE                    
C033CASSINETTA DI LUGAGNANO       
C034CASSINO                       
C037CASSOLA                       
C038CASSOLNOVO                    
C040CASTEL CASTAGNA               
C041CASTAGNARO                    
C044CASTAGNETO CARDUCCI           
C045CASTAGNETO PO                 
C046CASTAGNITO                    
C047CASTAGNOLE MONFERRATO         
C048CASTAGNOLE PIEMONTE           
C049CASTAGNOLE DELLE LANZE        
C049CASTAGNOLE LANZE        
C050CASTANA                       
C051CASTELL'UMBERTO               
C052CASTANO PRIMO                 
C053CASTEGGIO                     
C055CASTEGNATO                    
C056CASTEGNERO                    
C057CASTELBALDO                   
C058CASTEL BARONIA                
C059CASTELBELFORTE                
C060CASTELBELLINO                 
C062CASTELBELLO CIARDES           
C062CASTELBELLO CIARDES .KASTELBELL TSCHARS.
C063CASTELBIANCO                  
C064CASTEL BOGLIONE               
C065CASTEL BOLOGNESE              
C066CASTELBOTTACCIO               
C067CASTELBUONO                   
C069CASTELCIVITA                  
C070SERVIGLIANO                   
C071CASTELCOLONNA                 
C071CASTEL COLONNA                 
C071TOMBA DI SENIGALLIA
C072CASTELCOVATI                  
C073CASTELCUCCO                   
C074CASTELDACCIA                  
C075CASTEL D AIANO                
C075CASTEL D'AIANO                
C076CASTEL D ARIO                 
C076CASTEL D'ARIO                 
C078CASTEL D AZZANO               
C078CASTEL D'AZZANO               
C079CASTELLI CALEPIO              
C080CASTELDELCI                   
C081CASTELDELFINO                 
C082CASTEL DEL GIUDICE            
C083CASTEL DEL MONTE              
C085CASTEL DEL PIANO              
C086CASTEL DEL RIO                
C089CASTELDIDONE                  
C090CASTEL DI IERI                
C091CASTEL DI JUDICA              
C091CASTEL DI IUDICA              
C093CASTEL DI LAMA                
C094CASTEL DI LUCIO               
C095CASTELDIMEZZO
C096CASTEL DI SANGRO              
C097SASSO
C097CASTEL DI SASSO               
C098CASTEL DI TORA                
C099CASTEL DOBRA
C100CASTELFIDARDO                 
C101CASTELFIORENTINO              
C102CASTEL FOCOGNANO              
C103CASTELFONDO                   
C104CASTELFORTE                   
C105CASTELFRANCI                  
C106CASTELFRANCO IN MISCANO       
C107CASTELFRANCO NELL'EMILIA      
C107CASTELFRANCO EMILIA           
C107CASTELFRANCO DELL'EMILIA      
C108CASTROLIBERO                  
C110CASTEL VITTORIO               
C111CASTELFRANCO VENETO           
C112CASTELFRANCO DI SOPRA         
C113CASTELFRANCO DI SOTTO         
C114CASTELFRENTANO                
C114CASTEL FRENTANO               
C115CASTEL GABBIANO               
C116CASTEL GANDOLFO               
C117CASTELGIORGIO                 
C117CASTEL GIORGIO                
C118CASTEL GOFFREDO               
C119CASTELGOMBERTO                
C120CASTELGRANDE                  
C121CASTEL GUELFO DI BOLOGNA      
C122CASTELGUGLIELMO               
C123CASTELGUIDONE                 
C124CASTEL IABLANIZZA
C125CASTELLABATE                  
C126CASTELLAFIUME                 
C127CASTELL ALFERO                
C127CASTELL'ALFERO                
C128CASTELLALTO                   
C129CASTELLAMMARE DI STABIA       
C130CASTELLAMMARE DEL GOLFO       
C131CASTEL LAMBRO
C132CASTELLAMMARE
C132CASTELLAMMARE ADRIATICO
C133CASTELLAMONTE                 
C134CASTELLANA GROTTE             
C135CASTELLANA SICULA             
C136CASTELLANETA                  
C137CASTELLANIA                   
C138CASTELLANO
C139CASTELLANZA                   
C140CASTELLAR                     
C141CASTELLARANO                  
C142CASTELLAR GUIDOBONO           
C143CASTELLARO                    
C145CASTELL ARQUATO               
C145CASTELL'ARQUATO               
C146CASTELLAVAZZO                 
C147CASTELL AZZARA                
C147CASTELL'AZZARA                
C148CASTELLAZZO BORMIDA           
C149CASTELLAZZO NOVARESE          
C152CASTELLEONE DI SUASA          
C153CASTELLEONE                   
C154CASTELLERO                    
C155CASTELLETTO CERVO             
C156CASTELLETTO D ERRO            
C156CASTELLETTO D'ERRO            
C157CASTELLETTO DI BRANDUZZO      
C158CASTELLETTO D ORBA            
C158CASTELLETTO D'ORBA            
C160CASTELLETTO MERLI             
C161CASTELLETTO MOLINA            
C162CASTELLETTO MONFERRATO        
C165CASTELLETTO STURA             
C166CASTELLETTO TICINO            
C166CASTELLETTO SOPRA TICINO      
C167CASTELLETTO UZZONE            
C169CASTELLI                      
C171CASTELLI CUSIANI
C172CASTELLINA IN CHIANTI         
C173CASTELLINALDO                 
C174CASTELLINA MARITTIMA          
C175CASTELLINO DEL BIFERNO        
C176CASTELLINO TANARO             
C177CASTELLIRI                    
C178CASTELLO DEL MATESE           
C181CASTELVECCANA                 
C183CASTEL CONDINO                
C184CASTELLO D'AGOGNA             
C185CASTELLO D'ARGILE             
C186CASTELLO DELL'ACQUA           
C187CASTELLO BRIANZA              
C187CASTELLO DI BRIANZA           
C188CASTELLO DI CISTERNA          
C189CASTELLO DI FIEMME            
C189CASTELLO-MOLINA DI FIEMME     
C189CASTELLO MOLINA DI FIEMME     
C190CASTELLO DI GODEGO            
C191CASTELLO DI SERRAVALLE        
C194CASTELLO TESINO               
C195CASTELLUCCHIO                 
C196CASTELLUCCIO
C197CASTELMAURO                   
C198CASTELLUCCIO DE'SAURI         
C198CASTELLUCCIO DEI SAURI        
C199CASTELLUCCIO INFERIORE        
C200CASTELVERRINO                 
C201CASTELLUCCIO SUPERIORE        
C202CASTELLUCCIO VALMAGGIORE      
C203CASTEL MADAMA                 
C204CASTEL MAGGIORE               
C205CASTELMAGNO                   
C206CASTELMARTE                   
C207CASTELMASSA                   
C208CASTELMELLA                   
C208CASTEL MELLA                  
C209CASTELMEZZANO                 
C210CASTEL MOLA                   
C210CASTELMOLA                   
C211CASTEL MORRONE                
C213CASTELNOVETTO                 
C214CASTELNUOVO DI CEVA           
C215CASTELNOVO BARIANO            
C216CASTELNUOVO VALSUGANA         
C216CASTELNUOVO                   
C217CASTELNOVO DEL FRIULI         
C218CASTELNOVO DI SOTTO           
C219CASTELNOVO NE'MONTI           
C219CASTELNOVO NE' MONTI          
C220CASTELNUOVO BOZZENTE          
C222CASTELNUOVO
C222CASTELNUOVO DELLA DAUNIA      
C223CASTELNUOVO PARANO            
C224CASTELNUOVO DI FARFA          
C225CASTELNUOVO DEL GARDA         
C226CASTELNUOVO BELBO             
C227CASTELNUOVO BERARDENGA        
C228CASTELNUOVO BOCCA D'ADDA      
C228CASTELNUOVO BOCCA D' ADDA      
C229CASTELNUOVO BORMIDA           
C230CASTELNUOVO CALCEA            
C231CASTELNUOVO CILENTO           
C232CASTELNUOVO DON BOSCO         
C235CASTELNUOVO DI CONZA          
C236CASTELNUOVO GARFAGNANA        
C236CASTELNUOVO DI GARFAGNANA     
C237CASTELNUOVO DI PORTO          
C238CASTELNUOVO D'ISTRIA
C240CASTELNUOVO MAGRA             
C241CASTELNUOVO NIGRA             
C242CASTELNUOVO RANGONE           
C243CASTELNUOVO SCRIVIA           
C244CASTELNUOVO VAL DI CECIN
C244CASTELNUOVO VAL DI CECINA     
C244CASTELNUOVO DI VAL DI CECINA     
C244CASTELNUOVO DI VAL DI CECIN
C245CASTELPAGANO                  
C246CASTELPETROSO                 
C247CASTELPIZZUTO                 
C248CASTELPLANIO                  
C249CASTELPONZONE
C250CASTELPOTO                    
C251CASTELRAIMONDO                
C252CASTEL RITALDI                
C253CASTEL ROCCHERO               
C254CASTELROTTO                   
C254CASTELROTTO .KASTELRUTH.      
C255CASTEL ROZZONE                
C259CASTEL SAN GIORGIO          
C260CASTEL SAN GIOVANNI
C260CASTEL SAN GIOVANNI DI SPOLETO  
C261CASTEL SAN GIOVANNI           
C262CASTEL SAN LORENZO            
C263CASTEL SAN NICCOLO'           
C264CASTEL SAN PIETRO
C264CASTEL SAN PIETRO MONFERRATO
C265CASTEL SAN PIETRO TERME       
C266CASTEL SAN PIETRO             
C266CASTEL SAN PIETRO ROMANO      
C267CASTELSANTANGELO              
C267CASTELSANTANGELO SUL NERA     
C268CASTEL SANT'ANGELO            
C269CASTEL SAN' ELIA              
C269CASTEL SAN'ELIA               
C269CASTEL SANT'ELIA              
C270CASTEL SAN VINCENZO           
C271CASTELSARACENO                
C272CASTELSARDO                   
C273CASTELSEPRIO                  
C274CASTELSPINA                   
C275CASTELTERMINI                 
C276CASTELVECCHIO DI ROCCA BARBENA
C276CASTELVECCHIO DI ROCCA BARB
C278CASTELVECCHIO CALVISIO        
C279CASTELVECCHIO SUBEQUO         
C280CASTELVENERE                  
C282VERRES      
C283CASTELVETERE                  
C283CASTELVETERE SUL CALORE       
C283CASTELVETERE DI CALORE       
C284CASTELVETERE
C284CASTELVETERE IN VAL FORTORE   
C284CASTELVETERE IN VAL FORTO
C285CASTELVETERE
C285CAULONIA                      
C286CASTELVETRANO                 
C287CASTELVETRO DI MODENA         
C288CASTELVETRO PIACENTINO        
C289CASTELVISCARDO                
C289CASTEL VISCARDO               
C290CASTELVISCONTI                
C291CASTEL VOLTURNO               
C292CASTENASO                     
C293CASTENEDOLO                   
C294CHATILLON                     
C296CASTIGLIONE DEI PEPOLI        
C297CASTIGLIONE DI SICILIA        
C298CASTIGLIONE MESSER MARINO     
C299CASTIGLIONE D'INTELVI         
C300CASTIGLIONE OLONA             
C301CASTIGLIONE COSENTINO         
C302CASTIGLIONE CHIAVARESE        
C303CASTIGLIONE GARFAGNANA        
C303CASTIGLIONE DI GARFAGNANA     
C304CASTIGLIONE D'ADDA            
C306CASTIGLIONE DEI GENOVESI      
C306CASTIGLIONE DEL GENOVESI      
C307CASTIGLIONE TORINESE          
C308CASTIGLIONE A CASAURIA        
C309CASTIGLIONE DEL LAGO          
C310CASTIGLIONE DELLA PESCAIA     
C311COLLEDARA                     
C312CASTIGLIONE DELLE STIVIERE    
C312CASTIGLIONE STIVIERE    
C313CASTIGLIONE D'ORCIA           
C314CASTIGLIONE FALLETTO          
C315CASTIGLIONE IN TEVERINA       
C316CASTIGLIONE MESSER RAIMONDO   
C317CASTIGLIONE TINELLA           
C318CASTIGLIONE FIBOCCHI          
C318CASTIGLION FIBOCCHI           
C319CASTIGLION FIORENTINO         
C321CASTIGNANO                    
C322CASTILENTI                    
C323CASTINO                       
C324CASTIONE DELLA PRESOLANA      
C325CASTIONE ANDEVENNO            
C326CASTIONE VERONESE
C327CASTIONS DI STRADA            
C328CASTIRAGA DA REGGIO
C329CASTIRAGA VIDARDO             
C330CASTO                         
C331CASTORANO                     
C332CASTREZZATO        
C333CASTREZZONE
C334CASTRI FRANCONE           
C334CASTRI DI LECCE               
C335CASTRIGNANO DE'GRECI          
C335CASTRIGNANO DE' GRECI          
C336CASTRIGNANO DEL CAPO          
C337CASTRO                        
C338CASTRO DEI VOLSCI             
C339CASTROCARO TERME E TERRA SO
C339CASTROCARO TERME E TERRA DEL S
C339CASTROCARO TERME E TERRA DEL SOLE
C339CASTROCARO TERME E TERRA SOLE
C339CASTROCARO E T.SOLE
C339CASTROCARO TERME E TERRA SOL
C340CASTROCIELO                   
C341CASTROFILIPPO                 
C342ENNA                          
C343CASTRONNO                     
C344CASTRONOVO DI SICILIA         
C344CASTRONUOVO DI SICILIA        
C345CASTRONUOVO
C345CASTRONUOVO SANT'ANDREA       
C345CASTRONUOVO DI SANT'ANDREA    
C346CASTROPIGNANO                 
C347CASTROREALE                   
C348CASTROREGIO                   
C349CASTROVILLARI                 
C350CATAFORIO                     
C351CATANIA                       
C352CATANZARO                     
C353CATENANUOVA                   
C354CATIGNANO                     
C355CATONA                        
C356CATTOLICA ERACLEA             
C357CATTOLICA                     
C359CAUTANO                       
C360CAVA MANARA                   
C361CAVA DE' TIRRENI              
C361CAVA DEI TIRRENI              
C362CAVACURTA                     
C363CAVAGLIA                      
C363CAVAGLIA'                     
C364CAVAGLIETTO                   
C365CAVAGLIO D'AGOGNA             
C367CAVAGLIO SPOCCIA              
C367CAVAGLIO-SPOCCIA              
C369CAVAGNOLO                     
C370CAVAION VERONESE              
C372CAVALESE                      
C374CAVALLASCA                    
C375CAVALLERLEONE                 
C376CAVALLERMAGGIORE              
C377CAVALLINO                     
C378CAVALLIRIO                    
C380CAVARENO                      
C381CAVARGNA                      
C382CAVARIA CON PREMEZZO          
C383CAVARZERE                     
C384CAVASO DEL TOMBA              
C385CAVASSO NUOVO                 
C387CAVATORE                      
C388IESOLO                        
C388JESOLO                        
C389CAVAZZO CARNICO               
C390CAVE                          
C392CAVEDAGO                      
C393CAVEDINE                      
C394CAVENAGO D'ADDA               
C395CAVENAGO DI BRIANZA           
C396CAVERNAGO                     
C398CAVEZZO                       
C400CAVIZZANA                     
C404CAVOUR                        
C405CAVRIAGO                      
C406CAVRIANA                      
C407CAVRIGLIA                     
C408CAZZAGO SAN MARTINO           
C409CAZZAGO BRABBIA               
C410CAZZANO SANT'ANDREA           
C412CAZZANO DI TRAMIGNA           
C413CECCANO                       
C414CECIMA                        
C415CECINA                        
C417CEDEGOLO                      
C418CEDRASCO                      
C420CEFALA DIANA                  
C420CEFALA' DIANA                 
C421CEFALU                        
C421CEFALU'                       
C422CEGGIA    
C423CEGLIE DEL CAMPO              
C424CEGLIE MESSAPICO
C424CEGLIE MESSAPICA              
C426CELANO                        
C428CELENZA SUL TRIGNO            
C429CELENZA VALFORTORE            
C430CELICO                        
C432CELLA MONTE                   
C433CELLA
C434CELLA DI BOBBIO
C434CELLA
C435CELLA DATI                    
C436CELLAMARE                     
C437CELLARA                       
C438CELLARENGO                    
C439CELLATICA                     
C440CELLE ENOMONDO                
C441CELLE DI MACRA                
C442CELLE SAN VITO                
C442CELLE DI SAN VITO             
C443CELLE LIGURE                  
C444CELLE DI BULGHERIA            
C446CELLENO                       
C447CELLERE                       
C448CELLINO SAN MARCO             
C449CELLINO ATTANASIO             
C450CELLIO                        
C452CEMBRA                        
C453CENADI                        
C455CENATE D'ARGON                
C456CENATE SOPRA                  
C456CENATE DI SOPRA                  
C457CENATE SOTTO                  
C457CENATE DI SOTTO                  
C458CENCENIGHE AGORDINO           
C459CENE                          
C461CENESELLI                     
C463CENGIO                        
C466CENTALLO                      
C467CENTA SAN NICOLO              
C467CENTA SAN NICOLO'              
C469CENTO                         
C470CENTOLA                       
C471CENTURIPE                     
C472CENTRACHE                     
C473CENTRISOLA                    
C474CEPAGATTI                     
C476CEPPALONI                     
C478CEPPO MORELLI                 
C479CEPRANO                       
C480CERAMI                        
C481CERANESI                      
C482CERANO ' INTELVI              
C482CERANO D'INTELVI              
C483CERANO                        
C484CERANOVA                      
C485CERASO                        
C486CERCEMAGGIORE                 
C487CERCENASCO                    
C488CERCEPICCOLA                  
C489CERCHIARA DI CALABRIA         
C492CERCHIO                       
C493CERCINO                       
C494CERCIVENTO                    
C495CERCOLA                       
C496CERDA                         
C497CERES                         
C498CEREA                         
C500CEREGNANO                     
C501CERENZIA                      
C502CERESARA                      
C503CERESETO MONFERRATO           
C503CERESETO                      
C504CERESOLE ALBA                 
C504CERESOLE D'ALBA               
C505CERESOLE REALE                
C506CERETE                        
C507CERRETO GRUE                  
C508CERETTO LOMELLINA             
C509CERGNAGO                      
C510CERIALE                       
C511CERIANA                       
C512CERIANO LAGHETTO              
C513CERIGNALE                     
C514CERIGNOLA                     
C515CERISANO                      
C516CERMENATE                     
C517CERMIGNANO                    
C518CERRETO                       
C518CERRETO LAZIALE               
C519CERNIZZA GORIZIANA      
C520CERNOBBIO                     
C521CERNUSCO LOMBARDONE           
C522CERNUSCO MONTEVECCHIA         
C523CERNUSCO SUL NAVIGLIO         
C524CERRETO D'ESI                 
C525CERRETO SANNITA               
C526CERRETO CASTELLO              
C527CERRETO DI SPOLETO            
C528CERRETO D'ASTI                
C529CERRETO GUIDI                 
C530CERRETO DELLE LANGHE          
C530CERRETTO LANGHE               
C531CERRINA                       
C531CERRINA MONFERRATO            
C532CERRIONE                      
C533CERRO TANARO                  
C534CERRO AL VOLTURNO             
C536CERRO AL LAMBRO               
C537CERRO MAGGIORE                
C538CERRO VERONESE                
C539CERSOSIMO                     
C540CERTALDO                      
C541CERTOSA DI PAVIA              
C542CERVA                         
C543CERVARA DI ROMA               
C544CERVARESE SANTA CROCE         
C545CERVARO                       
C547CERVASCA                      
C548CERVATTO                      
C549CERVENO                       
C550CERVERE                       
C551CERVESINA                     
C552CERVETERI                     
C553CERVIA                        
C554CERVICATI                     
C555CERVIGNANO D'ADDA             
C556CERVIGNANO DEL FRIULI         
C557CERVINARA                     
C558CERVINO                       
C559CERVO                         
C560CERZETO                       
C561CESA                          
C562LENTIAI                       
C563CESANA DI BRIANZA             
C563CESANA BRIANZA                
C564CESANA TORINESE               
C565CESANO BOSCONE                
C566CESANO MADERNO                
C567CESARA                        
C568CESARO'                       
C569CESATE                        
C572CESELLO BRIANZA               
C573CESENA                        
C574CESENATICO                    
C575CESI
C576CESINALI                      
C577CESIO
C577CESIOMAGGIORE                 
C578CESIO                         
C580CESSALTO                      
C581CESSANITI                     
C582CESSAPALOMBO                  
C583CESSOLE                       
C584CETARA                        
C585CETO
C586CETO-CERVENO
C586CETO CERVENO                          
C587CETONA                        
C588CETRARO                       
C589CEVA                          
C591CEVO                          
C592CHALLANT
C592CHALLANT SAINT ANSELME ET CHALLANT SAINT VICTOR
C592VILLA SANT'ANSELMO
C593CHALLANT SAINT ANSELME
C593CHALLAND SAINT ANSELME        
C593CHALLAND-SAINT-ANSELME
C594CHALLANT SAINT VICTOR         
C594CHALLAND SAINT VICTOR         
C594CHALLAND-SAINT-VICTOR         
C595CHAMBAVE                      
C596CHAMPDEPRAZ                   
C597CHAMPLAS DU COL
C598CHARVENSOD                    
C599CHERASCO                      
C600CHEREMULE      
C601CHERSO
C603CHIAIANO               
C603CHIAIANO ED UNITI               
C604CHIALAMBERTO                  
C605CHIAMPO                       
C606CHIANCHE                      
C608CHIANCIANO TERME              
C609CHIANNI                       
C610CHIANOCCO                     
C612CHIARAMONTE GULFI             
C613CHIARAMONTI                   
C614CHIARANO                      
C615CHIARAVALLE                   
C616CHIARAVALLE CENTRALE          
C617CHIARAVALLE MILANESE
C618CHIARI                        
C619CHIAROMONTE                   
C620CHIAUCI                       
C621CHIAVARI            
C622CHIAVAZZA          
C623CHIAVENNA                     
C624CHIAVERANO                    
C625CHIENES                       
C625CHIENES .KIENS.                   
C627CHIERI                        
C628CHIESA IN VALMALENCO          
C629CHIESANUOVA                   
C630CHIES D ALPAGO                
C630CHIES D'ALPAGO                
C631CHIESINA UZZANESE             
C632CHIETI                        
C633CHIEUTI                       
C634CHIEVE                        
C635CHIGNOLO D ISOLA              
C635CHIGNOLO D'ISOLA              
C636CHIGNOLO
C636CHIGNOLO VERBANO
C637CHIGNOLO PO                   
C638CHIOGGIA                      
C639CHIOMONTE                     
C640CHIONS                        
C641CHIOPRIS VISCONE              
C647CHIRIGNAGO
C648CHITIGNANO                    
C649CHIUDUNO                      
C650CHIUPPANO                     
C651CHIURO                        
C652CHIUSA     
C652CHIUSA .KLAUSEN.                   
C653CHIUSA DI PESIO               
C654CHIUSA SCLAFANI               
C655CHIUSA DI SAN MICHELE         
C656CHIUSAFORTE                   
C657CHIUSANICO                    
C658CHIUSANO D'ASTI               
C659CHIUSANO SAN DOMENICO         
C659CHIUSANO DI SAN DOMENICO      
C660CHIUSAVECCHIA                 
C661CHIUSDINO                     
C662CHIUSI                        
C663CHIUSI DELLA VERNA            
C665CHIVASSO                      
C668CIANCIANA                     
C669CIANO
C669CIANO D'ENZA
C669CANOSSA            
C670CIANO-NOGARE'           
C670CROCETTA TREVIGIANA
C670CROCETTA DEL MONTELLO         
C672CIBIANA DI CADORE             
C673CICAGNA                       
C674CICALA                        
C675CICCIANO                      
C676CICERALE                      
C677CICILIANO                     
C678CICOGNOLO                     
C679CICONIO                       
C680CIGLIANO                      
C681CIGLIE                        
C681CIGLIE'                       
C682CIGNANO
C683CIGNONE
C684CIGOGNOLA                     
C685CIGOLE                        
C686CILAVEGNA                     
C687CILIVERGHE
C689CIMADOLMO 
C690CIMAMULERA                    
C691CIMBERGO                      
C694CIMEGO                        
C695CIMINA                        
C695CIMINA'                       
C696CIMINNA                       
C697CIMITILE                      
C698TAVERNOLE SUL MELLA           
C699CIMOLAIS                      
C700CIMONE                        
C701CINAGLIO                      
C702CINETO ROMANO                 
C703CINGIA DE BOTTI               
C703CINGIA DE' BOTTI              
C704CINGOLI                       
C705CINIGIANO                     
C706CINISELLO
C707CINISELLO BALSAMO             
C708CINISI                        
C709CINO                          
C710CINQUEFRONDI                  
C711CINTANO                       
C712CINTE TESINO                  
C713CINTO EUGANEO                 
C714CINTO CAOMAGGIORE             
C715CINZANO                       
C716CIORLANO                      
C717SANTA MARIA DEL CEDRO         
C718CIPRESSA                      
C719CIRCELLO                      
C720CIRCHINA
C721CIREGGIO
C722CIRIE'                        
C723CIRIGLIANO                    
C724CIRIMIDO                      
C725CIRO'                         
C726CIRO'MARINA                   
C726CIRO' MARINA                  
C727CIS                           
C728CISANO BERGAMASCO             
C729CISANO SUL NEVA               
C730CISERANO                      
C732CISLAGO                       
C733CISLIANO                      
C734CISMON DEL GRAPPA             
C735CISON DI VALMARINO            
C738CISSONE                       
C739CISTERNA D ASTI               
C739CISTERNA D'ASTI               
C740CISTERNA                      
C740CISTERNA DI LATINA            
C741CISTERNINO                    
C742CITERNA                       
C743CITTADELLA                    
C744CITTA'DELLA PIEVE             
C744CITTA' DELLA PIEVE            
C745CITTA'DI CASTELLO             
C745CITTA' DI CASTELLO            
C746CITTADUCALE                   
C747CITTANOVA                     
C748CITTANOVA D'ISTRIA
C749CITTAREALE                    
C750CITTA 'SANT ANGELO            
C750CITTA' SANT'ANGELO            
C751CITTIGLIO                     
C752CIVATE                        
C754CIVENNA                       
C755CIVEZZA                       
C756CIVEZZANO                     
C757CIVIASCO                      
C758CIVIDALE DEL FRIULI           
C759CIVIDATE AL PIANO             
C760CIVIDATE CAMUNO               
C761CIVIDATE-MALEGNO
C761CIVIDATE MALEGNO
C763CIVITA                        
C764CIVITACAMPOMARANO            
C764CIVITA CAMPOMARANO            
C765CIVITACASTELLANA              
C765CIVITA CASTELLANA             
C766CIVITA D'ANTINO               
C767LANUVIO                       
C768CIVITALUPARELLA               
C769CIVITANOVA DEL SANNIO         
C770CIVITANOVA
C770CIVITANOVA MARCHE             
C771CIVITAQUANA                   
C772DURONIA                       
C773CIVITAVECCHIA                 
C774CIVITELLA IN VAL DI CHIANA    
C776CIVITELLA MESSER RAIMONDO     
C777CIVITELLA DI ROMAGNA          
C778CIVITELLA ALFEDENA            
C779CIVITELLA CASANOVA            
C780CIVITELLA D AGLIANO           
C780CIVITELLA D'AGLIANO           
C781CIVITELLA DEL TRONTO          
C782PAGANICO
C782PARI
C782CIVITELLA PAGANICO            
C783CIVITELLA ROVETO              
C784CIVITELLA SAN PAOLO           
C785CIVO                          
C786CIZZAGO
C787CLAINO CON OSTENO             
C788CLANA
C789CLANEZZO
C789UBIALE CLANEZZO               
C790CLAUT                         
C791CLAUZETTO                     
C792CLAVESANA                     
C793CLAVIERE                      
C794CLES                          
C795CLETO                         
C796CLIVIO                        
C797CLOZ            
C798CLUSANE              
C798CLUSANE SUL LAGO
C800CLUSONE                       
C801COASSOLO TORINESE             
C803COAZZE                        
C804COAZZOLO                      
C806COCCAGLIO                     
C807COCCONATO                     
C810COCQUIO TREVISAGO             
C810COCQUIO-TREVISAGO             
C811COCULLO                       
C812CODEVIGO                      
C813CODEVILLA                     
C814CODIGORO                      
C815CODOGNE                       
C815CODOGNE'                      
C816CODOGNO                       
C817CODROIPO                      
C818CODRONGIANUS                  
C818CODRONGIANOS                 
C819COGGIOLA                      
C820COGLIATE                      
C821COGNE  
C822COGNOLA                       
C823COGOLETO                      
C824COGOLLO DEL CENGIO            
C826COGORNO                       
C829COLAZZA                       
C830COLBORDOLO                    
C831COLCAVAGNO                    
C835COLERE                        
C836COLFELICE                     
C838COLI                          
C839COLICO                        
C840COLLAGNA                      
C841COLLALTO SABINO               
C844COLLARMELE                    
C845COLLAZZONE                    
C846COLLE SANNITA                 
C847COLLE VAL D'ELSA              
C847COLLE DI VAL D'ELSA
C848COLLE UMBERTO                 
C850COLLEBEATO                    
C851COLLE BRIANZA                 
C852COLLECCHIO                    
C853COLLECORVINO                  
C854COLLE D'ANCHISE               
C855COLLEDIMACINE                 
C856COLLEDIMEZZO                  
C857COLLE DI TORA                 
C858COLLEFERRO                    
C859COLLEGIOVE                    
C860COLLEGNO                      
C862COLLELONGO                    
C864COLLEPARDO                    
C865COLLEPASSO                    
C866COLLEPIETRO                   
C867COLLERETTO CASTELNUOVO        
C868COLLERETTO GIACOSA            
C869COLLESALVETTI                 
C870COLLE SAN MAGNO               
C871COLLESANO                     
C872COLLE SANTA LUCIA             
C873COLLESCIPOLI
C874COLLESTATTE
C875COLLETORTO                    
C876COLLEVECCHIO                  
C877COLLI
C877COLLI DEL TRONTO              
C878COLLI
C878COLLI A VOLTURNO              
C878COLLI AL VOLTURNO              
C879COLLIANO                      
C880COLLI DI LABRO
C880COLLI SUL VELINO              
C881COLLI IN PUSTERIA
C882FORRU
C882COLLINAS                      
C883COLLIO                        
C884COLLOBIANO                    
C885COLLOREDO DI MONTE ALBANO     
C886COLMURANO                     
C887COLNAGO
C888COLOBRARO                     
C889COLOGNA
C890COLOGNA
C890COLOGNA VENETA                
C893COLOGNE                       
C894COLOGNO
C894COLOGNO AL SERIO              
C895COLOGNO
C895COLOGNO MONZESE               
C896COLOGNOLA
C896COLOGNOLA DEL PIANO           
C896COLOGNOLA AL PIANO           
C897COLOGNOLA AI COLLI            
C900COLONNA                       
C901COLONNELLA                    
C902COLONNO                       
C903COLORINA                      
C904COLORNO                       
C905COLOSIMI                      
C906COL SAN GIOVANNI
C908COLTURANO                     
C910COLZATE                       
C911COMABBIO                      
C912COMACCHIO                     
C914COMANO                        
C917COMAZZO                       
C918COMEGLIANS                    
C919SANTO STEFANO DI CADORE       
C920COMELICO SUPERIORE            
C921COMENO
C922COMERIO  
C923COMERO                     
C924COMEZZANO
C925COMEZZANO CIZZAGO             
C925COMEZZANO-CIZZAGO
C926COMIGNAGO                     
C927COMISO                        
C928COMITINI                      
C929CUMIGNANO
C929CUMIGNANO E GALLO DI NOLA
C929COMIZIANO                     
C930COMMESSAGGIO                  
C931COMMEZZADURA                  
C933COMO                          
C934COMPIANO                      
C935COMUNANZA                     
C936VALSOLDA                      
C937COMUN NUOVO                   
C938CONA                          
C939CONCA DELLA CAMPANIA          
C940CONCA DEI MARINI              
C941CONCA CASALE                  
C942CONCADIRAME
C943CONCAMARISE                   
C944CONCEI                        
C946CONCERVIANO                   
C948CONCESIO                      
C949CONCO                         
C950CONCORDIA SAGITTARIA          
C951CONCORDIA SULLA SECCHIA       
C952CONCOREZZO                    
C953CONDINO                       
C954CONDOFURI                     
C955CONDOVE                       
C956CONDRO                        
C956CONDRO'
C957CONEGLIANO                    
C958CONFIENZA                     
C959CONFIGNI                      
C960CONFLENTI                     
C962CONIOLO                       
C963CONSELICE                     
C964CONSELVE                      
C965CONSIGLIO DI RUMO             
C967CONTARINA                     
C968CONTESSA ENTELLINA            
C969CONTIGLIANO                   
C970CONTRA
C971CONTRADA                      
C972CONTROGUERRA                  
C973CONTRONE                      
C974CONTURSI 
C974CONTURSI TERME                     
C975CONVERSANO                    
C976CONZA DELLA CAMPANIA          
C977CONZANO                       
C978COPERTINO                     
C979COPIANO                       
C980COPPARO                       
C982CORANA                        
C983CORATO                        
C984CORBARA                       
C986CORBETTA                      
C987CORBOLA                       
C988CORCHIANO                     
C990CORCIANO                      
C991CORDENONS                     
C992CORDIGNANO                    
C993CORDOVADO                     
C994COREDO                        
C995COREGLIA LIGURE               
C996COREGLIA ANTELMINELLI         
C998CORENO AUSONIO                
C999CORFINIO                      
D003CORI                          
D004CORIANO                       
D005CORIGLIANO CALABRO            
D006CORIGLIANO D'OTRANTO          
D007CORINALDO                     
D008CORIO                         
D009CORLEONE                      
D010CORLETO PERTICARA             
D011CORLETO MONFORTE              
D012COURMAYEUR                    
D013CORMANO                       
D014CORMONS                       
D015CORNA IMAGNA                  
D016CORNALBA                      
D017CORNALE                       
D018CORNAREDO                     
D019CORNATE D ADDA                
D019CORNATE D'ADDA                
D020CORNEDO VICENTINO             
D021CORNEGLIANO LAUDENSE          
D022CORNELIANO D ALBA             
D022CORNELIANO D'ALBA             
D024TARQUINIA  
D025GENOVA CORNIGLIANO                   
D025CORNIGLIANO
D025CORNIGLIANO LIGURE
D026CORNIGLIO                     
D027CORNO DI ROSAZZO              
D028CORNO GIOVINE                 
D029CORNOVECCHIO                  
D030CORNUDA                       
D033MORIMONDO                     
D037CORREGGIO                     
D038CORREZZANA                    
D039CORREZZO
D040CORREZZOLA                    
D041CORRIDO                       
D042CORRIDONIA                    
D043CORROPOLI                     
D044CORSANO                       
D045CORSICO                       
D046CORSIONE                      
D048CORTACCIA SULLA STRADA DEL VIN
D048CORTACCIA SULLA STRADA DEL VINO .KURTATSCH A.
D049CORTALE                       
D050CORTANDONE                    
D051CORTANZE                      
D052CORTAZZONE                    
D054CORTE BRUGNATELLA             
D055CORTE DE' CORTESI              
D055CORTE DE'CORTESI              
D056CORTE DE' CORTESI CON CIGNONE 
D056CORTE DE'CORTESI CON CIGNONE  
D056CORTE DE'CORTESI CON CIGNO
D056CORTE DE' CORTESI CON CIGNO
D056CORTE DE' CORTESI CON CIGNON
D057CORTE DE'FRATI                
D057CORTE DE' FRATI                
D058CORTE FRANCA                  
D061CORTEMAGGIORE                 
D062CORTEMILIA                    
D064CORTENO
D064CORTENO GOLGI                 
D065CORTENOVA                     
D066CORTENUOVA                    
D067CORTEOLONA                    
D068CORTE PALASIO                 
D072CORTIGLIONE                   
D073CORTICELLE
D073CORTICELLE PIEVE
D074CORTILE SAN MARTINO                   
D075CORTINA SULLA STRADA DEL VINO 
D075CORTINA SULLA STRADA DEL VINO .KURTINIG AN D.
D076CORTINO                       
D077CORTONA                       
D078CORVARA                       
D079CORVARA IN BADIA              
D079CORVARA IN BADIA .CORVARA.    
D081CORVINO SAN QUIRICO           
D082CORZANO                       
D085COSEANO                       
D086COSENZA                       
D087COSIO D ARROSCIA              
D087COSIO D'ARROSCIA              
D088COSIO VALTELLINO              
D089COSOLETO                      
D090COSSANA
D091GAMBOLO                       
D092COSSANO CANAVESE              
D093COSSANO BELBO                 
D094COSSATO                       
D095COSSERIA                      
D096COSSIGNANO                    
D097COSSILA
D098COSSIRANO
D099COSSOGNO                      
D100COSSOINE                      
D101COSSOMBRATO                   
D102COSTA VESCOVATO               
D103COSTA VALLE IMAGNA            
D105COSTA DI ROVIGO               
D107COSTABISSARA                  
D108COSTACCIARO                   
D109COSTA DE'NOBILI               
D109COSTA DE' NOBILI               
D110COSTA DI MEZZATE              
D111COSTA SERINA                  
D111COSTA DI SERINA                  
D112COSTA MASNAGA                 
D113COSTANZANA                    
D114COSTARAINERA                  
D117COSTA VOLPINO                 
D118COSTERMANO                    
D119COSTIGLIOLE D'ASTI            
D120COSTIGLIOLE SALUZZO           
D121COTIGNOLA                     
D122CROTONE                       
D123COTRONEI                      
D124COTTANELLO                    
D126COVO                          
D127COZZO                         
D128CRACO                         
D131CRANDOLA VALSASSINA           
D132CRAVAGLIANA                   
D133CRAVANZANA                    
D134CRAVEGGIA                     
D136CREAZZO                       
D137CRECCHIO                      
D139CREDARO                       
D140CREDERA
D141CREDERA RUBBIANO              
D142CREMA                         
D143CREMELLA                      
D144CREMENAGA                     
D145CREMENO                       
D147CREMIA                        
D149CREMOLINO                     
D150CREMONA                       
D151CREMOSANO                     
D152CRENNA
D153CRENOVIZZA
D154CRESCENTINO                   
D155CRESCENZAGO
D156CRESPADORO                    
D157CRESPANO DEL GRAPPA           
D158CRESPELLANO                   
D159CRESPIATICA                   
D160CRESPINA                      
D161CRESPINO                      
D162CRESSA       
D163CRESSOGNO
D164CRETO                 
D165CREVACUORE                    
D166CREVALCORE                    
D167CREVENNA
D168CREVOLA D OSSOLA              
D168CREVOLA D'OSSOLA              
D168CREVOLADOSSOLA
D169CREVOLA
D169CREVOLA SESIA
D170CRISPANO                      
D171CRISPIANO                     
D172CRISSOLO      
D173CROCE                
D174CROCE DI MOSSO
D175CROCEFIESCHI                  
D176CROCETTA
D177CRODO                         
D179CROGNALETO                    
D180CROPALATI                     
D181CROPANI                       
D182CROSA                         
D183CROSARA
D184CROSIA                        
D185CROSIO DELLA VALLE            
D186CROTTA D ADDA                 
D186CROTTA D'ADDA                 
D187CROVA                         
D188CROVIANA                      
D189CRUCOLI                       
D192CUASSO AL MONTE               
D193VERONELLA                     
D194CUCCARO MONFERRATO            
D195CUCCARO VETERE                
D196CUCCIAGO                      
D197CUCEGLIO                      
D198CUGGIONO                      
D199CUGLIATE FABIASCO             
D199CUGLIATE-FABIASCO
D200CUGLIERI                      
D201CUGNOLI                       
D202CUMIANA                       
D203CUMIGNANO SUL NAVIGLIO        
D204CUNARDO                       
D205CUNEO                         
D206CUNEVO                        
D207CUNICO                        
D208CUORGNE 
D208CUORGNE'                      
D209CUPELLO                       
D210CUPRAMARITTIMA                
D210CUPRA MARITTIMA
D211CUPRAMONTANA                  
D214CURCURIS                      
D215CURDOMO                       
D216CUREGGIO                      
D217CURIGLIA CON MONTEVIASCO      
D218CURINGA                       
D219CURINO                        
D220CURNASCO                      
D221CURNO                         
D222CURON VENOSTA                 
D222CURON VENOSTA .GRAUN IM VINSCHGAU.
D223CURSI                         
D225CURSOLO ORASSO                
D225CURSOLO-ORASSO
D226CURTAROLO                     
D227CURTATONE                     
D228CURTI                         
D229CUSAGO                        
D230CUSANO MUTRI                  
D231CUSANO MILANINO               
D232CUSINO                        
D233CUSIO                         
D234CUSTONACI                     
D235CUTIGLIANO                    
D236CUTRO                         
D237CUTROFIANO                    
D238CUVEGLIO                      
D239CUVIO                         
D243DAIANO                        
D244DAIRAGO                       
D245DALMINE                       
D246DAMBEL                        
D247DANTA                         
D247DANTA DI CADORE                         
D248DAONE                         
D250DARE'                         
D251DARFO                         
D251DARFO BOARIO TERME            
D253DASA'
D253DASA
D254DASIO
D255DAVAGNA                       
D256DAVERIO                       
D257DAVOLI                        
D258DAZIO                         
D259DECIMOMANNU                   
D260DECIMOPUTZU                   
D261DECOLLATURA                   
D262DEGAGNA
D263DEGGIANO
D264DEGO                          
D265DEIVA MARINA                  
D266DELEBIO                       
D267DELIA                         
D268DELIANUOVA                    
D269DELICETO                      
D270DELLO                         
D271DEMONTE                       
D272DENICE                        
D273DENNO                         
D274DERCOLO
D275DERGANO
D276DERMULO
D277DERNICE                       
D278DEROVERE                      
D279DERUTA                        
D280DERVIO                        
D281DESANA                        
D282DESCLA
D283DESENZANO AL SERIO            
D284DESENZANO DEL GARDA           
D285DESERTES
D286DESIO                         
D287DESULO                       
D288DEZZO DI SCALVE               
D289DIAMANTE                      
D290SCIGLIANO                     
D291DIANO D'ALBA                  
D292DIANO
D292TEGGIANO                      
D293DIANO ARENTINO                
D294DIANO BORELLO
D295DIANO CALDERINA
D296DIANO CASTELLO                
D297DIANO MARINA                  
D298DIANO SAN PIETRO              
D299DICOMANO                      
D300DIGNANO                       
D301DIGNANO D'ISTRIA
D302DIMARO                        
D303DINAMI                        
D304DIPIGNANO                     
D305DISO           
D306DISSIMO
D307DIVACCIA GROTTE DEL TIMAVO 
D308DIVACCIA SAN CANZIANO              
D309DIVIGNANO                     
D310DIZZASCO                      
D311DOBBIACO                      
D311DOBBIACO .TOBLACH.                    
D312DOBERDO DEL LAGO              
D312DOBERDO' DEL LAGO  
D313DOCCIO           
D314DOGLIANI                      
D315DOGLIOLA                      
D316DOGNA                         
D317DOLCE                         
D317DOLCE'                        
D318DOLCEACQUA                    
D319DOLCEDO                       
D320DOLE
D321DOLEGNA DEL COLLIO            
D322DOL GRANDE
D323DOLIANOVA                     
D324SAN DORLIGO DELLA VALLE       
D324SAN DORLIGO DELLA VALLE DOLINA       
D325DOLO      
D326DOL OTTELZA                    
D327DOLZAGO                       
D328DOMANICO                      
D329DOMASO                        
D330DOMEGGE DI CADORE             
D331DOMICELLA                     
D332DOMODOSSOLA                   
D333DOMUS DE MARIA                
D334DOMUSNOVAS 
D335DOMUSNOVAS CANALES                   
D336DON                           
D337DONADA                        
D338DONNAS                        
D339DONATO            
D340DONELASCO            
D341DONGO    
D342DONIGALA
D342DONIGALA FENUGHEDU
D343DONIGALA
D343DONIGALA SIURGUS                    
D344DONORI                        
D345DORGALI                       
D346DORIO                         
D347DORMELLETTO                   
D348DORNO                         
D349DORSINO                       
D350DORZANO                       
D351DOSOLO                        
D352DOSSENA                       
D355DOSSO DEL LIRO                
D356DOUES                         
D357DOVADOLA                      
D358DOVERA                        
D360DOZZA                         
D361DRAGONI                       
D364DRAPIA                        
D365DRENA                         
D366DRENCHIA                      
D367DRESANO                       
D369DREZZO                        
D370DRIZZONA                      
D371DRO'                          
D371DRO                          
D372DRONERO                       
D373DRUENTO                       
D374DRUOGNO                       
D375DRUSACCO
D376DUALCHI                       
D377DUBINO                        
D379DUEVILLE                      
D380DUGENTA                       
D383DUINO AURISINA                
D383DUINO-AURISINA
D384DUMENZA                       
D385DUNO                          
D386DURAZZANO                     
D388DUSINO SAN MICHELE            
D389DUTTOGLIANO
D390EBOLI                         
D391EDOLO                         
D392EGNA                          
D392EGNA .NEUMARKT.               
D394ELICE                         
D395ELINI 
D396ELLE   
D397ELLERA                     
D398ELLO                          
D399ELMAS                         
D400ELSANE
D401ELVA                          
D402EMARESE                       
D403EMPOLI                        
D406ENDINE GAIANO                 
D407ENEGO                         
D408ENEMONZO                      
D409ENGUISO
D410ENTRACQUE                     
D411ENTRATICO                     
D412ENVIE    
D413EORES                     
D414EPISCOPIA  
D415GRISOLERA                   
D415ERACLEA                       
D416ERBA                          
D417ERBA INCINO
D418ERBANNO
D419ERBE'                         
D419ERBE
D420ERBEZZO                       
D421ERBUSCO                       
D422ERCHIE                        
D423ERICE                         
D424ERLI   
D425ERPELLE-COSINA
D425ERPELLE COSINA                       
D426ERTO E CASSO                  
D428ERVE                          
D429ESANATOGLIA                   
D430ESCALAPLANO                   
D431ESCOLCA                       
D433EXILLES                       
D434ESINE                         
D436ESINO LARIO                   
D440ESPERIA                       
D441ESPORLATU                     
D442ESTE                          
D443ESTERZILI                     
D444ETROUBLES                     
D445EUPILIO                       
D447FABBRICA CURONE               
D449FABBRICHE DI VALLICO          
D450FABBRICO                      
D451FABRIANO                      
D452FABRICA DI ROMA               
D453FABRIZIA                      
D454FABRO                         
D455FAEDIS                        
D456FAEDO VALTELLINO              
D457FAEDO                         
D458FAENZA                        
D459FAETO                         
D461FAGAGNA                       
D462FAGGETO LARIO                 
D463FAGGIANO                      
D464FAGNANO CASTELLO              
D465FAGNANO ALTO                  
D467FAGNANO OLONA                 
D468FAI DELLA PAGANELLA           
D469FAICCHIO                      
D470FALCADE                       
D471FALCIANO DEL MASSICO          
D472FALCONARA MARITTIMA           
D473FALCONARA ALBANESE            
D474FALCONE                       
D475FALERIA                       
D476FALERNA                       
D477FALERONE                      
D480FALLO                         
D481FALMENTA                      
D482FALOPPIO                      
D483FALVATERRA                    
D484FALZES                        
D484FALZES .PFALZEN.              
D486FANANO                        
D487FANNA                         
D488FANO                          
D489FANO ADRIANO                  
D490FARA GERA D'ADDA              
D491FARA OLIVANA CON SOLA         
D492FARA NOVARESE                 
D493FARA SABINA                   
D493FARA IN SABINA                
D494FARA FILIORUM PETRI           
D495FARA SAN MARTINO              
D496FARA VICENTINO                
D497FARDELLA                      
D499FARIGLIANO                    
D501FARINDOLA                     
D502FARINI D'OLMO                 
D502FARINI                        
D503FARNESE                       
D504FARRA D'ISONZO                
D505FARRA DI SOLIGO               
D506FARRA D'ALPAGO                
D507FASANA                        
D508FASANO DI BRINDISI            
D508FASANO                        
D509FASCIA                        
D510FAUGLIA                       
D511FAULE                         
D512FAVALE DI MALVARO             
D513VALSINNI                      
D514FAVARA       
D515FAVARO
D515FAVARO VENETO
D516FAVER                         
D517FAVERZANO
D518FAVIGNANA                     
D520FAVRIA                        
D521FAVRIA-OGLIANICO                              
D521FAVRIA OGLIANICO                              
D522ORCO FEGLINO                  
D523FEISOGLIO                     
D524FELETTO        
D525FELETTO               
D525FELETTO UMBERTO
D526FELINO                        
D527FELITTO                       
D528FELIZZANO                     
D529FELONICA                      
D530FELTRE                        
D531FENEGRO                       
D531FENEGRO'                      
D532FENESTRELLE                   
D535FENILE
D537FENIS                         
D538FERENTILLO                    
D539FERENTINO                     
D540FERLA                         
D541FERMIGNANO                    
D542FERMO                         
D543FERNO                         
D544FEROLETO ANTICO               
D545FEROLETO DELLA CHIESA         
D546PIANOPOLI                     
D547FERRANDINA                    
D548FERRARA                       
D549FERRARA DI MONTE BALDO        
D550FERRAZZANO                    
D551FERRERA DI VARESE             
D552FERRERA ERBOGNONE             
D553MONCENISIO                    
D554FERRERE                       
D555FERRIERE                      
D557FERRUZZANO                    
D558FERTILIA
D559FRACONALTO                    
D560FIAMIGNANO                    
D561FIANO ROMANO                  
D562FIANO   
D563FIANONA                      
D564FIASTRA                       
D565FIAVE                         
D565FIAVE'                        
D566POGGIO SAN VICINO             
D567FICARAZZI DI PALERMO          
D567FICARAZZI
D568FICAROLO                      
D569FICARRA                       
D570FICULLE                       
D571FIE' ALLO SCILIAR             
D571FIE ALLO SCILIAR              
D571FIE' ALLO SCILIAR .VOELS AM SCHLERN.
D571VOELS AM SCHLERN            
D572FIERA DI PRIMIERO             
D573FIEROZZO                      
D574FIESCO                        
D575FIESOLE                       
D576FIESSE          
D577FIESSO              
D577FIESSO UMBERTIANO             
D578FIESSO
D578FIESSO D'ARTICO               
D579FIGINO
D579FIGINO SERENZA   
D580FIGINO
D580FIGINO DI MILANO             
D581FIGLIARO
D581MIRABELLO COMASCO
D582FIGLINE VEGLIATURO            
D583FIGLINE VALDARNO              
D584FIGU
D585FIGU-GONNOSNO'
D585FIGU GONNOSNO'
D585GONNOSNO                      
D585GONNOSNO'                     
D586FILACCIANO                    
D587FILADELFIA                    
D588MARNE
D588FILAGO                        
D589FILANDARI                     
D590FILATTIERA                    
D591FILETTINO GRAZIANI
D591FILETTINO                     
D592FILETTO                       
D593FILIANO                       
D594FILIGHERA                     
D595FILIGNANO                     
D596FILOGASO                      
D597FILOTTRANO                    
D598FINALBORGO
D599FINALE
D599FINALE NELL'EMILIA            
D599FINALE EMILIA
D600FINALE LIGURE                 
D601FINALMARINA
D602FINALPIA
D602FINALE PIA
D603FINERO
D604FINO
D604FINO DEL MONTE                
D605FINO
D605FINO MORNASCO                 
D606FIORANO
D606FIORANO AL SERIO              
D607FIORANO
D607FIORANO MODENESE              
D608FIORANO
D608FIORANO CANAVESE              
D609FIORDIMONTE                   
D610FIORENZUOLA
D610FIORENZUOLA DI FOCARA
D611FIORENZUOLA D'ARDA            
D612FIRENZE                       
D613FIRENZUOLA                    
D614FIRMO                         
D615FISCIANO   
D616FISTO                   
D617FIUMALBO                      
D618FIUMANA
D619FIUMARA                       
D620FIUME - IUGOSLAVIA            
D620FIUME
D621FIUME VENETO                  
D622FIUMEDINISI                   
D623FIUMEFREDDO DI SICILIA        
D624FIUMEFREDDO BRUZIO            
D627FIUMICELLO                    
D628FIUMINATA                     
D629FIVIZZANO                     
D630FLAIBANO                      
D631FLAVON                        
D634FLERO                         
D635FLORESTA                      
D636FLORIDIA                      
D637FLORINAS                      
D638FLUMERI                       
D639FLUMINIMAGGIORE               
D640FLUSSIO                       
D641FOBELLO                       
D643FOGGIA                        
D644FOGLIANISE                    
D645FOGLIANO REDIPUGLIA           
D646FOGLIZZO                      
D649FOIANO DELLA CHIANA           
D650FOIANO DI VAL FORTORE         
D651FOLGARIA                      
D652FOLIGNANO                     
D653FOLIGNO                       
D654FOLLINA                       
D655FOLLO                         
D656FOLLONICA                     
D660FOMBIO                        
D661FONDACHELLI FANTINA           
D661FONDACHELLI-FANTINA
D662FONDI                         
D663FONDO                         
D665FONNI                         
D666FONTAINEMORE                  
D667FONTANA LIRI                  
D668FONTANELICE                   
D669FONTANA DEL CONTE
D670FONTANAFREDDA                 
D671FONTANAROSA                   
D672FONTANELLA                    
D673FONTANELLATO                  
D674FONTANELLE                    
D675FONTANETO D'AGOGNA            
D676FONTANETTO PO                 
D677FONTANIGORDA                  
D678FONTANILE                     
D679FONTANIVA                     
D680FONTE                         
D681FONTECCHIO                    
D682FONTECHIARI                   
D683FONTEGRECA                    
D684FONTENO                       
D685FONTEVIVO                     
D686FONZASO                       
D688FOPPOLO                       
D689FORANO                        
D690SAN GIOVANNI TEATINO          
D691FORCE                         
D693FORCHIA                       
D694FORCOLA                       
D695FORDONGIANUS                  
D696FORENZA                       
D697FORESTO
D697FORESTO SPARSO                
D698FORESTO
D698FORESTO SESIA
D699FORESTO
D699FORESTO DI SUSIA
D700FORGARIA NEL FRIULI           
D701FORINO                        
D702FORIO
D702FORIO D'ISCHIA                
D703FORLI DEL SANNIO              
D703FORLI' DEL SANNIO
D704FORLI                         
D704FORLI'
D705FORLIMPOPOLI                  
D706FORMAZZA                      
D707FORMELLO                      
D708FORMIA                        
D709FORMICOLA                     
D710FORMIGARA                     
D711FORMIGINE                     
D712FORMIGLIANA                   
D713FORMIGNANA                    
D714FORNACE                       
D715FORNELLI                      
D717TONEZZA DEL CIMONE            
D718FORNI AVOLTRI                 
D719FORNI DI SOPRA                
D720FORNI DI SOTTO                
D725FORNO CANAVESE                
D726FORNO DI ZOLDO                
D727FORNOVO SAN GIOVANNI          
D728FORNOVO DI TARO               
D730FORTE DEI MARMI               
D731FORTEZZA                      
D731FORTEZZA .FRANZENSFESTE.      
D732FORTUNAGO                     
D733FORZA D AGRO                  
D733FORZA D'AGRO                  
D733FORZA D'AGRO'                 
D734FOSCIANDORA                   
D735FOSDINOVO                     
D736FOSSA                         
D737FOSSALTO                      
D738FOSSACESIA                    
D740FOSSALTA DI PIAVE             
D741FOSSALTA DI PORTOGRUARO       
D742FOSSANO                       
D743FOSSARMATO
D744FOSSATO SERRALTA              
D745FOSSATO DI VICO               
D746MONTEBELLO JONICO             
D746MONTEBELLO IONICO             
D746MONTEBELLO
D747FOSSENO
D748FOSSO                         
D748FOSSO'                        
D749FOSSOMBRONE                   
D750FOZA                          
D751FRABOSA SOPRANA               
D752FRABOSA SOTTANA               
D754FRAGAGNANO                    
D755FRAGNETO L ABATE              
D755FRAGNETO L'ABATE              
D756FRAGNETO MONFORTE             
D757FRAINE                        
D758FRAMURA                       
D759FRANCAVILLA BISIO             
D760FRANCAVILLA D ETE             
D760FRANCAVILLA D'ETE             
D761FRANCAVILLA FONTANA           
D762FRANCAVILLA ANGITOLA          
D763FRANCAVILLA AL MARE           
D764FRANCAVILLA MARITTIMA         
D765FRANCAVILLA DI SICILIA        
D766FRANCAVILLA IN SINNI          
D767FRANCICA                      
D768FRANCOFONTE                   
D769FRANCOLISE                    
D770FRASCARO                      
D771FRASCAROLO                    
D773FRASCATI                      
D774FRASCINETO                    
D775FRASSILONGO                   
D776FRASSINELLE POLESINE          
D777FRASSINELLO MONFERRATO        
D778FRASSINELLO-OLIVOLA
D778FRASSINELLO OLIVOLA
D779FRASSINERE
D780FRASSINETO PO                 
D781FRASSINETTO                   
D782FRASSINO                      
D783FRASSINORO                    
D784FRASSO TELESINO               
D785FRASSO                        
D785FRASSO SABINO
D786UMBERTIDE                     
D787FRATTA TODINA                 
D788FRATTA POLESINE               
D789FRATTAMAGGIORE                
D790FRATTAMINORE                  
D791FRATTE ROSA                   
D793FRAZZANO                      
D793FRAZZANO'                     
D794FREGONA                       
D796FRESAGRANDINARIA              
D797FRESONARA                     
D798FRIGENTO                      
D799FRIGNANO                      
D800FRIGNANO MAGGIORE
D801VILLA DI BRIANO               
D802FRINCO                        
D803FRISA                         
D804FRISANCO                      
D805FRONT                         
D807FRONTINO                      
D808FRONTONE                      
D809FRONTONE-SERRA
D809FRONTONE SERRA
D810FROSINONE                     
D811FROSOLONE                     
D812FROSSASCO                     
D813FRUGAROLO                     
D814FUBINE                        
D815FUCECCHIO                     
D817FUIPIANO VALLE IMAGNA         
D818FUMANE                        
D819FUMONE                        
D821FUNES                         
D821FUNES .VILLNOESS.
D823FURCI                         
D824FURCI SICULO                  
D825FURNARI                       
D826FURORE                        
D827FURTEI                        
D828FUSCALDO                      
D829FUSIGNANO                     
D830FUSINE                        
D832FUTANI                        
D834GABBIONETA BINANUOVA          
D835GABIANO                       
D836GABICCE MARE                  
D839GABY                          
D841GADESCO PIEVE DELMONA         
D842GADONI                        
D843GAETA                         
D844GAGGI                         
D845GAGGIANO                      
D847GAGGIO MONTANO                
D848GAGLIANICO                    
D849GAGLIANO CASTELFERRATO        
D850GAGLIANO ATERNO               
D851GAGLIANO DEL CAPO             
D852GAGLIATO                      
D853GAGLIOLE                      
D854GAIARINE                      
D855GAIBA                         
D856GAIOLA                        
D857GAIOLA-MOIOLA
D857GAIOLA MOIOLA
D858GAIOLE IN CHIANTI             
D859GAIRO NUOVO                   
D859GAIRO                         
D860GAIS                          
D860GAIS .GAIS.                   
D861GALATI MAMERTINO              
D862GALATINA                      
D863GALATONE                      
D864GALATRO                       
D865GALBIATE                      
D867GALEATA                       
D868GALGAGNANO                    
D869GALLARATE                     
D870GALLESE                       
D871GALLIATE LOMBARDO             
D872GALLIATE                      
D873GALLIAVOLA                    
D874GALLICANO                     
D875GALLICANO NEL LAZIO           
D876GALLICCHIO                    
D877GALLICO                       
D878GALLIERA                      
D879GALLIERA VENETA               
D880GALLINA                       
D881GALLINARO                     
D882GALLIO                        
D883GALLIPOLI                     
D884GALLO                         
D884GALLO MATESE                         
D885GALLODORO                     
D886GALLUCCIO                     
D887GALLUZZO
D888GALTELLI                      
D888GALTELLI'                     
D889GALZIGNANO
D889GALZIGNANO TERME              
D890GAMALERO                      
D891GAMBARA                       
D892GAMBARANA                     
D894GAMBASCA                      
D895GAMBASSI                      
D895GAMBASSI TERME                
D896GAMBATESA                     
D897GAMBELLARA                    
D898GAMBERALE                     
D899GAMBETTOLA                    
D901GAMBOL�                       
D901GAMBOLO'                      
D902GAMBUGLIANO                   
D903GANDELLINO                    
D905GANDINO                       
D906GANDOSSO                      
D907GANGI                         
D909GARAGUSO                      
D910GARBAGNA                      
D911GARBAGNA NOVARESE             
D912GARBAGNATE MILANESE           
D913GARBAGNATE MONASTERO          
D915GARDA                         
D916GARDOLO
D917GARDONE RIVIERA               
D918GARDONE VAL TROMPIA           
D920GARESSIO                      
D921GARGALLO                      
D923GARGAZZONE                    
D923GARGAZZONE .GARGAZON.         
D924GARGNANO                      
D925GARLASCO                      
D926GARLATE                       
D927GARLENDA                      
D928GARNIGA                       
D928GARNIGA TERME                 
D930GARZENO                       
D931GARZIGLIANA                   
D932GASPERINA                     
D933GASSINO TORINESE              
D934GATTATICO                     
D935GATTEO                        
D937GATTICO                       
D938GATTINARA                     
D940GAVARDO                       
D941GAVAZZANA                     
D942GAVELLO                       
D943GAVERINA                      
D943GAVERINA TERME
D944GAVI                          
D945GAVIGNANO                     
D946GAVIRATE                      
D947GAVOI                         
D948GAVORRANO                     
D949GAZOLDO DEGLI IPPOLITI        
D950GAZZADA
D951GAZZADA SCHIANNO              
D952GAZZANIGA                     
D953GAZZANO
D954GAZZELLI
D955GAZZO
D956GAZZO
D957GAZZO                         
D957GAZZO VERONESE                
D958RIVALTA
D958GAZZOLA
D959GAZZUOLO                      
D960TERRANOVA                       
D960TERRANOVA DI SICILIA
D960GELA                          
D961GEMMANO                       
D962GEMONA DEL FRIULI             
D963GEMONIO                       
D964GENAZZANO                     
D965GENGA                         
D966GENIVOLTA                     
D967GENOLA                        
D968GENONI                        
D969GENOVA                        
D970GENURI                        
D971GENZANO DI LUCANIA            
D972GENZANO DI ROMA               
D973GENZONE                       
D974GERA LARIO                    
D975GERACE                        
D976LOCRI                         
D977GERACI SICULO                 
D978GERANO                        
D980GERENZAGO                     
D981GERENZANO                     
D982GERGEI                        
D983GERMAGNANO                    
D984GERMAGNO                      
D986GERMASINO                     
D987GERMIGNAGA                    
D988GEROCARNE                     
D989GEROLANUOVA
D989GEROLA
D990GEROLA ALTA                   
D991GEROSA                        
D993GERRE DE'CAPRIOLI             
D993GERRE DE' CAPRIOLI             
D994GESICO                        
D995GESSATE                       
D996GESSOPALENA                   
D997GESTURI                       
D998GESUALDO                      
D999GHEDI                         
E001GHEMME 
E02GHEVIO                       
E003GHIFFA                        
E004GHILARZA                      
E006GHISALBA                      
E007GHISLARENGO                   
E008GIACCIANO CON BARUCHELLA      
E009GIAGLIONE                     
E010GIANICO                       
E011GIANO VETUSTO                 
E012GIANO DELL'UMBRIA             
E013GIARDINELLO                   
E014GIARDINI                      
E014GIARDINI-NAXOS                
E014GIARDINI NAXOS                
E015GIAROLE                       
E016GIARRATANA                    
E017GIARRE                        
E018GIARRE RIPOSTO
E018IONIA
E019GIAVE                         
E020GIAVENO                       
E021GIAVERA DEL MONTELLO          
E022GIBA                          
E023GIBELLINA                     
E024GIFFLENGA                     
E025GIFFONE                       
E026GIFFONE SEI CASALI            
E026GIFFONI SEI CASALI            
E027GIFFONI VALLE PIANA           
E028GIGNESE                       
E029GIGNOD                        
E030GILDONE                       
E031GIMIGLIANO                    
E032GIMINO
E033GINESTRA                      
E034GINESTRA DEGLI SCHIAVONI      
E035GINESTRETO
E036GINOSA                        
E037GIOI                          
E038GIOIA DEL COLLE               
E039GIOIA SANNITICA               
E040GIOIA DEI MARSI               
E041GIOIA TAURO                   
E043GIOIOSA MAREA                 
E044GIOIOSA IONICA                
E044GIOIOSA JONICA                
E045GIOVE                         
E047GIOVINAZZO                    
E048GIOVO                         
E049GIRASOLE                      
E050GIRIFALCO                     
E051GIRONICO                      
E052GISSI                         
E053GIUGGIANELLO                  
E054GIUGLIANO IN CAMPANIA         
E055GIULIANA                      
E056GIULIANO TEATINO              
E057GIULIANO DI ROMA              
E058GIULIANOVA                    
E059GIUNCUGNANO                   
E060GIUNGANO                      
E061GIURDIGNANO                   
E062GIUSSAGO                      
E063GIUSSANO                      
E064GIUSTENICE                    
E065GIUSTINO                      
E066GIUSVALLA                     
E067GIVOLETTO                     
E068GIZZERIA                      
E069GLORENZA                      
E069GLORENZA .GLURNS.             
E070GODANO                  
E070SESTA GODANO                  
E071GODEGA DI SANT'URBANO         
E072GODIASCO                      
E072GODIASCO SALICE TERME         
E074GODRANO                       
E075GOGLIONE SOPRA
E078GOITO                         
E079GOLASECCA                     
E080GOLESE                        
E081GOLFERENZO                    
E082GOMBITO                       
E083GONARS                        
E084GONI                          
E085GONNOSFANADIGA                
E086GONNESA                       
E087GONNOSCODINA                  
E088GONNOSTRAMATZA                
E089GONZAGA                       
E090GORDONA                       
E091GORGA                         
E092GORGO AL MONTICANO            
E093GORGOGLIONE                   
E094GORGONZOLA                    
E096GORIANO SICOLI                
E097MOLINA ATERNO                 
E098GORIZIA       
E099GORLA
E099GORLA PRECOTTO
E099GORLA PRIMO                
E100GORLAGO                       
E101GORLA MAGGIORE                
E102GORLA MINORE                  
E103GORLE                         
E104GORNATE OLONA                 
E104GORNATE-OLONA                 
E106GORNO                         
E107GORO                          
E109GORRETO                       
E111GORZEGNO                      
E113GOSALDO                       
E114GOSSOLENGO                    
E115GOTTASECCA                    
E116GOTTOLENGO                    
E118GOVONE                        
E120GOZZANO                       
E121GRACOVA SERRAVALLE            
E122GRADARA                       
E124GRADISCA D'ISONZO             
E125GRADO                         
E126GRADOLI                       
E127GRAFFIGNANA                   
E128GRAFFIGNANO                   
E130GRAGLIA                       
E131GRAGNANO                      
E132GRAGNANO TREBBIENSE           
E133GRAMMICHELE                   
E134GRANA                         
E135GRANAGLIONE                   
E136GRANAROLO DELL'EMILIA         
E138GRANCONA                      
E139GRANDATE                      
E141GRANDOLA ED UNITI             
E142GRANITI                       
E143GRANOZZO CON MONTICELLO       
E144GRANTOLA                      
E145GRANTORTO                     
E146GRANZE                        
E147GRASSANO                      
E148GRASSOBBIO                    
E149GRATTERI                      
E150GRAUNO                        
E151GRAVEDONA                     
E152GRAVELLONA LOMELLINA          
E153GRAVELLONA TOCE               
E154GRAVERE                       
E155GRAVINA DI PUGLIA             
E155GRAVINA IN PUGLIA
E156GRAVINA DI CATANIA            
E158GRAZZANISE                    
E159GRAZZANO BADOGLIO             
E160GRECCIO                       
E161GRECI                         
E162GRECO MILANESE
E162GRECO
E163GREGGIO                       
E164GREMIASCO                     
E165GRESSAN                       
E167GRESSONEY LA TRINITE          
E167GRESSONEY-LA-TRINITE'         
E167GRESSONEY LA TRINITE'         
E168GRESSONEY SAINT JEAN          
E168GRESSONEY-SAINT-JEAN          
E169GREVE                         
E169GREVE IN CHIANTI              
E170GREZZAGO                      
E171GREZZANA                      
E172GRIANTE                       
E173GRICIGNANO D AVERSA           
E173GRICIGNANO D'AVERSA           
E173GRICIGNANO DI AVERSA
E176GRIGNANO POLESINE             
E176GRIGNANO DI POLESINE             
E177GRIGNASCO                     
E178GRIGNO                        
E179GRIMACCO                      
E180GRIMALDI                      
E182GRINZANE CAVOUR               
E183GRISIGNANA
E184GRISIGNANO DI ZOCCO           
E185GRISOLIA                      
E186GRISOLIA CIPOLLINA
E187GRIZZANA
E187GRIZZANA MORANDI              
E188GROGNARDO                     
E189GROMO             
E190GRONA            
E191GRONDONA                      
E192GRONE                         
E193GRONTARDO                     
E194GRONTORTO
E195GROPELLO CAIROLI              
E196GROPPARELLO                   
E197GROPPELLO
E197GROPPELLO D'ADDA
E198GROPPO
E199GROSCAVALLO                   
E200GROSIO                        
E201GROSOTTO                      
E202GROSSETO                      
E203GROSSO                        
E204GROTTAFERRATA                 
E205GROTTAGLIE                    
E206GROTTAMINARDA                 
E207GROTTAMMARE                   
E208GROTTAZZOLINA                 
E209GROTTE                        
E210GROTTE DI CASTRO              
E212GROTTERIA                     
E213GROTTOLE                      
E214GROTTOLELLA                   
E215GRUARO                        
E216GRUGLIASCO                    
E217GRUMELLO CREMONESE ED UNITI   
E219GRUMELLO DEL MONTE            
E220GRUMELLO DEL PIANO            
E221GRUMENTO NOVA                 
E222GRUMES                        
E223GRUMO APPULA                  
E224GRUMO NEVANO                  
E226GRUMOLO DELLE ABBADESSE       
E227GUAGNANO                      
E228GUALDO DI MACERATA            
E228GUALDO
E229GUALDO CATTANEO               
E230GUALDO TADINO                 
E232GUALTIERI                     
E233GUALTIERI SICAMINO            
E233GUALTIERI SICAMINO'           
E234GUAMAGGIORE                   
E235GUANZATE                      
E236GUARCINO                      
E237GUARDABOSONE                  
E238GUARDAMIGLIO                  
E239GUARDAVALLE                   
E240GUARDA VENETA                 
E241GUARDEA                       
E242GUARDIA PIEMONTESE            
E243GUARDIAGRELE                  
E244GUARDIALFIERA                 
E245GUARDIA LOMBARDI              
E246GUARDIA PERTICARA             
E248GUARDIAREGIA                  
E249GUARDIA SANFRAMONDI           
E250GUARDISTALLO                  
E251GUARENE                       
E252GUASILA                       
E253GUASTALLA                     
E255GUAZZORA                      
E256GUBBIO                        
E258GUDO VISCONTI                 
E259GUGLIONESI 
E260GUGNANO                   
E261GUIDIZZOLO                    
E262GUIDOMANDRI
E263GUIDONIA MONTECELIO           
E264GUIGLIA                       
E265SIZIANO 
E265GNIGNANO                      
E266GUILMI
E267GUINZANO                        
E268GURONE
E269GURRO                         
E270GUSPINI                       
E271GUSSAGO                       
E272GUSSOLA                       
E273HONE                          
E274IACURSO                       
E274JACURSO
E275IATRINOLI
E276JAVRE'
E277IDRESCA D'ISONZO                      
E278IDRIA
E280IDRO                          
E281IGLESIAS                      
E282IGLIANO                       
E283ILBONO                        
E284ILLASI                        
E285ILLORAI                       
E287IMBERSAGO                     
E288IMER                          
E289IMOLA                         
E290IMPERIA                       
E291IMPRUNETA                     
E292INARZO                        
E295INCISA SCAPACCINO             
E296INCISA  IN VAL D'ARNO         
E296INCISA IN VAL D'ARNO         
E297INCUDINE                      
E298INDOVERO
E298NARRO
E299INDUNO OLONA                  
E300INDUNO TICINO
E301INGRIA                        
E302INTIMIANO
E303INTRA                         
E304INTRAGNA                      
E305INTROBIO                      
E306INTROD                        
E307INTRODACQUA                   
E308INTROZZO                      
E309INVERIGO                      
E310INVERNO E MONTELEONE          
E311INVERSO PINASCA               
E312INVERSO PORTE
E313INVERUNO                      
E314INVORIO
E315INVORIO INFERIORE
E316INVORIO SUPERIORE                       
E317INZAGO            
E318INZINO
E319IOANNIS
E319IOANNIZ            
E320IOLANDA DI SAVOIA             
E320JOLANDA DI SAVOIA             
E321JONADI                        
E321IONADI                        
E322IPPLIS
E323IRGOLI
E324IRGOLI DI GALTELLI                        
E325IRMA                          
E326IRSINA                        
E327ISASCA                        
E328ISCA SULLO IONIO              
E328ISCA SULLO JONIO              
E329ISCHIA                        
E330ISCHIA DI CASTRO              
E332ISCHITELLA                    
E333ISEO                          
E334ISERA                         
E335ISERNIA                       
E336ISILI                         
E337ISNELLO                       
E338ISOLA D'ASTI                  
E339ISOLA DI CAPO RIZZUTO         
E340ISOLA DEL LIRI                
E341ISOLA DEL CANTONE             
E342MADESIMO                      
E343ISOLA DEL GRAN SASSO D'ITALIA 
E343ISOLA DEL GRAN SASSO D'ITAL
E343ISOLA DEL GRAN SASSO
E345ISOLABELLA                    
E346ISOLABONA                     
E347ISOLA COMACINA                
E348ISOLA DEL GIGLIO              
E349ISOLA DELLA SCALA             
E350ISOLA DELLE FEMMINE           
E351ISOLA DEL PIANO               
E353ISOLA DI FONDRA               
E354ISOLA VICENTINA               
E355ISOLA D'ISTRIA
E356ISOLA DOVARESE                
E358ISOLA RIZZA                   
E360ISOLA SANT'ANTONIO            
E362CAVACURTA                     
E363ISOLE TREMITI                 
E364ISORELLA                      
E365ISPANI                        
E366ISPICA                        
E367ISPRA                         
E368ISSIGLIO                      
E369ISSIME                        
E370ISSO                          
E371ISSOGNE                       
E372VASTO                         
E373ISTRANA                       
E374ITALA                         
E375ITRI                          
E376ITTIREDDU                     
E377ITTIRI                        
E378IVANO FRACENA                 
E379IVREA                         
E380IZANO                         
E381JELSI                         
E381IELSI    
E382JENNE                         
E386JERAGO CON BESNATE ED ORAGO              
E386JERAGO CON ORAGO              
E387IERZU                         
E387JERZU                         
E388JESI                          
E388IESI                          
E389JOPPOLO                       
E389IOPPOLO                       
E390IOPPOLO GIANCAXIO             
E390JOPPOLO GIANCAXIO             
E391JOVENCAN                      
E392LABICO                        
E393LABRO                         
E394LA CASSA                      
E395LACCHIARELLA                  
E396LACCO AMENO                   
E397LACEDONIA                     
E398LACES                         
E398LACES .LATSCH.                
E400LACONI                        
E401LAERRU                        
E402LAGANADI                      
E403LAGHI                         
E405LAGLIO                        
E406LAGNASCO                      
E407LAGO                          
E409LAGONEGRO                     
E410LAGOSANTO                     
E411LAGOSTA
E412LAGUNDO                       
E412LAGUNDO .ALGUND.              
E413LAIATICO                      
E413LAJATICO                      
E414LAIGUEGLIA                    
E415LAINATE                       
E416LAINO                         
E417LAINO BORGO                   
E418LAINO BRUZIO
E419LAINO CASTELLO                
E420LAION                         
E420LAION .LAJEN.                 
E421LAIVES                        
E421LAIVES .LEIFERS.              
E422LALLIO                        
E423LA LOGGIA                     
E424LAMA DEI PELIGNI              
E425LA MADDALENA                  
E426LAMA MOCOGNO                  
E428LAMBRUGO                      
E429LAMON                         
E430LA MORRA                      
E431LAMPEDUSA E LINOSA            
E432LAMPORECCHIO                  
E433LAMPORO                       
E434LANA                          
E434LANA .LANA.                   
E435LANCIANO                      
E436LANDIONA                      
E437LANDRIANO                     
E438LANGHIRANO                    
E439LANGOSCO                      
E440LANISCHIE MONT'AQUILA
E441LANUSEI              
E442LANZA         
E443LANZADA                       
E444LANZO D INTELVI               
E444LANZO D'INTELVI               
E445LANZO TORINESE                
E446LAORCA
E447LAPEDONA                      
E448LAPIO                         
E450LAPPANO                       
E451LARCIANO                      
E452LARDARO                       
E454LARDIRAGO                     
E455LARI                          
E456LARINO                        
E457LASA                          
E457LASA .LAAS.                   
E458LA SALLE                      
E459LASCARI                       
E461LASINO                        
E462LASNIGO                       
E463LA SPEZIA                     
E464LAS PLASSAS                   
E465LASTEBASSE                    
E466LASTRA A SIGNA                
E467LATERA                        
E468LATERINA                      
E469LATERZA                       
E470LA THUILE                     
E471LATIANO                       
E472LATINA                        
E473LATISANA                      
E474LATRONICO                     
E475LATTARICO                     
E476LAUCO                         
E478LAURANA
E479LAUREANA DI BORRELLO          
E480LAUREANA CILENTO              
E481LAUREGNO                      
E481LAUREGNO .LAUREIN.            
E482LAURENZANA                    
E483LAURIA                        
E484LAURIANO                      
E485LAURINO                       
E486LAURITO                       
E487LAURO                         
E488LAVAGNA                       
E489LAVAGNO                       
E490LA VALLE AGORDINA             
E491LA VALLE                      
E491LA VALLE .WENGEN.             
E492LAVARONE                      
E493LAVELLO                       
E494LAVENA PONTE TRESA            
E496LAVENO MOMBELLO               
E497LAVENONE                      
E498LAVIANO                       
E500LAVIS                         
E502LAZISE                        
E503VILLABELLA                    
E504LAZZATE                       
E505LECCE DEI MARSI               
E505LECCE NEI MARSI               
E506LECCE                         
E507LECCO                         
E509LEFFE                         
E510LEGGIUNO                      
E511LEGGIUNO-SANGIANO
E511LEGGIUNO SANGIANO
E512LEGNAGO                       
E514LEGNANO                       
E515LEGNARO  
E516LEGOS                     
E517LEI                           
E518LEINI                         
E518LEINI'                         
E519LEIVI                         
E520LEMIE                         
E522LENDINARA                     
E523LENI                          
E524LENNA                         
E525LENNO                         
E526LENO                          
E527LENOLA                        
E528LENTA                         
E529OSMATE                        
E530LENTATE SUL SEVESO            
E531LENTELLA                      
E532LENTINI                       
E535LEONESSA                      
E536LEONFORTE                     
E537LEPORANO                      
E538LEQUILE                       
E539LEQUIO TANARO                 
E540LEQUIO BERRIA                 
E541LERCARA FRIDDI                
E542LERICI                        
E543LERMA                         
E544LESA                          
E545LESA-BELGIRATE
E545LESA BELGIRATE
E546LESEGNO                       
E547LESIGNANO DE BAGNI            
E547LESIGNANO DE' BAGNI           
E548TERENZO                       
E549LESINA                        
E550LESMO                         
E551LESSOLO                       
E552LESSONA                       
E553LESTIZZA                      
E554LETINO                        
E555LETOJANNI                     
E557LETTERE                       
E558LETTOMANOPPELLO               
E559LETTOPALENA                   
E560LEVANTO                       
E561LEVATA
E562LEVATE                        
E563LEVERANO                      
E564LEVICE                        
E565LEVICO TERME                  
E566LEVONE   
E567LEVRANGE
E568LEZZA                     
E569LEZZENO                       
E570LIBERI                        
E571LIBRIZZI                      
E572LIBUSSINA
E573LICATA                        
E574LICCIANA NARDI                
E575LICENGO
E576LICENZA                       
E578LICODIA EUBEA                 
E579LICONASCO
E580LICUSATI
E581LIERNA                        
E583LIGNANA                       
E582LIETO COLLE
E584LIGNANO SABBIADORO            
E585LIGONCHIO                     
E586LIGOSULLO                     
E587LILLIANES                     
E588LIMANA                        
E589LIMATOLA                      
E590LIMBADI                       
E591LIMBIATE                      
E592LIMENA                        
E593LIMIDO COMASCO                
E594LIMINA 
E595LIMITO
E596LIMONE                       
E596LIMONE SUL GARDA              
E597LIMONE PIEMONTE               
E598LIMONTA
E599LIMOSANO                      
E600LINAROLO 
E601LINATE AL LAMBRO
E601MEZZATE                     
E602LINGUAGLOSSA                  
E603LINGUEGLIETTA                 
E604LINZANICO
E605LIONI                         
E606LIPARI                        
E607LIPOMO                        
E608LIRIO                         
E609LISANZA
E610LISCATE                       
E611LISCIA                        
E613LISCIANO NICCONE              
E614LISIGNAGO                     
E615LISIO                         
E617LISSONE                       
E618MILENA                        
E620LIVERI                        
E621LIVIGNO                       
E622LIVINALLONGO DEL COL DI LANA  
E622LIVINALLONGO DEL COL DI LAN
E623LIVO                          
E624LIVO                          
E625LIVORNO                       
E626LIVORNO FERRARIS              
E627LIVRAGA                       
E629LIZZANELLO                    
E630LIZZANO                       
E632LOANO                         
E633LOAZZOLO                      
E635LOCANA                        
E637LOCATE                        
E637LOCATE BERGAMASCO
E638LOCATE VARESINO               
E639LOCATE DI TRIULZI             
E640LOCATELLO                     
E644LOCERI                        
E645LOCOROTONDO                   
E646LOCULI                        
E647LODE                          
E647LODE'                         
E648LODI                          
E649LODINE                        
E651LODI VECCHIO                  
E652LODRINO                       
E653LODRONE
E654LOGRATO                       
E655LOIANO                        
E656LOMAGNA                       
E657LOMANIGA
E658LOMASO                        
E659LOMAZZO                       
E660LOMBARDORE                    
E661LOMBRIASCO                    
E662LOMELLO                       
E664LONA LASES                    
E665LONATE CEPPINO                
E666LONATE POZZOLO                
E667LONATO                        
E667LONATO DEL GARDA
E668LONDA                         
E669LONGANO                       
E671LONGARE                       
E672LONGARONE                     
E672LONGARONE.                    
E673LONGHENA                      
E674LONGI                         
E675LONGIANO                      
E677LONGOBARDI                    
E678LONGOBUCCO                    
E679LONGONE AL SEGRINO            
E680PORTO AZZURRO                 
E681LONGONE                       
E681LONGONE SABINO                
E682LONIGO                        
E683LORANZE                       
E683LORANZE'                      
E684LOREGGIA                      
E685LOREGLIA                      
E687LORENZAGO DI CADORE           
E688LORENZANA                     
E689LOREO                         
E690LORETO                        
E691LORETO APRUTINO               
E692LORIA                         
E693LORO CIUFFENNA                
E694LORO PICENO                   
E695LORSICA                       
E697LOSETO
E698LOSINE                        
E700LOTZORAI                      
E704LOVERE                        
E705LOVERO VALTELLINO             
E705LOVERO                        
E706LOZIO                         
E707LOZZA                         
E708LOZZO DI CADORE               
E709LOZZO ATESTINO                
E710LOZZO
E711LOZZOLO                       
E712LU MONFERRATO                 
E712LU                            
E713LUBRIANO                      
E714LUCCA SICULA                  
E715LUCCA                         
E716LUCERA                        
E717LUCERNATE
E718LUCIGNANO                     
E719LUCINASCO                     
E720LUCINICO
E721LUCINO
E722LUCITO                        
E723LUCO DEI MARSI                
E724LUCOLI
E725LUDRIANO
E726LUGAGNANO                        
E726LUGAGNANO VAL D'ARDA          
E727LUGNACCO 
E728LUGNANO
E728LUGNANO DI VILLA TROIANA                     
E728VAZIA
E729LUGNANO IN TEVERINA           
E730LUGO                          
E731LUGO DI VICENZA         
E732LUICO
E733LUIGNANO      
E734LUINO                         
E735LUISAGO                       
E736LULA                          
E737LUMARZO                       
E738LUMEZZANE               
E739LUMEZZANE PIEVE      
E740LUMEZZANE SAN SEBASTIANO
E741LUMEZZANE SANT'APOLLONIO
E741SANT'APOLLONIO
E742LUNAMATRONA                   
E743LUNANO                        
E745LUNGRO                        
E746LUOGOSANO                     
E747LUOGOSANTO                    
E748LUPARA                        
E749LURADO D'ERBA                 
E749LURAGO D'ERBA                 
E750LURAGO MARINONE               
E751LURANO                        
E752LURAS                         
E753LURATE CACCIVIO               
E754LUSCIANO                      
E757LUSERNA                       
E758LUSERNA SAN GIOVANNI          
E759LUSERNETTA                    
E760LUSEVERA                      
E761LUSIA                         
E762LUSIANA                       
E763LUSIGLIE                      
E763LUSIGLIE'                     
E764LUSON                         
E764LUSON .LUESEN.                
E765LUSSINGRANDE
E766LUSSINPICCOLO
E767LUSTRA                        
E768LUTAGO
E769LUVINATE                      
E770LUZZANA                       
E771LUZZANO
E772LUZZARA                       
E773LUZZI  
E774LUZZOGNO                       
E775MACCAGNO
E776MACCAGNO INFERIORE                      
E777MACCASTORNA                   
E778MACCHIA D'ISERNIA             
E779MACCHIAGODENA                 
E780MACCHIA VALFORTORE            
E781MACCIO
E782MACELLO                       
E783MACERATA                      
E784MACERATA CAMPANIA             
E785MACERATA FELTRIA              
E786MACHERIO                      
E787MACLODIO                      
E788MACOMER                       
E789MACRA                         
E790MACUGNAGA                     
E791MADDALONI                     
E792MADERNO
E793MADIGNANO                     
E794MADONE                        
E795MADONNA DEL SASSO             
E796MADRANO
E797MADRUZZO
E797MADRUZZO.
E798MAENZA                        
E799MAFALDA                       
E800MAGASA                        
E801MAGENTA                       
E803MAGGIORA                      
E804MAGHERNO                      
E805MAGIONE                       
E806MAGISANO                      
E807MAGLIANO DI TENNA             
E808MAGLIANO ALPI                 
E809MAGLIANO ALFIERI              
E810MAGLIANO IN TOSCANA           
E811MAGLIANO DE'MARSI             
E811MAGLIANO DE' MARSI            
E811MAGLIANO DEI MARSI            
E812MAGLIANO SABINO               
E812MAGLIANO SABINA
E813MAGLIANO ROMANO               
E814MAGLIANO VETERE               
E815MAGLIE                        
E816MAGLIOLO                      
E817MAGLIONE                      
E818MAGNACAVALLO                  
E819MAGNAGO                       
E820MAGNANO IN RIVIERA            
E821MAGNANO                       
E825MAGOMADAS                     
E828MAGRE' VICENTINO
E828MAGRE VICENTINO
E829MAGRE' SULLA STRADA DEL VINO   
E829MAGRE SULLA STRADA DEL VINO   
E829MAGRE' SULLA STRADA DEL VINO .MARGREID AN DE.
E829MAGRE' S.S.D.V.
E830MAGREGLIO                     
E833MAJANO                        
E834MAIDA                         
E835MAIERA                        
E835MAIERA'                       
E836MAIERATO                      
E837MAIOLATI SPONTINI             
E838MAIOLO                        
E839MAIORI                        
E840MAIRAGO                       
E841MAIRANO                       
E842MAISSANA                      
E843MALAGNINO                     
E844MALALBERGO      
E845MALAMOCCO
E846MALBORGHETTO              
E847MALBORGHETTO VALBRUNA         
E847MALBORGHETTO-VALBRUNA         
E848MALCESINE                     
E849MALCHINA
E849MAUCHINIE
E850MALE'                         
E851MALEGNO                       
E852MALEO                         
E853MALESCO                       
E854MALETTO                       
E855MALFA                         
E856MALGESSO 
E857MALGOLO
E857SALTER MALGOLO                     
E858MALGRATE                      
E859MALITO                        
E860MALLARE                       
E861MALLES
E862MALLES VENOSTA                
E862MALLES VENOSTA .MALS.         
E863MALNATE                       
E864MALO                          
E865MALONNO                       
E866MALOSCO                       
E868MALTIGNANO                    
E869MALVAGNA                      
E870MALVICINO                     
E872MALVITO                       
E873MAMMOLA                       
E874MAMOIADA                      
E875MANCIANO                      
E876MANDANICI                     
E877MANDAS                        
E878MANDATORICCIO                 
E879MANDELLO DEL LARIO            
E880MANDELLO VITTA                
E882MANDURIA                      
E883MANERBA DEL GARDA             
E884MANERBIO                      
E885MANFREDONIA                   
E887MANGO                         
E888MANGONE                       
E889MANIAGO                       
E891MANOCALZATI                   
E892MANOPPELLO                    
E893MANSUE'                       
E894MANTA                         
E896MANTELLO                      
E897MANTOVA                       
E899MANZANO                       
E900MANZIANA                      
E901MAPELLO                       
E902MARA                          
E903MARACALAGONIS                 
E904MARANELLO                     
E905MARANO SUL PANARO             
E905MARANO
E906MARANO DI NAPOLI              
E906MARANO
E907MARANO TICINO                 
E907MARANO
E908MARANO EQUO                   
E908MARANO
E909MARANO
E910MARANO LAGUNARE               
E910MARANO
E911MARANO DI VALPOLICELLA        
E911MARANO
E912MARANO VICENTINO              
E912MARANO
E913MARANOLA
E914MARANO MARCHESATO             
E915MARANO PRINCIPATO             
E917MARANZANA                     
E919MARATEA                       
E920MARCALLO
E921MARCALLO CON CASONE           
E922MARCARIA                      
E923MARCEDUSA                     
E924MARCELLINA                    
E925MARCELLINARA                  
E926MARCELLISE                    
E927MARCETELLI                    
E928MARCHENO                      
E929MARCHIROLO                    
E930MARCIANA                      
E931MARCIANA MARINA               
E932MARCIANISE                    
E933MARCIANO DELLA CHIANA         
E934MARCIGNAGO                    
E935MARCO
E936MARCON                        
E937MARCORENGO
E938MAREBBE                       
E938MAREBBE .ENNEBERG.            
E939MARENE                        
E940MARENO DI PIAVE               
E941MARENTINO 
E942MARESEGO                    
E944MARETTO                       
E945MARGARITA                     
E946MARGHERITA DI SAVOIA          
E947MARGNO                        
E949MARIANA MANTOVANA             
E950MARIANO AL BREMBO             
E951MARIANO COMENSE               
E952MARIANO DEL FRIULI            
E953MARIANOPOLI                   
E954MARIGLIANELLA                 
E955MARIGLIANO                    
E956MARINA DI GIOIOSA IONICA      
E956MARINA DI GIOIOSA JONICA      
E957MARINEO                       
E958MARINO                        
E959MARLENGO                      
E959MARLENGO .MARLING.            
E960MARLIANA                      
E961MARMENTINO                    
E962MARMIROLO                     
E963MARMORA                       
E965MARNATE                       
E967MARONE                        
E968MAROPATI                      
E970MAROSTICA                     
E971MARRADI                       
E972MARRUBIU                      
E973MARSAGLIA                     
E974MARSALA                       
E975MARSCIANO                     
E976MARSICO NUOVO                 
E976MARSICONUOVO
E977MARSICO VETERE                
E977MARSICOVETERE                 
E978MARTA                         
E979MARTANO                       
E980MARTELLAGO                    
E981MARTELLO                      
E981MARTELLO .MARTELL.            
E982MARTIGNACCO                   
E983MARTIGNANA DI PO              
E984MARTIGNANO                    
E986MARTINA FRANCA                
E987MARTINENGO                    
E988MARTINIANA PO                 
E989MARTINSICURO                  
E990MARTIRANO                     
E991MARTIRANO LOMBARDO            
E992MARTIS                        
E993MARTONE                       
E994MARUDO                        
E995MARUGGIO                      
E997MARZANO DI NOLA               
E998MARZANO APPIO                 
E999MARZANO                       
F001MARZI                         
F002MARZIO                        
F003MASATE                        
F004MASCALI                       
F005MASCALUCIA                    
F006MASCHITO                      
F007MASCIAGO PRIMO                
F008MASCIAGO MILANESE
F009MASER                         
F010MASERA                        
F011MASERA DI PADOVA              
F011MASERA' DI PADOVA             
F012MASERADA SUL PIAVE            
F013MASI                          
F015MASIO                         
F016MASI TORELLO                  
F017MASLIANICO                    
F018MASNAGO
F019MASON VICENTINO               
F020MASONE                        
F021MASSA FERMANA                 
F022MASSA D'ALBE                  
F023MASSA                         
F024MASSA MARTANA                 
F025MASSA E COZZILE               
F026MASSAFISCAGLIA                
F026MASSA FISCAGLIA               
F027MASSAFRA                      
F028MASSALENGO                    
F029MASSA LOMBARDA                
F030MASSA LUBRENSE                 
F030MASSALUBRENSE                 
F032MASSA MARITTIMA               
F033MASSANZAGO                    
F035MASSAROSA                     
F037MASSAZZA                      
F041MASSELLO                      
F042MASSERANO                     
F043SAN MARCO EVANGELISTA         
F044MASSIGNANO                    
F045MASSIMENO                     
F046MASSIMINO                     
F047MASSINO                       
F047MASSINO VISCONTI              
F048MASSIOLA                      
F050MASULLAS                      
F051MATELICA                      
F052MATERA                        
F053MATHI CANAVESE                
F053MATHI                         
F054MATINO                        
F055MATRICE                       
F056MATTARELLO
F057MATTERIA
F058MATTIE                        
F059MATTINATA                     
F060MATTUGLIE
F061MAZARA DEL VALLO              
F063MAZZANO                       
F064MAZZANO ROMANO                
F065MAZZARINO                     
F066MAZZARRA SANT ANDREA          
F066MAZZARRA' SANT'ANDREA         
F067MAZZE'                        
F068MAZZIN                        
F070MAZZO DI VALTELLINA           
F073MEANA SARDO                   
F074MEANA DI SUSA                 
F075MEANO
F076MEANO
F078MEDA 
F079MEDANA                         
F080MEDE                          
F081MEDEA                         
F082MEDESANO                      
F083MEDICINA                      
F084MEDIGLIA                      
F085MEDOLAGO                      
F086MEDOLE                        
F087MEDOLLA                       
F088MEDUNA DI LIVENZA             
F089MEDUNO                        
F091MEGLIADINO SAN FIDENZIO       
F092MEGLIADINO SAN VITALE         
F093MEINA                         
F094MEL                           
F095MELARA                        
F096MELAZZO                       
F097MELDOLA                       
F098MELE                          
F100MELEGNANO                     
F101MELENDUGNO                    
F102MELETI                        
F104MELFI                         
F105MELICUCCA                     
F105MELICUCCA'                    
F106MELICUCCO                     
F107MELILLI                       
F108MELISSA                       
F109MELISSANO                     
F110MELITO
F110MELITO VALLE BONITO
F110MELITO IRPINO                 
F111MELITO DI NAPOLI   
F111MELITO           
F112MELITO DI PORTO SALVO         
F112MELITO
F113MELIZZANO                     
F114MELLE                         
F115MELLO                         
F116SILEA                         
F117MELPIGNANO                    
F118MELTINA                       
F118MELTINA .MOELTEN.             
F119MELZO                         
F120MENAGGIO                      
F121MENAROLA                      
F122MENCONICO                     
F123MENDATICA                     
F125MENDICINO                     
F126MENFI                         
F127MENTANA                       
F130MEOLO                         
F131MERANA                        
F132MERAN
F132MERANO                        
F132MERANO .MERAN.                
F133MERATE                        
F134MERCALLO                      
F135MERCATELLO SUL METAURO        
F136MERCATINO CONCA               
F137MERCATINO MARECCHIA
F137NOVAFELTRIA                   
F138MERCATO SAN SEVERINO          
F138SAN SEVERINO ROTA
F139MERCATO SARACENO              
F140MERCENASCO                    
F141MERCOGLIANO        
F143MERCURAGO           
F144MERETO DI TOMBA               
F145MERGO                         
F146MERGOZZO                      
F147MERI                          
F147MERI'                         
F148MERLARA                       
F149MERLINO  
F150MERNA                     
F151MERONE                        
F152MESAGNE                       
F153MESE                          
F154MESENZANA                     
F155MESERO                        
F156MESOLA                        
F157MESORACA                      
F158MESSINA                       
F159MESTRE                        
F161MESTRINO                      
F162META DI SORRENTO              
F162META                          
F164MEUGLIANO                     
F165MEZZAGO                       
F167MEZZANA MORTIGLIENGO          
F168MEZZANA                       
F170MEZZANA BIGLI                 
F171MEZZANA RABATTONE             
F172MEZZANE DI SOTTO              
F173MEZZANEGO                     
F174MEZZANI                       
F175MEZZANINO                     
F176MEZZANO                       
F177MEZZANO IMER
F177MEZZANO-IMER
F181MEZZEGRA                      
F182MEZZENILE                     
F183MEZZOCORONA                   
F184MEZZOJUSO                     
F186MEZZOLDO                      
F187MEZZOLOMBARDO                 
F188MEZZOMERICO                   
F189MIAGLIANO                     
F190MIANE                         
F191MIASINO                       
F192MIAZZINA                      
F193MICIGLIANO                    
F194MIGGIANO                      
F196MIGLIANICO DI CHIETI          
F196MIGLIANICO                    
F198MIGLIARINO                    
F199MIGLIARO                      
F200MIGLIERINA                    
F201MIGLIONICO                    
F202MIGNANEGO                     
F203MIGNANO MONTE LUNGO           
F205MILANO                        
F206MILAZZO                       
F207MILETO                        
F208MILIS                         
F209MILITELLO IN VAL DI CATANIA   
F210MILITELLO ROSMARINO           
F213MILLESIMO                     
F214MILO                          
F216MILZANO                       
F217MINEO                         
F218MINERBE                       
F219MINERBIO                      
F220MINERVINO MURGE               
F221MINERVINO DI LECCE            
F223MINORI                        
F224MINTURNO                      
F225MINUCCIANO                    
F226MIOGLIA                       
F229MIRA                          
F230MIRABELLA ECLANO              
F231MIRABELLA IMBACCARI           
F232MIRABELLO
F232MIRABELLO MONFERRATO          
F233MIRABELLO
F233MIRABELLO SANNITICO           
F234MIRABELLO
F234MIRABELLO CIRIA
F235MIRABELLO      
F236MIRABELLO
F236MIRABELLO SAN BERNARDINO               
F237MIRABELLO
F237MIRABELLO ED UNITI DI PAVIA
F238MIRADOLO
F238MIRADOLO TERME                
F239MIRANDA                       
F240MIRANDOLA                     
F241MIRANO                        
F242MIRTO   
F243MISANO                      
F243MISANO DI GERA D'ADDA         
F244MISANO
F244MISANO ADRIATICO              
F244MISANO IN VILLA VITTORIA
F245MISANO
F245MISANO OLONA
F246MISILMERI                     
F247MISINTO                       
F248MISSAGLIA                     
F249MISSANELLO                    
F250MISTERBIANCO                  
F251MISTRETTA                     
F252MIZZOLE     
F253MOANO                  
F254MOASCA
F255MOCCHIE                        
F256MOCONESI                      
F257MODENA                        
F258MODICA                        
F259MODIGLIANA                    
F260VILLAVESCO
F260MODIGNANO
F260TAVAZZANO CON VILLAVESCO      
F261MODOLO                        
F262MODUGNO                       
F263MOENA                         
F265MOGGIO VALSASSINA             
F265MOGGIO
F266MOGGIO UDINESE                
F267MOGLIA                        
F268MOGLIANO MARCHE               
F268MOGLIANO
F269MOGLIANO VENETO               
F270MOGORELLA                     
F271RUINAS                        
F272MOGORO                        
F274MOIANO                        
F275MOIMACCO                      
F276MOIO DE'CALVI                 
F277MOIO ALCANTARA                
F278MOIO DELLA CIVITELLA          
F279MOIOLA                        
F280MOLA DI BARI                  
F281MOLARE                        
F283MOLAZZANA                     
F284MOLFETTA                      
F286MOLINA DI LEDRO               
F287MOLINARA                      
F288MOLINELLA                     
F290MOLINI DI TRIORA              
F291MOLINI DI TURES
F292MOLINO ALZANO
F293MOLINO DE' TORTI              
F293MOLINO DEI TORTI              
F294MOLISE                        
F295MOLITERNO    
F296MOLLARO                 
F297MOLLIA 
F298MOLLIERES                       
F299PORTO EMPEDOCLE               
F300MOLO
F300MOLO DI BORBERA
F301MOLOCHIO       
F302MOLTEDO INFERIORE
F302MONTEGRAZIE
F303MOLTEDO SUPERIORE               
F304MOLTENO                       
F305MOLTRASIO                     
F306MOLVENA                       
F307MOLVENO                       
F308MOMBALDONE                    
F309MOMBARCARO                    
F310MOMBAROCCIO                   
F311MOMBARUZZO                    
F312MOMBASIGLIO                   
F313MOMBELLO MONFERRATO           
F315MOMBELLO DI TORINO            
F316MOMBERCELLI                   
F317MOMO                          
F318MOMPANTERO                    
F319MOMPEO                        
F320MOMPERONE                     
F322MONACILIONI                   
F323MONALE                        
F324MONASTERACE                   
F325MONASTERO BORMIDA             
F326MONASTERO DI VASCO            
F327MONASTERO DI LANZO            
F328MONASTEROLO DEL CASTELLO      
F329MONASTEROLO CASOTTO           
F330MONASTEROLO DI SAVIGLIANO     
F331MONASTEROLO TORINESE
F332MONASTIER DI TREVISO          
F333MONASTIR                      
F335MONCALIERI                    
F336MONCALVO                      
F337MONCESTINO                    
F338MONCHIERO                     
F340MONCHIO DELLE CORTI           
F341MONCLASSICO                   
F342MONCRIVELLO                   
F343MONCUCCO TORINESE             
F346MONDAINO                      
F347MONDAVIO                      
F348MONDOLFO                      
F351MONDOVI                       
F351MONDOVI'                      
F352MONDRAGONE                    
F354MONEGLIA                      
F355MONESIGLIO                    
F356MONFALCONE                    
F357SERRAMAZZONI                  
F357MONFESTINO IN SERRAMAZZONI    
F357MONFESTINO IN SERRA MAZZONI   
F358MONFORTE D ALBA               
F358MONFORTE D'ALBA               
F359MONFORTE SAN GIORGIO          
F360MONFUMO                       
F361MONGARDINO                    
F363MONGHIDORO                    
F364MONGIANA                      
F365MONGIARDINO LIGURE            
F367MONTJOVET                     
F368MONGIUFFI MELIA               
F369MONGRANDO                     
F370MONGRASSANO                   
F371MONGUELFO                     
F371MONGUELFO-TESIDO .WELSBERG-TAISTEN.
F372MONGUZZO                      
F373MONIGA DEL GARDA              
F374MONLEALE                      
F375MONNO                         
F376MONOPOLI                      
F377MONREALE                      
F378MONRUPINO                     
F379MONSAMPIETRO MORICO           
F380MONSAMPOLO DEL TRONTO         
F381MONSANO                       
F382MONSELICE                     
F383MONSERRATO                    
F384MONSUMMANO TERME              
F385MONTA                         
F385MONTA'                        
F386MONTABONE                     
F387MONTACUTO                     
F390MONTAFIA                      
F391MONTAGANO                     
F392MONTAGNA                      
F392MONTAGNA .MONTAN.             
F393MONTAGNA IN VALTELLINA        
F393MONTAGNA IN VALTELL.
F394MONTAGNANA                    
F395MONTAGNAREALE                 
F396MONTAGNE                      
F397MONTAGUTO                     
F398MONTAIONE                     
F399MONTALBANO IONICO             
F399MONTALBANO JONICO             
F400MONTALBANO ELICONA            
F400MONTALBANO DI ELICONA
F401OSTRA                         
F402MONTALCINO                    
F403MONTALDEO                     
F404MONTALDO BORMIDA              
F405MONTALDO DI MONDOVI           
F405MONTALDO DI MONDOVI'
F406MONTALTO LIGURE               
F407MONTALDO TORINESE             
F408MONTALDO ROERO                
F409MONTALDO SCARAMPI             
F410MONTALE                       
F411MONTALENGHE                   
F414MONTALLEGRO                   
F415MONTALTO MARCHE               
F415MONTALTO DELLE MARCHE         
F416MONTALTO UFFUGO               
F417MONTALTO PAVESE               
F419MONTALTO DI CASTRO            
F420MONTALTO DORA                 
F422MONTANARO                     
F423MONTANASO LOMBARDO            
F424MONTANERA                     
F426MONTANO ANTILIA               
F427MONTANO LUCINO                
F428MONTAPPONE                    
F429MONTAQUILA                    
F430MONTASOLA                     
F432MONTAURO                      
F433MONTAZZOLI                    
F434MONTE
F434MONTE CREMASCO                
F435MONTE
F435MONTESIRO
F436MONTE A MEZZODI'
F437MONTE ARGENTARIO
F438MONTE A TRAMONTANA
F438MONTE DI TRAMONTANA              
F439MONTEBELLO
F439MONTEBELLO METAURENSE
F440MONTEBELLO
F440MONTEBELLO DELLA BATTAGLIA    
F441MONTEBELLO
F441MONTEBELLO DI BERTONA         
F442MONTEBELLO
F442MONTEBELLO VICENTINO          
F443MONTEBELLUNA                  
F444MONTE BOLOGNOLA
F445MONTEBRUNO                    
F446MONTEBUONO     
F447MONTECALVO
F447MONTECALVO DEL CASTELLANO
F448MONTECALVO               
F448MONTECALVO IRPINO             
F449MONTECALVO
F449MONTECALVO VERSIGGIA          
F450MONTECALVO
F450MONTECALVO IN FOGLIA          
F451MONTECALVOLI
F452MONTECARLO                    
F453MONTECAROTTO                  
F454MONTECASSIANO                 
F455MONTECASTELLO                 
F456MONTE CASTELLO
F456MONTECASTELLO VIBIO           
F456MONTE CASTELLO DI VIBIO       
F457MONTECASTRILLI                
F458MONTECATINI VAL DI CECINA     
F459MONTECATINI VAL DI NIEVOLE
F460MONTE SAN POLO
F460MONTECAVALLO                  
F460MONTE CAVALLO                  
F461MONTECCHIA DI CROSARA         
F462MONTECCHIO                    
F463MONTECCHIO EMILIA             
F464MONTECCHIO MAGGIORE           
F465MONTECCHIO PRECALCINO         
F466MONTECELIO
F466MONTICELLI
F467MONTE CERIGNONE               
F468MONTECHIARO D 'ASTI           
F468MONTECHIARO D'ASTI           
F469MONTECHIARO D 'ACQUI          
F469MONTECHIARO D'ACQUI           
F471MONTICHIARI                   
F472MONTECHIARO DENICE
F473MONTECHIARUGOLO               
F474MONTECICCARDO                 
F475MONTECILFONE                  
F476MONTE COLOMBO                 
F477MONTECOMPATRI                 
F477MONTE COMPATRI                 
F478MONTECOPIOLO                  
F479MONTECORICE                   
F480MONTECORVINO PUGLIANO         
F481MONTECORVINO ROVELLA          
F482MONTECOSARO                   
F483MONTECRESTESE                 
F484MONTECRETO    
F485MONTE DI CAPODISTRIA                
F486MONTE DI MALO                 
F487MONTEDINOVE                   
F488MONTE DI PROCIDA              
F489MONTEDORO                     
F491MONTEFALCIONE                 
F492MONTEFALCO                    
F493MONTEFALCONE APPENNINO        
F494MONTEFALCONE DI VAL FORTORE   
F495MONTEFALCONE NEL SANNIO       
F496MONTEFANO                     
F497MONTEFELCINO                  
F498MONTEFERRANTE                 
F499MONTEFIASCONE                 
F500MONTEFINO                     
F501MONTEFIORE DELL' ASO          
F501MONTEFIORE DELL'ASO          
F502MONTEFIORE CONCA              
F503MONTEFIORINO                  
F504MONTEFLAVIO                   
F506MONTEFORTE IRPINO             
F507MONTEFORTE CILENTO            
F508MONTEFORTE D' ALPONE          
F508MONTEFORTE D'ALPONE          
F509MONTEFORTINO                  
F510MONTEFRANCO                   
F511MONTEFREDANE                  
F512MONTEFUSCO                    
F513MONTEGABBIONE                 
F514MONTEGALDA                    
F515MONTEGALDELLA                 
F516MONTEGALLO                    
F517MONTEGIBERTO                  
F517MONTE GIBERTO                  
F518MONTEGIOCO                    
F519MONTEGIORDANO                 
F520MONTEGIORGIO                  
F522MONTEGRANARO                  
F523MONTEGRIDOLFO                 
F524MONTEGRIMANO                  
F524MONTE GRIMANO                 
F524MONTE GRIMANO TERME           
F525MONTEGRINO
F526MONTEGRINO VALTRAVAGLIA       
F527MONTEGROSSO D 'ASTI           
F527MONTEGROSSO D'ASTI            
F528MONTEGROSSO PIAN LATTE        
F529MONTEGROTTO TERME             
F531MONTEIASI                     
F532MONTE ISOLA                   
F533MONTELABBATE                  
F534MONTELANICO                   
F535MONTELAPIANO                  
F536MONTELEONE DI FERMO           
F537VIBO VALENTIA                 
F538MONTELEONE DI PUGLIA          
F540MONTELEONE                    
F540MONTELEONE DI SPOLETO         
F541MONTELEONE SABINO             
F542MONTELEONE ROCCA DORIA        
F543MONTELEONE D' ORVIETO         
F543MONTELEONE D'ORVIETO          
F544MONTELEPRE                    
F545MONTELIBRETTI                 
F546MONTELLA                      
F547MONTELLO                      
F548MONTELONGO                    
F549MONTELPARO                    
F550MONTELUPO ALBESE              
F551MONTELUPO FIORENTINO          
F552MONTELUPONE                   
F553MONTEMAGGIORE BELSITO         
F555MONTEMAGGIORE AL METAURO      
F556MONTEMAGNO                    
F557SANT ARCANGELO TRIMONTE       
F557SANT'ARCANGELO TRIMONTE       
F558MONTEMALE DI CUNEO            
F559MONTEMARANO                   
F560MONTEMARCIANO                 
F561MONTE MARENZO                 
F562MONTEMARZINO                  
F563MONTEMESOLA                   
F564MONTEMEZZO                    
F565MONTEMIGNAIO                  
F566MONTEMILETTO                  
F567POLLENZA                      
F568MONTEMILONE                   
F569MONTEMITRO                    
F570MONTEMONACO                   
F572MONTEMURLO                    
F573MONTEMURRO                    
F574MONTENARS                     
F576MONTENERO DI BISACCIA         
F577MONTENERO D'IDRIA
F577MONTENERO DI IDRIA
F578MONTENERODOMO                 
F579MONTENERO                     
F579MONTENERO SABINO              
F580MONTENERO VAL COCCHIARA       
F581OSTRA VETERE                  
F582MONTEODORISIO                 
F585ROSETO DEGLI ABRUZZI          
F586MONTEPAONE                    
F587MONTEPARANO                   
F589MONTEPORZIO                   
F589MONTE PORZIO                   
F590MONTE PORZIO CATONE           
F591MONTEPRANDONE                 
F592MONTEPULCIANO                 
F593MONTERADO                     
F594MONTERCHI                     
F595MONTEREALE                    
F596MONTEREALE VALCELLINA         
F597MONTERENZIO                   
F598MONTERIGGIONI                 
F599MONTERINALDO                  
F599MONTE RINALDO                 
F600MONTEROBERTO                  
F600MONTE ROBERTO                 
F601MONTERODUNI                   
F603MONTEROMANO                   
F603MONTE ROMANO                   
F604MONTERONI DI LECCE            
F605MONTERONI D'ARBIA             
F606MONTEROSI                     
F607MONTEROSSO CALABRO            
F608MONTEROSSO GRANA              
F609MONTEROSSO AL MARE            
F610MONTEROSSO ALMO               
F611MONTEROTONDO                  
F612MONTEROTONDO MARITTIMO        
F614MONTERUBBIANO                 
F616MONTE SAN BIAGIO              
F618MONTE SAN GIACOMO             
F619MONTE SAN GIOVANNI            
F619MONTE SAN GIOVANNI IN SABINA  
F619MONTE SAN GIOVANNI IN SABIN
F620MONTE SAN GIOVANNI CAMPANO    
F621MONTE SAN GIUSTO              
F622MONTE SAN MARTINO             
F623MONTESANO SALENTINO           
F625MONTESANO SULLA MARCELLANA    
F626MONTE SAN PIETRANGELI         
F627MONTE SAN PIETRO              
F628MONTE SAN SAVINO              
F629MONTE SANTA MARIA TIBERINA    
F631MONTE SANT' ANGELO            
F631MONTE SANT'ANGELO             
F631MONTE SAN' ANGELO             
F631MONTE SAN'ANGELO              
F632POTENZA PICENA                
F634MONTE SAN VITO                
F636MONTESARCHIO                  
F637MONTESCAGLIOSO                
F638MONTESCANO                    
F639MONTESCHENO                   
F640MONTESCUDAIO                  
F641MONTESCUDO                    
F642MONTESE                       
F644MONTESEGALE                   
F645MONTESICURO
F646MONTESILVANO                  
F648MONTESPERTOLI                 
F649MONTESPINO
F651MONTEU DA PO                  
F653MONTE URANO                   
F654MONTEU ROERO                  
F655MONTEVAGO                     
F656MONTEVARCHI                   
F657MONTEVECCHIA                  
F659MONTEVEGLIO                   
F660MONTEVERDE                    
F661MONTEVERDI MARITTIMO          
F662MONTEVIALE                    
F664MONTE VIDON COMBATTE          
F665MONTE VIDON CORRADO           
F666MONTEZEMOLO                   
F667MONTI                         
F668MONTIANO                      
F669MONTICELLO D'ALBA             
F670MONTICELLI PAVESE             
F671MONTICELLI D'ONGINA           
F672MONTICELLI BRUSATI            
F674MONTICELLO BRIANZA            
F675MONTICELLO CONTE OTTO         
F676MONTICIANO                    
F677MONTIERI                      
F678MONTIGLIO                     
F679MONTIGNOSO                    
F680MONTIRONE                     
F681MONTODINE                     
F682MONTOGGIO                     
F683MONTONA
F685MONTONE                       
F686MONTOPOLI IN VAL D'ARNO       
F686MONTOPOLI IN VAL D' ARNO
F687MONTOPOLI DI SABINA           
F688MONTORFANO                    
F689MONTORIO NEI FRENTANI         
F690MONTORIO AL VOMANO            
F691MONTORIO VERONESE             
F692MONTORIO                      
F692MONTORIO ROMANO               
F693MONTORO INFERIORE             
F694MONTORO SUPERIORE             
F696MONTORSO VICENTINO            
F697MONTOTTONE                    
F698MONTRESTA                     
F699MONTRIGIASCO
F700MONTRONE
F701MONTU BECCARIA                
F701MONTU' BECCARIA               
F703MONVALLE                      
F704MONZA                         
F705MONZAMBANO                    
F706MONZUNO                       
F707MORANO PO                     
F707MORANO SUL PO                 
F708MORANO CALABRO                
F709MORANSENGO                    
F710MORARO                        
F711MORAZZONE                     
F712MORBEGNO                      
F713MORBELLO                      
F715MORCIANO DI ROMAGNA           
F716MORCIANO DI LEUCA             
F717MORCONE                       
F718MORDANO                       
F720MORENGO                       
F721MORES                         
F722MORESCO                       
F723MORETTA                       
F724MORFASSO                      
F725MORGANO                       
F726MORGEX                        
F727MORGONGIORI                   
F728MORI                          
F729MORIAGO DELLA BATTAGLIA       
F730MORICONE                      
F731MORIGERATI                    
F732MORINO                        
F733MORIONDO TORINESE             
F734MORLUPO                       
F735MORMANNO                      
F736MORNAGO                       
F737MORNESE                       
F738MORNICO AL SERIO              
F739MORNICO LOSANA                
F740MOROLO  
F742MOROSOLO                      
F743MOROZZO                       
F744MORRA DE SANCTIS              
F745MORRO D ALBA                  
F745MORRO D'ALBA                  
F746MORRO REATINO                 
F747MORRO D ORO                   
F747MORRO D'ORO                   
F748MORRONE DEL SANNIO            
F749MORROVALLE                    
F750MORSANO AL TAGLIAMENTO        
F751MORSASCO                      
F754MORTARA                       
F756MORTEGLIANO                   
F758MORTERONE                     
F759MORTIZZA
F760MORUZZO                       
F761MOSCAZZANO                    
F762MOSCHIANO                     
F763MOSCHIENA
F764MOSCIANO
F764MOSCIANO SAN' ANGELO          
F764MOSCIANO SAN'ANGELO           
F764MOSCIANO SANT'ANGELO          
F765MOSCUFO                       
F766MOSO IN PASSIRIA              
F766MOSO IN PASSIRIA .MOOS IN PASSEIER.
F767MOSSA                         
F768MOSSANO                       
F769MOSSO SANTA MARIA             
F770MOTTA
F770MOTTA DI LIVENZA              
F771MOTTA BALUFFI                 
F772MOTTA CAMASTRA                
F773MOTTA D'AFFERMO               
F774MOTTA DEI CONTI               
F774MOTTA DE' CONTI               
F775MOTTAFOLLONE                  
F776MOTTALCIATA                   
F777MOTTA MONTECORVINO            
F779MOTTA SAN GIOVANNI            
F780MOTTA SANTA LUCIA             
F781MOTTA SANT'ANASTASIA          
F783MOTTA VISCONTI                
F784MOTTOLA                       
F785MOZZAGROGNA                   
F786MOZZANICA                     
F788MOZZATE                       
F789MOZZECANE                     
F791MOZZO                         
F793MUCCIA                  
F794MUCENO      
F795MUGGIA                        
F797MUGGIO                        
F797MUGGIO'                       
F798MUGNANO
F798MUGNANO DEL CARDINALE         
F799MUGNANO DI NAPOLI             
F801MULAZZANO                     
F802MULAZZO                       
F804VILLA POMA                    
F806MURA   
F807MURANO                       
F808MURAVERA                      
F809MURAZZANO                     
F810SALCEDO                       
F811MURELLO                       
F813MURIALDO                      
F814MURISENGO                     
F815MURLO                         
F816MURO LECCESE                  
F817MURO LUCANO                   
F818MUROS                         
F820MUSCOLINE                     
F822MUSEI                         
F826MUSILE DI PIAVE               
F827MUSOCCO
F828MUSSO                         
F829MUSSOLENTE                    
F830MUSSOMELI                     
F831PINETO                        
F832MUZZANA DEL TURGNANO          
F833MUZZANO                       
F835NAGO TORBOLE                  
F835NAGO-TORBOLE                  
F836NALLES                        
F836NALLES .NALS.                 
F837NANNO                         
F838NANTO                         
F839NAPOLI                        
F840NARBOLIA                      
F841NARCAO                        
F842NARDO                         
F842NARDO'                        
F843NARDODIPACE                   
F844NARNI                         
F845NARO                          
F846NARZOLE                       
F847NASINO                        
F848NASO                          
F849NATURNO                       
F849NATURNO .NATURNS.             
F850NAVA
F851NAVE                          
F852NAVELLI                       
F853NAVE SAN ROCCO                
F854NAVONO
F855NAZ
F855NOCI
F856NAZ-SCIAVES
F856NAZ SCIAVES                   
F856NAZ SCIAVES .NATZ SCHABS.     
F857NAZZANO                       
F858NE                            
F859NEBBIUNO                      
F860NEGARINE                      
F861NEGRAR                        
F862NEIRONE                       
F863NEIVE                         
F864NEMBRO                        
F865NEMI                          
F866NEMOLI                        
F867NEONELI                       
F868NEPI         
F869NERESINE                 
F870NERETO                        
F871NEROLA  
F872NERVESA                      
F872NERVESA DELLA BATTAGLIA       
F873NERVI
F874NERVIANO                      
F875NESE                          
F876NESPOLO                       
F877NESSO                         
F878NETRO                         
F879NETTUNIA                      
F880NETTUNO                       
F881NEVIANO                       
F882NEVIANO DEGLI ARDUINI         
F883NEVIGLIE                      
F884NIARDO                        
F885NIBBIANO                      
F886NIBBIOLA                      
F887NIBIONNO                      
F888NICASTRO                      
F889NICHELINO                     
F890NICOLOSI                      
F891NICORVO                       
F892NICOSIA                       
F893NICOTERA                      
F894NIELLA BELBO                  
F895NIELLA TANARO                 
F897NIGUARDA
F898NIMIS                         
F899NISCEMI                       
F900NISSORIA                      
F901NIZZA DI SICILIA              
F902NIZZA MONFERRATO              
F904NOALE                         
F906NOASCA                        
F907NOCARA                        
F908NOCCIANO                      
F910NOCERA TIRINESE               
F910NOCERA TERINESE               
F911NOCERA UMBRA                  
F912NOCERA INFERIORE              
F913NOCERA SUPERIORE              
F914NOCETO                        
F915NOCI                          
F916NOCIGLIA                      
F917NOEPOLI                       
F918NOGARA  
F919NOGARE'                      
F920NOGAREDO                      
F921NOGAROLE ROCCA                
F922NOGAROLE VICENTINO            
F923NOICATTARO                    
F924NOLA                          
F925NOLE                          
F926NOLI                          
F927NOMAGLIO                      
F929NOMI                          
F930NONANTOLA                     
F931NONE                          
F932NONIO                         
F933NORAGUGUME                    
F934NORBELLO                      
F935NORCIA                        
F937NORMA                         
F339NOVELLO MONCHIERO
F939NOSATE                        
F941NOSSA
F941PONTE NOSSA                   
F942NOTARESCO                     
F943NOTO                          
F944NOVA MILANESE                 
F946NOVALE
F947NOVALEDO                      
F948NOVALESA                      
F949NOVA LEVANTE                  
F949NOVA LEVANTE .WELSCHNOFEN.    
F950NOVA PONENTE                  
F950NOVA PONENTE .DEUTSCHNOFEN.   
F951NOVARA DI SICILIA             
F952NOVARA                        
F955NOVATE MILANESE               
F956NOVATE MEZZOLA                
F957NOVE                          
F958NOVEDRATE                     
F960NOVELLARA                     
F961NOVELLO
F962NOVENTA                       
F962NOVENTA PADOVANA              
F963NOVENTA
F963NOVENTA DI PIAVE              
F964NOVENTA VICENTINA             
F965NOVI
F965NOVI PIEMONTE
F965NOVI LIGURE                   
F966NOVI DI MODENA                
F967NOVI VELIA                    
F968NOVIGLIO     
F969NOVILARA                 
F970NOVOLI                        
F971NOZZA
F972NUCETTO                       
F974NUGHEDU SANTA VITTORIA        
F975NUGHEDU SAN NICOLO            
F975NUGHEDU DI SAN NICOLO            
F975NUGHEDU SAN NICOLO'           
F975NUGHEDU DI SAN NICOLO'           
F976NULE                          
F977NULVI                         
F978NUMANA                        
F979NUORO                         
F980NURACHI                       
F981NURAGUS                       
F982NURALLAO                      
F983NURAMINIS                     
F985NURECI                        
F986NURRI                         
F987NUS                           
F988NUSCO                         
F989NUVOLENTO                     
F990NUVOLERA                      
F991NUXIS                         
F992OCCHIEPPO INFERIORE           
F993OCCHIEPPO SUPERIORE           
F994OCCHIOBELLO                   
F995OCCIMIANO                     
F996OCRE                          
F997ODALENGO GRANDE               
F998ODALENGO PICCOLO              
F999ODERZO                        
G001ODOLO                         
G002OFENA                         
G003OFFAGNA                       
G004OFFANENGO                     
G005OFFIDA                        
G006OFFLAGA                       
G007OGGEBBIO                      
G008OGGIONA CON SANTO STEFANO     
G009OGGIONO                       
G010OGLIANICO                     
G011OGLIASTRO CILENTO             
G012OYACE                         
G015OLBIA                         
G016OLCENENGO                     
G018OLDENICO                      
G019OLEGGIO                       
G020OLEGGIO CASTELLO              
G021OLEVANO DI LOMELLINA          
G022OLEVANO ROMANO                
G023OLEVANO SUL TUSCIANO          
G025OLGIATE COMASCO               
G026OLGIATE MOLGORA               
G027OLGIATE CALCO                 
G028OLGIATE OLONA                 
G030OLGINATE                      
G031OLIENA                        
G032OLIVA GESSI                   
G034OLIVADI                       
G036OLIVERI                       
G037OLIVETO LUCANO                
G039OLIVETO CITRA                 
G040OLIVETO LARIO                 
G041OLIVETTA SAN MICHELE          
G042OLIVOLA                       
G043OLLASTRA                      
G043OLLASTRA SIMAXIS
G044OLLOLAI                       
G045OLLOMONT                      
G046OLMEDO                        
G047OLMENETA                      
G048OLMO GENTILE                  
G049OLMO AL BREMBO                
G050OLTRE IL COLLE                
G051OLTREPOVO                     
G054OLTRESSENDA ALTA              
G056OLTRONA DI SAN MAMETE         
G056OLTRONA DI SAN MAMETTE        
G056OLTRONA SAN MAMETTE
G058OLZAI                         
G060OMBRIANO
G061OME                           
G062OMEGNA                        
G063OMIGNANO                      
G064ONANI                         
G064ONANI'                       
G065ONANO                         
G066ONCINO 
G067ONEGLIA                       
G068ONETA                         
G070ONIFAI                        
G071ONIFERI                       
G074ONO SAN PIETRO                
G075ONORE                         
G076ONZO   
G077OPACCHIASELLA                       
G078OPERA                         
G079OPI                           
G080OPPEANO                       
G081OPPIDO LUCANO                 
G082OPPIDO MAMERTINA              
G083ORA                           
G083ORA .AUER.                    
G084ORANI                         
G086ORATINO                       
G087ORBASSANO                     
G088ORBETELLO                     
G089ORCIANO DI PESARO             
G090ORCIANO PISANO     
G092ORENO           
G093ORERO                         
G095ORGIANO                       
G096PIEVE FISSIRAGA               
G097ORGOSOLO                      
G098ORIA                          
G102ORICOLA                       
G103ORIGGIO                       
G105ORINO        
G106ORINO AZZIO                 
G107ORIO LITTA                    
G108ORIO AL SERIO                 
G109ORIO CANAVESE                 
G110ORIOLO                        
G111ORIOLO ROMANO                 
G113ORISTANO                      
G114ORMEA                         
G115ORMELLE                       
G116ORNAGO                        
G117ORNAVASSO                     
G118ORNICA                        
G119OROSEI                        
G120OROTELLI                      
G121ORRIA                         
G122ORROLI                        
G123ORSAGO                        
G124ORSARA BORMIDA                
G125ORSARA DI PUGLIA              
G126ORSENIGO                      
G127ORSERA                        
G128ORSOGNA                       
G129ORSOMARSO                     
G130ORTA DI ATELLA                
G131ORTA NOVA                     
G132ORTA NOVARESE
G133ORTACESUS                     
G134ORTA SAN GIULIO               
G135ORTE                          
G136ORTELLE                       
G137ORTEZZANO  
G138ORTI
G139ORTIGNANO RAGGIOLO            
G140ORTISEI                       
G140ORTISEI .ST ULRICH.           
G141ORTONA                        
G142ORTONA DE MARSI               
G142ORTONA DEI MARSI              
G143ORTONOVO                      
G144ORTOVERO                      
G145ORTUCCHIO                     
G146ORTUERI                       
G147ORUNE                         
G148ORVIETO                       
G149ORZINUOVI                     
G150ORZIVECCHI                    
G151OSASCO                        
G152OSASIO                        
G153OSCHIRI                       
G154OSIDDA                        
G155OSIGLIA                       
G156OSILO                         
G157OSIMO                         
G158OSINI                         
G159OSIO SOPRA                    
G160OSIO SOTTO                    
G161OSNAGO                        
G163OSOPPO                        
G164OSPEDALETTI                   
G165OSPEDALETTO D'ALPINOLO        
G166OSPEDALETTO LODIGIANO         
G167OSPEDALETTO EUGANEO           
G168OSPEDALETTO                   
G169OSPITALE DI CADORE            
G170OSPITALETTO BRESCIANO         
G170OSPITALETTO                   
G171OSSAGO LODIGIANO              
G173OSSANA                        
G177OSSERO
G178OSSI                          
G179OSSIMO                        
G180OSSOLARO
G181OSSONA                        
G182OSSUCCIO                      
G183OSTANA                        
G184OSTELLATO                     
G185OSTIANO                       
G186OSTIGLIA                      
G187OSTUNI                        
G188OTRANTO                       
G189OTRICOLI                      
G190OTTAVIANO                     
G191OTTANA                        
G192OTTATI                        
G193OTTIGLIO                      
G194OTTOBIANO                     
G195OTTONE                        
G196OULX                          
G197OVADA                         
G198OVARO                         
G199OVIGLIO                       
G200OVINDOLI                      
G201OVODDA                        
G202OZEGNA                        
G203OZIERI                        
G204OZZANO MONFERRATO             
G205OZZANO DELL ' EMILIA          
G205OZZANO DELL'EMILIA          
G206OZZERO                        
G207PABILLONIS                    
G208PACECO                        
G209PACE DEL MELA                 
G210PACENTRO                      
G211PACHINO                       
G212PACIANO                       
G213PADENGHE
G213PADENGHE SUL GARDA            
G214PADERGNONE                    
G215PADERNA                       
G216PADERNELLO
G217PADERNO FRANCIACORTA          
G218PADERNO D'ADDA                
G219PADERNO CREMONESE
G220PADERNO DUGNANO               
G221PADERNO DEL GRAPPA            
G222PADERNO PONCHIELLI            
G223ROBBIATE                      
G224PADOVA                        
G225PADRIA                        
G226PADULA                        
G227PADULI                        
G228PAESANA                       
G229PAESE                         
G230PAGANI                        
G231PAGANICA                      
G232PAGANICO SABINO               
G233PAGAZZANO                     
G234PAGLIARA                      
G236PAGLIERES
G237PAGLIETA                      
G238PAGNACCO 
G239PAGNANO VALSASSINA                     
G240PAGNO                         
G241PAGNONA                       
G242PAGO DEL VALLO DI LAURO       
G243PAGO VEIANO                   
G247PAISCO LOVENO                 
G248PAITONE                       
G249PALADINA                      
G250PALAGANO                      
G251PALAGIANELLO                  
G252PALAGIANO                     
G253PALAGONIA                     
G254PALAIA                        
G255PALANZANO                     
G257PALATA                        
G258PALAU                         
G259PALAZZAGO                     
G260PALAZZO PIGNANO               
G261PALAZZO SAN GERVASIO          
G262PALAZZO CANAVESE              
G263PALAZZO ADRIANO               
G264PALAZZOLO SULL' OGLIO         
G264PALAZZOLO SULL'OGLIO          
G266PALAZZOLO VERCELLESE          
G267PALAZZOLO ACREIDE             
G268PALAZZOLO DELLO STELLA        
G270PALAZZUOLO SUL SENIO          
G271PALENA                        
G272PALERMITI                     
G273PALERMO                       
G274PALESTRINA                    
G275PALESTRO                      
G276PALIANO                       
G277PALIZZI                       
G278PALLAGORIO                    
G279PALLANZA
G280PALLANZENO                    
G281PALLARE                       
G282PALMA DI MONTECHIARO          
G283PALMA CAMPANIA                
G284PALMANOVA                     
G285PALMARIGGI                    
G286PALMAS ARBOREA                
G287SAN GIOVANNI SUERGIU          
G288PALMI                         
G289PALMIANO                      
G290PALMOLI                       
G291PALO DEL COLLE                
G292PALOMONTE                     
G293PALOMBARA SABINA              
G294PALOMBARO                     
G295PALOSCO                       
G296PALU' DEL FERSINA             
G297PALU'                         
G298PALUDI                        
G299PLAUS                         
G299PLAUS .PLAUS.                 
G300PALUZZA 
G301PALVARETO                      
G302PAMPARATO                     
G303PANCALIERI                    
G304PANCARANA                     
G305PANCHIA                       
G305PANCHIA'                      
G306PANDINO                       
G307PANETTIERI                    
G308PANICALE                      
G309VILLARICCA                    
G311PANNARANO                     
G312PANNI    
G313PANNONE                     
G315PANTELLERIA                   
G316PANTIGLIATE                   
G317PAOLA                         
G318PAOLISI                       
G319VALDERICE                     
G320PAPASIDERO                    
G322PAPIGNO
G323PAPOZZE                       
G324PARABIAGO                     
G325PARABITA                      
G327PARATICO                      
G328PARCINES                      
G328PARCINES .PARTSCHINS.         
G329PARE'                         
G330PARELLA                       
G331PARENTI
G332PARENZO                       
G333PARETE                        
G334PARETO                        
G335PARGHELIA                     
G336PARLASCO                      
G337PARMA                         
G338PARODI LIGURE                 
G339PAROLDO                       
G340PAROLISE                      
G341PARONA
G341PARONA ALL'ADIGE
G341PARONA DI VALPOLICELLA        
G342PARONA     
G343PARONE                   
G344PARRANO                       
G345PARRAVICINO
G346PARRE                         
G347PARTANNA                      
G348PARTINICO                     
G349PARUZZARO                     
G350PARZANICA                     
G352PASIAN DI PRATO               
G353PASIANO DI PORDENONE          
G353PASIANO
G354PASPARDO                      
G356RIVOLTO
G358PASSERANO MARMORITO           
G359PASSIGNANO
G359PASSIGNANO SUL TRASIMENO      
G361PASSIRANO                     
G362PASTENA                       
G364PASTORANO                     
G365PASTRENGO                     
G367PASTURANA                     
G368PASTURO   
G369PATERNO
G369PATERNO D'ANCONA                    
G370PATERNOPOLI                   
G371PATERNO'                      
G372PATERNO CALABRO               
G374PATRICA                       
G376PATTADA                       
G377PATTI                         
G378PATU'                         
G379PAU                           
G381PAULARO                       
G382PAULI ARBAREI                 
G383SAN NICOLO GERREI             
G383SAN NICOLO' GERREI            
G384PAULILATINO                   
G385PAULLO                        
G386PAUPISI                       
G387PAVAROLO                      
G388PAVIA                         
G389PAVIA DI UDINE                
G390PAVONA STAZIONE               
G391PAVONE DEL MELLA              
G392PAVONE CANAVESE               
G393PAVULLO NEL FRIGNANO          
G394PAZZANO                       
G395PECCIOLI                      
G396PECCO                         
G397PECETTO DI VALENZA            
G398PECETTO TORINESE              
G399PECORARA                      
G400PEDACE          
G401PEDANEA              
G402PEDARA                        
G403PEDASO                        
G404PEDAVENA                      
G406PEDEMONTE                     
G407PEDERGNAGA
G407PEDERGNAGA-ORIANO
G407PEDERGNAGA ORIANO
G407SAN PAOLO                     
G408PEDEROBBA                     
G410PEDESINA                      
G411PEDIVIGLIANO                  
G412PEDRENGO   
G414PEGLI                   
G415PEGLIO                        
G416PEGLIO                        
G417PEGOGNAGA                     
G418PEIA                          
G419PEIO                          
G420PELAGO                        
G421PELLA
G422PELLARO                         
G424PELLEGRINO PARMENSE           
G425PALLESTRINA
G426PELLEZZANO                    
G427PELLIO INTELVI                
G427PELLIOINTELVI                 
G428PELLIZZANO                    
G429PELUGO                        
G430PENANGO                       
G431POGGIRIDENTI                  
G432PENNA IN TEVERINA             
G433PENNABILLI                    
G434PENNADOMO                     
G435PENNAPIEDIMONTE               
G436PENNA SAN GIOVANNI            
G437PENNA SANT'ANDREA             
G438PENNE                         
G439PENTONE                       
G441PERANO                        
G442PERAROLO DI CADORE            
G443PERCA                         
G443PERCA .PERCHA.                
G444PERCILE                       
G445PERDASDEFOGU                  
G446PERDAXIUS                     
G447PERDIFUMO                     
G448PEREGO                        
G449PERETO                        
G450PERFUGAS                      
G451PERGINE VALDARNO              
G452PERGINE VALSUGANA             
G453PERGOLA                       
G454PERINALDO                     
G455PERITO                        
G456PERLEDO                       
G457PERLETTO                      
G458PERLO                         
G459PERLOZ                        
G460PERNO
G461PERNUMIA                      
G462PEROSA CANAVESE               
G463PEROSA ARGENTINA              
G465PERRERO                       
G467SAN GIOVANNI IN PERSICETO     
G469PERSICO DOSIMO                
G471PERTENGO                      
G474PERTICA ALTA                  
G475PERTICA BASSA                 
G476PERTOSA                       
G477PERTUSIO                      
G478PERUGIA                       
G479PESARO                        
G480PESCAGLIA                     
G481PESCANTINA                    
G482PESCARA                       
G483PESCAROLO ED UNITI            
G484PESCASSEROLI                  
G485PESCATE                       
G486PESCHE                        
G487PESCHICI                      
G488PESCHIERA BORROMEO            
G489PESCHIERA DEL GARDA           
G491PESCIA                        
G492PESCINA                       
G493PESCOCOSTANZO                 
G494PESCO SANNITA                 
G495PESCOLANCIANO                 
G496PESCOPAGANO                   
G497PESCOPENNATARO                
G498PESCOROCCHIANO                
G499PESCOSANSONESCO               
G500PESCOSOLIDO                   
G501PESSANO
G502PESSANO CON BORNAGO           
G503PESSINA
G503PESSINA VALSASSINA
G504PESSINA
G504PESSINA CREMONESE             
G504PESSINA CREMONESE ED UNITI
G505PESSINETTO                    
G506PETACCIATO                
G507PETESCIA    
G507TURANIA 
G508POLICASTRO                      
G508PETILIA POLICASTRO            
G509PETINA                        
G510PETRALIA SOPRANA              
G511PETRALIA SOTTANA              
G512PETRELLA TIFERNINA            
G513PETRELLA
G513PETRELLA SALTO                
G514PETRIANO                      
G515PETRIOLO                      
G516PETRITOLI                     
G517PETRIZZI                      
G518PETRONA                       
G518PETRONA'                      
G519PETRURO IRPINO                
G520PETTENASCO                    
G521PETTINENGO                    
G522PETTINEO                      
G523PETTORANELLO DI MOLISE        
G523PETTORANELLO DEL MOLISE       
G524PETTORANO SUL GIZIO           
G525PETTORAZZA                    
G525PETTORAZZA GRIMANI            
G526PEVERAGNO                     
G528PEZZANA                       
G529PEZZAZE                       
G532PEZZOLO VALLE UZZONE          
G534PIACENZA D ADIGE              
G534PIACENZA D'ADIGE              
G535PIACENZA                      
G536PIADENA                       
G537PIAGGE                        
G538PIAGGINE                      
G540VALLE DELL' ANGELO            
G540VALLE DELL'ANGELO            
G541PIANA DI MONTE VERNA          
G542PIANA CRIXIA                  
G543PIANA DEGLI ALBANESI          
G545PONTBOSET                     
G546PIAN CAMUNO                   
G547PIANCASTAGNAIO                
G549PIANCOGNO                     
G550PIAN D'ARTOGNE                
G551PIAN DI MELETO                
G551PIANDIMELETO                  
G552PIAN DI SCO                   
G553PIANE CRATI                   
G555PIANELLA                      
G556PIANELLO DEL LARIO            
G557PIANELLO VAL TIDONE           
G558PIANENGO                      
G559PIANEZZA                      
G560PIANEZZE                      
G560PIANEZZE SAN LORENZO        
G561PIANFEI                       
G564PIANICO                       
G565PIANIGA                       
G566SAN BENEDETTO VAL DI SAMBRO   
G568PIANO DI SORRENTO             
G570PIANORO                       
G571PIANSANO                      
G572PIANTEDO                      
G573PIANURA                       
G574PIARIO                        
G575PIASCO                        
G576PIATEDA                       
G577PIATTO                        
G578PIAVON
G579PIAZZA BREMBANA               
G580PIAZZA ARMERINA               
G582PIAZZA AL SERCHIO             
G583PIAZZATORRE                   
G584PIAZZO
G587PIAZZOLA SUL BRENTA           
G588PIAZZOLO                      
G589PICCIANO                      
G590PICERNO                       
G591PICINISCO                     
G592PICO                          
G593PIEA                          
G594PIEDICAVALLO                  
G595PIEDILUCO
G596PIEDIMONTE
G596PIEDIMONTE D'ALIFE
G596PIEDIMONTE MATESE 
G597PIEDIMONTE
G597PIEDIMONTE ETNEO              
G598PIEDIMONTE
G598PIEDIMONTE SAN GERMANO        
G599PODGORA
G600PIEDIMULERA                   
G601PIEGARO                       
G602PIENZA                        
G603PIERANICA                     
G604PIETRA MONTECORVINO           
G604PIETRAMONTECORVINO           
G605PIETRA LIGURE                 
G606PIETRABBONDANTE               
G607PIETRABRUNA                   
G608PIETRACAMELA                  
G609PIETRACATELLA                 
G610PIETRACUPA                    
G611PIETRADEFUSI                  
G612PIETRA DE GIORGI              
G612PIETRA DE' GIORGI             
G613PIETRAFERRAZZANA              
G614SATRIANO DI LUCANIA           
G615PIETRAFITTA                   
G616PIETRAGALLA                   
G618PIETRALUNGA                   
G619PIETRA MARAZZI                
G620PIETRAMELARA                  
G621PIETRANICO                    
G622PIETRAPAOLA                   
G622PIETRAPAOLA STAZIONE        
G623PIETRAPERTOSA                 
G624PIETRAPERZIA                  
G625PIETRAPORZIO                  
G626PIETRAROIA                    
G626PIETRAROJA                    
G627PIETRARUBBIA                  
G628PIETRASANTA                   
G629PIETRASTORNINA                
G630PIETRAVAIRANO                 
G631PIETRELCINA                   
G632PIEVE DI TECO                 
G633PIEVE DI CORIANO              
G634PIEVE EMANUELE                
G635PIEVE ALBIGNOLA               
G636PIEVE A NIEVOLE               
G637PIEVEBOVIGLIANA               
G638PIEVE D'ALPAGO                
G639PIEVE DEL CAIRO               
G641PIEVE DI BONO                 
G642PIEVE DI CADORE               
G643PIEVE DI CENTO                
G644PIEVE DI LEDRO                
G645PIEVE DI SOLIGO               
G646PIEVE LIGURE                  
G647PIEVE D'OLMI                  
G648PIEVE FOSCIANA                
G649PIEVEPELAGO                   
G650PIEVE PORTO MORONE            
G651PIEVE SAN GIACOMO             
G653PIEVE SANTO STEFANO           
G654RAMISETO                      
G656PIEVE TESINO                  
G657PIEVETORINA                   
G657PIEVE TORINA                  
G658PIEVE VERGONTE                
G659PIGLIO                        
G660PIGNA                         
G661PIGNATARO MAGGIORE            
G662PIGNATARO INTERAMNA           
G663PIGNOLA                       
G664PIGNONE                       
G665PIGRA                         
G666PILA                          
G669PIMENTEL                      
G670PIMONTE                       
G671PINAROLO PO                   
G672PINASCA                       
G673PINCARA                       
G674PINEROLO                      
G675PINGUENTE
G676PINO D'ASTI                   
G677PINO LAGO MAGGIORE            
G677PINO SULLA SPONDA DEL LAGO MAGGIORE
G677PINO SULLA SPONDA DEL LAGO MAG
G677PINO SU SPONDA LAGO MAGGIOR
G678PINO TORINESE                 
G680PINZANO AL TAGLIAMENTO        
G681PINZOLO                       
G682PIOBBICO                      
G683PIOBESI D'ALBA                
G684PIOBESI TORINESE              
G685PIODE                         
G686PIOLTELLO                     
G687PIOMBINO                      
G688PIOMBINO DESE                 
G690PIORACO                       
G691PIOSSASCO                     
G692PIOVA' MASSAIA                
G693PIOVE DI SACCO                
G694PIOVENE ROCCHETTE             
G695PIOVERA                       
G696PIOZZANO                      
G697PIOZZO                        
G698PRIVERNO                      
G699PIRAINO                       
G700PIRANO D'ISTRIA               
G700PIRANO                        
G701PIRRI                         
G702PISA                          
G703PISANO                        
G704PISONIANO                     
G705PISCINA                       
G706PISCINOLA
G707PISCIOTTA                     
G708PISCOPIO
G709PISINO                        
G710PISOGNE                       
G712PISTICCI                      
G713PISTOIA                       
G714PISTOLESA                     
G715PITEGLIO                      
G716PITIGLIANO                    
G717PIUBEGA                       
G718PIURO                         
G719PIVERONE                      
G720PIZZALE                       
G721PIZZIGHETTONE                 
G722PIZZO                         
G724PIZZOFERRATO                  
G726PIZZOLI                       
G727PIZZONE                       
G728PIZZONI                       
G729PLACANICA                     
G733PLATACI                       
G734PLATANIA                      
G735PLATI                         
G735PLATI'                        
G736TAIPANA                       
G737PLESIO                        
G738BOVEC                         
G738PLEZZO
G740PLOAGHE                       
G741PLODIO                        
G742POCAPAGLIA                    
G743POCENIA                       
G745PODARGONI                     
G746PODENZANA                     
G747PODENZANO                     
G749POFI                          
G751POGGIARDO                     
G752POGGIBONSI                    
G753POGGIO RUSCO                  
G754POGGIO A CAIANO               
G755POGGIO BERNI                  
G756POGGIO BUSTONE                
G757POGGIO CATINO                 
G758POGGIODOMO                    
G759POGGIO FIDONI                 
G760POGGIOFIORITO                 
G761POGGIO IMPERIALE              
G762POGGIOMARINO                  
G763POGGIO MIRTETO                
G764POGGIO MOIANO                 
G765POGGIO NATIVO                 
G766POGGIO PICENZE                
G767POGGIOREALE                   
G768POGGIO RENATICO               
G769POGGIORSINI                   
G770POGGIO SAN LORENZO            
G771POGGIO SAN MARCELLO           
G772POGLIANO MILANESE             
G773POGNANA LARIO                 
G774POGNANO                       
G775POGNO                         
G776POIANA MAGGIORE               
G776POJANA MAGGIORE               
G777POIRINO                       
G778POLA                          
G779POLAVENO                      
G780POLCENIGO                     
G782POLESELLA                     
G783POLESINE PARMENSE             
G784POLI                          
G785POLIA                         
G786POLICORO                      
G787POLIGNANO A MARE              
G788SAN PIETRO IN CERRO           
G789POLINAGO                      
G790POLINO                        
G791POLISTENA                     
G792POLIZZI GENEROSA              
G793POLLA                         
G794POLLEIN                       
G795POLLENA TROCCHIA              
G796POLLICA                       
G797POLLINA                       
G798POLLONE                       
G799POLLUTRI                      
G800POLONGHERA                    
G801POLPENAZZE DEL GARDA          
G802POLVERARA                     
G803POLVERIGI                     
G804POMARANCE                     
G805POMARETTO                     
G806POMARICO                      
G807POMARO MONFERRATO             
G808POMAROLO                      
G809POMBIA                      
G810POMETO  
G811POMEZIA                       
G812POMIGLIANO D'ARCO             
G813POMPEI                        
G814POMPEIANA                     
G815POMPIANO                      
G816POMPONESCO                    
G817POMPU                         
G818PONCARALE                     
G819PONCARALE FLERO
G820PONDERANO                     
G821PONNA                         
G822PONSACCO                      
G823PONSO                         
G825PONTASSIEVE                   
G826PONT CANAVESE                 
G827PONTE                         
G829PONTE IN VALTELLINA           
G830PONTE GARDENA                 
G830PONTE GARDENA .WAIDBRUCK.     
G831PONTEBBA                      
G833PONTE BUGGIANESE              
G834PONTECAGNANO FAIANO           
G836PONTECCHIO POLESINE           
G837PONTECHIANALE                 
G838PONTECORVO                    
G839PONTECURONE                   
G840PONTEDASSIO                   
G841PONTEDECIMO
G842PONTE DELL' OLIO              
G842PONTE DELL'OLIO              
G843PONTEDERA                     
G844PONTE DI LEGNO                
G845PONTE DI NOSSA
G846PONTE DI PIAVE                
G847PONTELAMBRO                   
G847PONTE LAMBRO                  
G848PONTELANDOLFO                 
G849PONTELATONE                   
G850PONTELONGO                    
G851PONTE NIZZA                   
G852PONTENURE                     
G853PONTERANICA                   
G854PONT SAINT MARTIN             
G854PONT-SAINT-MARTIN             
G855PONTE SAN NICOLO'             
G856PONTE SAN PIETRO              
G858PONTESTURA                    
G859PONTEVICO                     
G860PONTEY                        
G861PONTI                         
G862PONTI SUL MINCIO              
G863PONTICELLI                    
G864PONTIDA                       
G865PONTINIA                      
G866PONTINVREA                    
G867PONTIROLO NUOVO               
G869PONTOGLIO                     
G870PONTREMOLI                    
G871PONZA                         
G872PONZANO MONFERRATO            
G873PONZANO DI FERMO              
G874PONZANO ROMANO                
G875PONZANO VENETO                
G877PONZONE                       
G878POPOLI                        
G879POPPI                         
G881PORANO                        
G882PORCARI         
G884PORCHIANO
G884PORCHIANO DEL MONTE
G885PORCHIANO ASCOLI
G885PORCHIANO DELL'ASCENSIONE              
G886PORCIA                   
G887PORCILI     
G887STELLA CILENTO                
G888PORDENONE                     
G889PORLEZZA                      
G890PORNASSIO                     
G891PORPETTO                      
G894PORTACOMARO                   
G895PORTALBERA                    
G900PORTE                         
G902PORTICI                       
G903PORTICO DI CASERTA            
G904PORTICO E SAN BENEDETTO       
G904PORTICO DI ROMAGNA          
G905PORTIGLIOLA                   
G906PORTO CERESIO                 
G907PORTO VALTRAVAGLIA            
G909PORTOBUFFOLE                  
G909PORTOBUFFOLE'                 
G910PORTOCANNONE                  
G911PORTO CIVITANOVA
G912PORTOFERRAIO                  
G913PORTOFINO                     
G914PORTOGRUARO                   
G915PORTOLE
G916PORTOMAGGIORE                 
G917PORTO MANTOVANO 
G918PORTO MAURIZIO              
G919PORTO RECANATI                
G920PORTO SAN GIORGIO             
G921PORTO SANT' ELPIDIO           
G921PORTO SANT'ELPIDIO           
G922PORTOSCUSO                    
G923PORTO TOLLE                   
G924PORTO TORRES                  
G925PORTOVENERE                   
G926PORTO VIRO                    
G927PORTULA                       
G928PORZANO
G929POSADA                        
G930POSCANTE                      
G931POSINA                        
G932POSITANO                      
G933POSSAGNO                      
G934POSTA                         
G935POSTA FIBRENO                 
G936POSTAL                        
G936POSTAL .BURGSTALL.            
G937POSTALESIO                    
G939POSTIGLIONE                   
G940POSTUA                        
G941POSTUMIA GROTTE                               
G942POTENZA                       
G943POVE DEL GRAPPA               
G944POVEGLIANO                    
G945POVEGLIANO VERONESE           
G947POVIGLIO                      
G948POVO                          
G949POVOLETTO                     
G950POZZA DI FASSA                
G951POZZAGLIA                     
G951POZZAGLIA SABINA              
G951POZZAGLIA SABINO
G952POZZAGLIO
G953POZZALLO                      
G954POZZILLI                      
G955POZZO D ADDA                  
G955POZZO D'ADDA                  
G956POZZO ALTO
G957POZZOLEONE                    
G959POZZOLENGO                    
G960POZZOL GROPPO                 
G961POZZOLO FORMIGARO             
G962POZZOMAGGIORE                 
G963POZZONOVO                     
G964POZZUOLI                      
G965POZZUOLO MARTESANA            
G966POZZUOLO DEL FRIULI           
G967PRA
G968PRADALUNGA                    
G969PRADAMANO                     
G970PRADLEVE
G970PRADLEVES                     
G971PRADO
G972SASSO MARCONI                 
G973PRAGELATO                     
G974PRAY                          
G975PRAIA A MARE                  
G976PRAIANO                       
G977PRALBOINO                     
G978PRALI                         
G979PRALORMO                      
G980PRALUNGO                      
G981PRAMAGGIORE                   
G982PRAMOLLO                      
G985PRAROLO                       
G986PRAROSTINO                    
G987PRASCO                        
G988PRASCORSANO                   
G989PRASO                         
G990PRATA PRINCIPATO ULTRA        
G990PRATA DI PRINCIPATO ULTRA     
G991PRATA SANNITA                 
G992PRATA D'ANSIDONIA             
G993PRATA CAMPORTACCIO            
G994PRATA DI PORDENONE            
G995PRATELLA                      
G997PRATIGLIONE                   
G999PRATO                         
H001PRATO SESIA                   
H002PRATO CARNICO                 
H003PRATO ALLA DRAVA
H004PRATO ALLO STELVIO            
H004PRATO ALLO STELVIO .PRAD AM STILFSERJOCH.
H006PRATOLA SERRA                 
H007PRATOLA PELIGNA               
H008PRATOVECCHIO                  
H009PRATOVECCHIO-STIA
H009PRATOVECCHIO STIA
H010PRAVISDOMINI                  
H011PRAZZO       
H012PRE'                 
H013SAMO                          
H014PRECENICCO                    
H015PRECI                         
H016PRECOTTO
H017PREDAPPIO                     
H017PREDAPPIO NUOVA
H018PREDAZZO                      
H019PREDOI                        
H019PREDOI .PRETTAU.                        
H020PREDORE                       
H021PREDOSA                       
H022PREGANZIOL                    
H026PREGNANA MILANESE             
H027PRELA'                        
H028PREMANA                       
H029PREMARIACCO                   
H030PREMENO                       
H033PREMIA                        
H034PREMILCUORE                   
H036PREMOLO                       
H037PREMOSELLO                    
H037PREMOSELLO-CHIOVENDA          
H037PREMOSELLO CHIOVENDA          
H038PREONE                        
H039PREORE                        
H040PREPOTTO   
H042SAN DESIDERIO TERME                   
H042PRE SAINT DIDIER              
H042PRE'-SAINT-DIDIER             
H042PRE' SAINT DIDIER             
H043PRESEGLIE                     
H045PRESENZANO                    
H046PRESEZZO                      
H047PRESICCE                      
H048PRESSANA                      
H049PRESSON
H050PRESTINE                      
H052PRETORO
H053PRETURO
H054PREVACINA                       
H055PREVALLE                      
H056PREZZA                        
H057PREZZO                        
H059PRIERO                        
H061PRIGNANO SULLA SECCHIA        
H062PRIGNANO CILENTO              
H063PRIMALUNA
H064PRIMANO
H066PRIMIERO                     
H068PRIOCCA                       
H069PRIOLA                        
H070PRIZZI                        
H071PROCENO                       
H072PROCIDA                       
H073PROPATA                       
H074PROSERPIO                     
H076PROSSEDI
H077PROVAGLIO                      
H077PROVAGLIO VAL SABBIA          
H078PROVAGLIO D ISEO              
H078PROVAGLIO D'ISEO              
H080PROVAGLIO SOTTO
H081PROVES                        
H081PROVES .PROVEIS.                     
H082PROVEZZE
H083PROVVIDENTI                   
H084PRUN                          
H085PRUNETTO                      
H086PUEGNAGO                      
H086PUEGNAGO DEL GARDA            
H086PUEGNAGO SUL GARDA            
H087PUGLIANELLO                   
H088PULA                          
H089PULFERO                       
H090PULSANO                       
H091PUMENENGO                     
H092PUOS D' ALPAGO                
H092PUOS D'ALPAGO                
H093PURIA
H094PUSIANO                       
H095PUTIFIGARI                    
H096PUTIGNANO                     
H097QUADRELLE                     
H098QUADRI                        
H100QUAGLIUZZO                    
H101QUALIANO                      
H102QUARANTI                      
H103QUAREGNA                      
H104QUARGNENTO                    
H105QUARNA
H106QUARNA SOPRA                  
H107QUARNA SOTTO                  
H108QUARONA 
H109TIZZANA                      
H109QUARRATA                      
H110QUART 
H111QUARTI                        
H114QUARTO
H115QUARTO DEI MILLE                        
H117QUARTO D ALTINO               
H117QUARTO D'ALTINO               
H118QUARTU SANT' ELENA            
H118QUARTU SANT'ELENA            
H118QUARTU SANT ELENA            
H119QUARTUCCIU                    
H120QUASSOLO                      
H121QUATTORDIO                    
H122QUATTRO CASTELLA              
H123VIRGILIO                      
H124QUERO                         
H126QUILIANO                      
H127QUINCINETTO                   
H128QUINDICI                      
H129QUINGENTOLE                   
H130QUINTANO                      
H131QUINTO DI TREVISO             
H132QUINTO VERCELLESE             
H133QUINTO DI VALPANTENA          
H134QUINTO VICENTINO              
H139QUINZANELLO                   
H140QUINZANO D OGLIO              
H140QUINZANO D'OGLIO              
H142QUINZANO                      
H142QUINZANO VERONESE
H143QUISTELLO                     
H145QUITTENGO                     
H146RABBI                         
H147RACALE                        
H148RACALMUTO                     
H150RACCONIGI                     
H151RACCUIA                       
H151RACCUJA                       
H152RACINES                       
H152RACINES .RATSCHINGS.          
H153RADDA IN CHIANTI              
H154RADDUSA                       
H155RADICENA
H156RADICOFANI                    
H157RADICONDOLI                   
H158RAFFA
H159RAFFADALI                     
H161RAGOGNA                       
H162RAGOLI                        
H163RAGUSA                        
H164RAGUSA IBLA                        
H165RUVIANO                       
H166RAIANO                        
H168RAMACCA                       
H169RAMO DI PALO
H170RAMPONIO
H171RAMPONIO VERNA                
H173RANCIO VALCUVIA               
H174RANCO                         
H175RANDAZZO                      
H176RANICA                        
H177RANZANICO                     
H178RANZIANO
H180RANZO                         
H181RANZO
H182RAPAGNANO                     
H183RAPALLO                       
H184RAPINO                        
H185RAPOLANO TERME                
H186RAPOLLA                       
H187RAPONE                        
H188RASSA                         
H189RASUN ANTERSELVA              
H189RASUN ANTERSELVA .RASEN ANTHOLZ.
H192RASURA                        
H194RAVANUSA                      
H195RAVARINO                      
H196RAVASCLETTO                   
H198RAVELLO                       
H199RAVENNA                       
H200RAVEO                         
H201RAVINA
H202RAVISCANINA                   
H203RE                            
H204REA                           
H205REALMONTE                     
H206REANA DEL ROIALE              
H206REANA DEL ROJALE              
H207REANO                         
H208REBBIO
H210RECALE                        
H211RECANATI                      
H212RECCO                         
H213RECETTO                       
H214RECOARO
H214RECOARO TERME                 
H215RECORFANO
H216REDAVALLE                     
H217REDONA                        
H218REDONDESCO                    
H219REFRANCORE                    
H220REFRONTOLO                    
H221REGALBUTO                     
H222REGGELLO                      
H223REGGIO NELL' EMILIA           
H223REGGIO NELL'EMILIA           
H223REGGIO EMILIA                 
H224REGGIO DI CALABRIA            
H224REGGIO CALABRIA               
H225REGGIOLO                      
H227REINO                         
H228REITANO                       
H229REMANZACCO                    
H230REMEDELLO                     
H231REMEDELLO SOPRA               
H232REMEDELLO SOTTO               
H233RENATE                        
H234RENATE VEDUGGIO               
H235RENDE                         
H236RENON                         
H236RENON .RITTEN.                
H238RESANA                        
H240RESCALDINA                    
H242RESIA                         
H243RESINA
H243ERCOLANO                      
H244RESIUTTA                      
H245RESUTTANO                     
H246RETORBIDO                     
H247REVELLO                       
H248REVERE                        
H250REVIGLIASCO D ASTI            
H250REVIGLIASCO D'ASTI            
H253REVINE LAGO                   
H254REVO'                         
H255REZZAGO                       
H256REZZATO                       
H257REZZO                         
H258REZZOAGLIO                    
H259VAL REZZO                     
H262RHEMES NOTRE DAME             
H262RHEMES-NOTRE-DAME             
H263RHEMES SAINT GEORGES          
H263RHEMES-SAINT-GEORGES          
H264RHO                           
H265RIACE                         
H266RIALTO                        
H267RIANO                         
H268RIARDO                        
H269RIBERA                        
H270RIBORDONE                     
H271RICADI                        
H272RICALDONE                     
H273RICCIA                        
H274RICCIONE                      
H275RICCO DEL GOLFO DI SPEZIA     
H275RICCO' DEL GOLFO DI SPEZIA    
H275RICCO' DEL GOLFO            
H276RICENGO                       
H277RICIGLIANO                    
H280RIESE PIO X                   
H281RIESI                         
H282RIETI                         
H283RIFEMBERGO
H284RIFIANO                       
H284RIFIANO .RIFFIAN.             
H285RIFREDDO                      
H286RIGNANO SULL' ARNO            
H286RIGNANO SULL'ARNO             
H287RIGNANO GARGANICO             
H288RIGNANO FLAMINIO              
H289RIGOLATO                      
H291RIMA SAN GIUSEPPE             
H292RIMASCO                       
H293RIMELLA                       
H294RIMINI                        
H297RIO NELL' ELBA                
H297RIO NELL'ELBA                
H298RIO SALICETO                  
H299RIO DI PUSTERIA               
H299RIO DI PUSTERIA .MUEHLBACH.   
H300RIOFREDDO                     
H301RIOLA SARDO                   
H302RIOLO DEI BAGNI
H302RIOLO TERME                   
H303RIOLUNATO                     
H304RIOMAGGIORE                   
H305RIO MARINA                    
H307RIONERO IN VULTURE            
H308RIONERO SANNITICO             
H311RIPABOTTONI                   
H312RIPACANDIDA                   
H313RIPALIMOSANI                  
H314RIPALTA ARPINA                
H315RIPALTA CREMASCA              
H316RIPALTA GUERINA               
H319RIPARBELLA                    
H320RIPATEATINA                   
H320RIPA TEATINA                   
H321RIPATRANSONE                  
H322RIPE                          
H323RIPE SAN GINESIO              
H324RIPI                          
H325RIPOSTO                       
H326RITTANA                       
H327RIVAMONTE AGORDINO            
H328RIVA LIGURE                   
H329RIVA VALDOBBIA                
H330RIVA DEL GARDA                
H331RIVA DI SOLTO                 
H333RIVALBA                       
H334RIVALTA BORMIDA               
H335RIVALTA DI TORINO             
H336RIVANAZZANO                   
H336RIVANAZZANO TERME             
H337RIVA PRESSO CHIERI            
H338RIVARA  
H339GENOVA RIVAROLO                      
H339RIVAROLO
H339RIVAROLO LIGURE               
H340RIVAROLO
H340RIVAROLO CANAVESE             
H341RIVAROLO DEL RE ED UNITI      
H341RIVAROLO DEL RE
H342RIVAROLO MANTOVANO            
H343RIVARONE                      
H344RIVAROSSA                     
H345RIVA SANTO STEFANO            
H346RIVE                          
H347RIVE D' ARCANO                
H347RIVE D'ARCANO                
H348RIVELLO 
H349RIVERA                      
H350RIVERGARO                     
H351RIVIERA D' ADDA               
H351RIVIERA D'ADDA               
H352RIVIGNANO                     
H353RIVISONDOLI                   
H354RIVODUTRI                     
H355RIVOLI
H356RIVOLI                        
H356RIVOLI VERONESE               
H357RIVOLTA D' ADDA               
H357RIVOLTA D'ADDA                
H359RIZZICONI                     
H360RO FERRARESE                  
H360RO                            
H361ROANA                         
H362ROASCHIA                      
H363ROASCIO                       
H364ROVASENDA                     
H365ROASIO                        
H366ROATTO                        
H367ROBASSOMERO                   
H369ROBBIO                        
H370ROBECCHETTO                   
H371ROBECCHETTO CON INDUNO        
H372ROBECCO D OGLIO               
H372ROBECCO D'OGLIO               
H373ROBECCO SUL NAVIGLIO          
H375ROBECCO PAVESE                
H376ROBELLA                       
H377ROBILANTE                     
H378ROBURENT                      
H379ROCCA PIETORE                 
H380ROCCAVALDINA                  
H382ROCCABASCERANA                
H383ROCCABERNARDA                 
H384ROCCABIANCA                   
H385ROCCABRUNA                    
H386ROCCA CANAVESE                
H387ROCCACANTERANO                
H387ROCCA CANTERANO                
H389ROCCACASALE                   
H390ROCCAFLUVIONE                 
H391ROCCA CIGLIE                  
H391ROCCA CIGLIE'                 
H392ROCCA D ARAZZO                
H392ROCCA D'ARAZZO                
H393ROCCA D ARCE                  
H393ROCCA D'ARCE                  
H394ROCCADASPIDE                  
H395ROCCA DE BALDI                
H395ROCCA DE' BALDI               
H396ROCCA DE GIORGI               
H396ROCCA DE' GIORGI              
H397ROCCA DEL COLLE               
H398ROCCA D EVANDRO               
H398ROCCA D'EVANDRO               
H399ROCCA DI BOTTE                
H400ROCCA DI CAMBIO               
H401ROCCA DI CAVE                 
H402ROCCA DI MEZZO                
H403ROCCA DI NETO                 
H404ROCCA DI PAPA                 
H405ROCCAFIORITA                  
H406ROCCAFORTE LIGURE             
H407ROCCAFORTE MONDOVI            
H407ROCCAFORTE MONDOVI'           
H408ROCCAFORTE DEL GRECO          
H409ROCCAFORZATA                  
H410ROCCAFRANCA                   
H411ROCCAGIOVINE                  
H412ROCCAGLORIOSA                 
H413ROCCAGORGA                    
H414ROCCAGRIMALDA                 
H414ROCCA GRIMALDA                 
H416ROCCA IMPERIALE               
H417ROCCALBEGNA                   
H418ROCCALUMERA                   
H420ROCCAMANDOLFI                 
H421ROCCAMASSIMA                  
H421ROCCA MASSIMA                  
H422ROCCAMENA                     
H423ROCCAMONFINA                  
H424ROCCAMONTEPIANO               
H425ROCCAMORICE                   
H426ROCCANOVA                     
H427ROCCANTICA                    
H428ROCCAPALUMBA                  
H429ROCCA PIA                      
H429ROCCAPIA                      
H431ROCCAPIEMONTE                 
H432ROCCA PRIORA                  
H433ROCCARAINOLA                  
H434ROCCARASO                     
H436ROCCAROMANA                   
H437ROCCA SAN CASCIANO            
H438ROCCA SAN FELICE              
H439ROCCA SAN GIOVANNI            
H440ROCCA SANTA MARIA             
H441ROCCA SANTO STEFANO           
H442ROCCASCALEGNA                 
H443ROCCASECCA                    
H444ROCCASECCA DEI VOLSCI         
H445ROCCASICURA                   
H446ROCCASINIBALDA                
H446ROCCA SINIBALDA                
H447ROCCASPARVERA                 
H448ROCCASPINALVETI               
H449ROCCASTRADA                   
H450ROCCA SUSELLA                 
H451ROCCAVERANO                   
H452ROCCAVIGNALE                  
H453ROCCAVIONE                    
H454ROCCAVIVARA                   
H455ROCCELLA VALDEMONE            
H456ROCCELLA IONICA               
H456ROCCELLA JONICA               
H458ROCCHETTA AL VOLTURNO         
H458ROCCHETTA A VOLTURNO          
H459ROCCHETTA E CROCE             
H460ROCCHETTA NERVINA             
H461ROCCHETTA DI VARA             
H462ROCCHETTA BELBO               
H465ROCCHETTA LIGURE              
H466ROCCHETTA PALAFEA             
H467ROCCHETTA SANT' ANTONIO       
H467ROCCHETTA SANT'ANTONIO        
H468ROCCHETTA TANARO              
H470RODANO                        
H472RODDI                         
H473RODDINO                       
H474RODELLO                       
H475RODENGO                       
H475RODENGO .RODENECK.                      
H477RODENGO SAIANO                
H478RODERO                        
H479RODI MILICI                   
H479RODI' MILICI                  
H480RODI GARGANICO                
H481RODIGO                        
H484ROE VOLCIANO                  
H484ROE' VOLCIANO                 
H485ROFRANO                       
H486ROGENO                        
H488ROGGIANO GRAVINA              
H489ROGHUDI                       
H490ROGLIANO                      
H491ROGNANO                       
H492ROGNO                         
H493ROGOLO                        
H494ROIATE                        
H495ROIO DEL SANGRO               
H496ROIO
H496ROIO PIANO
H497ROISAN                        
H498ROLETTO                       
H499ROLLIERES
H500ROLO                          
H501ROMA                          
H502ROMAGNANO SESIA               
H503ROMAGNANO AL MONTE            
H504ROMAGNANO
H505ROMAGNESE                     
H506ROMALLO                       
H507ROMANA                        
H508ROMANENGO                     
H509ROMANO DI LOMBARDIA           
H510ROMANO BRIANZA
H511ROMANO CANAVESE               
H512ROMANO D' EZZELINO            
H512ROMANO D'EZZELINO             
H513ROMANS
H514ROMANS D' ISONZO              
H514ROMANS D'ISONZO               
H515ROMARZOLLO
H516ROMBIOLO                      
H517ROMENO                        
H518ROMENTINO                     
H519ROMETTA                       
H520ROMPREZZAGNO
H521RONAGO                        
H522RONCA                         
H522RONCA'                        
H523RONCADE                       
H524RONCA DE' GOLFERANI
H525RONCADELLE                    
H526RONCADELLO D'ADDA
H526RONCADELLO
H527RONCARO                       
H528RONCEGNO                      
H528RONCEGNO TERME                
H529RONCELLO                      
H530RONCHETTO
H531RONCHI
H531RONCHI DI MONFALCONE
H531RONCHI DEI LEGIONARI          
H532RONCHI
H532RONCHI VALSUGANA              
H533RONCHIS                       
H534RONCIGLIONE                   
H535RONCOBELLO                    
H536RONCO SCRIVIA                 
H537RONCO BRIANTINO               
H538RONCO BIELLESE                
H539RONCO CANAVESE                
H540RONCO ALL' ADIGE              
H540RONCO ALL'ADIGE               
H541RONCOFERRARO                  
H542RONCOFREDDO                   
H544RONCOLA                       
H545RONCONE                       
H546RONDANINA                     
H547RONDISSONE                    
H549RONSECCO                      
H552RONZONE                       
H553ROPPOLO                       
H554RORA                          
H554RORA'                         
H555ROURE 
H555RORETO CHISONE                        
H556ROSA                          
H556ROSA'                         
H557ROSALI
H558ROSARNO                       
H559ROSASCO                       
H560ROSATE                        
H561ROSAZZA                       
H562ROSCIANO                      
H564ROSCIGNO                      
H565ROSE                          
H566ROSELLO                       
H568ROSETO VALFORTORE             
H569ROSIGNANO MONFERRATO          
H570ROSIGNANO MARITTIMO           
H572ROSETO CAPO SPULICO           
H573ROSOLINA                      
H574ROSOLINI                      
H575ROSORA                        
H576ROSORA MERGO                  
H577ROSSA                         
H578ROSSANA                       
H579ROSSANO                       
H580ROSSANO VENETO                
H581ROSSIGLIONE                   
H582ROSSINO
H583ROSTA                         
H584ROTA D' IMAGNA                
H584ROTA D'IMAGNA                
H585ROTA GRECA                    
H586ROTA DENTRO
H587ROTA FUORI
H588ROTELLA                       
H589ROTELLO                       
H590ROTONDA                       
H591ROTONDELLA                    
H592ROTONDI                       
H593ROTTOFRENO                    
H594ROTZO                         
H596ROVAGNATE                     
H597ROVATE
H598ROVATO                        
H599ROVEGNO                       
H601ROVI PORRO
H601ROVELLASCA                    
H602ROVELLO PORRO                 
H603ROVENNA
H604ROVERBELLA                    
H606ROVERCHIARA                   
H607ROVERE' DELLA LUNA            
H608ROVERE VERONESE               
H608ROVERE' VERONESE              
H609ROVEREDO IN PIANO             
H610ROVEREDO DI GUA               
H610ROVEREDO DI GUA'              
H612ROVERETO                      
H613ROVERSANO
H614ROVESCALA                     
H615ROVETTA                       
H616ROVETTA CON FINO              
H618ROVIANO                       
H619ROVIGNO D'ISTRIA              
H619ROVIGNO
H620ROVIGO                        
H621ROVITO                        
H622ROVOLON                       
H623ROZZANO                       
H624ROZZO
H625RUBANO                        
H626RUBBIANO
H627RUBIANA                       
H628RUBIERA                       
H629RUDA                          
H630RUDIANO                       
H631RUEGLIO                       
H632RUFFANO                       
H633RUFFIA                        
H634RUFFRE'                       
H634RUFFRE'-MENDOLA               
H635RUFINA                        
H636RUGINELLO
H637RUINO                         
H638RUMIANCA
H639RUMO                          
H640RUNO
H641RUOTI                         
H642RUSSI                         
H643RUTIGLIANO                    
H644RUTINO                        
H645RUVO DI PUGLIA                
H646RUVO DEL MONTE                
H647SABAUDIA                      
H648SABBIA                        
H649SABBIO BERGAMASCO             
H650SABBIO CHIESE                 
H651SABBIONCELLO
H652SABBIONETA                    
H653SABLE GRANDE
H654SACCO                         
H655SACCOLONGO                    
H656SACCONAGO
H657SACILE                        
H658SACROFANO                     
H659SADALI                        
H660SAGA
H661SAGAMA                        
H662SAGLIANO MICCA                
H663SAGLIANO
H664SAGORIA
H665SAGRADO                       
H666SAGRON MIS                    
H667SAGUEDO
H668SAIANO
H669SAINT CHRISTOPHE              
H669SAINT-CHRISTOPHE              
H670SAINT DENIS                   
H670SAINT-DENIS                   
H671SAINT MARCEL                  
H671SAINT-MARCEL                  
H672SAINT NICOLAS                 
H672SAINT-NICOLAS                 
H673SAINT OYEN                    
H673SAINT-OYEN                    
H674SAINT PIERRE                  
H674SAINT-PIERRE                  
H675SAINT RHEMY                   
H675SAINT-RHEMY-EN-BOSSES         
H675SAINT RHEMY EN BOSSES         
H676SAINT VINCENT                 
H676SAINT-VINCENT                 
H677SALA MONFERRATO               
H678SALA BOLOGNESE                
H679SALA COMACINA                 
H680SALA
H681SALA BIELLESE                 
H682SALA BAGANZA                  
H683SALA CONSILINA                
H684SALBERTRAND                   
H686SALENTO                       
H687SALANDRA                      
H688SALAPARUTA                    
H689SALARA                        
H690SALASCO                       
H691SALASSA                       
H692SALCANO
H693SALCITO                       
H694SALE   
H695SALE                       
H695SALE DELLE LANGHE             
H696SALE CANISCHIO
H697SALE CASTELNUOVO
H698SALECCHIO
H699SALE MARASINO                 
H700SALEMI   
H701SALERANO                     
H701SALERANO SUL LAMBRO           
H702SALERANO CANAVESE             
H703SALERNO                       
H704SALE SAN GIOVANNI             
H705SALETTO                       
H706SALGAREDA                     
H707SALI VERCELLESE               
H708SALICE SALENTINO              
H709SALICE
E709SALICE CALABRO
H710SALICETO      
H711SALINA
H712SALINE                
H712SAN MAURO DI SALINE           
H713SALISANO                      
H714SALIZZOLE                     
H715SALLE 
H716SALMORE                        
H716SALMOUR                       
H717SALO'                         
H718SALONA D'ISONZO
H719SALORNO                       
H719SALORNO .SALURN.              
H720SALSOMAGGIORE TERME           
H721SALTARA                       
H723SALTRIO                       
H724SALUDECIO                     
H725SALUGGIA                      
H726SALUSSOLA                     
H727SALUZZO                       
H729SALVE                         
H730SAVOIA DI LUCANIA             
H731SALVIROLA                     
H732SALVITELLE                    
H733SALZA IRPINA                  
H734SALZA DI PINEROLO             
H735SALZANO                       
H736SAMARATE                      
H738SAMASSI                       
H739SAMATZAI                      
H740SAMBASSO
H741SAMBATELLO
H742SAMBIASE                      
H743SAMBUCA DI SICILIA            
H744SAMBUCA PISTOIESE             
H745SAMBUCI                       
H746SAMBUCO   
H747SAMBUCO PIETRAPORZIO                    
H749SAMMICHELE DI BARI  
H751SAMO DI CALABRIA          
H752SAMOLACO                      
H753SAMONE                        
H754SAMONE                        
H755SAMPEYRE                      
H756SAMUGHEO                      
H757SANARICA                      
H760SAN BARTOLOMEO VAL CAVARGNA   
H763SAN BARTOLOMEO AL MARE        
H764SAN BARTOLOMEO IN GALDO       
H765SAN BASILE                    
H766SAN BASILIO                   
H767SAN BASSANO                   
H768SAN BELLINO                   
H769SAN BENEDETTO DEL TRONTO      
H770SAN BENEDETTO BELBO           
H771SAN BENEDETTO PO              
H772SAN BENEDETTO DEI MARSI       
H773SAN BENEDETTO IN PERILLIS     
H774SAN BENEDETTO ULLANO          
H775SAN BENIGNO CANAVESE          
H777SAN BERNARDINO VERBANO        
H778SAN BIAGIO PLATANI            
H779SAN BIAGIO SARACINISCO        
H780SAN BIAGIO DELLA CIMA         
H781SAN BIAGIO DI CALLALTA        
H782SAN BIASE                     
H783SAN BONIFACIO                 
H784SAN BUONO                     
H785SAN CALOGERO                  
H786SAN CANDIDO                   
H786SAN CANDIDO .INNICHEN.        
H786INNICHEN
H787SAN CANZIAN D ISONZO          
H787SAN CANZIAN D'ISONZO          
H789SAN CARLO CANAVESE            
H790SAN CASCIANO DEI BAGNI        
H791SAN CASCIANO VAL DI PESA      
H791SAN CASCIANO IN VAL DI PESA   
H792SAN CATALDO                   
H793SAN CESARIO DI LECCE          
H794SAN CESARIO SUL PANARO        
H795SAN CHIRICO NUOVO             
H796SAN CHIRICO RAPARO            
H797SAN CIPIRELLO                 
H798SAN CIPRIANO D'AVERSA         
H799SAN CIPRIANO PO               
H800SAN CIPRIANO PICENTINO        
H801SAN CLEMENTE                  
H802SAN COLOMBANO CERTENOLI       
H803SAN COLOMBANO AL LAMBRO       
H804SAN COLOMBANO BELMONTE        
H805SAN CONO                      
H806SAN COSMO ALBANESE            
H807SAN COSTANTINO CALABRO        
H808SAN COSTANTINO ALBANESE       
H809SAN COSTANZO                  
H810SAN CRISTOFORO                
H811SAN DAMIANO D' ASTI           
H811SAN DAMIANO D'ASTI            
H812SAN DAMIANO MACRA             
H814SAN DAMIANO AL COLLE          
H815SAN DANIELE PO                
H816SAN DANIELE DEL FRIULI        
H817SAN DANIELE DEL CARSO
H818SAN DEMETRIO CORONE           
H819SAN DEMETRIO NE ' VESTINI     
H819SAN DEMETRIO NE' VESTINI      
H820SAN DIDERO                    
H821SANDIGLIANO                   
H822SANDONACI                     
H822SAN DONACI                     
H823SAN DONA' DI PIAVE            
H824SAN DONATO VAL COMINO         
H824SAN DONATO VAL DI COMINO      
H825SAN DONATO DI NINEA           
H826SAN DONATO DI LECCE           
H827SAN DONATO MILANESE           
H829SANDRIGO                      
H830SAN FEDELE INTELVI            
H831SAN FELE                      
H833SAN FELICE DEL MOLISE         
H834SAN FELICE A CANCELLO         
H835SAN FELICE SUL PANARO         
H836SAN FELICE CIRCEO             
H837SAN FELICE                    
H838SAN FELICE DEL BENACO         
H839SAN FERDINANDO DI PUGLIA      
H840SAN FERMO DELLA BATTAGLIA     
H841SAN FILI                      
H842SAN FILIPPO DEL MELA          
H843SAN FIOR                      
H844SAN FIORANO                   
H845SAN FLORIANO DEL COLLIO       
H846SAN FLORO                     
H847SAN FRANCESCO AL CAMPO        
H848AGLIENTU                      
H850SAN FRATELLO                  
H851SANFRE                        
H851SANFRE'                       
H852SANFRONT                      
H855SANGANO                       
H856SAN GAVINO MONREALE           
H857SANGEMINI                     
H857SAN GEMINI                    
H858SAN GENESIO ATESINO           
H858SAN GENESIO ATESINO .JENESIEN.
H858JENESIEN
H859SAN GENESIO ED UNITI          
H860SAN GENNARO VESUVIANO         
H861SAN GERMANO VERCELLESE        
H862SAN GERMANO CHISONE           
H863SAN GERMANO DEI BERICI        
H865SAN GERVASIO
H865SAN GERVASIO BRESCIANO        
H867SAN GIACOMO DEGLI SCHIAVONI   
H868SAN GIACOMO FILIPPO           
H870SAN GIACOMO DELLE SEGNATE     
H872SANGIANO                      
H873SAN GILLIO TORINESE           
H873SAN GILLIO  
H874SAN GILLIO TORINESE                  
H875SAN GIMIGNANO                 
H876SAN GINESIO                   
H877SANGINETO                     
H878SAN GIORGIO MONFERRATO        
H880SAN GIORGIO A LIRI            
H881SAN GIORGIO ALBANESE          
H882SAN GIORGIO JONICO            
H882SAN GIORGIO IONICO            
H883SAN GIORGIO DI MANTOVA        
H884SAN GIORGIO SU LEGNANO        
H885SAN GIORGIO DI LOMELLINA      
H886SAN GIORGIO DI PESARO         
H887SAN GIORGIO PIACENTINO        
H888SAN GIORGIO LUCANO            
H889SAN GIORGIO MORGETO           
H890SAN GIORGIO CANAVESE          
H891SAN GIORGIO DELLA RICHINVELDA 
H891S.GIORGIO DELLA RICHINVELDA 
H891SAN GIORGIO DELLA RICHINVEL
H892SAN GIORGIO A CREMANO         
H893SAN GIORGIO DELLE PERTICHE    
H894SAN GIORGIO DEL SANNIO        
H895SAN GIORGIO DI NOGARO         
H896SAN GIORGIO DI PIANO          
H897SAN GIORGIO IN BOSCO          
H898SAN GIORGIO LA MOLARA         
H899SAN GIORGIO SCARAMPI          
H900SAN GIORIO DI SUSA            
H901SAN GIOVANNI VALDARNO         
H903SAN GIOVANNI DI GERACE        
H906SAN GIOVANNI AL NATISONE      
H907SAN GIOVANNI A PIRO
H908SAN GIOVANNI A TEDUCCIO           
H910SAN GIOVANNI BIANCO           
H911SAN GIOVANNI D ASSO           
H911SAN GIOVANNI D'ASSO           
H912SAN GIOVANNI DEL DOSSO        
H913VILLA SAN GIOVANNI IN TUSCIA  
H913VILLA S GIOVANNI IN TUSCI
H913VILLA SAN GIOVANNI IN TUSCI
H914SAN GIOVANNI GEMINI           
H916SAN GIOVANNI ILARIONE         
H917SAN GIOVANNI INCARICO         
H918SAN GIOVANNI IN CROCE         
H919SAN GIOVANNI IN FIORE         
H920SAN GIOVANNI IN GALDO         
H921SAN GIOVANNI IN MARIGNANO     
H922SAN GIOVANNI LA PUNTA         
H923SAN GIOVANNI LIPIONI          
H924SAN GIOVANNI LUPATOTO         
H925SAN GIOVANNI REATINO
H926SAN GIOVANNI ROTONDO          
H927SAN GIULIANO
H928SAN GIULIANO DEL SANNIO       
H929SAN GIULIANO DI PUGLIA        
H930SAN GIULIANO MILANESE         
H931SAN GIUSEPPE VESUVIANO        
H932SAN GIUSEPPE
H932SAN GIUSEPPE DI CASTO
H933SAN GIUSEPPE JATO             
H933SAN GIUSEPPE IATO             
H934VILLA SAN GIUSEPPE            
H935SAN GIUSTINO                  
H936SAN GIUSTO CANAVESE           
H937SAN GODENZO                   
H938SAN GREGORIO NELLE ALPI       
H939SAN GREGORIO MATESE           
H940SAN GREGORIO DI CATANIA       
H941SAN GREGORIO D' IPPONA        
H941SAN GREGORIO D'IPPONA        
H942SAN GREGORIO DA SASSOLA       
H943SAN GREGORIO MAGNO            
H944SANGUINETTO                   
H945SAN LAZZARO DI SAVENA         
H948SAN LAZZARO PARMENSE          
H949SAN LEO                       
H951SAN LEONARDO                  
H952SAN LEONARDO IN PASSIRIA      
H952SAN LEONARDO IN PASSIRIA .ST LEONHARD IN PAS.
H953SAN LEUCIO DEL SANNIO         
H954CASERTA SAN LEUCIO            
H955SAN LORENZELLO                
H956SAN LORENZO DI SEBATO         
H956SAN LORENZO DI SEBATO .ST LORENZEN.
H957SAN LORENZO AL MARE           
H958SAN LORENZO IN CAMPO          
H959SAN LORENZO                   
H961SAN LORENZO BELLIZZI          
H962SAN LORENZO DEL VALLO         
H964SAN LORENZO ISONTINO          
H966SAN LORENZO IN BANALE         
H967SAN LORENZO MAGGIORE          
H969SAN LORENZO NUOVO             
H970SAN LUCA                      
H971SAN LUCIDO                    
H973SAN LUPO                      
H974SANLURI                       
H975SAN MANGO SUL CALORE          
H976SAN MANGO D AQUINO            
H976SAN MANGO D'AQUINO            
H977SAN MANGO PIEMONTE            
H978SAN MARCELLINO                
H979SAN MARCELLO                  
H980SAN MARCELLO PISTOIESE        
H981SAN MARCO ARGENTANO           
H982SAN MARCO D' ALUNZIO          
H982SAN MARCO D'ALUNZIO          
H984SAN MARCO DEI CAVOTI          
H985SAN MARCO IN LAMIS            
H986SAN MARCO LA CATOLA           
H987SAN MARTINO ALFIERI           
H988SAN MARTINO IN BADIA          
H988SAN MARTINO IN BADIA .ST MARTIN IN THURN.
H988S.MARTINO IN BADIA          
H989SAN MARTINO IN PASSIRIA       
H989SAN MARTINO IN PASSIRIA .ST MARTIN IN PASSEI.
H990SAN MARTINO IN PENSILIS       
H991SAN MARTINO SULLA MARRUCINA   
H992SAN MARTINO DI FINITA         
H994SAN MARTINO D'AGRI            
H995SAN MARTINO AL CIMINO         
H996SAN MARTINO DI VENEZZE        
H997SAN MARTINO CANAVESE          
H999SAN MARTINO AL TAGLIAMENTO    
I002SAN MARTINO SANNITA           
I003SAN MARTINO BUON ALBERGO      
I005SAN MARTINO DALL ARGINE       
I005SAN MARTINO DALL'ARGINE       
I006SAN MARTINO DE' CALVI         
I007SAN MARTINO DEL LAGO          
I008SAN MARTINO DI LUPARI         
I011SAN MARTINO IN RIO            
I012SAN MARTINO IN STRADA         
I013SAN MARTINO QUISCA
I013SAN MARTINO DI QUISCA
I014SAN MARTINO SICCOMARIO        
I016SAN MARTINO VALLE CAUDINA     
I017SAN MARZANO OLIVETO           
I018SAN MARZANO DI SAN GIUSEPPE   
I019SAN MARZANO SUL SARNO         
I020SAN MARZANO MOASCA
I021SAN MARZANOTTO
I022SAN MASSIMO ALL'ADIGE         
I023SAN MASSIMO                   
I024SAN MAURIZIO CANAVESE         
I025SAN MAURIZIO D'OPAGLIO        
I026SAN MAURO MARCHESATO          
I027SAN MAURO PASCOLI             
I028SAN MAURO CASTELVERDE         
I029SAN MAURO FORTE               
I030SAN MAURO TORINESE            
I031SAN MAURO CILENTO             
I032SAN MAURO LA BRUCA            
I034SAN MICHELE DI SERINO         
I035SAN MICHELE DI GANZARIA       
I037SAN MICHELE MONDOVI           
I037SAN MICHELE MONDOVI'          
I038SAN MICHELE
I038SAN MICHELE PRAZZO
I040SAN MICHELE AL TAGLIAMENTO    
I041SAN MICHELE EXTRA             
I042SAN MICHELE ALL' ADIGE        
I042SAN MICHELE ALL'ADIGE         
I045SAN MICHELE SALENTINO         
I046SAN MINIATO                   
I047SAN NAZARIO                   
I048SANNAZZARO DE BURGONDI        
I048SANNAZZARO DE' BURGONDI       
I049SAN NAZZARO                   
I051SAN NAZZARO VAL CAVARGNA      
I052SAN NAZZARO SESIA             
I053SANNICANDRO DI BARI           
I054SANNICANDRO GARGANICO         
I054SAN NICANDRO GARGANICO         
I056SAN NICOLA LA STRADA          
I057SAN NICOLA DELL' ALTO         
I057SAN NICOLA DELL'ALTO          
I058SAN NICOLA DA CRISSA          
I059SANNICOLA                     
I060SAN NICOLA ARCELLA            
I061SAN NICOLA BARONIA            
I062SAN NICOLA MANFREDI           
I063SAN NICOLO DI COMELICO        
I063SAN NICOLO' DI COMELICO       
I065SAN PANCRAZIO                 
I065SAN PANCRAZIO .ST PANKRAZ.    
I066SAN PANCRAZIO SALENTINO       
I068SAN PANCRAZIO
I068SAN PANCRAZIO PARMENSE        
I071SAN PAOLO DI JESI             
I071SAN PAOLO DI IESI             
I072SAN PAOLO CIVITATE            
I072SAN PAOLO DI CIVITATE         
I073SAN PAOLO BELSITO             
I073SAN PAOLO BEL SITO            
I074SAN PAOLO CERVO               
I076SAN PAOLO SOLBRITO            
I079SAN PELLEGRINO TERME          
I081SAN PIER D'ARENA
I081SAMPIERDARENA
I082SAN PIER D ISONZO             
I082SAN PIER D'ISONZO             
I084SAN PIER NICETO               
I085SAN PIERO A SIEVE             
I086SAN PIERO PATTI               
I088SAN PIETRO DI CADORE          
I089SAN PIETRO AL TANAGRO         
I090SAN PIETRO VAL LEMINA         
I092SAN PIETRO AL NATISONE        
I093SAN PIETRO A MAIDA            
I094SAN PIETRO A PATIERNO
I095SAN PIETRO APOSTOLO           
I096SAN PIETRO AVELLANA           
I098SAN PIETRO CLARENZA   
I099SAN PIETRO CUSICO        
I100SAN PIETRO DEL CARSO
I101SAN PIETRO DI BARBOZZA
I102SAN PIETRO DI CARIDA          
I102SAN PIETRO DI CARIDA'         
I103SAN PIETRO DI FELETTO         
I104SAN PIETRO DI MONTEROSSO
I105SAN PIETRO DI MORUBIO   
I106SAN PIETRO D'ORZIO
I107SAN PIETRO ENGU      
I107SAN PIETRO IN GU              
I108SAN PIETRO IN AMANTEA         
I109SAN PIETRO IN CARIANO         
I110SAN PIETRO IN CASALE          
I113SAN PIETRO INFINE             
I114SAN PIETRO IN GUARANO         
I115SAN PIETRO IN LAMA            
I116SAN PIETRO MOSEZZO            
I117SAN PIETRO MUSSOLINO          
I118VILLA SAN PIETRO              
I119SAN PIETRO VERNOTICO          
I120SAN PIETRO VIMINARIO          
I121SAN PIO DELLE CAMERE          
I122SAN POLO MATESE               
I123SAN POLO D ENZA               
I123SAN POLO D'ENZA               
I124SAN POLO DI PIAVE             
I125SAN POLO DEI CAVALIERI        
I126SAN PONSO                     
I126SAN PONSO CANAVESE
I128SAN POSSIDONIO                
I129SAN POTITO ULTRA              
I130SAN POTITO SANNITICO          
I131SAN PRISCO                    
I132SAN PROCOPIO                  
I133SAN PROSPERO                  
I134SAN QUIRICO IN VAL DI POLCEVERA
I134SAN QUIRICO VAL POLCEVERA
I135SAN QUIRICO D' ORCIA          
I135SAN QUIRICO D'ORCIA          
I136SAN QUIRINO                   
I137SAN RAFFAELE CIMENA           
I138SAN REMO                      
I138SANREMO                      
I139SAN ROBERTO                   
I140SAN ROCCO AL PORTO            
I142SAN ROMANO GARFAGNANA         
I142SAN ROMANO IN GARFAGNANA      
I143SAN RUFO                      
I144SAN SALVATORE
I144SAN SALVATORE MONFERRATO      
I145SAN SALVATORE
I145SAN SALVATORE TELESINO        
I146SAN SALVATORE
I147SAN SALVATORE
I147SAN SALVATORE DI FITALIA      
I148SAN SALVO    
I149SAN SAVINO                 
I150SAN SEBASTIANO CURONE         
I151SAN SEBASTIANO AL VESUVIO     
I152SAN SEBASTIANO DA PO          
I153SAN SECONDO PARMENSE          
I154SAN SECONDO DI PINEROLO       
I155SANSEPOLCRO                   
I156SAN SEVERINO MARCHE           
I157SAN SEVERINO LUCANO           
I158SAN SEVERO                    
I162SAN SIRO                      
I163SAN SOSSIO BARONIA            
I164SAN SOSTENE                   
I165SAN SOSTI                     
I166SAN SPERATE                   
I167SANT' ABBONDIO                
I167SANT'ABBONDIO                 
I168SANTA BRIGIDA                 
I169SANTA CATERINA VILLARMOSA     
I170SANTA CATERINA DELLO IONIO  
I170SANTA CATERINA DELLO JONIO    
I171SANTA CATERINA ALBANESE       
I172SANTA CESAREA TERME           
I173SANTA CRISTINA VAL GARDENA    
I173SANTA CRISTINA VALGARDENA .ST CHRISTINA IN G.
I173SANTA CRISTINA VALGARDENA    
I174SANTA CRISTINA GELA           
I175SANTA CRISTINA E BISSONE      
I176SANTA CRISTINA D 'ASPROMONTE  
I176SANTA CRISTINA D'ASPROMONTE 
I176SANTA CRISTINA D' ASPROMONTE  
I177SANTA CROCE SULL'ARNO         
I178SANTA CROCE CAMERINA          
I179SANTA CROCE DEL SANNIO        
I180SANTA CROCE DI AIDUSSINA      
I181SANTA CROCE DI MAGLIANO       
I182SANTADI                       
I183SANTA DOMENICA TALAO          
I184SANTA DOMENICA VITTORIA       
I185SANTA ELISABETTA              
I186SANTA EUFEMIA
I186SANT'EUFEMIA
I186SANT'EUFEMIA DELLA FONTE
I187SANTA FIORA                   
I188SANTA FLAVIA                  
I189SANT' AGAPITO                 
I189SANT'AGAPITO                  
I190SANT' AGATA FOSSILI           
I190SANT'AGATA FOSSILI            
I191SANT'AGATA BOLOGNESE          
I192SANT' AGATA DI ESARO          
I192SANT'AGATA DI ESARO           
I192SANT AGATA DI ESARO           
I193SANT'AGATA DI PUGLIA          
I196SANT' AGATA SUL SANTERNO      
I196SANT'AGATA SUL SANTERNO       
I197SANT' AGATA DE'GOTI           
I197SANT'AGATA DE'GOTI            
I197SANT'AGATA DE' GOTI           
I198SANT' AGATA DEL BIANCO        
I198SANT'AGATA DEL BIANCO         
I199SANT'AGATA DI MILITELLO       
I201SANT' AGATA FELTRIA           
I201SANT'AGATA FELTRIA            
I202SANT'AGATA LI BATTIATI        
I203SANTA GIULETTA                
I205SANTA GIUSTA                  
I206SANTA GIUSTINA                
I207SANTA GIUSTINA IN COLLE       
I208SANT' AGNELLO                 
I208SANT'AGNELLO                  
I209SANT' AGOSTINO                
I209SANT'AGOSTINO                 
I210SANT' ALBANO STURA            
I210SANT'ALBANO STURA             
I213SANT' ALESSIO CON VIALONE     
I213SANT'ALESSIO CON VIALONE      
I214SANT'ALESSIO D ASPROMONTE     
I214SANT'ALESSIO D'ASPROMONTE     
I214SANT'ALESSIO IN ASPROMONTE    
I215SANT ALESSIO SICULO           
I215SANT'ALESSIO SICULO           
I216SANT' ALFIO                   
I216SANT'ALFIO                    
I217SANTA LUCE                    
I218SANTA LUCE-ORCIANO
I218SANTA LUCE ORCIANO
I219SANTA LUCIA DI SERINO         
I220SANTA LUCIA DEL MELA          
I221SANTA LUCIA DI PIAVE          
I222SANTA LUCIA D'ISONZO          
I224SANTA MARGHERITA BELICE       
I224SANTA MARGHERITA DI BELICE    
I225SANTA MARGHERITA LIGURE       
I226SANTA MARGHERITA D 'ADIGE     
I226SANTA MARGHERITA D'ADIGE      
I230SANTA MARGHERITA DI STAFFORA  
I230SANTA MARGHERITA DI STAFFOR
I230SANTA MARGHERITA STAFFORA   
I232SANTA MARIA A MONTE           
I233SANTA MARIA A VICO            
I234SANTA MARIA CAPUA VETERE      
I236TRAVACO SICCOMARIO            
I236TRAVACO' SICCOMARIO           
I237SANTA MARIA DELLA VERSA       
I238SANTA MARIA DEL MOLISE        
I239SANTA MARIA DEL MONTE
I240SANTA MARIA DI LICODIA        
I241SANTA MARIA DI ROVAGNATE      
I242SANTA MARIA DI SALA           
I243SANTA MARIA HOE'              
I244SANTA MARIA IMBARO            
I246SANTA MARIA IN STELLE         
I247SANTA MARIA LA FOSSA          
I248SANTA MARIA LA LONGA          
I249SANTA MARIA MAGGIORE          
I251SANTA MARIA NUOVA             
I252SANTA MARIA REZZONICO         
I253SANTA MARINA                  
I254SANTA MARINA SALINA           
I255SANTA MARINELLA               
I256SANT'AMBROGIO                 
I256SANT'AMBROGIO SUL GARIGLIANO  
I256SANT'AMBROGIO SUL GARIGLIAN  
I258SANT' AMBROGIO DI TORINO      
I258SANT'AMBROGIO DI TORINO       
I259SANT'AMBROGIO DI VALPOLICELLA 
I259SANT'AMBROGIO DI VALPOLICEL
I259S.AMBROGIO DI VALPOLICELLA  
I259SANT'AMBROGIO DI VALPOLICELL
I260SANTOMENNA                    
I261SAN TAMMARO                   
I262SANT ANASTASIA                
I262SANT'ANASTASIA                
I263SANTA ANATOLIA DI NARCO       
I263SANT'ANATOLIA DI NARCO        
I264SANT'ANDREA DI CONZA          
I265SANT' ANDREA                  
I265SANT'ANDREA                  
I265SANT'ANDREA DEL GARIGLIANO    
I266SANT'ANDREA APOSTOLO DELLO
I266SANT' ANDREA DELLO IONIO      
I266SANT'ANDREA APOSTOLO DELLO IONIO
I266SANT'ANDREA APOSTOLO DELLO JON
I266SANT'ANDREA APOSTOLO DELLO JONIO
I266SANT'ANDREA DELLO IONIO       
I266SANT'ANDREA APOSTOLO DELLO ION
I266SANT'ANDREA APOSTOLO IONIO
I266SANT'ANDREA APOSTOLO DELLO I
I271SANT'ANDREA FRIUS             
I273SANT'ANGELO D'ALIFE           
I274SANT'ANGELO LODIGIANO         
I275SANT'ANGELO DI PIOVE DI SAC
I275SANT'ANGELO DI PIOVE DI SACCO 
I275S.ANGELO DI PIOVE DI SACCO  
I275S.ANGELO PIOVE SACCO        
I276SANT' ANGELO LOMELLINA        
I276SANT'ANGELO LOMELLINA         
I277SANT' ANGELO A CUPOLO         
I277SANT'ANGELO A CUPOLO          
I278SANT' ANGELO A FASANELLA      
I278SANT'ANGELO A FASANELLA       
I279SANT'ANGELO ALL ESCA          
I279SANT'ANGELO ALL'ESCA          
I280SANT' ANGELO A SCALA          
I280SANT'ANGELO A SCALA           
I281SANT'ANGELO DEI LOMBARDI      
I281SANT' ANGELO DEI LOMBARDI   
I282SANT'ANGELO DEL PESCO         
I283SANT'ANGELO DI BROLO          
I284SANT' ANGELO ROMANO           
I284SANT'ANGELO ROMANO            
I285SANT' ANGELO IN LIZZOLA       
I285SANT'ANGELO IN LIZZOLA        
I286SANT' ANGELO IN PONTANO       
I286SANT'ANGELO IN PONTANO        
I287SANT'ANGELO IN VADO           
I288SANT' ANGELO LE FRATTE        
I288SANT'ANGELO LE FRATTE         
I289SANT' ANGELO LIMOSANO         
I289SANT'ANGELO LIMOSANO          
I290SANT' ANGELO MUXARO           
I290SANT'ANGELO MUXARO            
I291SANTA NINFA                   
I292SANT ANNA D ALFAEDO           
I292SANT ANNA D'ALFAEDO           
I292SANT'ANNA D'ALFAEDO           
I293SANT'ANTIMO                   
I294SANT' ANTIOCO                 
I294SANT'ANTIOCO
I295SANT'ANTONINO
I295SANT'ANTONINO TICINO                  
I296SANT' ANTONINO DI SUSA        
I296SANT'ANTONINO DI SUSA         
I297SANT'ANTONIO
I297SANT'ANTONIO D'ADDA
I298SANT'ANTONIO
I298VILLA SANT ANTONIO            
I298VILLA SANT'ANTONIO            
I299SANT'ANTONIO
I299SANT'ANTONIO A TREBBIA
I300SANT ANTONIO ABATE            
I300SANT'ANTONIO ABATE            
I301SANTA PAOLINA                 
I302SANT APOLLINARE               
I302SANT'APOLLINARE               
I303SANT'APOLLINARE
I303SANT'APOLLINARE CON SELVA
I304SANT ARCANGELO DI ROMAGNA     
I304SANTARCANGELO DI ROMAGNA      
I304SANT'ARCANGELO DI ROMAGNA
I305SANT ARCANGELO                
I305SANT'ARCANGELO                
I306SANT ARPINO                   
I306SANT'ARPINO                   
I307SANT'ARSENIO                  
I308SANTA SEVERINA                
I309SANTA SOFIA D EPIRO           
I309SANTA SOFIA D'EPIRO           
I310SANTA SOFIA                   
I311SANTA TERESA DI RIVA          
I312SANTA TERESA DI GALLURA       
I312SANTA TERESA GALLURA        
I313SANTA VALERIA  
I314SANTA VENERINA                
I315SANTA VITTORIA IN MATENANO    
I316SANTA VITTORIA D'ALBA         
I317SANT' EGIDIO DEL MONTE ALBINO 
I317SANT'EGIDIO DEL MONTE ALBINO  
I317SANT'EGIDIO DEL MONTE ALBIN
I318SANT' EGIDIO ALLA VIBRATA     
I318SANT'EGIDIO ALLA VIBRATA      
I319SANT'ELENA                    
I320SANT'ELIA A PIANISI           
I321SANT'ELIA FIUMERAPIDO         
I322VALLEFIORITA                  
I324SANT ELPIDIO A MARE           
I324SANT'ELPIDIO A MARE           
I326SANTE MARIE                   
I327SANTENA                       
I328SAN TEODORO                   
I329SAN TEODORO                   
I330SANTERAMO IN COLLE            
I332SANT' EUFEMIA A MAIELLA       
I332SANT'EUFEMIA A MAIELLA        
I332S. EUFEMIA A MAIELLA        
I333SANT' EUFEMIA D ASPROMONTE    
I333SANT' EUFEMIA D'ASPROMONTE    
I333SANT'EUFEMIA D ASPROMONTE     
I333SANT'EUFEMIA D'ASPROMONTE   
I333SANT' EUFEMIA D' ASPROMONTE   
I334SANT'EUFEMIA LAMEZIA          
I335SANT EUSANIO DEL SANGRO       
I335SANT'EUSANIO DEL SANGRO       
I336SANT EUSANIO FORCONESE        
I336SANT'EUSANIO FORCONESE        
I337SANTHIA                       
I337SANTHIA'                      
I339SANTISSIMI COSMA E DAMIANO    
I339SANTI COSMA E DAMIANO         
I340SANT'ILARIO LIGURE
I341SANT' ILARIO DELLO IONIO      
I341SANT'ILARIO DELLO IONIO     
I341SANT'ILARIO DELLO JONIO       
I342SANT' ILARIO D ENZA           
I342SANT' ILARIO D'ENZA           
I342SANT'ILARIO D ENZA            
I342SANT'ILARIO D'ENZA            
I344SANT' IPPOLITO                
I344SANT'IPPOLITO                 
I345ZOLDO ALTO                    
I346SANT OLCESE                   
I346SANT'OLCESE                   
I347SAN TOMASO AGORDINO           
I348SANT'OMERO                    
I349SANT'OMOBONO IMAGNA           
I349SANT OMOBONO IMAGNA           
I349SANT'OMOBONO TERME            
I349SANT OMOBONO TERME            
I349SANT'OMOBONO TERME.
I350SANT ONOFRIO                  
I350SANT'ONOFRIO                  
I351SANTO PADRE                   
I351SANTOPADRE                   
I352SANT' ORESTE                  
I352SANT'ORESTE                   
I353SANTORSO                      
I354SANT' ORSOLA                  
I354SANT'ORSOLA                   
I354SANT'ORSOLA TERME             
I356SANTO STEFANO QUISQUINA       
I357SANTO STEFANO DEL SOLE        
I358SANTO STEFANO
I358SANTO STEFANO DEL MONTE DEGLI ANGELI
I358SANTO STEFANO DEL MONTE A.  
I359SANTO STEFANO
I359SANTO STEFANO DI ROGLIANO     
I360SANTO STEFANO
I360SANTO STEFANO DI SESSANIO     
I361SANTO STEFANO
I361SANTO STEFANO TICINO
I362SANTO STEFANO
I362SANTO STEFANO DEL CORNO          
I362SANTO STEFANO LODIGIANO       
I363SANTO STEFANO DI MAGRA        
I364VILLA SANTO STEFANO           
I365SANTO STEFANO AL MARE         
I367SANTO STEFANO BELBO           
I368SANTO STEFANO D AVETO         
I368SANTO STEFANO D'AVETO         
I369SANTO STEFANO DI BRIGA
I370SANTO STEFANO DI CAMASTRA     
I371SANTO STEFANO D ASPROMONTE    
I371SANTO STEFANO D'ASPROMONTE    
I371SANTO STEFANO IN ASPROMONTE   
I372SANTO STEFANO ROERO           
I373SANTO STINO DI LIVENZA        
I373SAN STINO DI LIVENZA          
I374SANTU LUSSURGIU               
I375SANT' URBANO                  
I375SANT'URBANO                   
I376SAN VALENTINO IN ABRUZZO CI
I376SAN VALENTINO IN ABRUZZO CITER
I376SAN VALENTINO IN ABRUZZO CITERIORE
I376SAN VALENTINO ABRUZZO CITERIOR
I376SAN VALENTINO CITERIORE
I376S. VALENTINO ABRUZZO CITERIO
I376SAN VALENTINO IN ABRUZZO CIT
I377SAN VALENTINO TORIO           
I381SAN VENANZO                   
I382SAN VENDEMIANO                
I384SAN VERO MILIS                
I386SANVINCENTI
I388SAN VINCENZO LA COSTA         
I389SAN VINCENZO VALLE ROVETO     
I390SAN VINCENZO                  
I391SAN VITALIANO                 
I392SAN VITO DI CADORE            
I393SAN VITO SULLO IONIO          
I393SAN VITO SULLO JONIO          
I394SAN VITO CHIETINO             
I396SAN VITO DEI NORMANNI         
I400SAN VITO ROMANO               
I401SAN VITO DI LEGUZZANO         
I402SAN VITO                      
I403SAN VITO AL TAGLIAMENTO       
I404SAN VITO AL TORRE             
I405SAN VITO DI FAGAGNA           
I406SAN VITO DI VIPACCO
I407SAN VITO LO CAPO              
I408SAN VITTORE
I408SAN VITTORE DEL LAZIO         
I409SAN VITTORE
I409SAN VITTORE OLONA             
I410SANZA                         
I411SANZENO                       
I412SAN ZENO NAVIGLIO             
I413SAN ZENO E FOPPA
I413SAN ZENO
I414SAN ZENO DI MONTAGNA          
I415SAN ZENONE AL LAMBRO          
I416SAN ZENONE AL PO              
I417SAN ZENONE DEGLI EZZELINI     
I418SAONARA                       
I420SAPONARA                      
I421SAPPADA                       
I422SAPRI                         
I423SARACENA                      
I424SARACINESCO                   
I425SARCEDO                       
I426SARCONI                       
I427SARDAGNA
I428SARDARA                       
I429SARDIGLIANO                   
I430SAREGO                        
I431SARENTINO                     
I431SARENTINO .SARNTAL.           
I432SAREZZANO                     
I433SAREZZO                       
I434SARMATO                       
I435SARMEDE                       
I436SARNANO                       
I437SARNICO                       
I438SARNO                         
I439SARNONICO                     
I441SARONNO                       
I442SARRE                         
I443SARROK                        
I443SARROCH                       
I444SARSINA                       
I445SARTEANO                      
I447SARTIRANA LOMELLINA           
I448SARULE                        
I449SARZANA                       
I450SASSA                         
I451SASSANO                       
I452SASSARI                       
I453SASSELLO                      
I454SASSETTA                      
I455SASSINORO                     
I456SASSO
I457SASSO DI CASTALDA             
I457SASSO
I458SASSO
I459SASSOCORVARO                  
I460SASSOFELTRIO                  
I461SASSOFERRATO                  
I462SASSUOLO                      
I463SATRIANO                      
I464SAURIS                        
I465SAUZE DI CESANA               
I466SAUZE D OULX                  
I466SAUZE D'OULX                  
I467SAVA                          
I468SAVELLI                       
I469SAVIANO                       
I470SAVIGLIANO                    
I471SAVIGNANO IRPINO              
I472SAVIGNANO SUL RUBICONE        
I473SAVIGNANO SUL PANARO          
I474SAVIGNO                       
I475SAVIGNONE                     
I476SAVIORE DELL'ADAMELLO         
I477SAVOCA                        
I478SAVOGNA                       
I479SAVOGNA D' ISONZO             
I479SAVOGNA D'ISONZO              
I480SAVONA                        
I482SCAFA                         
I483SCAFATI                       
I484SCAGNELLO                     
I485SCALA COELI                   
I486SCALA                         
I487SCALDASOLE                    
I489SCALEA                        
I490SCALENGHE                     
I492SCALETTA ZANCLEA              
I493SCAMPITELLA                   
I494SCANDALE                      
I495SCANDELUZZA                   
I496SCANDIANO                     
I497SCANDOLARA RAVARA             
I498SCANDOLARA RIPA D'OGLIO       
I499SCANDRIGLIA                   
I501SCANNO                      
I502SCANO AL BREMBO               
I503SCANO MONTIFERRO              
I503SCANO DI MONTIFERRO           
I504SCANSANO                      
I505SCANZO
I506SCANZOROSCIATE                
I507SCAPOLI                       
I508SCARENNA
I509SCARIA
I510SCARLINO                      
I511SCARMAGNO                     
I512SCARNAFIGI                    
I513SCARNAFIGI-RUFFIA
I513SCARNAFIGI RUFFIA
I514SCARPERIA                     
I515SCARPIZZOLO
I516SCAVES
I516SCIAVES
I517SCAVOLINO
I518SCLEMO
I519SCENA                         
I519SCENA .SCHENNA.               
I520SCERNI                        
I521SCHEGGIA                      
I522SCHEGGIA PASCELUPO            
I522SCHEGGIA E PASCELUPO          
I523SCHEGGINO                     
I526SCHIAVI D'ABRUZZO             
I526SCHIAVI DI ABRUZZO            
I527SCHIAVON                      
I529SCHIGNANO                     
I530SCHILPARIO                    
I531SCHIO                         
I532SCHIVENOGLIA                  
I533SCIACCA                       
I534SCIARA                        
I535SCICLI                        
I536SCIDO                         
I537SCILLA                        
I538SCILLATO                      
I539SCIOLZE                       
I540SCISCIANO                     
I541SCLAFANI BAGNI                
I543SCONTRONE                     
I544SCOPA                         
I545SCOPELLO                      
I546SCOPPITO                      
I548SCORDIA                       
I549SCORRANO                      
I550TORRIANA                      
I551SCORZE                        
I551SCORZE'                       
I553SCURCOLA MARSICANA            
I554SCURELLE                      
I555SCURZOLENGO                   
I556SEBORGA                       
I558SECINARO                      
I559SECLI                         
I559SECLI'                        
I560SECONDIGLIANO                 
I561SECUGNAGO                     
I562SEDEGLIANO                    
I563SEDICO                        
I564SEDILO                        
I565SEDINI                        
I566SEDRIANO                      
I567SEDRINA                       
I569SEFRO                         
I570SEGARIU                       
I571SEGGIANO                      
I573SEGNI                         
I576SEGONZANO                     
I577SEGRATE                       
I578SEGUSINO                      
I580SELARGIUS                     
I581SELCI                         
I582SELEGAS                       
I585SELLANO                       
I588SELLERO                       
I589SELLIA                        
I590SELLIA MARINA                 
I591SELVA DI VAL GARDENA          
I591SELVA DI VAL GARDENA .WOLKENSTEIN IN GROEDEN.
I592SELVA DI CADORE               
I593SELVA DEI MOLINI              
I593SELVA DEI MOLINI .MUEHLWALD.  
I594SELVA DI PROGNO               
I595SELVAZZANO DENTRO             
I596SELVE MARCONE                 
I597SELVINO                       
I598SEMESTENE                     
I599SEMIANA                       
I600SEMINARA                      
I601SEMPRONIANO                   
I602SENAGO                        
I603SENALE SAN FELICE             
I603SENALE-SAN FELICE .UNSERE LIEBE FRAU IM WALD.
I604SENALES                       
I604SENALES .SCHNALS.             
I605SENEGHE                       
I606SENERCHIA                     
I607SENIGA                        
I608SENIGALLIA                    
I609SENIS                         
I610SENISE                        
I611SENNA COMASCO                 
I612SENNA LODIGIANA               
I613SENNARIOLO                    
I614SENNORI                       
I615SENORBI                       
I615SENORBI'                      
I616SENOSECCHIA
I618SEPINO                        
I619SEPPIANA                      
I620SEPRIO                        
I621SEQUALS                       
I622SERAVEZZA  
I623SERBARIU                   
I624SERDIANA                      
I625SEREGNO                       
I626SEREN DEL GRAPPA              
I627SERGNANO                      
I628SERIATE                       
I629SERINA                        
I630SERINO                        
I631SERLE                         
I632SERMIDE                       
I633SIRMIONE                      
I634SERMONETA                     
I635SERNAGLIA
I635SERNAGLIA DELLA BATTAGLIA     
I636SERNIO                        
I637SEROLE                        
I639SERRA SAN BRUNO               
I640SERRA RICCO                   
I640SERRA RICCO'                  
I641SERRACAPRIOLA                 
I642SERRA D AIELLO                
I642SERRA D'AIELLO                
I643SERRA DE CONTI                
I643SERRA DE' CONTI               
I644SERRADIFALCO                  
I645SERRALUNGA DI CREA            
I646SERRALUNGA D ALBA             
I646SERRALUNGA D'ALBA             
I647SERRAMANNA                    
I648SERRAMEZZANA                  
I649SERRAMONACESCA                
I650SERRA PEDACE                  
I651SERRAPETRONA                  
I652SERRARA FONTANA               
I653SERRA SAN QUIRICO             
I654SERRA SANT ABBONDIO           
I654SERRA SANT'ABBONDIO           
I655SERRASTRETTA                  
I656SERRATA           
I657SERRAVALLE            
I657SERRAVALLE LIBARNA
I657SERRAVALLE SCRIVIA            
I658SERRAVALLE
I658SERRAVALLE D'ASTI
I659SERRAVALLE DELLE LANGHE       
I659SERRAVALLE LANGHE
I660SERRAVALLE             
I660SERRAVALLE PISTOIESE          
I661SERRAVALLE DI CHIENTI         
I662SERRAVALLE A PO               
I663SERRAVALLE
I663SERRAVALLE SESIA              
I664SERRAVALLE
I665SERRAVALLE ALL'ADIGE
I666SERRE                         
I667SERRENTI                      
I668SERRI                         
I669SERRONE                       
I670SERRUNGARINA                  
I671SERSALE                       
I673SOVRAMONTE                    
I674SESANA
I676SESSA AURUNCA                 
I677SESSA CILENTO                 
I678SESSAME                       
I679SESSANO DEL MOLISE          
I680SESSANT                       
I681SESTINO                       
I682SESTO CAMPANO                 
I683SESTO CREMONESE ED UNITI      
I683SESTO ED UNITI                
I684SESTO FIORENTINO              
I686SESTO AL REGHENA              
I687SESTO                         
I687SESTO .SEXTEN.                
I688SESTO CALENDE                 
I689SESTOLA                       
I690SESTO SAN GIOVANNI            
I692SESTRIERE                     
I693SESTRI LEVANTE                
I694SESTRI PONENTE
I694GENOVA SESTRI PONENTE
I695SESTU                         
I696SETTALA                       
I697SETTEFRATI                    
I698SETTIME                       
I699SETTIMO SAN PIETRO            
I700SETTIMO MILANESE              
I701SETTIMO ROTTARO               
I702SETTIMO VITTONE               
I703SETTIMO TORINESE              
I704SETTINGIANO                   
I705SETZU                         
I706SEUI                          
I707SEULO                         
I709SEVESO                        
I710SEVIGNANO
I711SEZZADIO                      
I712SEZZE                         
I713SFORZATICA                    
I714SFRUZ                         
I715SGONICO                       
I716SGURGOLA                      
I717SIAMAGGIORE                   
I718SIAMANNA                      
I719SIAMANNA DI SIAPICCIA         
I719SIAMANNA SIAPICCIA         
I720SIANO                         
I721SIAPICCIA                     
I723SICULIANA                     
I724SIDDI                         
I725SIDERNO                       
I726SIENA                         
I727SIGILLO                       
I728SIGNA                         
I729SCHLANDERS
I729SILANDRO                      
I729SILANDRO .SCHLANDERS.         
I730SILANUS                       
I731SILI
I732SILIGO                        
I733SILUM MONT'AQUILA
I734SILIQUA                       
I735SILIUS                        
I736SILLA
I736SILLAVENGO                    
I737SILLANO                       
I738SILVANO D ORBA                
I738SILVANO D'ORBA                
I739SILVANO PIETRA                
I740SILVELLA
I741SILVI                         
I742SIMALA                        
I743SIMAXIS                       
I744SIMBARIO                      
I745SIMERI E CRICHI               
I745SIMERI CRICHI                 
I746SINADOLE
I747SINAGRA                       
I748SINDIA                        
I749SINI                          
I750SINIO                         
I751SINISCOLA                     
I752SINNAI                        
I753SINOPOLI                      
I754SIRACUSA                      
I756SIRIGNANO                     
I757SIRIS                         
I758SIROLO                        
I759SIRONE                        
I760SIROR                         
I761SIRTORI                       
I763SISSA                         
I764SIURGUS
I765SIURGUS DONIGALA              
I767SIZZANO                       
I771SLUDERNO                      
I771SLUDERNO .SCHLUDERNS.         
I772SMARANO                       
I774SMERILLO                      
I775SOAVE                         
I777SOCCHIEVE                     
I778SODDI                         
I778SODDI'                        
I779SOGLIANO AL RUBICONE          
I780SOGLIANO CAVOUR               
I781SOGLIO                        
I782SOIANO DEL LAGO               
I783SOLAGNA                       
I784SOLANAS
I785SOLARINO                      
I786SOLARO                        
I787SOLAROLO                      
I788SOLAROLO DEL PERSICO
I789SOLAROLO MONASTEROLO
I790SOLAROLO RAINERIO             
I791SOLARUSSA                     
I792SOLBIATE                      
I793SOLBIATE SULL' ARNO           
I793SOLBIATE SULL'ARNO            
I793SOLBIATE ARNO                 
I794SOLBIATE OLONA                
I795SOLBRITO
I796SOLDANO                       
I797SOLEMINIS                     
I798SOLERO                        
I799SOLESINO                      
I800SOLETO                        
I801SOLFERINO                     
I802SOLIERA                       
I803SOLIGNANO                     
I804SULMONA                       
I805SOLOFRA                       
I808SOLONGHELLO                   
I809SOLOPACA                      
I812SOLTO COLLINA                 
I813SOLZA                         
I815SOMAGLIA                      
I817SOMANO                        
I819SOMMA LOMBARDO                
I820SOMMA VESUVIANA               
I821SOMMACAMPAGNA                 
I822SOMMARIVA DEL BOSCO           
I823SOMMARIVA PERNO               
I824SOMMATINO                     
I825SOMMO                         
I826SONA                          
I827SONCINO                       
I828SONDALO                       
I829SONDRIO                       
I830SONGAVAZZO                    
I831SONICO                        
I832SONNINO                       
I833SONZIA
I834SOPRAMONTE
I835SOPRANA                       
I838SORA                          
I839SORAGA                        
I840SORAGNA                       
I841SORANO                        
I842SORBANO                       
I843SORBO SERPICO                 
I844SORBO SAN BASILE              
I845SORBOLO                       
I847SORDEVOLO                     
I848SORDIO                        
I849SORESINA                      
I850SORGA                         
I850SORGA'                        
I851SORGONO                       
I852SORI                          
I853SORIANELLO                    
I854SORIANO CALABRO               
I855SORIANO NEL CIMINO            
I856SORICO                        
I857SORISO                        
I858SORISOLE                      
I860SORMANO                       
I861SORRADILE                     
I862SORRENTO                      
I863SORSO                         
I864SORTINO                       
I865SOSPIRO                       
I866SOSPIROLO                     
I867SOSSANO                       
I868SOSTEGNO                      
I869SOTTO IL MONTE GIOVANNI XXIII 
I869SOTTO IL MONTE GIOVANNI XXI
I869SOTTO IL MONTE GIOVANNI XXII
I871SOVER                         
I872SOVERATO                      
I873SOVERE                        
I874SOVERIA MANNELLI              
I875SOVERIA SIMERI                
I876SOVERZENE                     
I877SOVICILLE                     
I878SOVICO                        
I879SOVIZZO                       
I880SOZZAGO                       
I881SPADAFORA                     
I884SPADOLA                       
I885SPARANISE                     
I886SPARONE                       
I887SPECCHIA                      
I888SPELLO                        
I889SPERA                         
I891SPERLINGA                     
I892SPERLONGA                     
I893SPERONE                       
I894SPESSA PO                     
I894SPESSA                        
I895SPEZZANO ALBANESE             
I896SPEZZANO DELLA SILA           
I898SPEZZANO PICCOLO              
I899SPIAZZO                       
I901SPIGNO MONFERRATO             
I902SPIGNO SATURNIA               
I903SPILAMBERTO                   
I904SPILIMBERGO                   
I905SPILINGA                      
I906SPINADESCO                    
I907SPINAZZOLA                    
I908SPINEA                        
I909SPINEDA                       
I910SPINETE                       
I911SPINETO SCRIVIA               
I912SPINETOLI                     
I913SPINO AL BREMBO               
I914SPINO D ADDA                  
I914SPINO D'ADDA                  
I915SPINONE                       
I916SPINONE DEI CASTELLI          
I916SPINONE AL LAGO               
I917SPINOSO                       
I919SPIRANO                       
I921SPOLETO                       
I922SPOLTORE                      
I923SPONGANO                      
I924SPORMAGGIORE                  
I925SPORMINORE                    
I926SPOTORNO                      
I927SPRESIANO                     
I928SPRIANA                       
I929SQUILLACE                     
I930SQUINZANO                     
I932STAFFOLO  
I933STAGHIGLIONE                    
I935STAGNO LOMBARDO               
I936STAITI                        
I937STALETTI                      
I937STALETTI'                     
I938STANGHELLA                    
I939STARANZANO                    
I941STAZZANO                      
I942STAZZEMA                      
I943STAZZONA                    
I944STAZZONA-GERMASINO            
I945STEFANACONI                   
I946STELLA                        
I947STELLANELLO                   
I948STELVIO                       
I948STELVIO .STILFS.              
I949STENICO                       
I950STERNATIA                     
I951STEZZANO                      
I952STIA                          
I953STIENTA                       
I954STIGLIANO                     
I955STIGNANO                      
I956STILO                         
I959STIMIGLIANO                   
I960STIO                          
I962STORNARA                      
I963STORNARELLA                   
I964STORO                         
I965STRA                        
I965STRA'                      
I968STRADELLA                     
I969STRAMBINELLO                  
I970STRAMBINO                     
I971STRAMBINO ROMANO
I973STRANGOLAGALLI                
I974STREGNA                       
I975STREMBO                       
I976STRESA                        
I977STREVI                        
I978STRIANO                       
I979STRIGNO                       
I980STRONA                        
I981STRONCONE                     
I982STRONGOLI                     
I983STROPINO
I984STROPPIANA                    
I985STROPPO                       
I986STROZZA  
I987STRUPPA                     
I988STUMIAGA
I989STURIA DELLE FUSINE
I990STURNO                        
I991SUBBIANO                      
I992SUBIACO                       
I993SUCCIVO                       
I994SUEGLIO                       
I995SUELLI                        
I996SUELLO                        
I997SUISIO                        
I998SULBIATE                      
L002SULZANO                       
L003SUMIRAGO                      
L004SUMMONTE                      
L005SUNA
L006SUNI                          
L007SUNO                          
L008SUPERSANO                     
L009SUPINO                        
L010SURANO                        
L011SURBO                         
L013SUSA                          
L014SUSEGANA                      
L015SUSTINENTE                    
L016SUTERA                        
L017SUTRI                         
L018SUTRIO                        
L019SUVERETO                      
L020SUZZARA                       
L022TACENO                        
L023TADASUNI                      
L024TAGGIA                        
L025TAGLIACOZZO                   
L026TAGLIO DI PO                  
L027TAGLIOLO
L027TAGLIOLO MONFERRATO           
L028TAGLIOLO-BELFORTE
L028TAGLIOLO BELFORTE
L030TAIBON AGORDINO               
L032TAINO                         
L033TAIO                          
L034TALAMELLO                     
L035TALAMONA                      
L036TALANA                        
L037TALEGGIO                      
L038TALLA                         
L039TALMASSONS                    
L040TAMBRE                        
L040TAMBRE D'ALPAGO                        
L042TAORMINA                      
L044TAPOGLIANO                    
L046TARANO                        
L047TARANTA PELIGNA               
L048TARANTASCA                    
L049TARANTO                       
L050TARCENTO                      
L051TARCES
L051TARRES DI SOPRA
L052TARCETTA
L053TARNOVA DELLA SELVA
L054TARRES
L054TARRES DI SOTTO
L055TARSIA                        
L056TARTANO                       
L057TARVISIO                      
L058TARZO                         
L059TASSAROLO                     
L060TASSULLO                      
L061TAURANO                       
L062TAURASI                       
L063TAURIANOVA                    
L064TAURISANO                     
L065TAVAGNACCO                    
L066TAVAGNASCO                    
L067TAVARNELLE VAL DI PESA        
L068TAVAZZANO
L069TAVENNA                       
L070TAVERNA                       
L071TAVERNERIO                    
L073TAVERNOLA BERGAMASCA          
L074TAVIANO                       
L075TAVIGLIANO                    
L076TAVODO
L077TAVOLE
L078TAVOLETO                      
L079TAVON
L080TAVORDO
L081TAVULLIA                      
L082TEANA                         
L083TEANO                         
L084TEGLIO                        
L085TEGLIO VENETO                 
L086TELESE                        
L086TELESE TERME                  
L087TELGATE                       
L088TELTI'
L088TELTI                         
L089TELVE DI VALSUGANA            
L089TELVE                         
L090TELVE DI SOPRA                
L092TEMENIZZA
L093TEMPIO PAUSANIA               
L094TEMU                          
L094TEMU'    
L095TENDA                     
L096TENNA                         
L097TENNO
L098TEODONA
L098TEODONE
L099TEODORANO                         
L100TEOLO                         
L101TEOR                          
L102TEORA                         
L103TERAMO                        
L104TERDOBBIATE                   
L105TERELLE                       
L106TERENTO                       
L106TERENTO .TERENTEN.            
L107TERLAGO                       
L108TERLANO                       
L108TERLANO .TERLAN.              
L109TERLIZZI                      
L110TERMENAGO
L111TERMENO SULLA STRADA DEL VI
L111TERMENO SULLA STRADA DEL VINO 
L111TERMENO SULLA STRADA DEL VINO .TRAMIN AN DER.
L112TERMINI IMERESE               
L113TERMOLI                       
L115TERNATE                       
L116TERNENGO                      
L117TERNI                         
L118TERNO D ISOLA                 
L118TERNO D'ISOLA                 
L120TERRACINA                     
L121TERRAGNOLO                    
L122TERRALBA                      
L123TERRANUOVA BRACCIOLINI        
L124TERRANOVA DA SIBARI           
L125TERRANOVA DEI PASSERINI       
L126TERRANOVA DI POLLINO          
L127TERRANOVA SAPPO MINULIO       
L131TERRASINI                     
L132TERRASSA PADOVANA             
L134TERRAVECCHIA                  
L136TERRAZZO                      
L137TERRES                        
L138TERRICCIOLA                   
L139TERRUGGIA                     
L140TERTENIA                      
L142TERZIGNO                      
L143TERZO                         
L144TERZO DI AQUILEIA             
L144TERZO D'AQUILEIA              
L145TERZOLAS                      
L146TERZORIO                      
L147TESERO                        
L149TESIMO                        
L149TESIMO .TISENS.               
L150TESSENNANO                    
L152TESTICO                       
L153TETI                          
L154TEULADA                       
L155TEVEROLA                      
L156TEZZE SUL BRENTA              
L157THIENE                        
L158THIESI                        
L160TIANA                         
L161TIARNO                        
L162TIARNO DI SOPRA               
L163TIARNO DI SOTTO               
L164TICENGO                       
L165TICINETO                      
L166TIGGIANO                      
L167TIGLIETO                      
L168TIGLIOLE                      
L169TIGNALE                       
L170TIMOLINE
L172TINNURA                       
L173TIONE DEGLI ABRUZZI           
L174TIONE DI TRENTO               
L175TIRANO                        
L176TIRES                         
L176TIRES .TIERS.                 
L177TIRIOLO                       
L178TIROLO                        
L178TIROLO .TIROL.                
L180TISSI                         
L181TITO                          
L182TIVOLI                        
L183TIZZANO VAL PARMA             
L184TOANO                         
L185TOCCO CAUDIO                  
L186TOCCO CASAURIA                
L186TOCCO DA CASAURIA             
L187TOCENO                        
L188TODI                          
L189TOFFIA                        
L190TOIRANO                       
L191TOLENTINO                     
L192TOLFA                         
L193TOLLEGNO                      
L194TOLLO                         
L195TOLMEZZO                      
L196TOLMINO
L197TOLVE                         
L198TOMADIO
L199TOMBOLO                       
L200TON                           
L201TONADICO                      
L202TONARA                        
L203TONCO                         
L204TONENGO                       
L205TORA E PICCILLI               
L206TORANO CASTELLO               
L207TORANO NUOVO                  
L209TORBIATO                      
L210TORBOLE CASAGLIA              
L211TORCEGNO                      
L212TORCHIARA                     
L213TORCHIAROLO                   
L214TORELLA DE' LOMBARDI          
L214TORELLA DEI LOMBARDI          
L215TORELLA DEL SANNIO            
L216TORGIANO                      
L217TORGNON                       
L218TORINO DI SANGRO              
L219TORINO                        
L220TORITTO                       
L221TORLINO VIMERCATI             
L223TORNACO                       
L224TORNARECCIO                   
L225TORNATA                       
L227TORNIMPARTE                   
L228TORNO                         
L229TORNOLO                       
L230TORO                          
L231TORPE'                        
L233TORRACA                       
L235TORRALBA                      
l236TORRAZZA
L237TORRAZZA COSTE                
L238TORRAZZA PIEMONTE             
L239TORRAZZO                      
L240TORRE DI RUGGIERO             
L241TORRE MONDOVI                 
L241TORRE MONDOVI'                
L243TORRE CAIETANI                
L243TORRE CAJETANI                
L244TORRE DI SANTA MARIA          
L245TORRE ANNUNZIATA              
L246TORREANO                      
L247TORRE CANAVESE                
L248TORREBELVICINO                
L249TORRE BERETTI
L250TORRE BERETTI E CASTELLARO    
L251TORRE BOLDONE                 
L252TORRE BORMIDA                 
L253TORREBRUNA                    
L254TORRECUSO                     
L256TORRE D'ARESE                 
L257TORRE DE BUSI                 
L257TORRE DE' BUSI                
L258TORRE DE' PICENARDI           
L259TORRE DEL GRECO               
L262TORRE DE NEGRI                
L262TORRE DE' NEGRI               
L263TORRE DE' PASSERI             
L265TORRE DE ROVERI               
L265TORRE DE' ROVERI              
L267TORRE DI MOSTO                
L269TORRE D ISOLA                 
L269TORRE D'ISOLA                 
L270TORREGLIA                     
L271TORREGROTTA                   
L272TORRE LE NOCELLE              
L273TORREMAGGIORE                 
L274TORRE ORSAIA                  
L276TORRE PALLAVICINA             
L277TORRE PELLICE                 
L278TORRE SAN GIORGIO             
L279TORRE SAN PATRIZIO            
L280TORRE SANTA SUSANNA           
L281TORRESINA                     
L281TORRICELLA
L282TORRETTA     
L283TORRE UZZONE                 
L284TORREVECCHIA TEATINA          
L285TORREVECCHIA PIA              
L286TORRI IN SABINA               
L287TORRI DEL BENACO              
L290TORRICE                       
L291TORRICELLA
L291TORRICELLA PELIGNA            
L292TORRICELLA
L292TORRICELLA VERZATE            
L293TORRICELLA
L293TORRICELLA SABINA             
L293TORRICELLA IN SABINA          
L294TORRICELLA                    
L295TORRICELLA
L295TORRICELLA SICURA             
L296TORRICELLA DEL PIZZO          
L297TORRI DI QUARTESOLO           
L298TORRIGLIA                     
L299TORRILE                       
L301TORRIONI                      
L302TORRITA TIBERINA              
L303TORRITA DI SIENA              
L304TORTONA                       
L305TORTORA                       
L306TORTORELLA                    
L307TORTORETO                     
L308TORTORICI                     
L309TORVISCOSA                    
L310TUSCANIA                      
L311TOSCOLANO
L312TOSCOLANO MADERNO             
L314TOSSICIA                      
L315TOVO SAN GIACOMO              
L316TOVO DI SANT AGATA            
L316TOVO DI SANT'AGATA            
L317TRABIA                        
L319TRADATE                       
L321TRAMATZA                      
L322TRAMBILENO                    
L323TRAMONTI                      
L324TRAMONTI DI SOPRA             
L325TRAMONTI DI SOTTO             
L326TRAMUTOLA                     
L327TRANA                         
L328TRANI                         
L329TRANSACQUA                    
L330TRAONA                        
L331TRAPANI                       
L332TRAPPETO                      
L333TRAREGO VIGGIONA              
L334TRASACCO                      
L335TRASAGHIS                     
L336TRASQUERA                     
L337TRATALIAS                     
L338TRAUSELLA                     
L339TRAVAGLIATO                   
L340TRAVES                        
L342TRAVEDONA MONATE              
L345TRAVERSELLA                   
L346TRAVERSETOLO                  
L347TRAVESIO                      
L348TRAVO                         
L349TREBASELEGHE                  
L353TREBISACCE                    
L354TRECASALI                     
L355TRECASTAGNI                   
L356TRECATE                       
L357TRECCHINA                     
L359TRECENTA                 
L360TREDOSSI                         
L361TREDOZIO                      
L363TREGLIO                       
L364TREGNAGO                      
L366TREIA                         
L367TREISO                        
L368TREMENICO                     
L369TREMESTIERI ETNEO             
L370EX TREMEZZINA                    
L370TREMEZZINA                    
L370TREMEZZINA.                   
L371TREMEZZO                      
L372TREMOSINE                     
L373TRENNO
L375TRENTA                        
L377TRENTINARA                    
L378TRENTO                        
L379TRENTOLA DUCENTA              
L380TRENZANO                      
L381TREPPO CARNICO                
L382TREPPO GRANDE                 
L383TREPUZZI                      
L384TREQUANDA                     
L385TRES                          
L386TRESANA                       
L388TRESCORE BALNEARIO            
L389TRESCORE CREMASCO             
L390TRESIGALLO                    
L392TRESIVIO                      
L393TRESNURAGHES                  
L394TRETTO                        
L396TREVENZUOLO                   
L397TREVI                         
L398TREVI NEL LAZIO               
L399TREVICO                       
L400TREVIGLIO                     
L401TREVIGNANO ROMANO             
L402TREVIGNANO                    
L403TREVILLE                      
L404TREVIOLO                      
L406TREVISO BRESCIANO             
L407TREVISO                       
L408TREZZANO ROSA                 
L409TREZZANO SUL NAVIGLIO         
L410TREZZO TINELLA                
L411TREZZO SULL ADDA              
L411TREZZO SULL'ADDA              
L413TREZZONE                      
L414TRIBANO                       
L415TRIBIANO                      
L416TRIBOGNA                      
L418TRICARICO                     
L419TRICASE                       
L420TRICERRO                      
L421TRICESIMO                     
L422TRICHIANA                     
L423TRIEI                         
L424TRIESTE                       
L425TRIGGIANO                     
L426TRIGOLO                       
L427TRINITA                       
L427TRINITA'                      
L428TRINITA D'AGULTU              
L428TRINITA' D'AGULTU E VIGNOLA   
L429TRINO                         
L430TRIORA                        
L431TRIPI                         
L432TRISOBBIO                     
L433TRISSINO                      
L434TRIUGGIO                      
L435TRIVENTO                      
L436TRIVERO                       
L437TRIVIGLIANO                   
L438TRIVIGNANO UDINESE            
L439TRIVIGNO                      
L440TRIVOLZIO                   
L441TRIVULZA
L442TRIVULZINA
L443TROBASO  
L444TRODENA                       
L444TRODENA NEL PARCO NATURALE .TRUDEN IM NATURPA 
L444TRODENA NEL PARCO NATURALE
L445TROFARELLO                    
L447TROIA                         
L448TROINA                        
L449TROMELLO                      
L450TRONTANO                      
L451TRONZANO VERCELLESE           
L452TROPEA                        
L453TROVO                         
L454TRUCCAZZANO                   
L455TUBRE                         
L455TUBRE .TAUFERS IM MUENSTERTAL.
L457TUENNO                        
L458TUFARA                        
L459TUFILLO                       
L460TUFINO                        
L461TUFO                          
L462TUGLIE                        
L463TUILI                         
L464TULA                          
L466TUORO SUL TRASIMENO       
L467TURAGO BORDONE    
L468VALVESTINO                    
L469TURANO LODIGIANO              
L470TURATE                        
L471TURBIGO                       
L472TURI                          
L473TURRI                         
L474TURRIACO                      
L475TURRIVALIGNANI
L476TURRO                
L476TURRO MILANESE
L477TURSI                         
L478TUSA 
L479UBAGA                         
L480UBOLDO                        
L481UCOVIZZA
L481UGOVIZZA VALBRUNA
L482UCRIA                         
L483UDINE                         
L484UGENTO                        
L485UGGIANO LA CHIESA             
L486UGGIATE
L487UGGIATE TREVANO               
L487UGGIATE-TREVANO               
L488ULA 'TIRSO                    
L488ULA' TIRSO                    
L489ULASSAI                       
L490ULTIMO                        
L490ULTIMO .ULTEN.                
L491UMAGO
L492UMBRIATICO                    
L494URAGO D OGLIO                 
L494URAGO D'OGLIO                 
L496URAS                          
L497URBANA                        
L498URBANIA                       
L499URBE                          
L500URBINO                        
L501URBISAGLIA                    
L502URGNANO                       
L503URI                           
L505URURI                         
L506URZULEI                       
L507USCIO                         
L508USELLUS                       
L509USINI                         
L510USMATE
L511USMATE VELATE                 
L512USSANA                        
L513USSARAMANNA                   
L514USSASSAI                      
L515USSEAUX                       
L516USSEGLIO                      
L517USSITA                        
L519USTICA                        
L521UTA                           
L522UZZANO                        
L524VACCARIZZO ALBANESE           
L525VACONE                        
L526VACRI                         
L527VADENA                        
L527VADENA .PFATTEN.              
L528VADO LIGURE                   
L529VAGLIA                        
L531VAGLIO SERRA                  
L532VAGLIO BASILICATA             
L533VAGLI DI SOTTO                
L533VAGLI SOTTO                   
L535VAIANO
L535VAIANO CREMASCO               
L536VAIANO
L536VAIANO VALLE
L537VAIANO                        
L538VAIE                          
L539VAILATE                       
L540VAIRANO PATENORA              
L544VALBONDIONE                   
L545VALBREMBO                     
L546VALBREVENNA                   
L547VALBRONA                      
L548VICO CANAVESE                 
L550VALDA                         
L551VALDAGNO                      
L552VAL' DAORA                    
L552VALDAORA .OLANG.              
L552VALDAORA
L553VALDARSA
L554VALDASTICO                    
L555VAL DELLA TORRE               
L556VALDENGO                      
L557VALDIDENTRO                   
L558VALDIERI                      
L561VALDINA                       
L562VAL DI NIZZA                  
L563VALDISOTTO                    
L564VAL DI VIZZE                  
L564VAL DI VIZZE .PFITSCH.        
L565VALDOBBIADENE                 
L566VALDUGGIA                     
L567VALEGGIO SUL MINCIO           
L568VALEGGIO LOMELLINA            
L568VALEGGIO                      
L569VALENTANO                     
L570VALENZA                       
L571VALENZANO                     
L572VALERA FRATTA                 
L573VALFABBRICA                   
L574VALFENERA                     
L575VALFLORIANA                   
L576VALFURVA                      
L577VALGANNA                      
L578VALGIOIE                      
L579VALGOGLIO                     
L580VALGRANA                      
L581VALGREGHENTINO                
L582VALGRISENCHE                  
L583VALGUARNERA CAROPEPE          
L584VALLADA                       
L584VALLADA AGORDINA              
L585VALL'ALTA
L586VALLANZENGO                   
L588VALLARSA                      
L589VALLATA                       
L590VALLE DI CADORE               
L591VALLE DI MADDALONI            
L593VALLE LOMELLINA               
L594VALLE AGRICOLA                
L595VALLE AURINA                  
L595VALLE AURINA .AHRNTAL.        
L596VALLEBONA                     
L597VALLE CASTELLANA              
L598VALLECORSA                    
L599VALLECROSIA                   
L601VALLE DI CASIES               
L601VALLE DI CASIES .GSIES.       
L602VALLE D'ISTRIA
L603VALLEDOLMO                    
L604VALLEDORIA                    
L605VALLEMAJO                     
L605VALLEMAIO                     
L606VALLE MOSSO                   
L607VALLELONGA                    
L609VALLELUNGA PRATAMENO          
L610VALLENONCELLO
L611VALLEPIETRA                   
L612VALLERANO                     
L613VALLERMOSA                    
L614VALLEROTONDA                  
L616VALLESACCARDA                 
L617VALLE SALIMBENE               
L620VALLE SAN NICOLAO             
L623VALLEVE                       
L624VALLI DEL PASUBIO             
L625VALLINFREDA                   
L626VALLIO TERME                  
L627VALLO DI NERA                 
L628VALLO DELLA LUCANIA           
L629VALLO TORINESE                
L630VALLONARA
L631VALLORIATE                    
L633VALMACCA                      
L634VALMADRERA                    
L636VALMALA                       
L637VAL MARCHIROLO
L638VAL MASINO                    
L639VALMONTONE                    
L640VALMOREA                      
L641VALMOZZOLA                    
L642VALNEGRA                      
L643VALPELLINE                    
L644VALPERGA 
L645VALPRATO                     
L646VALROVINA                     
L647VALSAVARENCHE                 
L648VALSAVIORE                    
L649VALSECCA                      
L650VALSTAGNA                     
L651VALSTRONA                     
L652VALTESSE                      
L653VALTOPINA                     
L654VALTOURNENCHE                 
L655VALTORTA                      
L656VALVA                         
L657VALVASONE                     
L658VALVERDE                      
L659VALVERDE                      
L660VANDOIES                      
L660VANDOIES .VINTL.              
L661VANDOIES DI SOPRA
L662VANDOIES DI SOTTO
L664VANZAGHELLO                   
L665VANZAGO                       
L666VANZONE CON SAN CARLO         
L667VAPRIO D' ADDA                
L667VAPRIO D'ADDA                 
L668VAPRIO D'AGOGNA               
L669VARALLO                       
L670VARALLO POMBIA                
L671VARANO BORGHI                 
L672VARANO DE' MELEGARI           
L673VARAPODIO                     
L675VARAZZE                       
L676VARCO SABINO                  
L677VAREDO                        
L678VARENA                        
L680VARENNA                       
L681VARESE LIGURE                 
L682VARESE                        
L685VARISELLA                     
L686VARMO                         
L687VARNA                         
L687VARNA .VAHRN.                 
L689VARSI                         
L690VARZI                         
L691VARZO                         
L692VAS                           
L693VASIA                         
L696VASTOGIRARDI                  
L697VATTARO                       
L698VAUDA CANAVESE                
L699VAZZANO                       
L700VAZZOLA                       
L702VECCHIANO                     
L703VEDANO OLONA                  
L704VEDANO AL LAMBRO              
L705VEDDASCA                      
L706VEDELAGO                      
L707VEDESETA                      
L708VEDUGGIO                      
L709VEDUGGIO CON COLZANO          
L710VEGGIANO                      
L711VEGLIE                        
L712VEGLIO                        
L713VEJANO                        
L713VEIANO                        
L715VELESO                        
L716VELEZZO LOMELLINA             
L719VELLETRI                      
L720VELLEZZO BELLINI              
L722VELO VERONESE                 
L723VELO D ASTICO                 
L723VELO D'ASTICO                 
L724VELTURNO                      
L724VELTURNO .FELDTHURNS.         
L725VENAFRO                       
L726VENAUS                        
L727VENARIA                       
L727VENARIA REALE                 
L728VENAROTTA                     
L729VENASCA                       
L730VENDONE                       
L731VENDROGNO                     
L732VENEGONO
L733VENEGONO INFERIORE            
L734VENEGONO SUPERIORE            
L735VENETICO                      
L736VENEZIA                       
L737VENIANO                       
L738VENOSA                        
L739VENTICANO                     
L740VENTIMIGLIA DI SICILIA        
L741VENTIMIGLIA                   
L742VENTOTENE                     
L743VENZONE                       
L744VERANO BRIANZA                
L745VERANO                        
L745VERANO .VOERAN.               
L746VERBANIA                      
L747VERBICARO                     
L748VERCANA                       
L749VERCEIA                       
L750VERCELLI                      
L751VERCURAGO                     
L752VERDELLINO                    
L753VERDELLO                      
L755VERDERIO INFERIORE            
L756VERDERIO SUPERIORE            
L758VERDUNO                       
L760VERGANO
L760VILLA VERGANO
L762VERGATO                       
L763VERGEMOLI                     
L764VERGHERETO                    
L765VERGIATE                      
L768VERMEZZO                      
L769VERMIGLIO                     
L771VERNANTE                      
L772VERNASCA                      
L773VERNATE                       
L774VERNAZZA                      
L775VERNIO                        
L776VERNOLE                       
L777VEROLANUOVA                   
L778VEROLAVECCHIA                 
L779VEROLENGO                     
L780VEROLI                        
L781VERONA                        
L783VERRAYES                      
L784VERRETTO                      
L785VERRONE                       
L787VERRUA SAVOIA                 
L788VERRUA PO                     
L791VERTEMATE                     
L792VERTEMATE CON MINOPRIO        
L793VERTENEGLIO
L795VERTOVA                       
L797VERUCCHIO                     
L798VERUNO                        
L799VERVIO                        
L800VERVO                         
L800VERVO'                        
L801VERZEGNIS                     
L802VERZINO                       
L804VERZUOLO                      
L805VESCOVANA                     
L806VESCOVATO                     
L807VESIME                        
L808VESPOLATE                     
L809VESSALICO                     
L810VESTENANOVA                   
L811VESTIGNE                      
L811VESTIGNE'                     
L812VESTONE                       
L813VESTRENO                      
L814VETRALLA                      
L815VETTO                         
L816VEZZA D OGLIO                 
L816VEZZA D'OGLIO                 
L817VEZZA D ALBA                  
L817VEZZA D'ALBA                  
L819VEZZANO LIGURE                
L820VEZZANO SUL CROSTOLO          
L821VEZZANO                       
L823VEZZI PORTIO                  
L826VIADANA                       
L827VIADANICA                     
L828VIAGRANDE                     
L829VIALE D' ASTI                 
L829VIALE D'ASTI                  
L829VIALE                         
L830VIALFRE'                      
L831VIANO                         
L833VIAREGGIO                     
L834VIARIGI                       
L835VIBONATI                      
L836VICALVI                       
L837VICARI                        
L838VICCHIO                       
L840VICENZA                       
L841VICOFORTE                     
L842VICO DEL GARGANO              
L843VICO NEL LAZIO                
L844VILLA LITERNO                 
L845VICO EQUENSE                  
L846VICOLI                        
L847VICOLUNGO                     
L848VICOMARINO
L848ZIANO
L848ZIANO PIACENTINO              
L849VICONAGO
L850VICOPISANO                    
L851VICOVARO
L852VIDARDO
L853VIDICETO CON GURATA                      
L854VIDIGULFO          
L855VIDOLASCO           
L856VIDOR                         
L857VIDRACCO                      
L858VIESTE   
L859VIETRI                     
L859VIETRI DI POTENZA             
L860VIETRI SUL MARE               
L861VIGADORE
L862VIGALFO
L863VIGALZANO
L864VIGANELLA                     
L865VIGANO SAN MARTINO            
L865VIGANO' SAN MARTINO           
L866VIGANO                        
L866VIGANO'  
L867VIGANO
L867VIGANO CERTOSINO                     
L868VIGARANO MAINARDA             
L869VIGASIO                       
L870VIGATTO                       
L871VIGENTINO
L872VIGEVANO                      
L873VIGGIANELLO                   
L874VIGGIANO                      
L876VIGGIU'                       
L878VIGHIZZOLO D' ESTE            
L878VIGHIZZOLO D'ESTE            
L879VIGLIANO D' ASTI              
L879VIGLIANO D'ASTI               
L880VIGLIANO BIELLESE             
L881VIGNALE MONFERRATO            
L882VIGNANELLO                    
L883VIGNATE                       
L884VIGNOLA FALESINA              
L885VIGNOLA                       
L886VIGNOLA-FALESINA              
L886VIGNOLA FALESINA              
L887VIGNOLE BORBERA               
L888VIGNOLO                       
L889VIGNONE                       
L890VIGO DI CADORE                
L891VIGO D'ANAUNIA
L891VIGO ANAUNIA
L892VIGODARZERE                   
L893VIGO DI FASSA                 
L894VIGOLO                        
L896VIGOLO VATTARO                
L897VIGOLZONE                     
L898VIGONE                        
L899VIGONOVO                      
L900VIGONZA                       
L903VIGO RENDENA                  
L904VIGUZZOLO                     
L905VILLA SANTA LUCIA             
L906VILLADOSSOLA                  
L907VILLA DI CHIAVENNA            
L908VILLA DI TIRANO               
L909VILLA SANTINA                 
L910VILLA AGNEDO                  
L912VILLA BARTOLOMEA              
L913VILLA BASILICA                
L915VILLABASSA                    
L915VILLABASSA .NIEDERDORF.             
L916VILLABATE                     
L917VILLA BISCOSSI                
L919VILLA CARCINA                 
L920VILLA CASTELLI                
L922VILLA CELIERA                 
L923VILLACHIARA                   
L924VILLACIDRO                    
L925VILLA COGOZZO               
L926VILLA COLLEMANDINA            
L927VILLA CORSIONE
L928VILLA CORTESE                 
L929VILLA D' ADDA                 
L929VILLA D'ADDA                  
L931VILLADEATI                    
L932VILLA DECANI
L933VILLA DEL BOSCO               
L934VILLA DEL CONTE               
L935VILLA DEL NEVOSO
L936VILLA DI SERIO                
L937VILLA ESTENSE                 
L938VILLA D OGNA                  
L938VILLA D'OGNA                  
L939VILLADOSE                     
L942VILLAFALLETTO                 
L943VILLA FARALDI                 
L944VILLAFRANCA SICULA            
L945VILLAFRANCA D' ASTI           
L945VILLAFRANCA D'ASTI            
L946VILLAFRANCA LUNIGIANA         
L946VILLAFRANCA IN LUNIGIANA      
L947VILLAFRANCA PADOVANA          
L948VILLAFRANCA PIEMONTE          
L949VILLAFRANCA DI VERONA         
L950VILLAFRANCA TIRRENA           
L951VILLAFRATI                    
L952VILLAGA                       
L953VILLAGRANDE STRISAILI         
L956VILLA GUARDIA                 
L957VILLA LAGARINA                
L958VILLALAGO                     
L959VILLALBA                      
L961VILLALFONSINA                 
L963VILLALVERNIA                  
L964VILLAMAGNA                    
L965VILLAMAINA                    
L966VILLAMAR                      
L967VILLAMARZANA                  
L968VILLAMASSARGIA                
L969VILLA MINOZZO                 
L970VILLAMIROGLIO                 
L971VILLANDRO                     
L971VILLANDRO .VILLANDERS.        
L972VILLANOVA MONFERRATO          
L973VILLANOVA DEL BATTISTA        
L974VILLANOVA MONDOVI             
L974VILLANOVA MONDOVI'            
L975VILLANOVA D'ALBENGA           
L977VILLANOVA DEL SILLARO         
L978VILLANOVA BIELLESE            
L979VILLANOVA DI CAMPOSAMPIERO   
L979VILLANOVA DI CAMPOSANPIERO   
L980VILLANOVA SULL ARDA           
L980VILLANOVA SULL'ARDA           
L981VILLENEUVE                    
L982VILLANOVA CANAVESE            
L983VILLANOVA D 'ARDENGHI         
L983VILLANOVA D'ARDENGHI          
L984VILLANOVA D 'ASTI             
L984VILLANOVA D'ASTI              
L985VILLANOVA DEL GHEBBO          
L986VILLANOVAFORRU                
L987VILLANOVAFRANCA               
L988VILLANOVA MARCHESANA          
L989VILLANOVA MONTELEONE          
L990VILLANOVA SOLARO              
L991VILLANOVA TRUSCHEDU           
L992VILLANOVA TULO                
L994VILLANTERIO                   
L995VILLANUOVA SUL CLISI          
L998VILLAPUTZU                    
L999VILLAR DORA                   
M002VILLARBASSE                   
M003VILLARBOIT                    
M004VILLAREGGIA                   
M006VILLA RENDENA                 
M007VILLAR FOCCHIARDO             
M009VILLAROMAGNANO                
M011VILLAROSA                     
M013VILLAR PELLICE                
M014VILLAR PEROSA                 
M015VILLAR SAN COSTANZO           
M016VILLASALTO                    
M017VILLASANTA                    
M018VILLA SAN GIOVANNI            
M019VILLA SAN SECONDO             
M021VILLA SANTA LUCIA ABR
M021VILLA SANTA LUCIA ABRUZZI     
M021VILLA SANTA LUCIA DEGLI ABRUZZI               
M021VILLA SANTA LUCIA DEGLI ABRUZZ                
M021VILLA SANTA LUCIA DEGLI ABR
M021VILLA S.LUCIA ABRUZZI       
M021VILLA S.LUCIA DEGLI ABRUZZI 
M022VILLA SANTA MARIA             
M023VILLA SANT ANGELO             
M023VILLA SANT'ANGELO             
M024VILLA SLAVINA
M025VILLASOR                      
M026VILLASPECIOSA                 
M027VILLASTELLONE                 
M028VILLATA                       
M030VILLAURBANA                   
M031VILLAVALLELONGA               
M032VILLAVERLA                    
M034VILLA VICENTINA               
M036VILLAZZANO                 
M041VILLETTA BARREA               
M042VILLETTE                      
M043VILLESSE                      
M044VILLIMPENTA                   
M045VILLONGO                      
M047VILLONGO SANT' ALESSANDRO     
M047VILLONGO SANT'ALESSANDRO      
M048VILLORBA                      
M049VILMINORE                     
M050VILMINORE DI SCALVE           
M052VIMERCATE                     
M053VIMODRONE                     
M055VINADIO                       
M057VINCHIATURO                   
M058VINCHIO                       
M059VINCI                         
M060VINOVO                        
M062VINZAGLIO                     
M063VIOLA                         
M065VIONE                         
M066VIPACCO
M067VIPITENO                      
M067VIPITENO .STERZING.           
M068VIRLE TRE PONTI               
M068VIRLE TREPONTI               
M069VIRLE PIEMONTE                
M070VISANO                        
M071VISCHE                        
M072VISCIANO                      
M073VISCO                         
M074VISIGNANO
M074VISIGNANO D'ISTRIA
M075VISINADA
M077VISONE                        
M078VISSO                         
M079VISTARINO                     
M080VISTRORIO                     
M081VITA                          
M082VITERBO                       
M083VITICUSO                      
M085VITO D ASIO                   
M085VITO D'ASIO                   
M086VITORCHIANO                   
M088VITTORIA                      
M089VITTORIO VENETO               
M090VITTORITO                     
M091VITTUONE                      
M092VITULAZIO                     
M093VITULANO                      
M094VIU'                          
M095VIVARO ROMANO                 
M096VIVARO                        
M098VIVERONE                      
M100VIZZINI                       
M101VIZZOLA TICINO                
M102VIZZOLO PREDABISSI            
M103VO                            
M103VO'                           
M104VOBARNO                       
M105VOBBIA                        
M106VOCCA                         
M108VODO CADORE                   
M109VOGHERA                       
M110VOGHIERA                      
M111VOGOGNA                       
M113VOLANO                        
M115VOLLA                         
M116VOLONGO                       
M117VOLOSCA
M118VOLPAGO DEL MONTELLO          
M119VOLPARA                       
M120VOLPEDO                       
M121VOLPEGLINO                    
M122VOLPIANO                      
M123VOLTAGGIO                     
M124VOLTAGO AGORDINO              
M125VOLTA MANTOVANA               
M126VOLTERRA                      
M127VOLTIDO                       
M129VOLTRI
M130VOLTURARA IRPINA              
M131VOLTURARA APPULA              
M132VOLTURINO                     
M133VOLVERA                       
M134VOLZANA
M136VOTTIGNASCO                   
M138ZACCANOPOLI                   
M139ZAFFERANA ETNEA               
M140ZAGARISE                      
M141ZAGAROLO                      
M142ZAMBANA                       
M143ZAMBRONE                      
M144ZANDOBBIO                     
M145ZANE'                         
M147ZANICA                        
M149ZARA                          
M150ZAVATTARELLO                  
M151ZAVATTARELLO VALVERDE
M152ZECCONE                       
M153ZEDDIANI             
M154ZELARINO         
M156ZELBIO                        
M157ZELBIO VELESO
M158ZELO BUON PERSICO             
M160ZELO SURRIGONE                
M161ZEME LOMELLINA                
M161ZEME                          
M162ZENEVREDO                     
M163ZENSON DI PIAVE               
M165ZERBA                         
M166ZERBO                         
M167ZERBOLO                       
M167ZERBOLO'                      
M168ZERFALIU                      
M169ZERI                          
M170ZERMEGHEDO                    
M171ZERO BRANCO                   
M172ZEVIO                         
M173ZIANO DI FIEMME               
M174ZIBELLO                       
M176ZIBIDO SAN GIACOMO            
M177ZIGNAGO                       
M178ZIMELLA                       
M179ZIMONE                        
M180ZINASCO                       
M182ZOAGLI                        
M183ZOCCA                         
M184ZOGNO                         
M185ZOLA PREDOSA                  
M187ZOLLINO                       
M188ZONE                          
M189ZOPPE DI CADORE               
M189ZOPPE' DI CADORE              
M190ZOPPOLA      
M191ZORLESCO
M192ZORNASCO
M193ZORZINO                 
M194ZOVENCEDO                     
M195ZOVERALLO
M196ZUBIENA                       
M197ZUCCARELLO                    
M198ZUCLO                         
M199ZUGLIANO                      
M200ZUGLIO                        
M201ZUMAGLIA                      
M202ZUMPANO                       
M203ZUNGOLI                       
M204ZUNGRI                        
M207LARIANO                       
M208LAMEZIA TERME EX NICASTRO     
M208LAMEZIA TERME                 
M209SANT ANNA ARRESI              
M209SANT'ANNA ARRESI              
M210TERME VIGLIATORE              
M211ACQUEDOLCI                    
M212LADISPOLI                     
M213ARDEA                         
M214BADESI                        
M234LASES
M249VIGO CAVEDINE                 
M253SICIGNANO DEGLI ALBURNI       
M254VAL SANTAMARINA
M255MOLINAATERNO                  
M255MOLINA ATERNO                  
M256SCANZANO JONICO
M256SCANZANO IONICO
M257PORTOPALO DI CAPO PASSERO     
M258AVIGLIANO UMBRO               
M259VIDDALBA                      
M260CASAPESENNA                   
M261CASTRO DI LECCE               
M261CASTRO                        
M262CELLOLE                       
M263PORTO CESAREO                 
M264SAN CASSIANO                  
M265VAJONT                        
M266ORDONA                        
M267ZAPPONETA                     
M268BLUFI                         
M269PATERNO                       
M270MASAINAS                      
M271MAZZARRONE                    
M272CIAMPINO                      
M273SANTA MARIA LA CARITA         
M273SANTA MARIA LA CARITA'        
M274GOLFO ARANCI                  
M275LOIRI PORTO SAN PAOLO         
M276SANT ANTONIO DI GALLURA       
M276SANT'ANTONIO DI GALLURA       
M277SAN FERDINANDO                
M278VILLAPERUCCIO                 
M279PRIOLO GARGALLO               
M280TRECASE                       
M281PETROSINO                     
M282TERGU                         
M283MANIACE                       
M284SANTA MARIA DI COGHINAS       
M284SANTA MARIA COGHINAS          
M285CARDEDU                       
M286TORRENOVA                     
M287RAGALNA                       
M288CASTIADAS                     
M289MASSA DI SOMMA                
M290STINTINO                      
M291PISCINAS                      
M292ERULA                         
M294BELLIZZI                      
M295SAN CESAREO                   
M296PIEMONTE D'ISTRIA
M297FIUMICINO                     
M298STATTE                        
M300DUE CARRARE                   
M301PADRU                         
M302MONTIGLIO MONFERRATO          
M303RONZO-CHIENIS                 
M304MOSSO                         
M305ALME' CON VILLA
M307RASUN VALDAORA                
M308CAVALLINO-TREPORTI            
M309FONTE NUOVA                   
M311CAMPOLONGO TAPOGLIANO         
M312LONATO DEL GARDA              
M313LEDRO                         
M314COMANO TERME                  
M315GRAVEDONA ED UNITI            
M317RIVIGNANO TEOR                
M318TRECASTELLI                   
M319FABBRICHE DI VERGEMOLI        
M320VALSAMOGGIA                   
M321FIGLINE E INCISA VALDARNO     
M322CASTELFRANCO PIANDISCO'       
M323FISCAGLIA                     
M324POGGIO TORRIANA               
M325SISSA TRECASALI               
M326SCARPERIA E SAN PIERO         
M327CASCIANA TERME LARI           
M328CRESPINA LORENZANA            
M329PRATOVECCHIO STIA             
M330MONTORO                       
M331VALLEFOGLIA                   
M332QUERO VAS                     
Z100ALBANIA                       
Z101ANDORRA                       
Z102AUSTRIA                       
Z103BELGIO                        
Z104BULGARIA                      
Z105CECOSLOVACCHIA                
Z106STATO CITTA'DEL VATICANO            
Z106STATO CITTA' DEL VATICANO            
Z106CITTA'DEL VATICANO            
Z106CITTA' DEL VATICANO            
Z106SANTA SEDE CITTA'DEL VATICANO            
Z107DANIMARCA                     
Z108FAER OER                      
Z108FAER OER (ISOLE)              
Z109FINLANDIA                     
Z110FRANCIA                       
Z111GERMANIA                      
Z111REPUBBLICA DEM. TEDESCA                     
Z111GERMANIA REP. DEMOCRATICA     
Z111GERMANIA REPUBBLICA DEMOCRATICA               
Z111GERMANIA REPUBBLICA DEMOCRATIC
Z111GERMANIA REPUBBLICA DEMOCRA
Z111REPUBBLICA FED DI GERMANIA  
Z112GERMANIA                                      
Z112GERMANIA REP. FEDERALE        
Z112GERMANIA REPUBBLICA FEDERALE  
Z112REPUBBLICA FED DI GERMANIA  
Z112GERMANIA REPUBBLICA DEMOCRATIC
Z112GERMANIA REPUBBLICA DEMOCRA
Z113GIBILTERRA                    
Z114GRAN BRETAGNA                 
Z114GRAN BRETAGNA E IRLANDA DEL NORD              
Z114REGNO UNITO                   
Z114IRLANDA
Z115GRECIA                        
Z116IRLANDA                       
Z116IRLANDA=EIRE                  
Z117ISLANDA                       
Z118JUGOSLAVIA                    
Z118YUGOSLAVIA                    
Z118IUGOSLAVIA                    
Z118SERBIA MONTENEGRO EX JUGOSLAVI
Z118SERBIA MONTENEGRO EX JUGOSLAVIA
Z118SERBIA E MONTENEGRO
Z119LIECHTENSTEIN                 
Z120LUSSEMBURGO                   
Z121MALTA                         
Z122MAN                           
Z122MAN (ISOLA)                   
Z123MONACO                        
Z123PRINCIPATO DI MONACO
Z124NORMANNE                      
Z124NORMANNE (ISOLE)=ISOLE DEL CANALE             
Z125NORVEGIA                      
Z126PAESI BASSI                   
Z126PAESI BASSI O OLANDA
Z126PAESI BASSI OLANDA
Z127POLONIA                       
Z127REPUBBLICA DI POLONIA         
Z128PORTOGALLO                    
Z129ROMANIA                       
Z130SAN MARINO                    
Z130REPUBBLICA DI SAN MARINO      
Z130EX REPUBBLICA DI SAN MARINO      
Z131SPAGNA                        
Z132SVEZIA                        
Z133SVIZZERA                      
Z134UNGHERIA                      
Z135U.R.S.S.                          
Z135URSS                          
Z135RUSSIA                        
Z135UNIONE SOVIETICA
Z135UNIONE REPUBBLICHE SOCIALISTE SOVIETICHE      
Z136GEORGIA                       
Z137ARMENIA                       
Z138UCRAINA                       
Z139BIELORUSSIA=RUSSIA BIANCA     
Z139BIELORUSSIA                   
Z140MOLDAVIA                      
Z140MOLDAVIA (REPUBBLICA DI)      
Z141AZERBAIGIAN
Z141AZERBAIGIAN OLD                   
Z141AZERBAIGIAN old                   
Z142KIRGHIZISTAN                  
Z143UZBEKISTAN                    
Z143UZBEKISTAN OLD                
Z144ESTONIA                       
Z145LETTONIA                      
Z146LITUANIA                      
Z147TAGIKISTAN                    
Z148MACEDONIA                     
Z149CROAZIA                       
Z150SLOVENIA                      
Z151TURKEMENISTAN                 
Z151TURKMENISTAN
Z152KAZAKISTAN                    
Z152KAZAKISTAN OLD                
Z153BOSNIA                        
Z153BOSNIA ERZEGOVINA          
Z153BOSNIA ED ERZEGOVINA          
Z153BOSNIA E ERZEGOVINA           
Z154FEDERAZIONE RUSSA             
Z154RUSSIA=FEDERAZIONE RUSSA      
Z154RUSSIA (FEDERAZIONE DI)       
Z154RUSSIA
Z155SLOVACCHIA                    
Z155REPUBBLICA SLOVACCA
Z156REPUBBLICA CECA
Z156CECA REPUBBLICA               
Z156CECA (REPUBBLICA)             
Z157MONTENEGRO           
Z157SERBIA
Z157SERBIA E MONTENEGRO           
Z158SERBIA                        
Z159MONTENEGRO                    
Z160KOSSOVO                       
Z160KOSOVO                        
Z161TERRITORI PALESTINESI         
Z161TERRITORI AUTONOMI PALESTINA
Z161TERRITORI AUTONOMI PALESTIN
Z184SCOZIA                        
Z200AFGHANISTAN                   
Z201ARABIA MERIDIONALE            
Z201ARABIA MERIDIONALE FEDERAZIONE
Z202PROTETTORATO DELLA ARABIA MERI
Z202ARABIA MERIDIONALE PROTETTORATO               
Z203ARABIA SAUDITA                
Z204BAHREIN                       
Z205BHUTAN                        
Z206BIRMANIA                      
Z207BRUNEI                        
Z207BRUNEI DARUSSALAM
Z208CAMBOGIA                      
Z208CAMBOGIA CAMPUCEA
Z209SRI LANKA                     
Z209CEYLON                      
Z210REP. POPOLARE CINESE       
Z210CINA REPUBBLICA POPOLARE      
Z210CINA                          
Z210REPUBBLICA POPOLARE CINESE
Z210CINA REP.POP.
Z211CIPRO                         
Z212COCOS                         
Z212COCOS (ISOLE)                 
Z213REPUBBLICA DI COREA           
Z213COREA DEL SUD                 
Z213COREA DEL SUD (REPUBBLICA DI)
Z214COREA REPUBBLICA POPOLARE     
Z214COREA DEL NORD                
Z215EMIRATI ARABI UNITI           
Z215COSTA DEI PIRATI=TRUCIAL STATES               
Z216FILIPPINE                     
Z217TAIWAN                        
Z217FORMOSA=TAIWAN                
Z217REPUBBLICA DELLA CINA NAZIONALE=TAIWAN        
Z217CINA REPUBBLICA NAZIONALE     
Z217REP CINA NAZ TAIWAN
Z218GAZA (TERRITORIO DI)          
Z218TERRITORIO DI GAZA            
Z218PALESTINA TERR.AUTONOMI
Z219GIAPPONE                      
Z220GIORDANIA                     
Z221HONG KONG                     
Z222INDIA                         
Z222UNIONE INDIANA
Z223INDONESIA                     
Z224IRAN                          
Z224IRAN (REPUBBLICA ISLAMICA DI)                 
Z225IRAQ                          
Z225IRAK
Z226ISRAELE                       
Z227KUWAIT                        
Z228LAOS                          
Z229LIBANO                        
Z230MALESIA                       
Z230MALAYSIA                      
Z231MACAO                         
Z232MALDIVE                       
Z233MONGOLIA REP. POPOLARE        
Z233MONGOLIA                      
Z234NEPAL                         
Z235OMAN                          
Z236PAKISTAN                      
Z237QATAR                         
Z238RYUKYU                        
Z238RYUKYU (ISOLE)                
Z239SIKKIM                        
Z240SIRIA                         
Z241THAILANDIA                    
Z242TIMOR                         
Z242TIMOR (ISOLA)                 
Z242TIMOR ORIENTALE
Z243TURCHIA                       
Z244VIETNAM
Z244VIETNAM DEL SUD               
Z245VIETNAM
Z245VIETNAM DEL NORD              
Z246YEMEN                         
Z247MALAYSIA                      
Z248SINGAPORE                     
Z249BANGLADESH                    
Z250YEMEN
Z250YEMEN REP. DEM. POPOLARE      
Z250YEMEN REPUBBLICA DEMOCRATICA POPOLARE         
Z251VIETNAM                       
Z252ARMENIA                       
Z253AZERBAIGIAN                   
Z254GEORGIA                       
Z255KAZAKISTAN                    
Z256KIRGHIZISTAN                  
Z256KYRGYZSTAN
Z257TAGIKISTAN                    
Z258TURKEMENISTAN                 
Z258TURKMENISTAN                  
Z259UZBEKISTAN                    
Z300AFRICA DEL SUD-OVEST          
Z300NAMIBIA                       
Z300NAMIBIA=AFRICA DEL SUD OVEST  
Z300AFRICA DEL SUD OVEST NAMIBI
Z300AFRICA DEL SUD OVEST NAMIBIA
Z301ALGERIA                       
Z302ANGOLA                        
Z303BASUTOLAND SUD AFRICA BRITANNI
Z303BASUTOLAND-SUD AFRICA BRITANNICO              
Z304BECIUANIA SUD AFRICA BRITANNIC
Z304BECIUANIA-SUD AFRICA BRITANNICO               
Z305BURUNDI                       
Z306CAMERUN                       
Z307CAPO VERDE                    
Z307CAPO VERDE (ISOLE)            
Z307ISOLE DEL CAPO VERDE
Z308REPUBBLICA CENTRAFRICANA
Z308CENTRAFRICANA REPUBBLICA      
Z308CENTROAFRICANA REPUBBLICA     
Z308CENTROAFRICANO IMPERO                         
Z308IMPERO CENTROAFRICANO         
Z309CIAD                          
Z310COMORE                        
Z310COMORE (ISOLE)                
Z311CONGO BRAZZAVILLE             
Z311CONGO REPUBBLICA POPOLARE     
Z311CONGO
Z312CONGO LEOPOLDVILLE            
Z312CONGO REPUBBLICA DEMOCRATICA  
Z312REPUBBLICA DEMOCRATICA CONGO
Z312REPUBBLICA DEMOCRATICA CONG
Z312CONGO (REPUBBLICA DEMOCRATICA)
Z312ZAIRE                         
Z312REP. DEMOCRATICA DEL CONGO  
Z313COSTA D'AVORIO                
Z314BENIN                         
Z314DAHOMEY=BENIN                 
Z314DAHOMEY                       
Z315ETIOPIA                       
Z316GABON                         
Z317GAMBIA                        
Z318GHANA                         
Z319GUINEA                        
Z320GUINEA BISSAU                 
Z320GUINEA PORTOGHESE             
Z321GUINEA EQUATORIALE            
Z321GUINEA SPAGNOLA               
Z322KENYA                         
Z322KENIA                         
Z323IFNI                          
Z324LA REUNION                    
Z324LA REUNION (ISOLA)            
Z325LIBERIA                       
Z326LIBIA                         
Z327MADAGASCAR                    
Z328MALAWI                        
Z329MALI                          
Z330MAROCCO                       
Z331MAURITANIA                    
Z332MAURIZIO                      
Z332MAURIZIO (ISOLE)              
Z332MAURIZIO ISOLA
Z332MAURITIUS ISOLE
Z332MAURITIUS
Z333MOZAMBICO                     
Z334NIGER                         
Z335NIGERIA                       
Z336EGITTO                        
Z337RHODESIA                      
Z337ZIMBABWE                      
Z338RUANDA                        
Z338RWANDA                        
Z339SAHARA SPAGNOLO               
Z340SANT'ELENA (ISOLA)            
Z340SANT' ELENA                   
Z340SANT'ELENA                    
Z341PRINCIPE                      
Z341SAO TOME' E PRINCIPE          
Z341SAO TOME' E PRINCIPE (ISOLE)  
Z342SEYCHELLES
Z342SEICELLE                      
Z342SEICELLE (ISOLE)              
Z343SENEGAL                       
Z344SIERRA LEONE                  
Z345SOMALIA                       
Z346SOMALIA FRANCESE              
Z346TERRITORIO FRANCESE DEGLI AFAR E DEGLI ISSA   
Z347SUD AFRICA
Z347SUDAFRICANA REPUBBLICA        
Z347SUDAFRICANA REP.
Z347REPUBBLICA SUDAFRICANA        
Z347REPUBBLICA SUDAFRICANA      
Z348SUDAN                         
Z349SWAZILAND                     
Z349SWAZILAND-SUDAFRICA BRITANNICO                
Z350TANGANICA                     
Z351TOGO                          
Z352TUNISIA                       
Z353UGANDA                        
Z354ALTOVOLTA                     
Z354BURKINA                       
Z354BURKINA FASO
Z354VOLTA=ALTOVOLTA               
Z355ZAMBIA                        
Z356ZANZIBAR                      
Z357TANZANIA                      
Z357TANZANIA (REPUBBLICA DI)      
Z358BOTSWANA                      
Z359LESOTHO                       
Z360MAYOTTE                       
Z360MAYOTTE (ISOLA)               
Z361GIBUTI                        
Z362SAHARA MERIDIONALE            
Z363SAHARA SETTENTRIONALE         
Z364BOPHUTHATSWANA                
Z365TRANSKEI                      
Z366VENDA                         
Z367CISKEI                        
Z368ERITREA                       
Z369NYASALAND                     
Z370CONGO BELGA                   
Z400BERMUDE                       
Z400BERMUDA (ISOLE)               
Z400BERMUDA                       
Z401CANADA                        
Z402GROENLANDIA                   
Z403SAINT PIERRE ET MIQUELON      
Z403SAINT PIERRE ET MIQUELON (ISOLE)              
Z404STATI UNITI D AMERICA         
Z404STATI UNITI D'AMERICA         
Z404STATI UNITI                   
Z500ANTILLE BRIT.                 
Z500ANTILLE BRITANNICHE           
Z501ANTILLE OLANDESI              
Z502BAHAMA                        
Z502BAHAMA (ISOLE)                
Z503COSTARICA                    
Z503COSTA RICA                    
Z504CUBA                          
Z505REPUBBLICA DOMINICANA         
Z505DOMINICANA REPUBBLICA         
Z505DOMINICANA REP.
Z505DOMINICANA (REPUBBLICA)       
Z506EL SALVADOR                   
Z507GIAMAICA                      
Z508GUADALUPA                     
Z509GUATEMALA                     
Z510HAITI                         
Z511HONDURAS                      
Z511REPUBLICA DELL'HONDURAS
Z512BELIZE                        
Z512HONDURAS BRITANNICO           
Z513MARTINICA                     
Z514MESSICO                       
Z515NICARAGUA                     
Z516PANAMA                        
Z516PANAMA'                       
Z517PANAMA ZONA DEL CANALE        
Z518PORTORICO                   
Z518PUERTO RICO                   
Z519TURKS                         
Z519TURKS E CAICOS (ISOLE)        
Z520VERGINI AMERICANE (ISOLE)     
Z520ISOLE VERGINI                 
Z520ISOLE VERGINI AMERICANE                 
Z521ANTILLE BRITANNICHE           
Z522BARBADOS                      
Z523ANTILLE BRITANNICHE           
Z524GRENADA                       
Z525VERGINI BRITANNICHE (ISOLE)   
Z526DOMINICA                      
Z527SAINT LUCIA                   
Z528SAINT VINCENT E GRENADINE     
Z529ANGUILLA (ISOLA)              
Z530CAYMAN (ISOLE)                
Z531MONTSERRAT                    
Z532ANTIGUA E BARBUDA             
Z533SAINT KITTS E NEVIS=SAINT CHRISTOPHER E NEVIS 
Z600ARGENTINA                     
Z601BOLIVIA                       
Z602BRASILE                       
Z603CILE                          
Z604COLOMBIA                      
Z605ECUADOR                       
Z606REPUBBLICA DELLA GUAYANA      
Z606GUYANA                        
Z606GUYANA BRITANNICA             
Z607GUAYANA=GUIANA FRANCESE       
Z607GUAYANA FRANCESE              
Z608GUAYANA OLANDESE              
Z608SURINAME                      
Z609MALVINE                       
Z609MALVINE=FALKLAND (ISOLE)      
Z610PARAGUAY                      
Z611PERU                          
Z611PERU'                         
Z612TRINIDAD E TOBAGO             
Z613URUGUAY                       
Z614VENEZUELA                     
Z700AUSTRALIA                     
Z701CAROLINE                      
Z701CAROLINE (ISOLE)              
Z701CAROLINE (ISOLE)=STATI FEDERATI DI MICRONESIA 
Z702CHRISTMAS (ISOLA)             
Z702CHRISTMAS                     
Z703COOK                          
Z703COOK (ISOLE)                  
Z704FIGI=VITI                     
Z704FIGI=VITI (ISOLE)             
Z704FIGI O VITI                   
Z704ISOLE FIGI
Z704FIJI
Z705ELLICE                        
Z705GILBERT E ELLICE (ISOLE)      
Z706GUAM (ISOLA)                  
Z706GUAM                          
Z707IRIAN OCCIDENTALE             
Z708MACQUARIE                     
Z708MACQUARIE (ISOLE)             
Z709MARCUS                        
Z709MARCUS (ISOLE)                
Z710MARIANNE                      
Z710MARIANNE (ISOLE)              
Z711MARSHALL                      
Z711MARSHALL (ISOLE)              
Z712MIDWAY (ISOLE)                
Z712MIDWAY                        
Z713NAURU                         
Z713NAURU (ISOLE)                 
Z714NIUE=SAVAGE (ISOLE)           
Z714SAVAGE                        
Z715NORFOLK                       
Z715NORFOLK (ISOLE E ISOLE DEL MAR DEI CORALLI)   
Z716NUOVA CALEDONIA (ISOLE E DIPENDENZE)          
Z716NUOVA CALEDONIA               
Z717NUOVE EBRIDI                  
Z717NUOVE EBRIDI (ISOLE CONDOMINIO FRANCO-INGLESE)
Z718NUOVA GUINEA                  
Z719NUOVA ZELANDA                 
Z720PAPUASIA                      
Z721PASQUA                        
Z721ISOLE CILENE (PASQUA E SALA Y GOMEZ)          
Z721PASQUA (ISOLA)                
Z722PITCAIRN (E DIPENDENZE)       
Z722PITCAIRN                      
Z723POLINESIA                     
Z723POLINESIA FRANCESE (ISOLE)    
Z723POLINESIA FRANCESE
Z724SALOMONE                      
Z724SALOMONE (ISOLE)              
Z725SAMOA AMERICANE (ISOLE)       
Z725SAMOA AMERICANE               
Z726SAMOA OCCIDENTALI             
Z727TOKELAU                       
Z727TOKELAU=ISOLE DELL'UNIONE     
Z728TONGA=DEGLI AMICI (ISOLE)     
Z728TONGA=ISOLE DEGLI AMICI       
Z728TONGA O DEGLI AMICI           
Z729WALLIS                        
Z729WALLIS E FUTUNA (ISOLE)       
Z730PAPUA NUOVA GUINEA            
Z731KIRIBATI                      
Z732TUVALU                        
Z733VANUATU                       
Z734PALAU                         
Z734PALAU REPUBBLICA              
Z735MICRONESIA STATI FEDERATI     
Z800DIPENDENZE CANADESI           
Z801DIPENDENZE NORVEGESI          
Z801DIPENDENZE NORVEGESI ARTICHE  
Z802DIPENDENZE RUSSE              
Z802DIPENDENZE SOVIETICHE         
Z900DIPENDENZE AUSTRALIANE        
Z901DIPENDENZE BRITANNICHE        
Z902DIPENDENZE FRANCESI           
Z903DIPENDENZE NEOZELANDESI       
Z904DIPENDENZE NORVEGESI ANTARTICHE               
Z905DIPENDENZE STATUNITENSI       
Z906DIPENDENZE SUDAFRICANE        
Z907SUD SUDAN                                     
