# Supplementary material for: Record linkage of banks and municipalities through multiple criteria and neural networks
Source: PeerJ Comput Sci. 2020 Feb 24;6:e258. doi: 10.7717/peerj-cs.258 (PMC7924437; doi:10.7717/peerj-cs.258)
Supplement: Supplemental Information 4 — Java and Python code to perform Record Linkage as described in the paper. Please refer to the READ_ME file. [file peerj-cs-06-258-s004.zip › RecordLinkagePaper/Java/RecordLinkage/nbproject/genfiles.properties]

build.xml.data.CRC32=be64f018
build.xml.script.CRC32=0316414e
build.xml.stylesheet.CRC32=8064a381@1.80.1.48
# This file is used by a NetBeans-based IDE to track changes in generated files such as build-impl.xml.
# Do not edit this file. You may delete it but then the IDE will never regenerate such files for you.
nbproject/build-impl.xml.data.CRC32=be64f018
nbproject/build-impl.xml.script.CRC32=cd4e7b5f
nbproject/build-impl.xml.stylesheet.CRC32=830a3534@1.80.1.48
