# Supplementary material for: Record linkage of banks and municipalities through multiple criteria and neural networks
Source: PeerJ Comput Sci. 2020 Feb 24;6:e258. doi: 10.7717/peerj-cs.258 (PMC7924437; doi:10.7717/peerj-cs.258)
Supplement: Supplemental Information 4 — Java and Python code to perform Record Linkage as described in the paper. Please refer to the READ_ME file. [file peerj-cs-06-258-s004.zip › RecordLinkagePaper/Java/RecordLinkage/nbproject/private/private.properties]

compile.on.save=true
do.depend=false
do.jar=true
javac.debug=true
javadoc.preview=true
user.properties.file=C:\\Users\\Giuseppe\\AppData\\Roaming\\NetBeans\\8.2\\build.properties
