# Supplementary material for: Record linkage of banks and municipalities through multiple criteria and neural networks
Source: PeerJ Comput Sci. 2020 Feb 24;6:e258. doi: 10.7717/peerj-cs.258 (PMC7924437; doi:10.7717/peerj-cs.258)
Supplement: Supplemental Information 4 — Java and Python code to perform Record Linkage as described in the paper. Please refer to the READ_ME file. [file peerj-cs-06-258-s004.zip › RecordLinkagePaper/Java/RecordLinkage/nbproject/private/private.xml]

<?xml version="1.0" encoding="UTF-8"?>
<project-private xmlns="http://www.netbeans.org/ns/project-private/1">
    <editor-bookmarks xmlns="http://www.netbeans.org/ns/editor-bookmarks/2" lastBookmarkId="0"/>
    <open-files xmlns="http://www.netbeans.org/ns/projectui-open-files/2">
        <group>
            <file>file:/D:/Users/Giuseppe/Documents/RL_MARATEA/NetBeansProjects/RecordLinkage/src/core/preprocessing/Preprocesser.java</file>
            <file>file:/D:/Users/Giuseppe/Documents/RL_MARATEA/NetBeansProjects/RecordLinkage/src/model/datasources/Table.java</file>
            <file>file:/D:/Users/Giuseppe/Documents/RL_MARATEA/NetBeansProjects/RecordLinkage/src/core/preprocessing/AppendPreprocesser.java</file>
            <file>file:/D:/Users/Giuseppe/Documents/RL_MARATEA/NetBeansProjects/RecordLinkage/src/core/indexing/IIndexingResult.java</file>
        </group>
    </open-files>
</project-private>
