# Supplementary material for: Record linkage of banks and municipalities through multiple criteria and neural networks
Source: PeerJ Comput Sci. 2020 Feb 24;6:e258. doi: 10.7717/peerj-cs.258 (PMC7924437; doi:10.7717/peerj-cs.258)
Supplement: Supplemental Information 4 — Java and Python code to perform Record Linkage as described in the paper. Please refer to the READ_ME file. [file peerj-cs-06-258-s004.zip › RecordLinkagePaper/Java/RecordLinkage/nbproject/private/profiler/configurations.xml]

<?xml version="1.0" encoding="UTF-8" standalone="no"?>
<!DOCTYPE properties SYSTEM "http://java.sun.com/dtd/properties.dtd">
<properties>
<entry key="2_profiler.settings.code.region.cpu.res.buf.size">1000</entry>
<entry key="2_profiler.settings.sort.results.by.thread.cpu.time">false</entry>
<entry key="0_profiler.settings.instrumentation.filter.selectedprofiler.filter.type">profiler.simple.filter</entry>
<entry key="0_profiler.settings.instrument.empty.methods">false</entry>
<entry key="0_profiler.settings.instrumentation.filter.selectedprofiler.simple.filter.name"/>
<entry key="1_profiler.settings.profiling.type">8</entry>
<entry key="0_profiler.settings.cpu.exclude.wait.time">true</entry>
<entry key="0_profiler.settings.override.working.dir"/>
<entry key="2_profiler.settings.cpu.sampling.frequency">10</entry>
<entry key="1_profiler.settings.thread.cpu.timer.on">false</entry>
<entry key="1_profiler.settings.instrumentation.root.methods.size">0</entry>
<entry key="2_profiler.settings.override">false</entry>
<entry key="1_profiler.settings.threads.sampling.enabled">true</entry>
<entry key="profiler.settings.lastselected">1</entry>
<entry key="0_profiler.settings.threads.monitoring.enabled">true</entry>
<entry key="2_profiler.settings.instrument.spawned.threads">false</entry>
<entry key="0_profiler.settings.istrument.getter.setter.methods">false</entry>
<entry key="2_profiler.settings.instrumentation.filter.selectedprofiler.filter.type">profiler.simple.filter</entry>
<entry key="2_profiler.settings.n.profiled.threads.limit">32</entry>
<entry key="1_profiler.settings.sort.results.by.thread.cpu.time">false</entry>
<entry key="2_profiler.settings.instr.scheme">1</entry>
<entry key="1_profiler.settings.instrument.method.invoke">true</entry>
<entry key="1_profiler.settings.instr.scheme">3</entry>
<entry key="2_profiler.settings.sampling.interval">10</entry>
<entry key="0_profiler.settings.instr.scheme">1</entry>
<entry key="1_profiler.settings.run.gc.on.get.results.in.memory.profiling">true</entry>
<entry key="2_profiler.settings.settings.name">Analyze Memory</entry>
<entry key="0_profiler.settings.sort.results.by.thread.cpu.time">false</entry>
<entry key="1_profiler.settings.cpu.sampling.frequency">10</entry>
<entry key="0_profiler.settings.profiling.type">1</entry>
<entry key="1_profiler.settings.cpu.exclude.wait.time">true</entry>
<entry key="2_profiler.settings.obj.alloc.stack.sampling.interval">10</entry>
<entry key="1_profiler.settings.obj.alloc.stack.sampling.depth">0</entry>
<entry key="1_profiler.settings.cpu.quick.filterprofiler.filter.type">profiler.simple.filter</entry>
<entry key="1_profiler.settings.instrumentation.marker.methods.size">0</entry>
<entry key="2_profiler.settings.thread.cpu.timer.on">false</entry>
<entry key="0_profiler.settigns.ispreset">true</entry>
<entry key="0_profiler.settings.instrumentation.filter.selectedprofiler.simple.filter.value"/>
<entry key="0_profiler.settings.cpu.quick.filterprofiler.simple.filter.type">1</entry>
<entry key="2_profiler.settings.override.working.dir"/>
<entry key="0_profiler.settings.threads.sampling.enabled">true</entry>
<entry key="2_profiler.settings.cpu.quick.filterprofiler.simple.filter.value"/>
<entry key="2_profiler.settings.override.jvm.args"/>
<entry key="0_profiler.settings.profile.underlying.framework">false</entry>
<entry key="0_profiler.settings.cpu.sampling.frequency">10</entry>
<entry key="2_profiler.settings.profile.underlying.framework">false</entry>
<entry key="2_profiler.settings.cpu.exclude.wait.time">true</entry>
<entry key="2_profiler.settings.threads.monitoring.enabled">false</entry>
<entry key="1_profiler.settings.instrument.spawned.threads">false</entry>
<entry key="1_profiler.settings.n.profiled.threads.limit">32</entry>
<entry key="0_profiler.settings.cpu.quick.filterprofiler.simple.filter.name">Quick filter...</entry>
<entry key="2_profiler.settings.instrumentation.root.methods.size">0</entry>
<entry key="2_profiler.settings.instrument.empty.methods">false</entry>
<entry key="2_profiler.settings.instrumentation.filter.selectedprofiler.simple.filter.type">0</entry>
<entry key="1_profiler.settings.instrumentation.filter.selectedprofiler.simple.filter.value"/>
<entry key="1_profiler.settings.sampling.interval">10</entry>
<entry key="2_profiler.settings.cpu.profiling.type">0</entry>
<entry key="0_profiler.settings.run.gc.on.get.results.in.memory.profiling">true</entry>
<entry key="1_profiler.settigns.ispreset">true</entry>
<entry key="2_profiler.settings.instrumentation.filter.selectedprofiler.simple.filter.name"/>
<entry key="0_profiler.settings.instrument.method.invoke">true</entry>
<entry key="0_profiler.settings.obj.alloc.stack.sampling.interval">10</entry>
<entry key="1_profiler.settings.cpu.quick.filterprofiler.simple.filter.value"/>
<entry key="1_profiler.settings.code.region.cpu.res.buf.size">1000</entry>
<entry key="0_profiler.settings.instrumentation.marker.methods.size">0</entry>
<entry key="1_profiler.settings.instrumentation.filter.selectedprofiler.filter.type">profiler.simple.filter</entry>
<entry key="0_profiler.settings.override">false</entry>
<entry key="1_profiler.settings.settings.name">Analyze Performance</entry>
<entry key="2_profiler.settings.instrumentation.filter.selectedprofiler.simple.filter.value"/>
<entry key="1_profiler.settings.cpu.quick.filterprofiler.simple.filter.type">1</entry>
<entry key="1_profiler.settings.cpu.profiling.type">0</entry>
<entry key="1_profiler.settings.override.jvm.args"/>
<entry key="1_profiler.settings.instrument.empty.methods">false</entry>
<entry key="2_profiler.settings.obj.alloc.stack.sampling.depth">0</entry>
<entry key="0_profiler.settings.cpu.quick.filterprofiler.filter.type">profiler.simple.filter</entry>
<entry key="1_profiler.settings.cpu.quick.filterprofiler.simple.filter.name">Quick filter...</entry>
<entry key="1_profiler.settings.threads.monitoring.enabled">false</entry>
<entry key="2_profiler.settigns.ispreset">true</entry>
<entry key="0_profiler.settings.instrumentation.root.methods.size">0</entry>
<entry key="2_profiler.settings.threads.sampling.enabled">true</entry>
<entry key="1_profiler.settings.override.working.dir"/>
<entry key="1_profiler.settings.instrumentation.filter.selectedprofiler.simple.filter.type">2</entry>
<entry key="0_profiler.settings.cpu.quick.filterprofiler.simple.filter.value"/>
<entry key="0_profiler.settings.n.profiled.threads.limit">32</entry>
<entry key="0_profiler.settings.cpu.profiling.type">0</entry>
<entry key="0_profiler.settings.instrument.spawned.threads">false</entry>
<entry key="1_profiler.settings.instrumentation.filter.selectedprofiler.simple.filter.name">Profile only project classes</entry>
<entry key="2_profiler.settings.instrumentation.marker.methods.size">0</entry>
<entry key="0_profiler.settings.obj.alloc.stack.sampling.depth">0</entry>
<entry key="0_profiler.settings.profilingpoints.enabled">true</entry>
<entry key="2_profiler.settings.cpu.quick.filterprofiler.filter.type">profiler.simple.filter</entry>
<entry key="2_profiler.settings.cpu.quick.filterprofiler.simple.filter.type">1</entry>
<entry key="1_profiler.settings.obj.alloc.stack.sampling.interval">10</entry>
<entry key="1_profiler.settings.override">false</entry>
<entry key="0_profiler.settings.sampling.interval">10</entry>
<entry key="2_profiler.settings.istrument.getter.setter.methods">false</entry>
<entry key="1_profiler.settings.profile.underlying.framework">false</entry>
<entry key="2_profiler.settings.instrument.method.invoke">true</entry>
<entry key="1_profiler.settings.profilingpoints.enabled">true</entry>
<entry key="1_profiler.settings.istrument.getter.setter.methods">false</entry>
<entry key="0_profiler.settings.instrumentation.filter.selectedprofiler.simple.filter.type">0</entry>
<entry key="2_profiler.settings.cpu.quick.filterprofiler.simple.filter.name">Quick filter...</entry>
<entry key="0_profiler.settings.thread.cpu.timer.on">false</entry>
<entry key="0_profiler.settings.override.jvm.args"/>
<entry key="0_profiler.settings.settings.name">Monitor Application</entry>
<entry key="2_profiler.settings.profiling.type">128</entry>
<entry key="0_profiler.settings.code.region.cpu.res.buf.size">1000</entry>
<entry key="2_profiler.settings.run.gc.on.get.results.in.memory.profiling">true</entry>
<entry key="2_profiler.settings.profilingpoints.enabled">false</entry>
</properties>
