# Supplementary material for: Record linkage of banks and municipalities through multiple criteria and neural networks
Source: PeerJ Comput Sci. 2020 Feb 24;6:e258. doi: 10.7717/peerj-cs.258 (PMC7924437; doi:10.7717/peerj-cs.258)
Supplement: Supplemental Information 4 — Java and Python code to perform Record Linkage as described in the paper. Please refer to the READ_ME file. [file peerj-cs-06-258-s004.zip › RecordLinkagePaper/Java/RecordLinkage/nbproject/project.xml]

<?xml version="1.0" encoding="UTF-8"?>
<project xmlns="http://www.netbeans.org/ns/project/1">
    <type>org.netbeans.modules.java.j2seproject</type>
    <configuration>
        <data xmlns="http://www.netbeans.org/ns/j2se-project/3">
            <name>RecordLinkage</name>
            <source-roots>
                <root id="src.dir"/>
            </source-roots>
            <test-roots>
                <root id="test.src.dir"/>
            </test-roots>
        </data>
    </configuration>
</project>
