# Supplementary material for: Record linkage of banks and municipalities through multiple criteria and neural networks
Source: PeerJ Comput Sci. 2020 Feb 24;6:e258. doi: 10.7717/peerj-cs.258 (PMC7924437; doi:10.7717/peerj-cs.258)
Supplement: Supplemental Information 4 — Java and Python code to perform Record Linkage as described in the paper. Please refer to the READ_ME file. [file peerj-cs-06-258-s004.zip › RecordLinkagePaper/Java/RecordLinkage/src/config/Config.java]

/*
 * Copyright 2018 Giuseppe Cianci Pio.
 *
 * This file, Config, is part of RecordLinkage.
 * RecordLinkage can not be copied and/or distributed without the express
 * permission of Giuseppe Cianci Pio.
 */
package config;

import java.sql.Connection;
import java.util.List;
import model.Weights;
import model.components.IField;
import model.components.IWeights;
import utils.math.ENormalizer;

/**
 *
 * @author Giuseppe
 */
public class Config implements IConfig{
    
    private Connection connection;
    private ConnectionPool connectionPool;
    private List<IField> fields;
    private List<ISource> sources;
    private IWeights weights;
    
    @Override
    public Connection connection() {
        return connection;
    }

    @Override
    public List<IField> fields() {
        return fields;
    }

    @Override
    public List<ISource> sources() {
        return sources;
    }

    @Override
    public ConnectionPool connectionPool() {
        return connectionPool;
    }
    
    @Override
    public IWeights getWeights() {
        if(weights != null) return weights;
        
        /*Altrimenti lo genero online (in modo da gestire cambiamenti di pesi)*/
        final Weights w = new Weights(this, ENormalizer.LINEAR);
        for(IField f : fields()){
            if(f.isAKey()) continue;
            if(f.comparators() == null || f.comparators().isEmpty()) continue;
            w.put(f.name(), 1.0d);
        }
        return w;
    }
    
    

    public void setConnection(Connection connection) {
        this.connection = connection;
    }

    public void setFields(List<IField> fields) {
        this.fields = fields;        
    }

    public void setSources(List<ISource> sources) {
        this.sources = sources;
    }

    public void setWeights(IWeights weights) {
        this.weights = weights;
    }

    public void setConnectionPool(ConnectionPool connectionPool) {
        this.connectionPool = connectionPool;
    }
    
    
}
