# Supplementary material for: Record linkage of banks and municipalities through multiple criteria and neural networks
Source: PeerJ Comput Sci. 2020 Feb 24;6:e258. doi: 10.7717/peerj-cs.258 (PMC7924437; doi:10.7717/peerj-cs.258)
Supplement: Supplemental Information 4 — Java and Python code to perform Record Linkage as described in the paper. Please refer to the READ_ME file. [file peerj-cs-06-258-s004.zip › RecordLinkagePaper/Java/RecordLinkage/src/config/ConnectionPool.java]

/*
 * To change this template, choose Tools | Templates
 * and open the template in the editor.
 */
package config;

import java.io.Closeable;
import java.io.IOException;
import java.sql.Connection;
import java.sql.SQLException;
import java.util.LinkedList;
import java.util.logging.Level;
import java.util.logging.Logger;
import utils.JDBCUtils;

/**
 *
 * @author sdsusr02
 */
public class ConnectionPool implements Closeable{
    private final String URI;
    private final String username;
    private final String password;
    private final int MAX_ACTIVE_CONNECTION;
    private int connectionCount = 0;

    private LinkedList<Connection> connections;
    
    public ConnectionPool(String URI, String username, String password, int MAX_ACTIVE_CONNECTION) {
        this.URI = URI;
        this.username = username;
        this.password = password;
        this.MAX_ACTIVE_CONNECTION = MAX_ACTIVE_CONNECTION;
        this.connections = new LinkedList<Connection>();
    }

    public ConnectionPool(String URI, String username, String password) {
        this(URI, username, password, 10);
    }

    
    public synchronized Connection getConnection(){
        if(connections.isEmpty()){
            if(connectionCount == MAX_ACTIVE_CONNECTION)
                throw new RuntimeException("E' stato superato il numero massimo di connessioni disponibili <MAX_ACTIVE_CONNECTION = " + MAX_ACTIVE_CONNECTION + ">");
            else{
                connections.add(JDBCUtils.connect(URI, username, password));
                connectionCount++;
            }
        }
        
       return connections.pop();
    }
    
    public synchronized void returnConnection(final Connection conn){
        connections.push(conn);
    }
    
    @Override
    public void close() {
        for(Connection c : connections)
            try {
                c.close();
            } catch (SQLException ex) {
                Logger.getLogger(ConnectionPool.class.getName()).log(Level.SEVERE, null, ex);
            }
    }
    
}
