# Supplementary material for: Record linkage of banks and municipalities through multiple criteria and neural networks
Source: PeerJ Comput Sci. 2020 Feb 24;6:e258. doi: 10.7717/peerj-cs.258 (PMC7924437; doi:10.7717/peerj-cs.258)
Supplement: Supplemental Information 4 — Java and Python code to perform Record Linkage as described in the paper. Please refer to the READ_ME file. [file peerj-cs-06-258-s004.zip › RecordLinkagePaper/Java/RecordLinkage/src/config/loaders/ConfigLoader.java]

package config.loaders;

import config.Config;
import config.ConnectionPool;
import config.ISource;
import core.classifyng.IClassifier;
import core.classifyng.IClassifyingResult;
import core.comparing.IComparer;
import core.comparing.weights.IWeightsEstimator;
import core.indexing.IIndexer;
import core.preprocessing.IPreprocesser;
import core.verifying.GoldenStandard;
import core.verifying.IVerifier;
import core.verifying.IVerifyingResult;
import core.verifying.PairLogger;
import java.io.BufferedWriter;
import java.io.File;
import java.io.FileWriter;
import java.io.IOException;
import java.sql.Connection;
import java.util.List;
import java.util.logging.Level;
import java.util.logging.Logger;
import model.Column;
import model.Record;
import model.Schema;
import model.components.IColumn;
import model.components.IField;
import model.components.ISchema;
import model.datasources.Table;
import model.pairs.ClassifyedPair;
import utils.ETypes;


public abstract class ConfigLoader extends Config{

    public ConfigLoader() {
        init();
    }
    
    protected void init(){
        this.setConnection(getBaseConnection());
        this.setConnectionPool(getConnectionPool());
        
        List<IField> fields = loadFields();
        List<ISource> sources = loadSources(fields);
        
        this.setFields(fields);
        this.setSources(sources);           
    }
    
    protected abstract Connection getBaseConnection();
    protected abstract ConnectionPool getConnectionPool();
    protected abstract List<IField> loadFields();
    protected abstract List<ISource> loadSources(List<IField> fields);
    
    public abstract IWeightsEstimator weightEstimator();
    public abstract IPreprocesser preprocesser();
    public abstract IIndexer indexer();
    public abstract IComparer comparer();
    public abstract IClassifier classifier();
    public abstract IVerifier verifier();
    public abstract GoldenStandard loadGoldenStandard();
    
    public void afterClassifying(final IClassifyingResult result, final ISchema commonSchema){

        IColumn key = commonSchema.key();
        ISchema s = new Schema( new Column("LPK", key.dataType(), key.lenght()),
                                new Column("RPK", key.dataType(), key.lenght()),
                                new Column("SIMILARITY_VECTOR"),
                                new Column("SCORE", ETypes.CHAR, 20),
                                new Column("MATCHING_STATUS",ETypes.CHAR, 25)
                );
        
        //NOME DELLA TABELLA
        String tName = "RESULTS";
        for(ISource src : this.sources()){
            tName += "_" + src.tableName();
        }
        
        Table resultTable = new Table(this.connection(),s,tName);
        resultTable.createOrReplace();
        resultTable.truncate();
        
        for(ClassifyedPair p : result.classifyed()){
            final Record r = new Record(5);
            r.put("LPK", p.first().get(key.name()));
            r.put("RPK", p.second().get(key.name()));
            r.put("SIMILARITY_VECTOR", p.similarity().toCompactString());
            r.put("SCORE", String.format("%1.6f",p.score()));
            r.put("MATCHING_STATUS", p.status().toString());
            resultTable.insert(r);
        }
        resultTable.commit();
        
        ///SALVATAGGIO SU FILE
        //NOME DELLA DIRECTORY DI OUTPUT
        String dirName = "./OUTPUT";
        for(ISource src : this.sources()) dirName += "_" + src.tableName();     
    
        PairLogger logger = new PairLogger(dirName);
        for(ClassifyedPair p : result.classifyed()){
            logger.writePair(p);
        }
        logger.close();
    }
    
    public void afterVerifying(final IVerifyingResult result){
        String dirName = "./OUTPUT";
        for(ISource src : this.sources())
            dirName += "_" + src.tableName();

        try {
            File file = new File(dirName);
            if (!file.exists()) file.mkdir();
                    
            final BufferedWriter bw = new BufferedWriter(new FileWriter(dirName + "/stats.txt"));
            bw.write(result.toString());
            
            for(ISource src : this.sources()){
                bw.write("\r\n\r\n");
                bw.write("Sorgente: " + src.tableName() + "\r\n");
                bw.write(src.schema().toString() + "\r\n\r\n");
                bw.write(src.fieldMapper().toString());
            }
            
            bw.write("\r\n\r\n");
            bw.write("Comparing Config: \n" + this.comparer().toString()+ "\r\n\r\n");            
            
            bw.write("\r\n\r\n");
            bw.write("Pesi: \n" + this.getWeights().toString()+ "\r\n\r\n");
            
            bw.flush();
            bw.close();
        } catch (IOException ex) {
            Logger.getLogger(ConfigLoader.class.getName()).log(Level.SEVERE, null, ex);
        }
    }
}
