# Supplementary material for: Record linkage of banks and municipalities through multiple criteria and neural networks
Source: PeerJ Comput Sci. 2020 Feb 24;6:e258. doi: 10.7717/peerj-cs.258 (PMC7924437; doi:10.7717/peerj-cs.258)
Supplement: Supplemental Information 4 — Java and Python code to perform Record Linkage as described in the paper. Please refer to the READ_ME file. [file peerj-cs-06-258-s004.zip › RecordLinkagePaper/Java/RecordLinkage/src/config/Source.java]

/*
 * Copyright 2018 Giuseppe Cianci Pio.
 *
 * This file, Source, is part of RecordLinkage.
 * RecordLinkage can not be copied and/or distributed without the express
 * permission of Giuseppe Cianci Pio.
 */
package config;

import java.sql.Connection;
import model.components.IFieldMapper;
import model.components.ISchema;
import utils.JDBCUtils;

/**
 *
 * @author Giuseppe
 */
public class Source implements ISource{
    
    private final String tableName;
    private final ISchema schema;
    private final IFieldMapper fieldMapper;

    public Source(String tableName, ISchema schema, IFieldMapper fieldMapper) {
        this.tableName = tableName;
        this.schema = schema;
        this.fieldMapper = fieldMapper;
    }

    public Source(final Connection conn, String tableName, IFieldMapper fieldMapper) {
        this(tableName, JDBCUtils.readTableSchema(conn, tableName), fieldMapper);
    }
    

    @Override
    public String tableName() {
        return tableName;
    }

    @Override
    public ISchema schema() {
        return schema;
    }

    @Override
    public IFieldMapper fieldMapper() {
        return fieldMapper;
    }
    
}
