# Supplementary material for: Record linkage of banks and municipalities through multiple criteria and neural networks
Source: PeerJ Comput Sci. 2020 Feb 24;6:e258. doi: 10.7717/peerj-cs.258 (PMC7924437; doi:10.7717/peerj-cs.258)
Supplement: Supplemental Information 4 — Java and Python code to perform Record Linkage as described in the paper. Please refer to the READ_ME file. [file peerj-cs-06-258-s004.zip › RecordLinkagePaper/Java/RecordLinkage/src/core/classifyng/AClassifier.java]

/*
 * To change this template, choose Tools | Templates
 * and open the template in the editor.
 */
package core.classifyng;

import config.IConfig;
import core.comparing.comparators.IComparator;
import java.util.Collection;
import model.components.IField;
import model.components.IWeights;
import utils.math.IVector;

public abstract class AClassifier implements IClassifier{
    protected final IConfig config;
    protected final IVector weights;
    protected final double weightsSum;

    public AClassifier(IConfig config, IWeights weights) {
        this.config = config;
        this.weights = weights.weights();

        int elementsCount  = 0;
        for(IField f : config.fields()){
            Collection<IComparator> cmp = f.comparators();
            if(cmp == null || cmp.isEmpty()) continue;
            if(f.aggregator() == null ) elementsCount+=cmp.size();
            else elementsCount++;
        }
        
        if(this.weights.size() != elementsCount)
            throw new IllegalArgumentException("Il size del vettore dei pesi non corrisponde con i field "
                    + "<expected size = " +elementsCount +", weights.size() = " + this.weights.size() +">");
  
        
       //Determino a priori la somma dei pesi per calcolare le soglie adatte...
       //dovrebbe essere = a 1 ma per renderlo più generale si adatta alla somma
       weightsSum = this.weights.norm(1);   
       
    }

    public AClassifier(IConfig config) {
        this(config, config.getWeights());
    }
    
    
    
}
