# Supplementary material for: Record linkage of banks and municipalities through multiple criteria and neural networks
Source: PeerJ Comput Sci. 2020 Feb 24;6:e258. doi: 10.7717/peerj-cs.258 (PMC7924437; doi:10.7717/peerj-cs.258)
Supplement: Supplemental Information 4 — Java and Python code to perform Record Linkage as described in the paper. Please refer to the READ_ME file. [file peerj-cs-06-258-s004.zip › RecordLinkagePaper/Java/RecordLinkage/src/core/classifyng/EMatchStatus.java]

/*
 * To change this template, choose Tools | Templates
 * and open the template in the editor.
 */
package core.classifyng;

/**
 *
 * @author sdsusr02
 */
public enum EMatchStatus {
    MATCH,
    NON_MATCH,
    POTENTIAL_MATCH,
    UNCLASSIFYED
    ;
}
