# Supplementary material for: Record linkage of banks and municipalities through multiple criteria and neural networks
Source: PeerJ Comput Sci. 2020 Feb 24;6:e258. doi: 10.7717/peerj-cs.258 (PMC7924437; doi:10.7717/peerj-cs.258)
Supplement: Supplemental Information 4 — Java and Python code to perform Record Linkage as described in the paper. Please refer to the READ_ME file. [file peerj-cs-06-258-s004.zip › RecordLinkagePaper/Java/RecordLinkage/src/core/classifyng/ThresholdClassifier.java]

/*
 * To change this template, choose Tools | Templates
 * and open the template in the editor.
 */
package core.classifyng;

import config.IConfig;
import core.comparing.IComparingResult;
import java.util.EnumMap;
import java.util.LinkedList;
import java.util.List;
import model.components.IWeights;
import model.iterators.ClassifyedPairIterator;
import model.pairs.ClassifyedPair;
import model.pairs.ComparedPair;
import utils.math.IVector;
import utils.math.Vector;


public class ThresholdClassifier extends AClassifier{
    
    private final double low;
    private final double high;
    private Tfun tfun = Tfun.WEIGHTED_SUM;

    public ThresholdClassifier(final IConfig configuration, final IWeights weights, double low, double high) {
        super(configuration, weights);
        this.low = low * weightsSum;
        this.high = high * weightsSum;
    }
    
    public ThresholdClassifier(final IConfig configuration, double low, double high) {
        super(configuration);
        this.low = low * weightsSum;
        this.high = high * weightsSum;
    }
    
    public ThresholdClassifier setTfunction(Tfun tFunction){
        this.tfun = tFunction;
        return this;
    }
    
    @Override
    public IClassifyingResult classify(IComparingResult result) {
        final List<ClassifyedPair> tmp = new LinkedList<ClassifyedPair>();
        
        int match = 0;
        int nonMatch = 0;
        int potential = 0;
        
        for(ComparedPair cp : result.compared()){
            final double x = tfun.t(cp.similarity(), super.weights);
            EMatchStatus status;
            
            if(x < low){
                status = EMatchStatus.NON_MATCH;
                nonMatch++;
            } else if(x > high){
                status = EMatchStatus.MATCH;
                match++;
            } else {
                status = EMatchStatus.POTENTIAL_MATCH;
                potential++;
            }
            tmp.add(new ClassifyedPair(cp,x,status));
        }
        
        ClassifyingResult _result = new ClassifyingResult(tmp);
        _result.set(EMatchStatus.MATCH, match);
        _result.set(EMatchStatus.NON_MATCH, nonMatch);
        _result.set(EMatchStatus.POTENTIAL_MATCH, potential);
        _result.set(EMatchStatus.UNCLASSIFYED, 0);
        return _result;
    }
    
    public enum Tfun{
        WEIGHTED_SUM{
            @Override public double t(IVector similarity, IVector weights) {
                return Vector.dot(similarity, weights);
        }},
        NORM2{
            @Override public double t(IVector similarity, IVector weights) {
                return Vector.multiply(similarity, weights).norm(2);
        }};
        
        public double t(final IVector similarity, final IVector weights){
            return 0;
        }
    }
    
    public class ClassifyingResult implements IClassifyingResult {
        private EnumMap<EMatchStatus, Integer> count;
        private final List<ClassifyedPair> classifiedpair;

        public ClassifyingResult(List<ClassifyedPair> classifiedpair) {
            count = new EnumMap<EMatchStatus, Integer>(EMatchStatus.class);
            for(EMatchStatus status : EMatchStatus.values()){
                count.put(status, -1);
            }
            this.classifiedpair = classifiedpair;
        }
        @Override
        public EnumMap<EMatchStatus, Integer> statusCount() {
            return count;
        }
        public ClassifyingResult set(EMatchStatus status, final int count){
            this.count.put(status, count);
            return this;
        }
        @Override
        public ClassifyedPairIterator classifyed() {
            return new ClassifyedPairIterator(classifiedpair.iterator()); 
        }  
    }
    
    
}
