# Supplementary material for: Record linkage of banks and municipalities through multiple criteria and neural networks
Source: PeerJ Comput Sci. 2020 Feb 24;6:e258. doi: 10.7717/peerj-cs.258 (PMC7924437; doi:10.7717/peerj-cs.258)
Supplement: Supplemental Information 4 — Java and Python code to perform Record Linkage as described in the paper. Please refer to the READ_ME file. [file peerj-cs-06-258-s004.zip › RecordLinkagePaper/Java/RecordLinkage/src/core/comparing/aggregators/EAggregator.java]

package core.comparing.aggregators;

import java.util.List;


public enum EAggregator implements IAggregator{
    ARITMETIC_MEAN(new ArithmeticMeanAggregator()),
    QUADRATIC_MEAN(new QuadraticMeanAggregator()),
    GEOMETRIC_MEAN(new GeometricMeanAggregator()),
    HARMONIC_MEAN(new HarmonicMeanAggregator()),
    MIDRANGE(new MidrangeAggregator()),
    MAX(new MaxAggregator()),
    MIN(new MinAggregator()),
    MEDIAN(new MedianAggregator()),
    ;
    
    private final IAggregator aggregator;

    private EAggregator(IAggregator aggregator) {
        this.aggregator = aggregator;
    }

    @Override
    public float aggregate(List<Float> vals) {
       return aggregator.aggregate(vals);
    }
    
    
    
}
