# Supplementary material for: Record linkage of banks and municipalities through multiple criteria and neural networks
Source: PeerJ Comput Sci. 2020 Feb 24;6:e258. doi: 10.7717/peerj-cs.258 (PMC7924437; doi:10.7717/peerj-cs.258)
Supplement: Supplemental Information 4 — Java and Python code to perform Record Linkage as described in the paper. Please refer to the READ_ME file. [file peerj-cs-06-258-s004.zip › RecordLinkagePaper/Java/RecordLinkage/src/core/comparing/aggregators/HarmonicMeanAggregator.java]

package core.comparing.aggregators;

import java.util.List;

public class HarmonicMeanAggregator implements IAggregator{

    @Override
    public float aggregate(List<Float> vals) {
        float sum = 0.0f;
        for (int i = 0; i < vals.size(); i++) {
            if(vals.get(i) == 0.0f) return 0.0f;
            sum += 1.0d/vals.get(i);
        }
        return ((float)vals.size())/sum;
    }
    
}
