# Supplementary material for: Record linkage of banks and municipalities through multiple criteria and neural networks
Source: PeerJ Comput Sci. 2020 Feb 24;6:e258. doi: 10.7717/peerj-cs.258 (PMC7924437; doi:10.7717/peerj-cs.258)
Supplement: Supplemental Information 4 — Java and Python code to perform Record Linkage as described in the paper. Please refer to the READ_ME file. [file peerj-cs-06-258-s004.zip › RecordLinkagePaper/Java/RecordLinkage/src/core/comparing/aggregators/MedianAggregator.java]

package core.comparing.aggregators;


import java.util.Collections;
import java.util.List;


public class MedianAggregator implements IAggregator{

    @Override
    public float aggregate(List<Float> vals) {
        Collections.sort(vals);
        
        final int n = vals.size();
        if (n % 2 == 0)
            return ((float)vals.get(n/2) + (float)vals.get(n/2 - 1))/2;
        else
            return (float) vals.get(n/2);       
    }
    
}
