# Supplementary material for: Record linkage of banks and municipalities through multiple criteria and neural networks
Source: PeerJ Comput Sci. 2020 Feb 24;6:e258. doi: 10.7717/peerj-cs.258 (PMC7924437; doi:10.7717/peerj-cs.258)
Supplement: Supplemental Information 4 — Java and Python code to perform Record Linkage as described in the paper. Please refer to the READ_ME file. [file peerj-cs-06-258-s004.zip › RecordLinkagePaper/Java/RecordLinkage/src/core/comparing/aggregators/MidrangeAggregator.java]

/*
 * To change this template, choose Tools | Templates
 * and open the template in the editor.
 */
package core.comparing.aggregators;

import java.util.Collections;
import java.util.List;

/**
 *
 * @author sdsusr02
 */
public class MidrangeAggregator implements IAggregator{

    @Override
    public float aggregate(List<Float> vals) {
        return (Collections.max(vals) + Collections.max(vals))/2.0f;
    }
    
}
