# Supplementary material for: Record linkage of banks and municipalities through multiple criteria and neural networks
Source: PeerJ Comput Sci. 2020 Feb 24;6:e258. doi: 10.7717/peerj-cs.258 (PMC7924437; doi:10.7717/peerj-cs.258)
Supplement: Supplemental Information 4 — Java and Python code to perform Record Linkage as described in the paper. Please refer to the READ_ME file. [file peerj-cs-06-258-s004.zip › RecordLinkagePaper/Java/RecordLinkage/src/core/comparing/comparators/EComparator.java]

package core.comparing.comparators;

import core.comparing.comparators.numbers.ExactIntegerComparator;
import core.comparing.comparators.strings.NormalizedLevenshteinComparator;
import core.comparing.comparators.strings.CosineComparator;
import core.comparing.comparators.strings.JaroWinklerComparator;
import core.comparing.comparators.strings.ExactComparator;
import core.comparing.comparators.strings.JaccardComparator;
import core.comparing.comparators.strings.QGramComparator;
import core.comparing.comparators.strings.SorensenDiceComparator;

/**
 *
 * @author sdsusr02
 */
public enum EComparator implements IComparator{
    // COMPARATORI PER STRINGHE
    EXACT(new ExactComparator()),
    BIGRAM(new QGramComparator(2)),
    TRIGRAM(new QGramComparator(3)),
    NORMALIZED_LEVENSHTEIN(new NormalizedLevenshteinComparator()),
    JARO_WINKLER(new JaroWinklerComparator()),
    COSINE(new CosineComparator()),
    JACCARD(new JaccardComparator()),
    SIRESEN_DICE(new SorensenDiceComparator()),
    
    // COMPARATORI PER NUMERI
    EXACT_INTEGER(new ExactIntegerComparator()),
    ;

    
    IComparator comparator;
    
    
    private EComparator(final IComparator comparator) {
        this.comparator = comparator;
    }
    
    @Override
    public float compare(String a, String b) {
        return comparator.compare(a, b);
    }

    /*
    @Override
    public double onMin() {
       return comparator.onMin();
    }

    @Override
    public double onMax() {
       return comparator.onMax();
    }
    */
    @Override
    public float onNull() {
       return comparator.onNull();
    }
    
}
