# Supplementary material for: Record linkage of banks and municipalities through multiple criteria and neural networks
Source: PeerJ Comput Sci. 2020 Feb 24;6:e258. doi: 10.7717/peerj-cs.258 (PMC7924437; doi:10.7717/peerj-cs.258)
Supplement: Supplemental Information 4 — Java and Python code to perform Record Linkage as described in the paper. Please refer to the READ_ME file. [file peerj-cs-06-258-s004.zip › RecordLinkagePaper/Java/RecordLinkage/src/core/comparing/comparators/numbers/ExactIntegerComparator.java]

package core.comparing.comparators.numbers;

import core.comparing.comparators.AComparator;

public class ExactIntegerComparator extends AComparator{

    @Override
    public float compare(String a, String b) {
        if(a == null || b == null) return super.onNull();
        if(a.isEmpty() || b.isEmpty()) return super.onNull();
        Integer A, B;
        try {
            A = Integer.parseInt(a);
            B = Integer.parseInt(b);
        } catch(NumberFormatException ex){
            System.err.println("Errore durante il parseInt <a = " + a + ", b = " + b+">");
            return onNull();
        }
        return A.equals(B) ? 1.0f : 0.0f;
    }
    
}
