# Supplementary material for: Record linkage of banks and municipalities through multiple criteria and neural networks
Source: PeerJ Comput Sci. 2020 Feb 24;6:e258. doi: 10.7717/peerj-cs.258 (PMC7924437; doi:10.7717/peerj-cs.258)
Supplement: Supplemental Information 4 — Java and Python code to perform Record Linkage as described in the paper. Please refer to the READ_ME file. [file peerj-cs-06-258-s004.zip › RecordLinkagePaper/Java/RecordLinkage/src/core/comparing/comparators/strings/JaccardComparator.java]

package core.comparing.comparators.strings;

import core.comparing.comparators.AComparator;
import info.debatty.java.stringsimilarity.Jaccard;

/**
 * @author Giuseppe Cianci
 */
public class JaccardComparator extends AComparator{

    @Override
    public float compare(String a, String b) {
        if(a == null || a.isEmpty()) return onNull();
        else if(b == null || b.isEmpty()) return onNull();
        
        final Jaccard c = new Jaccard();
        final Float sim = new Float(c.similarity(a, b));
        if(sim.isNaN())
            return 0.0f;
        
        return sim;
    }

}
