# Supplementary material for: Record linkage of banks and municipalities through multiple criteria and neural networks
Source: PeerJ Comput Sci. 2020 Feb 24;6:e258. doi: 10.7717/peerj-cs.258 (PMC7924437; doi:10.7717/peerj-cs.258)
Supplement: Supplemental Information 4 — Java and Python code to perform Record Linkage as described in the paper. Please refer to the READ_ME file. [file peerj-cs-06-258-s004.zip › RecordLinkagePaper/Java/RecordLinkage/src/core/comparing/comparators/strings/JaroWinklerComparator.java]

/*
 * To change this template, choose Tools | Templates
 * and open the template in the editor.
 */
package core.comparing.comparators.strings;

import core.comparing.comparators.AComparator;
import info.debatty.java.stringsimilarity.JaroWinkler;

/**
 * Jaro-Winkler is a string edit distance that was developed in the area of 
 * record linkage (duplicate detection) (Winkler, 1990). The Jaro–Winkler 
 * distance metric is designed and best suited for short strings such as person 
 * names, and to detect typos.
 *
 * Jaro-Winkler computes the similarity between 2 strings, and the returned 
 * value lies in the interval [0.0, 1.0]. It is (roughly) a variation of 
 * Damerau-Levenshtein, where the substitution of 2 close characters is considered 
 * less important then the substitution of 2 characters that a far from each other.
 * @author sdsusr02
 */
public class JaroWinklerComparator extends AComparator{

    @Override
    public float compare(String a, String b) {
        if(a == null || a.isEmpty()) return onNull();
        else if(b == null || b.isEmpty()) return onNull();
        
        JaroWinkler jw = new JaroWinkler();
        return (float) jw.similarity(a, b);
    }

}
