# Supplementary material for: Record linkage of banks and municipalities through multiple criteria and neural networks
Source: PeerJ Comput Sci. 2020 Feb 24;6:e258. doi: 10.7717/peerj-cs.258 (PMC7924437; doi:10.7717/peerj-cs.258)
Supplement: Supplemental Information 4 — Java and Python code to perform Record Linkage as described in the paper. Please refer to the READ_ME file. [file peerj-cs-06-258-s004.zip › RecordLinkagePaper/Java/RecordLinkage/src/core/comparing/comparators/strings/QGramComparator.java]

/*
 * To change this template, choose Tools | Templates
 * and open the template in the editor.
 */
package core.comparing.comparators.strings;

import core.comparing.comparators.AComparator;
import java.util.HashSet;
import java.util.Set;

/**
 *
 * @author sdsusr02
 */
/**
 * An implementation of q-grams comparison that can tokenize a few
 * different ways, and also use a couple different formulas to compute
 * the final score. The default is using basic q-grams and q-gram
 * overlap.
 * @since 1.0
 */
public class QGramComparator extends AComparator{
  private Formula formula;
  private Tokenizer tokenizer;
  private int q;

  public QGramComparator(final int qgrams) {
    this.formula = Formula.DICE;
    this.tokenizer = Tokenizer.BASIC;
    this.q = qgrams;
  }

  public boolean isTokenized() {
    return true;
  }

  @Override
  public float compare(String a, String b) {
    if(a == null || a.isEmpty()) return onNull();
    else if(b == null || b.isEmpty()) return onNull();
    
    if (a.equals(b))
      return 1.0f;

    Set<String> q1 = tokenizer.qgrams(a, q);
    Set<String> q2 = tokenizer.qgrams(b, q);

    if (q1.isEmpty() || q2.isEmpty())
      return 0.0f; // division will fail

    int common = 0;
    for (String gram : q1)
      if (q2.contains(gram))
        common++;
    
    return (float) formula.compute(common, q1, q2);
  }

  /**
   * Sets the value of q, that is, the size of the q-grams.
 * @param q
   */
  public void setQ(int q) {
    this.q = q;
  }

  /**
   * Tells the comparator what formula to use to compute the actual
   * similarity.
 * @param formula
   */
  public void setFormula(Formula formula) {
    this.formula = formula;
  }

  /**
   * Tells the comparator what tokenizer to use to produce q-grams.
 * @param tokenizer
   */
  public void setTokenizer(Tokenizer tokenizer) {
    this.tokenizer = tokenizer;
  }

  private static String pad(String s, int q, boolean front) {
    StringBuilder buf = new StringBuilder(q);
    if (!front)
      buf.append(s);
    for (int ix = 0; ix < q - s.length(); ix++)
      buf.append('.');
    if (front)
      buf.append(s);
    return buf.toString();
  }

  /**
   * Represents the different formulas we can use to compute similarity.
   */
  public enum Formula {
    OVERLAP {
      @Override
      public double compute(int common, Set<String> q1, Set<String> q2) {
        return (double) common / Math.min((double) q1.size(), (double) q2.size());
      }
    }, JACCARD {
      @Override
      public double compute(int common, Set<String> q1, Set<String> q2) {
        return (double) common / (double) (q1.size() + q2.size() - common);
      }
    }, DICE {
      @Override
      public double compute(int common, Set<String> q1, Set<String> q2) {
        return (double) (2.0 * common) / (double) (q1.size() + q2.size());
      }
    };

    public double compute(int common, Set<String> q1, Set<String> q2) {
      throw new IllegalArgumentException();
    }
  }

  /**
   * Represents the different ways we can tokenize a string into a set
   * of q-grams for a given q.
   */
  public enum Tokenizer {
    /**
     * Produces basic q-grams, so that 'gail' -> 'ga', 'ai', 'il'.
     */
    BASIC {
      @Override
      public Set<String> qgrams(String s, int q) {
        Set<String> grams = new HashSet<String>();
        for (int ix = 0; ix < s.length() - q + 1; ix++)
          grams.add(s.substring(ix, ix + q));

        return grams;
      }
    },

    /**
     * Produces positional q-grams, so that 'gail' -> 'ga1', 'ai2', 'il3'.
     */
    POSITIONAL {
      @Override
      public Set<String> qgrams(String s, int q) {
        Set<String> grams = new HashSet<String>();
        for (int ix = 0; ix < s.length() - q + 1; ix++)
          grams.add(s.substring(ix, ix + q) + ix);

        return grams;
      }
    },

    /**
     * Produces q-grams with padding, so that 'gail' -> '.g', 'ga', 'ai',
     * 'il', 'l.'.
     */
    ENDS {
      @Override
      public Set<String> qgrams(String s, int q) {
        Set<String> grams = new HashSet<String>();
        for (int ix = 1; ix < q; ix++)
          grams.add(pad(s.substring(0, ix), q, true));
        for (int ix = 0; ix < s.length() - q + 1; ix++)
          grams.add(s.substring(ix, ix + q));
        for (int ix = 1; ix < q; ix++)
          grams.add(pad(s.substring(s.length() - ix), q, false));

        return grams;
      }
    };

    public Set<String> qgrams(String s, int q) {
        throw new IllegalArgumentException();
    }
  }
}
