# Supplementary material for: Record linkage of banks and municipalities through multiple criteria and neural networks
Source: PeerJ Comput Sci. 2020 Feb 24;6:e258. doi: 10.7717/peerj-cs.258 (PMC7924437; doi:10.7717/peerj-cs.258)
Supplement: Supplemental Information 4 — Java and Python code to perform Record Linkage as described in the paper. Please refer to the READ_ME file. [file peerj-cs-06-258-s004.zip › RecordLinkagePaper/Java/RecordLinkage/src/core/comparing/comparators/strings/TFIDFComparator.java]

/*
 * To change this template, choose Tools | Templates
 * and open the template in the editor.
 */
package core.comparing.comparators.strings;

import config.IConfig;
import core.comparing.comparators.AComparator;
import core.preprocessing.IPreprocessingResult;
import java.sql.ResultSet;
import java.sql.SQLException;
import java.sql.Statement;
import java.util.ArrayList;
import java.util.List;
import java.util.logging.Level;
import java.util.logging.Logger;
import utils.query.Query;
import utils.query.QueryBuilder;


public class TFIDFComparator extends AComparator{
    
    private final List<double[]> IDF;
    
    public TFIDFComparator(final IConfig config, final IPreprocessingResult pResult, final String fieldName) {
        IDF = new ArrayList<double[]>();
        try {        
            for(String tName : pResult.getResult().values()){
                QueryBuilder qb = new QueryBuilder();
                Query q = qb.select(fieldName).from(tName).build();
                
                Statement stm = config.connection().createStatement();
                ResultSet rs = stm.executeQuery(q.get());
                final List<String> docs = new ArrayList<String>();
                while(rs.next()){
                    docs.add(rs.getString(1).trim());
                }
                IDF.add(idf(docs));
                rs.clearWarnings();
                stm.close();
            }
        } catch (SQLException ex) {
            Logger.getLogger(TFIDFComparator.class.getName()).log(Level.SEVERE, null, ex);
            throw new RuntimeException("Errore durante l'inizializzazione del TFIDF",ex);
        }            
    }

    protected double[] tf(final String doc){
        final double[] tmp = new double[256];
        if(doc.length() == 0) return tmp;
        
        for(byte b : doc.getBytes()){
            tmp[b]++;
        }
        for(int i = 0; i < tmp.length; i++){
            tmp[i] = tmp[i]/doc.length();
        }        
        return tmp;
    }    
    
    protected double[] idf(final List<String> docs){
        final double[] df = new double[256];
        
        for(String doc : docs){
            final int[] d = new int[256];
            for(byte b : doc.getBytes()) d[b] = 1;
            for(int i = 0; i < df.length; i++) df[i]+=d[i];
        }
        for(int i = 0; i < df.length; i++) 
            if(df[i]> 0)
                df[i] = Math.log(docs.size()/df[i]);
        return df;
    }    

    protected double[] tfidf(final double[] tf, final double[] idf){
        final double[] tfidf = new double[256];
        for(int i = 0; i < tfidf.length; i++){
            tfidf[i] = tf[i]*idf[i];
        }  
        return tfidf;
    }    

    protected double norm(final double[] v){
        double norm = 0;
        for(int i = 0; i < v.length; i++){
            norm += Math.pow(v[i], 2.0d);
        }  
        return Math.sqrt(norm)+Double.MIN_NORMAL;
    }
    
    protected double dot(final double[] v1, final double[] v2){
        double dot = 0;
        for(int i = 0; i < v1.length; i++){
            dot += v1[i] * v2[i];
        }  
        return dot;
    }    
    
    @Override
    public float compare(final String a, final String b){ //a = query, b = docj
        final double[] w1 = tfidf(tf(a), IDF.get(1));
        final double[] w2 = tfidf(tf(b), IDF.get(1));
        final double[] w3 = tfidf(tf(a), IDF.get(0));
        final double[] w4 = tfidf(tf(b), IDF.get(0));       
        //
        Double tmp = 0.5d*(dot(w1,w2)/(norm(w1)*norm(w2)) + dot(w3,w4)/(norm(w4)*norm(w3)));
        if(tmp.isNaN()) return 0f;
        return tmp.floatValue();
    }
    
}
