# Supplementary material for: Record linkage of banks and municipalities through multiple criteria and neural networks
Source: PeerJ Comput Sci. 2020 Feb 24;6:e258. doi: 10.7717/peerj-cs.258 (PMC7924437; doi:10.7717/peerj-cs.258)
Supplement: Supplemental Information 4 — Java and Python code to perform Record Linkage as described in the paper. Please refer to the READ_ME file. [file peerj-cs-06-258-s004.zip › RecordLinkagePaper/Java/RecordLinkage/src/core/comparing/InMemoryComparator.java]

/*
 * To change this template, choose Tools | Templates
 * and open the template in the editor.
 */
package core.comparing;

import core.comparing.recordComparators.IRecordComparator;
import core.indexing.IIndexingResult;
import java.util.LinkedList;
import java.util.List;
import model.iterators.ComparedRecordIterator;
import model.pairs.ComparedPair;
import model.pairs.RecordPair;

/**
 *
 * @author sdsusr02
 */
public class InMemoryComparator implements IComparer{

    private final IRecordComparator cmp;

    public InMemoryComparator(IRecordComparator cmp) {
        this.cmp = cmp;
    }
    
    int i = 0;
    
    @Override
    public IComparingResult compare(IIndexingResult result) {
        final List<ComparedPair> tmp = new LinkedList<ComparedPair>();

        for(RecordPair rp : result.indexed()){
            tmp.add(new ComparedPair(rp, cmp.compare(rp.first(), rp.second())));
        }
        
        return new ComparingResult(tmp);
    }

    @Override
    public String toString() {
        StringBuilder sb = new StringBuilder();
        sb.append("[").append(getClass().getName()).append("]:{\r\n    ");
        sb.append("Record comparator: \r\n    ");
        sb.append(cmp.toString());
        sb.append("\r\n}");  
        return sb.toString(); 
    } 
    
    public class ComparingResult implements IComparingResult{

        private final List<ComparedPair> compared;
        public ComparingResult(List<ComparedPair> compared) {
            this.compared = compared;
        }
        
        @Override
        public ComparedRecordIterator compared() {
            return new ComparedRecordIterator(compared.iterator());
        }

    }
    
}
