# Supplementary material for: Record linkage of banks and municipalities through multiple criteria and neural networks
Source: PeerJ Comput Sci. 2020 Feb 24;6:e258. doi: 10.7717/peerj-cs.258 (PMC7924437; doi:10.7717/peerj-cs.258)
Supplement: Supplemental Information 4 — Java and Python code to perform Record Linkage as described in the paper. Please refer to the READ_ME file. [file peerj-cs-06-258-s004.zip › RecordLinkagePaper/Java/RecordLinkage/src/core/comparing/recordComparators/FieldRecordComparator.java]

/*
 * To change this template, choose Tools | Templates
 * and open the template in the editor.
 */
package core.comparing.recordComparators;

import config.IConfig;
import core.comparing.comparators.IComparator;
import java.util.ArrayList;
import java.util.List;
import model.components.IField;
import model.components.IRecord;
import utils.math.IVector;
import utils.math.Vector;

/**
 *
 * @author sdsusr02
 */
public class FieldRecordComparator implements IRecordComparator{

    final private IConfig config;

    public FieldRecordComparator(IConfig config) {
        this.config = config;
    }
    
    @Override
    public IVector compare(IRecord a, IRecord b) {
       final ArrayList<Float> vec = new ArrayList<Float>();
       
       // Per ogni field...
       for(IField f : config.fields()){
           // Prendo i valori...
           final String v1 = a.get(f.name());
           final String v2 = b.get(f.name());
           
           // Effettuo i confronti
           final List<IComparator> comparators = f.comparators();
           if(comparators.isEmpty()) continue;
           
           final ArrayList<Float> tmp = new ArrayList<Float>(comparators.size());
           for(IComparator c : comparators){
               tmp.add( c.compare(v1, v2) /* *(float)f.weight()*/ );
           }
           
           // Se necessario aggrego
           if(f.aggregator() != null)
               vec.add(f.aggregator().aggregate(tmp));
           else
               vec.addAll(tmp);
       }
       
       return new Vector(vec.toArray(new Float[vec.size()]));
    }
    
    @Override
    public String toString() {
        StringBuilder sb = new StringBuilder();

        sb.append("[").append(getClass().getName()).append("]:{");
        
        for(IField f : config.fields()){
            sb.append("\r\n\t").append(f.name()).append(":{");

            List<IComparator> cmp = f.comparators();
            if(cmp != null && !cmp.isEmpty()) {
                for(IComparator x : cmp){
                    sb.append("\r\n\t\t").append(x.toString()).append(", ");
                }
                sb.setLength(sb.length()-2);
                
                sb.append("\r\n\t\tAGGREGATOR: ");
                if(f.aggregator() != null)
                    sb.append(f.aggregator().toString());
                  else 
                    sb.append("non impostato.");                   
                
                sb.append("\r\n\t");  
            }
            
            sb.append("},");
        } 
        sb.setLength(sb.length()-1);
        return sb.toString(); 
    }       
    
}
