# Supplementary material for: Record linkage of banks and municipalities through multiple criteria and neural networks
Source: PeerJ Comput Sci. 2020 Feb 24;6:e258. doi: 10.7717/peerj-cs.258 (PMC7924437; doi:10.7717/peerj-cs.258)
Supplement: Supplemental Information 4 — Java and Python code to perform Record Linkage as described in the paper. Please refer to the READ_ME file. [file peerj-cs-06-258-s004.zip › RecordLinkagePaper/Java/RecordLinkage/src/core/comparing/weights/AWeightEstimator.java]

package core.comparing.weights;

import config.IConfig;
import core.preprocessing.IPreprocessingResult;
import java.util.ArrayList;
import java.util.List;
import model.Weights;
import model.components.IField;
import model.components.IWeights;
import utils.math.INormalizer;
import utils.math.IVector;


public abstract class AWeightEstimator implements IWeightsEstimator{

    protected final INormalizer normalizer;
    protected final IConfig config;

    public AWeightEstimator(IConfig config) {
        this.config = config;
        normalizer = new INormalizer() {
            @Override public IVector normalize(IVector vec) {return vec;}
        };
    }

    public AWeightEstimator(IConfig config, final INormalizer normalizer) {
        this.config = config;
        this.normalizer = normalizer;
    }
    
    @Override
    public IWeights estimate(IPreprocessingResult result) {
        final List<IWeights> weights = new ArrayList<IWeights>();
        
        for(String tName : result.getResult().values())
            weights.add(estimateWeightForTable(tName));
 
        Weights tmp = new Weights(config, normalizer);
        
        for(IField f : config.fields()){
            if(f.isAKey() || f.comparators() == null || f.comparators().isEmpty()) continue;
            double fWeight = 1.0d;
            for(IWeights v : weights)
                fWeight *= v.get(f.name());
            tmp.put(f.name(), fWeight);
        }
        
        return tmp;
    }  
    
    
    protected abstract IWeights estimateWeightForTable(final String tName);
}
