# Supplementary material for: Record linkage of banks and municipalities through multiple criteria and neural networks
Source: PeerJ Comput Sci. 2020 Feb 24;6:e258. doi: 10.7717/peerj-cs.258 (PMC7924437; doi:10.7717/peerj-cs.258)
Supplement: Supplemental Information 4 — Java and Python code to perform Record Linkage as described in the paper. Please refer to the READ_ME file. [file peerj-cs-06-258-s004.zip › RecordLinkagePaper/Java/RecordLinkage/src/core/comparing/weights/DistinctRatioWeightEstimator.java]

/*
 * To change this template, choose Tools | Templates
 * and open the template in the editor.
 */
package core.comparing.weights;

import config.IConfig;
import java.sql.ResultSet;
import java.sql.SQLException;
import java.sql.Statement;
import java.util.logging.Level;
import java.util.logging.Logger;
import model.Weights;
import model.components.IField;
import model.components.IWeights;
import utils.math.INormalizer;

/**
 *
 * @author sdsusr02
 */
public class DistinctRatioWeightEstimator extends AWeightEstimator{

    public DistinctRatioWeightEstimator(IConfig config) {
        super(config);
    }

    public DistinctRatioWeightEstimator(IConfig config, INormalizer normalizer) {
        super(config, normalizer);
    }

    
    
    @Override
    protected IWeights estimateWeightForTable(final String tName){
        long tableSize;
        final Weights wei = new Weights(config, normalizer);
        try {
            final Statement stm = config.connection().createStatement();
            ResultSet rs = stm.executeQuery("select count(*) from " + tName);
            rs.next();
            tableSize = rs.getLong(1);
            rs.close();
            
            for(IField f : config.fields()){
               //TODO: O NON è da confrontare....
                if(f.isAKey() || f.comparators() == null) continue;
                if(f.comparators().isEmpty()) continue;
                
                rs = stm.executeQuery("select count(distinct "+f.name()+") from " + tName);
                rs.next();

                final float a = (float)Math.log(rs.getLong(1));
                final float b = (float)Math.log(tableSize);
                
                wei.put(f.name(), (a/b));
            }
        } catch (SQLException ex) {
            Logger.getLogger(DistinctRatioWeightEstimator.class.getName()).log(Level.SEVERE, null, ex);
            throw new RuntimeException("Si è verificato un errore dueante la stima dei pesi.", ex);
        }
        return wei;
    }


    
}
