# Supplementary material for: Record linkage of banks and municipalities through multiple criteria and neural networks
Source: PeerJ Comput Sci. 2020 Feb 24;6:e258. doi: 10.7717/peerj-cs.258 (PMC7924437; doi:10.7717/peerj-cs.258)
Supplement: Supplemental Information 4 — Java and Python code to perform Record Linkage as described in the paper. Please refer to the READ_ME file. [file peerj-cs-06-258-s004.zip › RecordLinkagePaper/Java/RecordLinkage/src/core/indexing/IIndexer.java]

/*
 * Copyright 2018 Giuseppe Cianci Pio.
 *
 * This file, IIndexer, is part of RecordLinkage.
 * RecordLinkage can not be copied and/or distributed without the express
 * permission of Giuseppe Cianci Pio.
 */
package core.indexing;

import core.preprocessing.IPreprocessingResult;

/**
 *
 * @author Giuseppe
 */
public interface IIndexer {
    public IIndexingResult index(final IPreprocessingResult result);
}
