# Supplementary material for: Record linkage of banks and municipalities through multiple criteria and neural networks
Source: PeerJ Comput Sci. 2020 Feb 24;6:e258. doi: 10.7717/peerj-cs.258 (PMC7924437; doi:10.7717/peerj-cs.258)
Supplement: Supplemental Information 4 — Java and Python code to perform Record Linkage as described in the paper. Please refer to the READ_ME file. [file peerj-cs-06-258-s004.zip › RecordLinkagePaper/Java/RecordLinkage/src/core/preprocessing/APreprocesser.java]

/*
 * Copyright 2018 Giuseppe Cianci Pio.
 *
 * This file, APreprocesser, is part of RecordLinkage.
 * RecordLinkage can not be copied and/or distributed without the express
 * permission of Giuseppe Cianci Pio.
 */
package core.preprocessing;

import config.ISource;
import java.util.ArrayList;
import java.util.Collection;
import java.util.HashSet;
import java.util.List;
import java.util.Set;
import model.Column;
import model.Schema;
import model.components.IColumn;
import model.components.IField;
import model.components.ISchema;
import utils.ETypes;

/**
 *
 * @author Giuseppe
 */
public abstract class APreprocesser implements IPreprocesser{
    
    protected boolean cleanSources = true;

    
    
    public static ISchema generateCommonSchema(Collection<IField> fields, Collection<ISource> sources) {
        
        Set<ETypes> colTypes = new HashSet<ETypes>();
        final List<IColumn> fieldCols = new ArrayList<IColumn>();
        // PER OGNI FIELD...
        for(IField f : fields){
            boolean toSkip = false;
            int maxLenght = -1;
            int sumLenght = 0;
            int maxDecimals = 0;
            ETypes type = ETypes.VARCHAR;
            
            //PER OGNI SORGENTE 
            for(ISource so : sources){
                List<IColumn> cols = so.fieldMapper().getFieldColumns(f.name());
                if(cols == null || cols.isEmpty()){
                    toSkip = true;
                    break;
                }
                //Per ogni colonna associata a quel field...
                for(IColumn c : cols) {
                    sumLenght += c.lenght();
                    maxDecimals = Math.max(maxDecimals,c.precision());
                    colTypes.add(c.dataType());
                }
                maxLenght = Math.max(maxLenght,sumLenght);
                sumLenght = 0;
            }
            if(toSkip) continue;
            
            
            if(colTypes.contains(ETypes.VARCHAR)) {
                type = ETypes.VARCHAR;
                maxLenght = maxLenght + maxDecimals;
                maxDecimals = 0;
            }
            else if(colTypes.contains(ETypes.CHAR) || colTypes.contains(ETypes.NUMERIC)) {
                type = ETypes.CHAR;
                maxLenght = maxLenght + maxDecimals;
                maxDecimals = 0;
            }            
            /*
            else if(colTypes.contains(ETypes.DOUBLE)) 
                type = ETypes.DOUBLE;
            else {
                type = ETypes.NUMERIC;
                maxDecimals = 0;
            }
            */
            colTypes.clear();
            //Aggiungo la colonna allo schema
            fieldCols.add(new Column(f.name(), type, maxLenght,maxDecimals, f.isAKey()));
        }
        return new Schema(fieldCols);
    }

    
    public void setCleanSources(boolean cleanSources) {
        this.cleanSources = cleanSources;
    }
    
    protected boolean isCleaningEnabled(){
        return cleanSources;
    }
    
}
