# Supplementary material for: Record linkage of banks and municipalities through multiple criteria and neural networks
Source: PeerJ Comput Sci. 2020 Feb 24;6:e258. doi: 10.7717/peerj-cs.258 (PMC7924437; doi:10.7717/peerj-cs.258)
Supplement: Supplemental Information 4 — Java and Python code to perform Record Linkage as described in the paper. Please refer to the READ_ME file. [file peerj-cs-06-258-s004.zip › RecordLinkagePaper/Java/RecordLinkage/src/core/preprocessing/cleaning/BaseCleaner.java]

package core.preprocessing.cleaning;

import java.text.Normalizer;

public class BaseCleaner implements ICleaner{

    @Override
    public String clean(String str) {
        //Se la stringa è vuota o mancante...
        if(str == null || str.isEmpty()) return null;

        //Normalizzo il testo rimuovendo gli accenti
        str = Normalizer.normalize(str, Normalizer.Form.NFD);
        str = str.replaceAll("[\\p{InCombiningDiacriticalMarks}]", "");
        str = str.replaceAll("[',`,.,-,_]", " ");
        str = str.replaceAll("[^\\p{Alnum}\\s]", "");

        //Sostituisco gli spazi con un'unica occorrenza
        str = str.trim().replaceAll("\\s+", " ");

        //Trasformo la stringa in minuscolo
        str = str.toLowerCase();

        return str;
    }

}
