# Supplementary material for: Record linkage of banks and municipalities through multiple criteria and neural networks
Source: PeerJ Comput Sci. 2020 Feb 24;6:e258. doi: 10.7717/peerj-cs.258 (PMC7924437; doi:10.7717/peerj-cs.258)
Supplement: Supplemental Information 4 — Java and Python code to perform Record Linkage as described in the paper. Please refer to the READ_ME file. [file peerj-cs-06-258-s004.zip › RecordLinkagePaper/Java/RecordLinkage/src/core/preprocessing/cleaning/ECleaner.java]

/*
 * To change this template, choose Tools | Templates
 * and open the template in the editor.
 */
package core.preprocessing.cleaning;

/**
 *
 * @author sdsusr02
 */
public enum ECleaner implements ICleaner{
    
    BASE(new BaseCleaner()),
    LEADING_ZERO(new LeadingZeroCleaner()),
    PHONE(new PhoneCleaner()),
    //COUNTRY_CODE(new MapCleaner("CNazioni.txt"))
    ;
        
        
        
        
    private final ICleaner cleaner;

    private ECleaner(final ICleaner cleaner) {
        this.cleaner = cleaner;
    }
    
    @Override
    public String clean(String str) {
        return cleaner.clean(str);
    }
    
}
