# Supplementary material for: Record linkage of banks and municipalities through multiple criteria and neural networks
Source: PeerJ Comput Sci. 2020 Feb 24;6:e258. doi: 10.7717/peerj-cs.258 (PMC7924437; doi:10.7717/peerj-cs.258)
Supplement: Supplemental Information 4 — Java and Python code to perform Record Linkage as described in the paper. Please refer to the READ_ME file. [file peerj-cs-06-258-s004.zip › RecordLinkagePaper/Java/RecordLinkage/src/core/preprocessing/cleaning/PhoneCleaner.java]

/*
 * To change this template, choose Tools | Templates
 * and open the template in the editor.
 */
package core.preprocessing.cleaning;

import java.util.regex.Matcher;
import java.util.regex.Pattern;

/**
 *
 * @author sdsusr02
 */
public class PhoneCleaner implements ICleaner{

    private final static String SEPARATOR = "";
    
    @Override
    public String clean(String str) {
        if(str == null || str.isEmpty()) return null;
        str = str.replaceAll("[^0-9]", ""); 
        str = str.replaceFirst("^0*(.*)","$1");
        str = str.trim().replaceAll("\\s+", "");
        
        if ((str.length() != 7) && (str.length() != 10)) { return str; }
        
        // Da quì in poi siamo sicuri di avere un numero separabile
        final String separator = (SEPARATOR == null) ? "" : SEPARATOR;
        Pattern p = Pattern.compile("([0-9]*)");
        Matcher m = p.matcher(str);
        if (m.matches()) 
         if (str.length() == 7) {
           return str.substring(0, 3) + separator + str.substring(4);
          } else {
           return str.substring(0, 3) + separator + str.substring(3, 6)  
                  + separator + str.substring(6);
          }
        return str;        
    }
    
}
