# Supplementary material for: Record linkage of banks and municipalities through multiple criteria and neural networks
Source: PeerJ Comput Sci. 2020 Feb 24;6:e258. doi: 10.7717/peerj-cs.258 (PMC7924437; doi:10.7717/peerj-cs.258)
Supplement: Supplemental Information 4 — Java and Python code to perform Record Linkage as described in the paper. Please refer to the READ_ME file. [file peerj-cs-06-258-s004.zip › RecordLinkagePaper/Java/RecordLinkage/src/core/preprocessing/PreprocessingResult.java]

/*
 * Copyright 2018 Giuseppe Cianci Pio.
 *
 * This file, PreprocessingResult, is part of RecordLinkage.
 * RecordLinkage can not be copied and/or distributed without the express
 * permission of Giuseppe Cianci Pio.
 */
package core.preprocessing;

import java.util.LinkedHashMap;
import model.components.ISchema;

/**
 *
 * @author Giuseppe
 */
public class PreprocessingResult implements IPreprocessingResult{
    
    final private ISchema commonSchema;
    final private LinkedHashMap<String, String> result;

    public PreprocessingResult(final ISchema commonSchema) {
        this.commonSchema = commonSchema;
        this.result = new LinkedHashMap<String, String>();
    }
    
    public PreprocessingResult put(final String sourceTableName, final String processedTableName){
        if(result.containsKey(sourceTableName))
            throw new IllegalArgumentException("Non è possibile aggiungere due volte la stessa tabella al PreprocessingResult. <sourceTableName = "+sourceTableName+">");
        
        result.put(sourceTableName, processedTableName);
        return this;
    }
    
    @Override
    public ISchema getCommonSchema() {
        return commonSchema;
    }

    @Override
    public LinkedHashMap<String, String> getResult() {
        return result;
    }
    
}
