# Supplementary material for: Record linkage of banks and municipalities through multiple criteria and neural networks
Source: PeerJ Comput Sci. 2020 Feb 24;6:e258. doi: 10.7717/peerj-cs.258 (PMC7924437; doi:10.7717/peerj-cs.258)
Supplement: Supplemental Information 4 — Java and Python code to perform Record Linkage as described in the paper. Please refer to the READ_ME file. [file peerj-cs-06-258-s004.zip › RecordLinkagePaper/Java/RecordLinkage/src/core/verifying/GoldenStandard.java]

package core.verifying;

import java.util.HashMap;
import java.util.HashSet;
import java.util.Map;
import java.util.Set;


public class GoldenStandard {
    private final Map<String, Set<String>> direct;

    private long totalMatches = 0;
    
    public GoldenStandard() {
        direct = new HashMap<String, Set<String>>();
    }
    
    public GoldenStandard addMatch(String leftKey, String rightKey){
        //Diretto
        Set<String> list = direct.get(leftKey);
        if(list == null){
            list = new HashSet<String>();
            direct.put(leftKey, list);
        }
        list.add(rightKey);
        totalMatches++;
        return this;
    }
    
    
    public boolean isAMatch(String leftKey, String rightKey){
        Set<String> list = direct.get(leftKey);
        if(list != null)
            return list.contains(rightKey);
        /*
        TOOD: Perchè con FEBRIL questo non va?
        list = direct.get(rightKey);
        if(list != null)
            return list.contains(leftKey);
        */
        return false;
    }

    public long getTotalMatches() {
        return totalMatches;
    }
     
}
