# Supplementary material for: Record linkage of banks and municipalities through multiple criteria and neural networks
Source: PeerJ Comput Sci. 2020 Feb 24;6:e258. doi: 10.7717/peerj-cs.258 (PMC7924437; doi:10.7717/peerj-cs.258)
Supplement: Supplemental Information 4 — Java and Python code to perform Record Linkage as described in the paper. Please refer to the READ_ME file. [file peerj-cs-06-258-s004.zip › RecordLinkagePaper/Java/RecordLinkage/src/core/verifying/IVerifyingResult.java]

/*
 * To change this template, choose Tools | Templates
 * and open the template in the editor.
 */
package core.verifying;

import java.math.BigInteger;
import java.util.List;
import model.pairs.VerifiedPair;

public interface IVerifyingResult {
    public List<VerifiedPair> verifyed();
    
    public Integer matchesCount();
    public Integer nonMatchesCount();
    public Integer potentialMatchesCount();
    public Integer unclassifyiedCount();
    
    public Integer candidateCount();
    public BigInteger fullPairsCount();
    
    public Integer truePositiveCount();
    public Integer trueNegativeCount();
    public Integer falsePositiveCount();
    public Integer falseNegativeCount();
    
    public double accuracy();
    public double precision();
    public double recall();
    public double fmeasure();
    
    public double trueNegativeRate();
    public double falsePositiveRate();   
    
    public Double reductionRatio();
    public Double pairsCompletness(); 
    public Double pairsQuality(); 
    
    public void print();
}
