# Supplementary material for: Record linkage of banks and municipalities through multiple criteria and neural networks
Source: PeerJ Comput Sci. 2020 Feb 24;6:e258. doi: 10.7717/peerj-cs.258 (PMC7924437; doi:10.7717/peerj-cs.258)
Supplement: Supplemental Information 4 — Java and Python code to perform Record Linkage as described in the paper. Please refer to the READ_ME file. [file peerj-cs-06-258-s004.zip › RecordLinkagePaper/Java/RecordLinkage/src/core/verifying/VerifiedPairLogger.java]

/*
 * To change this template, choose Tools | Templates
 * and open the template in the editor.
 */
package core.verifying;

import java.io.BufferedWriter;
import java.io.File;
import java.io.FileWriter;
import java.io.IOException;
import java.util.EnumMap;
import java.util.Map;
import java.util.logging.Level;
import java.util.logging.Logger;
import model.pairs.VerifiedPair;


public class VerifiedPairLogger {
    
    private final Map<EVerifiedStatus, BufferedWriter> map;
    
    public VerifiedPairLogger(final String baseDir) {
        map = new EnumMap<EVerifiedStatus, BufferedWriter>(EVerifiedStatus.class);
        
        for(EVerifiedStatus x : EVerifiedStatus.values()){
            final String name = baseDir + "/" + x.name()+".txt";
            try {
                File file = new File(baseDir);
                if (!file.exists()) file.mkdir();                  
                File f = new File(name);
                if(f.exists()) f.delete();
                map.put(x, new BufferedWriter(new FileWriter(f)) );
            } catch (IOException ex) {
                Logger.getLogger(VerifiedPairLogger.class.getName()).log(Level.SEVERE, null, ex);
            }
        }
    }
    
    public void writePair(final VerifiedPair p, final String note){
        final BufferedWriter writer = map.get(p.verifiedStatus());
        try {
            writer.write(p.first().toString() + "\r\n");
            writer.write(p.second().toString()+ "\r\n");
            writer.write(p.similarity().toString());
            writer.write(String.format("   -   classificato come: %12s", p.status().name()));
            writer.write(String.format("   score: %f\r\n", p.score()));
            writer.write(note);
            writer.write("\r\n\r\n");
        } catch (IOException ex) {
            Logger.getLogger(VerifiedPairLogger.class.getName()).log(Level.SEVERE, null, ex);
        }
        
    }
    
    public void close(){
        try {
            for(BufferedWriter x : map.values()){
                x.flush();
                x.close();
            }
        } catch (IOException ex) {
            Logger.getLogger(VerifiedPairLogger.class.getName()).log(Level.SEVERE, null, ex);
        }
    }
   
}
