# Supplementary material for: Record linkage of banks and municipalities through multiple criteria and neural networks
Source: PeerJ Comput Sci. 2020 Feb 24;6:e258. doi: 10.7717/peerj-cs.258 (PMC7924437; doi:10.7717/peerj-cs.258)
Supplement: Supplemental Information 4 — Java and Python code to perform Record Linkage as described in the paper. Please refer to the READ_ME file. [file peerj-cs-06-258-s004.zip › RecordLinkagePaper/Java/RecordLinkage/src/core/verifying/Verifier.java]

/*
 * To change this template, choose Tools | Templates
 * and open the template in the editor.
 */
package core.verifying;

import config.IConfig;
import config.ISource;
import core.classifyng.IClassifyingResult;
import java.math.BigInteger;
import java.util.ArrayList;
import java.util.Collections;
import java.util.List;
import java.util.logging.Logger;
import model.components.ISchema;
import model.datasources.ITable;
import model.datasources.Table;
import model.pairs.ClassifyedPair;
import model.pairs.VerifiedPair;

/**
 *
 * @author sdsusr02
 */
public class Verifier implements IVerifier{

    private final IConfig config;

    private int TP = 0; //True positive
    private int TN = 0; //True negative
    private int FP = 0; //False positive
    private int FN = 0; //False negative  
    
    private List<VerifiedPair> verifyeds = new ArrayList<VerifiedPair>();
    
    public Verifier(IConfig config) {
        this.config = config;
    }
    
    @Override
    public IVerifyingResult verify(IClassifyingResult result) {
        VerifyingResult tmp = new VerifyingResult();
        tmp.setCounts(result.statusCount());
        tmp.setFullPairsCount(calculateFullPairsCount());
        return tmp;
    }
    
    private BigInteger calculateFullPairsCount(){
        BigInteger bi = BigInteger.valueOf(1);
        
        for(ISource src : config.sources()){
            ITable t = new Table(config.connection(), src.schema(), src.tableName());
            bi = bi.multiply(BigInteger.valueOf(t.size()));
        }
        
        return bi;
    }

    @Override
    public IVerifyingResult verify(final ISchema commonSchema, IClassifyingResult result, GoldenStandard goldenStandard) {
        if(goldenStandard == null) return verify(result);
        
        verifyeds = new ArrayList<VerifiedPair>();
                
                
        VerifyingResult tmp = new VerifyingResult();
        final String key = commonSchema.key().name();
        for (ClassifyedPair pair : result.classifyed()) {
            switch(pair.status()){
                case MATCH:
                    if(goldenStandard.isAMatch(pair.first().get(key), pair.second().get(key) )){
                        //if(pairLogger!=null) pairLogger.writePair(pair, EVerifiedStatus.TRUE_POSITIVE);
                        verifyeds.add(new VerifiedPair(pair, EVerifiedStatus.TRUE_POSITIVE));
                        TP++;
                        //Logger.getLogger("").info(pair.first().get(key) + " " + pair.first().get(key) +"\n"+pair);
                    }else{
                        //if(pairLogger!=null) pairLogger.writePair(pair, EVerifiedStatus.FALSE_POSITIVE);
                        verifyeds.add(new VerifiedPair(pair, EVerifiedStatus.FALSE_POSITIVE));
                        FP++;
                    }   
                    break;
                case NON_MATCH:
                    if(!goldenStandard.isAMatch(pair.first().get(key), pair.second().get(key) )){
                        //if(pairLogger!=null) pairLogger.writePair(pair, EVerifiedStatus.TRUE_NEGATIVE);
                        verifyeds.add(new VerifiedPair(pair, EVerifiedStatus.TRUE_NEGATIVE));
                        TN++;
                     }else{
                        //if(pairLogger!=null) pairLogger.writePair(pair, EVerifiedStatus.FALSE_NEGATIVE);
                        verifyeds.add(new VerifiedPair(pair, EVerifiedStatus.FALSE_NEGATIVE));
                        FN++;
                    } 
                    break;
                //case POTENTIAL_MATCH: break;
                //case UNCLASSIFYED:  break;
                default: break;
            }
        }   
        
        tmp.setVerifyeds(verifyeds);
        tmp.setTruePositive(TP);
        tmp.setTrueNegative(TN);
        tmp.setFalsePositive(FP);
        tmp.setFalseNegative(FN);
        tmp.setCounts(result.statusCount());
        tmp.setFullPairsCount(calculateFullPairsCount());      
        tmp.setRealMatchesCount((int)goldenStandard.getTotalMatches());
        return tmp;
    }
    
}
