# Supplementary material for: Record linkage of banks and municipalities through multiple criteria and neural networks
Source: PeerJ Comput Sci. 2020 Feb 24;6:e258. doi: 10.7717/peerj-cs.258 (PMC7924437; doi:10.7717/peerj-cs.258)
Supplement: Supplemental Information 4 — Java and Python code to perform Record Linkage as described in the paper. Please refer to the READ_ME file. [file peerj-cs-06-258-s004.zip › RecordLinkagePaper/Java/RecordLinkage/src/core/verifying/VerifyingResult.java]

/*
 * To change this template, choose Tools | Templates
 * and open the template in the editor.
 */
package core.verifying;

import core.classifyng.EMatchStatus;
import java.math.BigInteger;
import java.util.Collection;
import java.util.Collections;
import java.util.EnumMap;
import java.util.List;
import java.util.Map;
import model.pairs.VerifiedPair;

/**
 *
 * @author sdsusr02
 */
public class VerifyingResult implements IVerifyingResult{
    
    private Integer TP = 0; //True positive
    private Integer TN = 0; //True negative
    private Integer FP = 0; //False positive
    private Integer FN = 0; //False negative

    private Map<EMatchStatus, Integer> counts = new EnumMap<EMatchStatus, Integer>(EMatchStatus.class);
    private BigInteger fullPairsCount;
    private Integer realMatchesCount;
    
    private List<VerifiedPair> verifyeds = Collections.EMPTY_LIST;

    public void setVerifyeds(final List<VerifiedPair> verifyeds) {
        this.verifyeds = verifyeds;
    }

    @Override
    public List<VerifiedPair> verifyed() {
        return verifyeds;
    }

    public void setTruePositive(Integer TP) {
        this.TP = TP;
    }

    public void setTrueNegative(Integer TN) {
        this.TN = TN;
    }

    public void setFalseNegative(Integer FN) {
        this.FN = FN;
    }

    public void setFalsePositive(Integer FP) {
        this.FP = FP;
    }

    public void setCounts(Map<EMatchStatus, Integer> counts) {
        this.counts = counts;
    }

    public void setRealMatchesCount(Integer realMatchesCount) {
        this.realMatchesCount = realMatchesCount;
    }

    public void setFullPairsCount(BigInteger fullPairsCount) {
        this.fullPairsCount = fullPairsCount;
    }
    
    

    @Override
    public Integer matchesCount() {
        return counts.get(EMatchStatus.MATCH);
    }

    @Override
    public Integer nonMatchesCount() {
        return counts.get(EMatchStatus.NON_MATCH);
    }

    @Override
    public Integer potentialMatchesCount() {
        return counts.get(EMatchStatus.POTENTIAL_MATCH);
    }

    @Override
    public Integer unclassifyiedCount() {
        return counts.get(EMatchStatus.UNCLASSIFYED);
    }

    @Override
    public Integer candidateCount() {
        Integer tmp = 0;
        for(Integer x : counts.values()) tmp+=x;
        return tmp;
    }

    @Override
    public BigInteger fullPairsCount() {
        return fullPairsCount;
    }

    
    
    @Override
    public Integer truePositiveCount() {return TP;}

    @Override
    public Integer trueNegativeCount() {return TN;}

    @Override
    public Integer falsePositiveCount() {return FP;}

    @Override
    public Integer falseNegativeCount() {return FN;}

    @Override
    public double accuracy() {return (TP+TN)/(double)(TP+FP+TN+FN);}

    @Override
    public double precision() {return (TP/(double)(TP+FP));}

    @Override
    public double recall() {return (TP/(double)(TP+FN));}

    @Override
    public double fmeasure() {
        final double p = precision();
        final double r = recall();
        return 2.0d * ((p*r)/(p+r));
    }

    @Override
    public double trueNegativeRate() {return (TN/(double)(TN+FP));}

    @Override
    public double falsePositiveRate() {return (FP/(double)(TN+FP));}

    @Override
    public Double reductionRatio() {
        if(realMatchesCount == null) return null;
        long SM = TP;
        long SN = TN;
        return (1.0d - (SN + SM)/(double)(fullPairsCount.doubleValue()));
    }

    @Override
    public Double pairsCompletness() {
        if(realMatchesCount == null) return null;
        long NM = realMatchesCount;
        long SM = TP+FN;
        return (SM)/(double)(NM);
    }

    @Override
    public Double pairsQuality() {
        long SM = TP+FN;
        long SN = TN+FP;
        return (SM)/(double)(SM + SN);
    }
/*
    @Override
    public void print() {
            final String sep = "+--------------------------------------------------------------+";
            final String row = "| %-60s |";
            System.out.println("+------------------------- VERIFICA ---------------------------+");

            //System.out.println("Numero di true matches: " + realMatchesCount);

            // RISULTATI
            System.out.println(String.format(row, "Sono state individuate "+candidateCount()+" coppie candidate"));
            System.out.println(String.format(row, "su un totale di " + fullPairsCount() + " possibili."));
            System.out.println(String.format(row, "Classificazione: "));
            System.out.println(String.format(row, "MATCH: " + matchesCount() ));
            System.out.println(String.format(row, "NON-MATCH: " + nonMatchesCount()));
            System.out.println(String.format(row, "POTENTIAL: " + potentialMatchesCount()));
            if(unclassifyiedCount() > 0)
                System.err.println(String.format(row, "ATTENIONE: " + unclassifyiedCount() + " record non sono stati classificati!"));
            System.out.println(sep);

            if(trueNegativeCount() == null) return;

            System.out.println("+------------------ MISURA DELL'EFFICACIA ---------------------+");
            System.out.println(String.format(row, "Il golden standard prevede "+realMatchesCount+" true-match."));
            System.out.println(String.format(row, "PRECISIONE:   " +  precision() + 
                    "      [" + (int)(precision()*(TP+FP)) + " su " + (TP+FP)+ "]"));

            System.out.println(String.format(row, "RICHIAMO:     " + recall()));

            System.out.println(String.format(row, "F-MESURE:     " + fmeasure() ));
            System.out.println(sep);
            System.out.println(String.format(row, "ACCURATEZZA:  " + accuracy() ));
            System.out.println(String.format(row, "T-NEG RATE:   " + trueNegativeRate() ));
            System.out.println(String.format(row, "F-POS RATE:   " + falsePositiveRate() ));   

            //Prestazioni
            if(fullPairsCount == null) return;
            System.out.println(sep);
            System.out.println("+----------------- MISURA DELLE PRESTAZIONI -------------------+");
            System.out.println(String.format(row, "REDUCTION RATIO:   " + reductionRatio() ));
            System.out.println(String.format(row, "PAIRS COMPLETNESS: " + pairsCompletness() ));
            System.out.println(String.format(row, "PAIRS QUALITY:     " + pairsQuality() ));
            System.out.println(sep);
        } 
*/
    @Override
    public void print() {
        System.out.println(this.toString());   
    } 

    @Override
    public String toString() {
        StringBuilder sb = new StringBuilder();
        sb.append("\r\n");
       final String sep = "+--------------------------------------------------------------+";
       final String row = "| %-60s |";
       sb.append("+------------------------- VERIFICA ---------------------------+").append("\r\n");

       //System.out.println("Numero di true matches: " + realMatchesCount);

       // RISULTATI
       sb.append(String.format(row, "Sono state individuate "+candidateCount()+" coppie candidate")).append("\r\n");
       sb.append(String.format(row, "su un totale di " + fullPairsCount() + " possibili.")).append("\r\n");
       sb.append(String.format(row, "Classificazione: ")).append("\r\n");
       sb.append(String.format(row, "Classificati come MATCH: " + matchesCount() )).append("\r\n");
       sb.append(String.format(row, "Classificati come NON-MATCH: " + nonMatchesCount())).append("\r\n");
       sb.append(String.format(row, "Classificati come POTENTIAL: " + potentialMatchesCount())).append("\r\n");
       if(unclassifyiedCount() > 0)
           sb.append(String.format(row, "ATTENIONE: " + unclassifyiedCount() + " record non sono stati classificati!")).append("\r\n");
       sb.append(sep).append("\r\n");

       if(trueNegativeCount() == null) return sb.toString();

       sb.append("+------------------ MISURA DELL'EFFICACIA ---------------------+").append("\r\n");
       sb.append(String.format(row, "Il golden standard prevede "+realMatchesCount+" true-match.")).append("\r\n");
       sb.append(String.format(row, "TP: " + truePositiveCount() + "      TN: " + trueNegativeCount()
                     + "      FP: " + falsePositiveCount()  + "      FN: " + falseNegativeCount()
               )).append("\r\n");
       sb.append(String.format(row, "PRECISIONE:   " +  precision() + 
               "      [" + (int)(precision()*(TP+FP)) + " su " + (TP+FP)+ "]")).append("\r\n");

       sb.append(String.format(row, "RICHIAMO:     " + recall())).append("\r\n");

       sb.append(String.format(row, "F-MESURE:     " + fmeasure() )).append("\r\n");
       sb.append(sep).append("\r\n");
       sb.append(String.format(row, "ACCURATEZZA:  " + accuracy() )).append("\r\n");
       sb.append(String.format(row, "T-NEG RATE:   " + trueNegativeRate() )).append("\r\n");
       sb.append(String.format(row, "F-POS RATE:   " + falsePositiveRate() )).append("\r\n");   

       //Prestazioni
       if(fullPairsCount == null) return sb.toString();
       sb.append(sep).append("\r\n");
       sb.append("+----------------- MISURA DELLE PRESTAZIONI -------------------+").append("\r\n");
       sb.append(String.format(row, "REDUCTION RATIO:   " + reductionRatio() )).append("\r\n");
       sb.append(String.format(row, "PAIRS COMPLETNESS: " + pairsCompletness() )).append("\r\n");
       sb.append(String.format(row, "PAIRS QUALITY:     " + pairsQuality() )).append("\r\n");
       sb.append(sep).append("\r\n");
        
       return sb.toString(); 
    }
    
    
}
