# Supplementary material for: Record linkage of banks and municipalities through multiple criteria and neural networks
Source: PeerJ Comput Sci. 2020 Feb 24;6:e258. doi: 10.7717/peerj-cs.258 (PMC7924437; doi:10.7717/peerj-cs.258)
Supplement: Supplemental Information 4 — Java and Python code to perform Record Linkage as described in the paper. Please refer to the READ_ME file. [file peerj-cs-06-258-s004.zip › RecordLinkagePaper/Java/RecordLinkage/src/model/Column.java]

/*
 * Copyright 2018 Giuseppe Cianci Pio.
 *
 * This file, Column, is part of RecordLinkage.
 * RecordLinkage can not be copied and/or distributed without the express
 * permission of Giuseppe Cianci Pio.
 */
package model;

import java.lang.reflect.Field;
import model.components.IColumn;
import utils.ETypes;

/**
 *
 * @author Giuseppe
 */
public class Column implements IColumn{
    
    private String name;
    private ETypes dataType;
    private int lenght;
    private int decimals;
    private boolean isAKey;

    public Column(final String name) {
        this(name,ETypes.VARCHAR,255,0,false);
    }

    public Column(final String name, final ETypes dataType, final int lenght) {
        this(name,dataType,lenght,0,false);
    }
    
    public Column(final String name, final ETypes dataType, final int lenght, final int decimals) {
        this(name,dataType,lenght,decimals,false);
    }

    public Column(String name, ETypes dataType, int lenght, int decimals, boolean isAKey) {
        setName(name);
        this.isAKey = isAKey;
        setLenght(lenght);
        setPrecision(decimals);
        this.dataType = dataType;
    }
    

    private void setName(String name) {
        if(name == null || name.isEmpty())
            throw new IllegalArgumentException("Il nome di una colonna non può essere null o vuoto. <name = '"+name+"'>");
        this.name = name;
    }

    private void setLenght(int lenght) {
        if(lenght < 0)
            throw new IllegalArgumentException("La lunghezza di una colonna non può essere un numero negativo. <lenght = "+lenght+">");        
        this.lenght = lenght;
    }
    private void setPrecision(int decimals) {
        if(decimals < 0)
            throw new IllegalArgumentException("La scala di una colonna non può essere un numero negativo. <decimals = "+decimals+">");        
        this.decimals = decimals;
    }    
    
    

    @Override
    public String name() { return name; }

    @Override
    public boolean isAKey() { return isAKey; }

    @Override
    public int lenght() { return lenght; }

    @Override
    public int precision() { return decimals; }

    @Override
    public ETypes dataType() { return dataType; }

    
    @Override
    public int hashCode() {
        return name.hashCode();
    }

    @Override
    public boolean equals(Object obj) {
        if (this == obj) {
            return true;
        }
        if (obj == null) {
            return false;
        }
        if (getClass() != obj.getClass()) {
            return false;
        }
        final Column other = (Column) obj;
        if ((this.name == null) ? (other.name != null) : !this.name.equals(other.name)) {
            return false;
        }
        return true;
    }

   
    
    @Override
    public String toString() {
        StringBuilder sb = new StringBuilder();
        try {
            sb.append("[").append(getClass().getName()).append("]:{");
            for(Field f : getClass().getDeclaredFields()){
                sb.append(f.getName()).append(":'");
                sb.append(f.get(this).toString()).append("', ");
            }
            sb.setLength(sb.length()-2);
            sb.append("}");  
        } catch (Exception e) {}

        return sb.toString(); 
    }
   
}
