# Supplementary material for: Record linkage of banks and municipalities through multiple criteria and neural networks
Source: PeerJ Comput Sci. 2020 Feb 24;6:e258. doi: 10.7717/peerj-cs.258 (PMC7924437; doi:10.7717/peerj-cs.258)
Supplement: Supplemental Information 4 — Java and Python code to perform Record Linkage as described in the paper. Please refer to the READ_ME file. [file peerj-cs-06-258-s004.zip › RecordLinkagePaper/Java/RecordLinkage/src/model/components/IField.java]

/*
 * Copyright 2018 Giuseppe.
 *
 * This file, IField, is part of RecordLinkage.
 * RecordLinkage can not be copied and/or distributed without the express
 * permission of Giuseppe.
 */
package model.components;

import core.comparing.aggregators.IAggregator;
import core.comparing.comparators.IComparator;
import core.preprocessing.cleaning.ICleaner;
import java.util.List;

/**
 *
 * @author Giuseppe
 */
public interface IField {
    public String name();
    public List<IComparator> comparators();
    public List<ICleaner> cleaners();
    public IAggregator aggregator();
//    public double weight();
    
    public boolean isAKey();
    public boolean isToIgnore();
}
