# Supplementary material for: Record linkage of banks and municipalities through multiple criteria and neural networks
Source: PeerJ Comput Sci. 2020 Feb 24;6:e258. doi: 10.7717/peerj-cs.258 (PMC7924437; doi:10.7717/peerj-cs.258)
Supplement: Supplemental Information 4 — Java and Python code to perform Record Linkage as described in the paper. Please refer to the READ_ME file. [file peerj-cs-06-258-s004.zip › RecordLinkagePaper/Java/RecordLinkage/src/model/components/IFieldMapper.java]

/*
 * Copyright 2018 Giuseppe.
 *
 * This file, IFieldMapper, is part of RecordLinkage.
 * RecordLinkage can not be copied and/or distributed without the express
 * permission of Giuseppe.
 */
package model.components;

import java.util.List;

/**
 *
 * @author Giuseppe
 */
public interface IFieldMapper {
    public List<IField> getFields();
    public List<String> getFieldNames();
    public List<IColumn> getFieldColumns(final String fieldName);
    //public IField fieldOf(final String columnName); 
}
