# Supplementary material for: Record linkage of banks and municipalities through multiple criteria and neural networks
Source: PeerJ Comput Sci. 2020 Feb 24;6:e258. doi: 10.7717/peerj-cs.258 (PMC7924437; doi:10.7717/peerj-cs.258)
Supplement: Supplemental Information 4 — Java and Python code to perform Record Linkage as described in the paper. Please refer to the READ_ME file. [file peerj-cs-06-258-s004.zip › RecordLinkagePaper/Java/RecordLinkage/src/model/datasources/ACSVSource.java]

/*
 * To change this template, choose Tools | Templates
 * and open the template in the editor.
 */
package model.datasources;

import java.io.File;
import java.io.IOException;
import java.util.logging.Level;
import java.util.logging.Logger;
import model.components.IRecord;

/**
 *
 * @author sdsusr02
 */
public abstract class ACSVSource implements ICSVSource{
    
    protected final File file;

    public ACSVSource(File file) {
        if(file == null)
            throw new IllegalArgumentException("Il io.File non può essere null <file = null>");
        
        if(file.isDirectory())
            throw new IllegalArgumentException("Il io.File non può essere una directory <file = " +file.getAbsolutePath() +">");

        try {     
            if(!file.exists())
                file.createNewFile();
        } catch (IOException ex) {
            Logger.getLogger(ACSVSource.class.getName()).log(Level.SEVERE, null, ex);
            throw new RuntimeException("Errore durante la creazione del io.File <file = " +file.getAbsolutePath() +">",ex);
        }
        
        
        this.file = file;
    }
    
    public ACSVSource(final String fileName){
        this(new File(fileName));
    }
    
    public abstract void insert(IRecord r);
    public abstract void flush();
    public abstract void close();
    public abstract void delete();
    
    
    
    @Override
    public String absolutePath() {
        return file.getAbsolutePath();
    }
    
}
