# Supplementary material for: Record linkage of banks and municipalities through multiple criteria and neural networks
Source: PeerJ Comput Sci. 2020 Feb 24;6:e258. doi: 10.7717/peerj-cs.258 (PMC7924437; doi:10.7717/peerj-cs.258)
Supplement: Supplemental Information 4 — Java and Python code to perform Record Linkage as described in the paper. Please refer to the READ_ME file. [file peerj-cs-06-258-s004.zip › RecordLinkagePaper/Java/RecordLinkage/src/model/datasources/CSVSource.java]

package model.datasources;

import java.io.BufferedWriter;
import java.io.FileWriter;
import java.io.IOException;
import java.io.Writer;
import java.util.ArrayList;

import java.util.List;
import java.util.logging.Level;
import java.util.logging.Logger;
import model.components.IRecord;
import model.components.ISchema;


public class CSVSource extends ACSVSource{
    private final List<String> columnNames;
    
    private final int BUFFER_SIZE = 1024*1024*4; //(4MiB)
    private final Writer writer;
    private final StringBuilder sb = new StringBuilder();

    public CSVSource(final ISchema schema, final String fileName) {
        super(fileName);
        this.columnNames = new ArrayList<String>(schema.columnNames());   
        
        try {
            writer = new BufferedWriter(new FileWriter(this.file), BUFFER_SIZE);
        } catch (IOException ex) {
            Logger.getLogger(CSVSource.class.getName()).log(Level.SEVERE, null, ex);
            throw new RuntimeException("Errore durante la creazione del Writer.", ex);
        }
        this.file.deleteOnExit();
    }
    
    public CSVSource(final ISchema schema){
        this(schema, "TMP_" + System.currentTimeMillis() + ".txt");
    }

    @Override
    public void insert(IRecord r) {
        sb.setLength(0);
        for(String col : columnNames){
            sb.append(r.get(col)).append(";");
        }
        sb.setLength(sb.length()-1);
        sb.append("\r\n");
        
        try {
            writer.write(sb.toString());
        } catch (IOException ex) {
            Logger.getLogger(CSVSource.class.getName()).log(Level.SEVERE, null, ex);
            throw new RuntimeException("Errore durante la scrittura del record sul Writer.", ex);
        }
        
    }

    
    @Override
    public void flush() {
        try {
            writer.flush();
        } catch (IOException ex) {
            Logger.getLogger(CSVSource.class.getName()).log(Level.SEVERE, null, ex);
        }
    }

    @Override
    public void close() {
        flush();
        try {
            writer.close();
        } catch (IOException ex) {
            Logger.getLogger(CSVSource.class.getName()).log(Level.SEVERE, null, ex);
        }
    }

    @Override
    public void delete() {
        this.file.delete();
    }
    
}
