# Supplementary material for: Record linkage of banks and municipalities through multiple criteria and neural networks
Source: PeerJ Comput Sci. 2020 Feb 24;6:e258. doi: 10.7717/peerj-cs.258 (PMC7924437; doi:10.7717/peerj-cs.258)
Supplement: Supplemental Information 4 — Java and Python code to perform Record Linkage as described in the paper. Please refer to the READ_ME file. [file peerj-cs-06-258-s004.zip › RecordLinkagePaper/Java/RecordLinkage/src/model/datasources/ITable.java]

/*
 * Copyright 2018 Giuseppe Cianci Pio.
 *
 * This file, ITable, is part of RecordLinkage.
 * RecordLinkage can not be copied and/or distributed without the express
 * permission of Giuseppe Cianci Pio.
 */
package model.datasources;

import java.io.Closeable;
import java.sql.SQLException;
import model.components.IRecord;
import model.components.ISchema;
import model.iterators.RecordIterator;

/**
 *
 * @author Giuseppe
 */
public interface ITable{
    // METODI DDL
    //public void create();
    //public void createOrReplace();
    //public void drop();
    public void truncate() throws SQLException;
    public boolean exist();
    public void update(String query);
    public void insert(IRecord r);
    public void append(final ICSVSource csvSource);
    public void commit();
   
    //ALTRI METODI
    public long size();
    public ISchema schema();
    //public ISource source();
    public String tableName();
    public RecordIterator getRecords();
    public void close();
}
