# Supplementary material for: Record linkage of banks and municipalities through multiple criteria and neural networks
Source: PeerJ Comput Sci. 2020 Feb 24;6:e258. doi: 10.7717/peerj-cs.258 (PMC7924437; doi:10.7717/peerj-cs.258)
Supplement: Supplemental Information 4 — Java and Python code to perform Record Linkage as described in the paper. Please refer to the READ_ME file. [file peerj-cs-06-258-s004.zip › RecordLinkagePaper/Java/RecordLinkage/src/model/Field.java]

/*
 * Copyright 2018 Giuseppe Cianci Pio.
 *
 * This file, Field, is part of RecordLinkage.
 * RecordLinkage can not be copied and/or distributed without the express
 * permission of Giuseppe Cianci Pio.
 */
package model;

import core.comparing.aggregators.IAggregator;
import core.comparing.comparators.IComparator;
import core.preprocessing.cleaning.ICleaner;
import java.util.ArrayList;
import java.util.Arrays;
import java.util.List;
import model.components.IField;

/**
 *
 * @author Giuseppe
 */
public class Field implements IField{
    
    private final String name;
    
    private double weight = 1.0;
    private boolean isAKey;
    private boolean isToIgnore;
   
    private IAggregator aggregator;
    private List<IComparator> comparators = new ArrayList<IComparator>();
    private List<ICleaner> cleaners = new ArrayList<ICleaner>();

    public Field(String name) {
        this.name = name;
    }
    
    // SETTERS
    public Field setWeight(double weight) {
        this.weight = weight;
        return this;
    }

    public Field setAsKey(boolean isAKey) {
        this.isAKey = isAKey;
        return this;
    }

    public Field setToIgnore(boolean isToIgnore) {
        this.isToIgnore = isToIgnore;
        return this;
    }    
    
    public Field addComparator(final IComparator ... comparator){
        this.comparators.addAll(Arrays.asList(comparator));
        return this;
    }
    
    public Field addCleaner(final ICleaner ... cleaner){
        this.cleaners.addAll(Arrays.asList(cleaner));
        return this;
    }   
    
    public Field setAggregator(final IAggregator aggregator){
        this.aggregator = aggregator;
        return this;
    }


    // GETTERS
    @Override
    public String name() {
        return name;
    }


    @Override
    public List<IComparator> comparators() {
       return comparators;
    }
    
    @Override
    public List<ICleaner> cleaners() {
       return cleaners;
    }    

    @Override
    public IAggregator aggregator() {
        return aggregator;
    }

/*
    @Override
    public double weight() {
      return weight;
    }
*/
    @Override
    public boolean isAKey() {
        return isAKey;
    }

    @Override
    public boolean isToIgnore() {
        return isToIgnore;
    }
    
    


    @Override
    public String toString() {
        StringBuilder sb = new StringBuilder();
        try {
            sb.append("[").append(getClass().getName()).append("]:{");
            for(java.lang.reflect.Field f : getClass().getDeclaredFields()){
                sb.append(f.getName()).append(":'");
                sb.append(f.get(this).toString()).append("', ");
            }
            sb.setLength(sb.length()-2);
            sb.append("}");  
        } catch (Exception e) {}

        return sb.toString(); 
    }    
    
}
