# Supplementary material for: Record linkage of banks and municipalities through multiple criteria and neural networks
Source: PeerJ Comput Sci. 2020 Feb 24;6:e258. doi: 10.7717/peerj-cs.258 (PMC7924437; doi:10.7717/peerj-cs.258)
Supplement: Supplemental Information 4 — Java and Python code to perform Record Linkage as described in the paper. Please refer to the READ_ME file. [file peerj-cs-06-258-s004.zip › RecordLinkagePaper/Java/RecordLinkage/src/model/FieldMapper.java]

/*
 * Copyright 2018 Giuseppe Cianci Pio.
 *
 * This file, FieldMapper, is part of RecordLinkage.
 * RecordLinkage can not be copied and/or distributed without the express
 * permission of Giuseppe Cianci Pio.
 */
package model;

import java.util.ArrayList;
import java.util.Collections;
import java.util.HashMap;
import java.util.List;
import java.util.Map;
import model.components.IColumn;
import model.components.IField;
import model.components.IFieldMapper;
import model.components.ISchema;

/**
 *
 * @author Giuseppe
 */
public class FieldMapper implements IFieldMapper{
    
    //private final Map<String,Integer> inverseMap;
    private final Map<String, List<IColumn>> directMap;
    
    private final ISchema schema;
    private final List<IField> fields;

    public FieldMapper(List<IField> fields, ISchema schema) {
        this.schema = schema;
        this.fields = fields;
        //this.inverseMap = new HashMap<String, Integer>(fields.size());
        this.directMap = new HashMap<String, List<IColumn>>(fields.size());
    }
    
    public FieldMapper put(String fieldName, IColumn col){
        boolean trovato = false;
        for(IField f : fields)
            if(f.name().equals(fieldName)){
                trovato = true;
                break;
            }
        if(!trovato)
            throw new RuntimeException("La field che si sta mappando non appartiene alla lista dei field configurati. <fieldName = "+ fieldName +">");

        if(!schema.columns().contains(col))
            throw new RuntimeException("La colonna che si sta mappando non appartiene allo schema. <col = "+ col +">");
        
        List<IColumn> tmp = directMap.get(fieldName);
        if(tmp == null){
            tmp = new ArrayList<IColumn>();
            directMap.put(fieldName, tmp);
        }
        tmp.add(col);
        
        return this;
    }

    @Override
    public List<IField> getFields() {return fields;}

    @Override
    public List<String> getFieldNames() { return new ArrayList(directMap.keySet()); }

    @Override
    public List<IColumn> getFieldColumns(String fieldName) {
        final List<IColumn> tmp = directMap.get(fieldName);
        if(tmp == null)
            return Collections.EMPTY_LIST;
        else return tmp;
    }
    
    
    @Override
    public String toString() {
        StringBuilder sb = new StringBuilder();
        sb.append("[").append(getClass().getName()).append("]:{\r\n");
        //Stampo tutti i fields
        sb.append("\tField mappati:{");
        for(IField f : fields){
            sb.append("\r\n\t\t").append(f.toString()).append("},");
        }
        sb.setLength(sb.length()-1);
        sb.append("}\r\n");
        
        sb.append("\tMappatura:{");
        for (Map.Entry<String, List<IColumn>> entry : directMap.entrySet()) {
            String f = entry.getKey();
            sb.append("\r\n\t\t").append(f).append(":{");
            List<IColumn> cols = entry.getValue();
            if(cols != null && !cols.isEmpty()){
                for (IColumn c : cols) sb.append("'").append(c.name()).append("', ");
                sb.setLength(sb.length()-2);
            }
            sb.append("}");    
        }
        sb.append("\r\n}"); 
        return sb.toString();
    }    
    
}
