# Supplementary material for: Record linkage of banks and municipalities through multiple criteria and neural networks
Source: PeerJ Comput Sci. 2020 Feb 24;6:e258. doi: 10.7717/peerj-cs.258 (PMC7924437; doi:10.7717/peerj-cs.258)
Supplement: Supplemental Information 4 — Java and Python code to perform Record Linkage as described in the paper. Please refer to the READ_ME file. [file peerj-cs-06-258-s004.zip › RecordLinkagePaper/Java/RecordLinkage/src/model/iterators/BaseIterator.java]

package model.iterators;

import java.io.Closeable;
import java.util.Iterator;


public abstract class BaseIterator<T> implements Iterator<T>, Closeable, Iterable<T> {

    @Override
    public void close() {}

    @Override
    public void remove() {
        throw new UnsupportedOperationException("Not supported yet."); //To change body of generated methods, choose Tools | Templates.
    }
    @Override
    public Iterator<T> iterator() {
        return this;
    }    
}
