# Supplementary material for: Record linkage of banks and municipalities through multiple criteria and neural networks
Source: PeerJ Comput Sci. 2020 Feb 24;6:e258. doi: 10.7717/peerj-cs.258 (PMC7924437; doi:10.7717/peerj-cs.258)
Supplement: Supplemental Information 4 — Java and Python code to perform Record Linkage as described in the paper. Please refer to the READ_ME file. [file peerj-cs-06-258-s004.zip › RecordLinkagePaper/Java/RecordLinkage/src/model/iterators/ComparedRecordIterator.java]

/*
 * To change this template, choose Tools | Templates
 * and open the template in the editor.
 */
package model.iterators;

import java.util.Iterator;
import model.pairs.ComparedPair;
import model.pairs.RecordPair;

/**
 *
 * @author sdsusr02
 */
public class ComparedRecordIterator extends BaseIterator<ComparedPair>{
    private Iterator<ComparedPair> it;
    

    public ComparedRecordIterator(final Iterator<ComparedPair> it) {
        this.it = it;
    }    
    
    @Override
    public boolean hasNext() {
        boolean next = it.hasNext();
        if(next == false) this.close();
        return next;
    }

    @Override
    public ComparedPair next() {
        return it.next();
    }
    
    @Override
    public void close() { }    
        
}
