# Supplementary material for: Record linkage of banks and municipalities through multiple criteria and neural networks
Source: PeerJ Comput Sci. 2020 Feb 24;6:e258. doi: 10.7717/peerj-cs.258 (PMC7924437; doi:10.7717/peerj-cs.258)
Supplement: Supplemental Information 4 — Java and Python code to perform Record Linkage as described in the paper. Please refer to the READ_ME file. [file peerj-cs-06-258-s004.zip › RecordLinkagePaper/Java/RecordLinkage/src/model/iterators/JDBCRecordIterator.java]

package model.iterators;

import java.sql.ResultSet;
import java.sql.SQLException;
import java.util.logging.Level;
import java.util.logging.Logger;
import model.Record;
import model.components.IColumn;
import model.components.IRecord;
import model.components.ISchema;

public class JDBCRecordIterator extends RecordIterator {
        private final ISchema schema;
        private final ResultSet rs;
        private boolean next;
        
        public JDBCRecordIterator(final ISchema schema, ResultSet rs) throws SQLException {
            this.schema = schema;
            this.rs = rs;
            this.next = rs.next();
        }

        @Override
        public boolean hasNext() { 
            if(!next) close();
            return next; 
        }

        @Override
        public IRecord next() {
            try {
                Record r = new Record(schema.columns().size());
                for(IColumn c : schema.columns()){
                    r.put(c.name(),rs.getString(c.name()).trim());
                }
                next = rs.next(); // prossimo record
                return r;
            } catch (SQLException e) {
              throw new RuntimeException("Errore durante l'iterazione.", e);
            }        
        }

        @Override
        public void close() {
            try {
                if(rs!=null) {
                    rs.close();
                    rs.getStatement().close();
                }
            } catch (SQLException ex) {
                Logger.getLogger(JDBCRecordIterator.class.getName()).log(Level.SEVERE, null, ex);
            }
 
        }

    } 
