# Supplementary material for: Record linkage of banks and municipalities through multiple criteria and neural networks
Source: PeerJ Comput Sci. 2020 Feb 24;6:e258. doi: 10.7717/peerj-cs.258 (PMC7924437; doi:10.7717/peerj-cs.258)
Supplement: Supplemental Information 4 — Java and Python code to perform Record Linkage as described in the paper. Please refer to the READ_ME file. [file peerj-cs-06-258-s004.zip › RecordLinkagePaper/Java/RecordLinkage/src/model/iterators/RecordPairIterator.java]

package model.iterators;
import java.util.Iterator;
import model.pairs.RecordPair;


public class RecordPairIterator extends BaseIterator<RecordPair>{

    private Iterator<RecordPair> it;
    
    private RecordIterator left;
    private RecordIterator right;
    
    public RecordPairIterator(RecordIterator left, RecordIterator right) {
        this.left = left;
        this.right = right;
    }

    public RecordPairIterator(final Iterator<RecordPair> it) {
        this.it = it;
    }    
    
    @Override
    public boolean hasNext() {
        if(it != null) return it.hasNext();
        
        boolean next = left.hasNext() && right.hasNext();
        if(next == false) this.close();
        return next;
    }

    @Override
    public RecordPair next() {
        if(it != null) return it.next();
        return new RecordPair(left.next(), right.next());
    }
    
    @Override
    public void close() {
        if(left != null)
            left.close();
        if(right != null)
            right.close();
    }    
    
}
