# Supplementary material for: Record linkage of banks and municipalities through multiple criteria and neural networks
Source: PeerJ Comput Sci. 2020 Feb 24;6:e258. doi: 10.7717/peerj-cs.258 (PMC7924437; doi:10.7717/peerj-cs.258)
Supplement: Supplemental Information 4 — Java and Python code to perform Record Linkage as described in the paper. Please refer to the READ_ME file. [file peerj-cs-06-258-s004.zip › RecordLinkagePaper/Java/RecordLinkage/src/model/pairs/ComparedPair.java]

/*
 * To change this template, choose Tools | Templates
 * and open the template in the editor.
 */
package model.pairs;

import model.components.IRecord;
import utils.math.IVector;

/**
 *
 * @author sdsusr02
 */
public class ComparedPair extends RecordPair{
    private final IVector similarity;
    public ComparedPair(IRecord first, IRecord second, IVector similarity) {
        super(first, second);
        this.similarity = similarity;
    }
    
    public ComparedPair(RecordPair pair, IVector similarity) {
        this(pair.first(), pair.second(), similarity);
    }

    public IVector similarity() {
        return similarity;
    }
    
    @Override
    public String toString() {
        StringBuilder sb = new StringBuilder();

        sb.append("[").append(getClass().getName()).append("]:{\n\t");
        sb.append(" first: ").append(first().toString()).append(", ");
        sb.append("\n\tsecond: ").append(second().toString()).append(", ");
        sb.append("\n\tsimilarity: ").append(similarity.toString()).append(", ");
        sb.setLength(sb.length()-2);
        sb.append("\n}");  


        return sb.toString(); 
    }       
}
