# Supplementary material for: Record linkage of banks and municipalities through multiple criteria and neural networks
Source: PeerJ Comput Sci. 2020 Feb 24;6:e258. doi: 10.7717/peerj-cs.258 (PMC7924437; doi:10.7717/peerj-cs.258)
Supplement: Supplemental Information 4 — Java and Python code to perform Record Linkage as described in the paper. Please refer to the READ_ME file. [file peerj-cs-06-258-s004.zip › RecordLinkagePaper/Java/RecordLinkage/src/model/pairs/RecordPair.java]

/*
 * Copyright 2018 Giuseppe Cianci Pio.
 *
 * This file, RecordPair, is part of RecordLinkage.
 * RecordLinkage can not be copied and/or distributed without the express
 * permission of Giuseppe Cianci Pio.
 */
package model.pairs;

import model.components.IRecord;

/**
 *
 * @author Giuseppe
 */
public class RecordPair extends Tuple<IRecord, IRecord>{
    
    //TODO: Due coppie di record sono uguali indipendentemente dall'ordine! fare
    // ed in oltre l'uguaglianza dovrebbe essere calcolata in base alla chiave
    // e non al puntatore    
    public RecordPair(IRecord first, IRecord second) {
        super(first, second);
    }
    
    @Override
    public String toString() {
        StringBuilder sb = new StringBuilder();

        sb.append("[").append(getClass().getName()).append("]:{\n\t");
        sb.append(" first: ").append(first().toString()).append(", ");
        sb.append("\n\tsecond: ").append(second().toString()).append(", ");
        sb.setLength(sb.length()-2);
        sb.append("\n}");  


        return sb.toString(); 
    }     
    
}
