# Supplementary material for: Record linkage of banks and municipalities through multiple criteria and neural networks
Source: PeerJ Comput Sci. 2020 Feb 24;6:e258. doi: 10.7717/peerj-cs.258 (PMC7924437; doi:10.7717/peerj-cs.258)
Supplement: Supplemental Information 4 — Java and Python code to perform Record Linkage as described in the paper. Please refer to the READ_ME file. [file peerj-cs-06-258-s004.zip › RecordLinkagePaper/Java/RecordLinkage/src/model/pairs/Tuple.java]

/*
 * Copyright 2018 Giuseppe Cianci Pio.
 *
 * This file, Touple, is part of RecordLinkage.
 * RecordLinkage can not be copied and/or distributed without the express
 * permission of Giuseppe Cianci Pio.
 */
package model.pairs;

/**
 *
 * @author Giuseppe
 */
public class Tuple<A, B> {
    protected A first;
    protected B second;

    public Tuple(A first, B second) {
        super();
        this.first = first;
        this.second = second;
    }

    @Override
    public int hashCode() {
        int hashFirst = first != null ? first.hashCode() : 0;
        int hashSecond = second != null ? second.hashCode() : 0;

        return (hashFirst + hashSecond) * hashSecond + hashFirst;
    }

    @Override
    public boolean equals(Object other) {
        if (other instanceof Tuple) {
            Tuple otherPair = (Tuple) other;
            return 
            ((  this.first == otherPair.first ||
                ( this.first != null && otherPair.first != null &&
                  this.first.equals(otherPair.first))) &&
             (  this.second == otherPair.second ||
                ( this.second != null && otherPair.second != null &&
                  this.second.equals(otherPair.second))) );
        }

        return false;
    }

    @Override
    public String toString(){ 
           return "(" + first + ", " + second + ")"; 
    }
    
    public A first(){
        return first;
    }
    
    public B second(){
        return second;
    }
}
