# Supplementary material for: Record linkage of banks and municipalities through multiple criteria and neural networks
Source: PeerJ Comput Sci. 2020 Feb 24;6:e258. doi: 10.7717/peerj-cs.258 (PMC7924437; doi:10.7717/peerj-cs.258)
Supplement: Supplemental Information 4 — Java and Python code to perform Record Linkage as described in the paper. Please refer to the READ_ME file. [file peerj-cs-06-258-s004.zip › RecordLinkagePaper/Java/RecordLinkage/src/model/pairs/VerifiedPair.java]

/*
 * To change this template, choose Tools | Templates
 * and open the template in the editor.
 */
package model.pairs;

import core.verifying.EVerifiedStatus;

/**
 *
 * @author sdsusr02
 */
public class VerifiedPair extends ClassifyedPair{

    private final EVerifiedStatus verifiedStatus;
    
    public VerifiedPair(ClassifyedPair pair, EVerifiedStatus verifiedStatus) {
        super(pair, pair.score(), pair.status());
        this.verifiedStatus = verifiedStatus;
    }

    public EVerifiedStatus verifiedStatus() {
        return verifiedStatus;
    }
    
}
