# Supplementary material for: Record linkage of banks and municipalities through multiple criteria and neural networks
Source: PeerJ Comput Sci. 2020 Feb 24;6:e258. doi: 10.7717/peerj-cs.258 (PMC7924437; doi:10.7717/peerj-cs.258)
Supplement: Supplemental Information 4 — Java and Python code to perform Record Linkage as described in the paper. Please refer to the READ_ME file. [file peerj-cs-06-258-s004.zip › RecordLinkagePaper/Java/RecordLinkage/src/model/Record.java]

/*
 * Copyright 2018 Giuseppe Cianci Pio.
 *
 * This file, Record, is part of RecordLinkage.
 * RecordLinkage can not be copied and/or distributed without the express
 * permission of Giuseppe Cianci Pio.
 */
package model;

import java.util.LinkedHashMap;
import java.util.Map;
import model.components.IRecord;

/**
 *
 * @author Giuseppe
 */
public class Record implements IRecord{

    private final Map<String,String> values;

    
    public Record(){
        this.values = new LinkedHashMap<String, String>();        
    }
    public Record(final int baseSize){
        this.values = new LinkedHashMap<String, String>(baseSize, 1.0f);        
    }
    
    @Override
    public Record put(final String key, final String value){
        if(values.containsKey(key))
           throw new IllegalArgumentException("Un record non può avere colonne con lo stesso nome. <key = " + key + ">");        
        
        values.put(key, value);
        return this;
    }
    
     @Override
    public String get(String key) {
        return values.get(key);
    }

    @Override
    public String toString() {
        StringBuilder sb = new StringBuilder();
        sb.append("[").append(getClass().getName()).append("]:{");
    
        for (Map.Entry<String, String> entry : values.entrySet()) {
            String fieldName = entry.getKey();
            String value = entry.getValue();
            
            sb.append(fieldName);
            if(value == null) sb.append(": null, ");
            else sb.append(": '").append(value).append("', ");
             
        }
        sb.setLength(sb.length()-2);
        sb.append("}");
        return sb.toString();
    }
   
        
}
