# Supplementary material for: Record linkage of banks and municipalities through multiple criteria and neural networks
Source: PeerJ Comput Sci. 2020 Feb 24;6:e258. doi: 10.7717/peerj-cs.258 (PMC7924437; doi:10.7717/peerj-cs.258)
Supplement: Supplemental Information 4 — Java and Python code to perform Record Linkage as described in the paper. Please refer to the READ_ME file. [file peerj-cs-06-258-s004.zip › RecordLinkagePaper/Java/RecordLinkage/src/model/Schema.java]

/*
 * Copyright 2018 Giuseppe Cianci Pio.
 *
 * This file, Schema, is part of RecordLinkage.
 * RecordLinkage can not be copied and/or distributed without the express
 * permission of Giuseppe Cianci Pio.
 */
package model;

import java.util.Collection;
import java.util.LinkedHashSet;
import java.util.Set;
import model.components.IColumn;
import model.components.ISchema;

/**
 *
 * @author Giuseppe
 */
public class Schema implements ISchema{
    
    private final Set<IColumn> columns;
    private boolean keySetByUSer = false;
    private IColumn key;

    public Schema() {
        this.columns = new LinkedHashSet<IColumn>();
    }
    
    public Schema(final int initialSize) {
        this.columns = new LinkedHashSet<IColumn>(initialSize);
    }
    
    public Schema(final Collection<IColumn> columns){
        this(columns.size());
        for(IColumn c : columns) add(c);
    }
    
    public Schema(final IColumn ... columns){
        this(columns.length);
        for(IColumn c : columns) add(c);
    }    
    
    public Schema(final Collection<IColumn> ... columns){
        this();
        for(Collection<IColumn> collection : columns) 
            for(IColumn c : collection) add(c);
    }    
    
    private void add(final IColumn column){
        if(column == null)
            throw new IllegalArgumentException("La colonna da inserire nello schema non può essere null. <column = null>");
        if(columns().contains(column))
            throw new IllegalArgumentException("Lo schema non può contenere due colonne con lo stesso nome. <column = "+column.name()+">");
        
        columns.add(column);
        if(column.isAKey() && !keySetByUSer) key = column;
    }
    

    @Override
    public Set<IColumn> columns() {
        return columns;
    }

    @Override
    public IColumn key() {
        return key;
    }
    
    public Schema setKey(final IColumn keyColumn){
       if(keySetByUSer == true)
           throw new IllegalArgumentException("Nello schema è tata già settata una colonna chiave!. <key = " + key().name() + ">");
       add(keyColumn);
       key = keyColumn;
       this.keySetByUSer = true;
       return this;
    }

    @Override
    public Set<String> columnNames() {
        /*TODO: Evitare sta costruzione ogni volta....*/
       final Set<String> tmp = new LinkedHashSet<String>(columns.size());
       for(IColumn c : columns())
           tmp.add(c.name());
       
       return tmp;
    }

    @Override
    public IColumn get(String colName) {
        /*TODO: Evitare sta ricerca lineare....*/
         for (IColumn c : columns()) {
             if(c.name().equals(colName)) return c;
         }
         throw new RuntimeException("La colonna richiesta non trovata è stata trovata nello schema. <colName = "+colName+">");
    }
 
    @Override
    public String toString() {
        StringBuilder sb = new StringBuilder();
        try {
            sb.append("[").append(getClass().getName()).append("]:{\r\n\t");
            for(IColumn c : columns()){
                sb.append(c).append(",\r\n\t");
            }
            sb.setLength(sb.length()-1);
            sb.append("}");  
        } catch (Exception e) {}

        return sb.toString(); 
    }    
}
