# Supplementary material for: Record linkage of banks and municipalities through multiple criteria and neural networks
Source: PeerJ Comput Sci. 2020 Feb 24;6:e258. doi: 10.7717/peerj-cs.258 (PMC7924437; doi:10.7717/peerj-cs.258)
Supplement: Supplemental Information 4 — Java and Python code to perform Record Linkage as described in the paper. Please refer to the READ_ME file. [file peerj-cs-06-258-s004.zip › RecordLinkagePaper/Java/RecordLinkage/src/model/Weights.java]

package model;

import config.IConfig;
import java.util.ArrayList;
import java.util.LinkedHashMap;
import java.util.List;
import java.util.Map;
import model.components.IField;
import model.components.IWeights;
import utils.math.INormalizer;
import utils.math.IVector;
import utils.math.Vector;


public class Weights implements IWeights{
    
    private final IConfig config;
    private INormalizer normalizer;
    private final Map<String, Double> weights;

    public Weights(final IConfig config, final INormalizer normalizer) {
        this.config = config;
        weights = new LinkedHashMap<String, Double>();
        this.normalizer = normalizer;
    }

    @Override
    public int fieldCount() {return weights.size();}


    @Override
    public Double get(final String fieldName) {
        if(weights.get(fieldName) == null)
            throw new RuntimeException("Field non trovato fra i weights. <fieldName = "+fieldName+">");
        return normalizeWeights().get(fieldName).doubleValue();
        //return weights.get(fieldName);
    }
    
    public Weights put(final String fieldName, final double weight){
        weights.put(fieldName, weight);
        return this;
    }
    
    public Weights setNormalizer(INormalizer nrm){
        this.normalizer = nrm;
        return this;
    }

    @Override
    public IVector weights() {
        final Map<String, Float> normWeights = normalizeWeights();

        final List<Float> tmp = new ArrayList<Float>();
        for(IField f : config.fields()){
             if(f.isAKey()) continue;
             if(f.comparators() == null || f.comparators().isEmpty()) continue;
             
             int j;
             if(f.aggregator() != null) j = 1;     
             else j = f.comparators().size();

             for(int i = 0; i < j; i++) 
                 tmp.add((float)(normWeights.get(f.name())/j)); 
        }

        return new Vector(tmp.toArray(new Float[tmp.size()]));
    }
    
    
    private Map<String, Float> normalizeWeights(){
        final Map<String, Float> normWeights = new LinkedHashMap<String, Float>(fieldCount());
        final Float[] vec = new Float[fieldCount()];
        int i = 0;
        for(Map.Entry<String, Double> e : weights.entrySet()){
            vec[i++] = e.getValue().floatValue();
        }
        
        final IVector normVec = normalizer.normalize(new Vector(vec));
        i = 0;
        for(Map.Entry<String, Double> e : weights.entrySet()){
            normWeights.put(e.getKey(), normVec.get(i++));
        }        
        
        return normWeights;
    }

    @Override
    public String toString() {
        final StringBuilder sb = new StringBuilder();
        sb.append("[").append(getClass().getName()).append("]:{");
        for(Map.Entry<String, Float> e : normalizeWeights().entrySet()){
            sb.append("\r\n\t");
            sb.append(e.getKey()).append(": ").append(e.getValue());
            sb.append(",");
        }
        sb.setLength(sb.length()-2);
        sb.append("\r\n\r\n");
        sb.append("\tNORMALIZER: ").append(normalizer.toString());
        sb.append("\r\n");          
        sb.append(weights().toString());
        sb.append("\r\n");      
        sb.append("}\n");
        return sb.toString();
    }
    
    
    
}
