# Supplementary material for: Record linkage of banks and municipalities through multiple criteria and neural networks
Source: PeerJ Comput Sci. 2020 Feb 24;6:e258. doi: 10.7717/peerj-cs.258 (PMC7924437; doi:10.7717/peerj-cs.258)
Supplement: Supplemental Information 4 — Java and Python code to perform Record Linkage as described in the paper. Please refer to the READ_ME file. [file peerj-cs-06-258-s004.zip › RecordLinkagePaper/Java/RecordLinkage/src/utils/ETypes.java]

/*
 * Copyright 2018 Giuseppe Cianci Pio.
 *
 * This file, ETypes, is part of RecordLinkage.
 * RecordLinkage can not be copied and/or distributed without the express
 * permission of Giuseppe Cianci Pio.
 */
package utils;

import java.sql.Types;
import java.util.HashMap;
import java.util.Map;

/**
 *
 * @author Giuseppe
 */
public enum ETypes {
   
    CHAR(Types.CHAR),
    VARCHAR(Types.VARCHAR),
    NUMERIC(Types.NUMERIC),
    INTEGER(Types.INTEGER),
    BIGINT(Types.BIGINT),
    DOUBLE(Types.DOUBLE),
    FLOAT(Types.FLOAT),
    ;
    
    private final static Map<Integer, ETypes> map;
    static {
        map = new HashMap<Integer, ETypes>();
        for(ETypes ty : ETypes.values()){
            map.put(ty.code(), ty);
        }
    }

    private final int code;
    
    private ETypes(final int code) {
        this.code = code;
    }

    public int code() {
        return code;
    }
    
    public static ETypes map(final int typeCode){
        ETypes tmp = map.get(typeCode);
        if(tmp == null)
            throw new IllegalArgumentException("Il codice del tipo di dato non corrisponde a nessun tipo. <typeCode = " + typeCode + ">");
        else return tmp;
    }

}
