# Supplementary material for: Record linkage of banks and municipalities through multiple criteria and neural networks
Source: PeerJ Comput Sci. 2020 Feb 24;6:e258. doi: 10.7717/peerj-cs.258 (PMC7924437; doi:10.7717/peerj-cs.258)
Supplement: Supplemental Information 4 — Java and Python code to perform Record Linkage as described in the paper. Please refer to the READ_ME file. [file peerj-cs-06-258-s004.zip › RecordLinkagePaper/Java/RecordLinkage/src/utils/JDBCUtils.java]

/*
 * Copyright 2018 Giuseppe Cianci Pio.
 *
 * This file, JDBCUtils, is part of RecordLinkage.
 * RecordLinkage can not be copied and/or distributed without the express
 * permission of Giuseppe Cianci Pio.
 */
package utils;

import java.sql.Connection;
import java.sql.Driver;
import java.sql.DriverManager;
import java.sql.ResultSet;
import java.sql.ResultSetMetaData;
import java.sql.SQLException;
import java.util.Properties;
import java.util.logging.Level;
import java.util.logging.Logger;
import model.Column;
import model.Schema;
import model.components.IColumn;
import utils.query.Query;
import utils.query.QueryBuilder;

/**
 *
 * @author Giuseppe
 */
public class JDBCUtils {
  /*
   * Apre una connessione JDBC connection con i parametri passati.
   */
  public static Connection connect(String driverklass, String URI, Properties props) {
    //  if(c!=null) return c;
    try {
      Driver driver = (Driver) ObjectUtils.instantiate(driverklass);
      Connection conn = driver.connect(URI, props);
      if (conn == null)
        throw new RuntimeException("Non sono riuscito a connettermi al database " + URI);
      conn.setAutoCommit(false);
      return conn;
    } catch (SQLException ex) {
      Logger.getLogger(JDBCUtils.class.getName()).log(Level.SEVERE, null, ex);  
      throw new RuntimeException(ex);
    }
  }
  
  /*
   * Apre una connessione JDBC connection con i parametri passati.
   */  
  public static Connection connect(String URI, String username, String password){
      try {
        Connection conn = DriverManager.getConnection(URI, username, password);
        if (conn == null)
          throw new RuntimeException("Non sono riuscito a connettermi al database " + URI);
        conn.setAutoCommit(false);
        return conn;          
      } catch (SQLException ex) {
          Logger.getLogger(JDBCUtils.class.getName()).log(Level.SEVERE, null, ex);
          throw new RuntimeException(ex);
      }
  }    
  
  public static Schema readTableSchema(final Connection conn, final String tableName){
        QueryBuilder qb = new QueryBuilder();
        Query q = qb.select()
                    .from(tableName)
                    .where("1 <> 1")
                    .build();        
        try {
            ResultSet rs = conn.createStatement().executeQuery(q.get());
            ResultSetMetaData rsm = rs.getMetaData();
            

            IColumn[] columnArray = new IColumn[rsm.getColumnCount()];
            for (int i = 1; i <= rsm.getColumnCount(); i++) {
                int type = rsm.getColumnType(i);
                String name = rsm.getColumnName(i);
                int lenght = rsm.getPrecision(i);
                int decimal = rsm.getScale(i);
                
                columnArray[i-1] = (new Column(name, ETypes.map(type), lenght, decimal, false));
            }
            rs.close();
            
            //System.out.println(schema);
            return new Schema(columnArray);

        } catch (SQLException ex) {
            throw new RuntimeException("Errore durante la lettura dello schema. <tableName = " + tableName + ">",ex);
        }      
  }  
}
