# Supplementary material for: Record linkage of banks and municipalities through multiple criteria and neural networks
Source: PeerJ Comput Sci. 2020 Feb 24;6:e258. doi: 10.7717/peerj-cs.258 (PMC7924437; doi:10.7717/peerj-cs.258)
Supplement: Supplemental Information 4 — Java and Python code to perform Record Linkage as described in the paper. Please refer to the READ_ME file. [file peerj-cs-06-258-s004.zip › RecordLinkagePaper/Java/RecordLinkage/src/utils/math/ENormalizer.java]

/*
 * To change this template, choose Tools | Templates
 * and open the template in the editor.
 */
package utils.math;

/**
 *
 * @author sdsusr02
 */
public enum ENormalizer implements INormalizer{

    LINEAR(new INormalizer() {
        @Override public IVector normalize(IVector vec) { 
            return vec.scale(1.0f / vec.norm(1));}
    }),
    QUADRATIC(new INormalizer() {
        @Override public IVector normalize(IVector vec) { 
            float sum = 0;
            for(int i = 0; i < vec.size(); i++) sum += vec.get(i)*vec.get(i);
            for(int i = 0; i < vec.size(); i++) 
                vec.set(i, (vec.get(i)*vec.get(i))/sum);
            return vec;
        }
    }), 
    CUBIC(new INormalizer() {
        @Override public IVector normalize(IVector vec) { 
            float sum = 0;
            for(int i = 0; i < vec.size(); i++) sum += Math.pow(vec.get(i), 3);
            for(int i = 0; i < vec.size(); i++) 
                vec.set(i, (float)Math.pow(vec.get(i), 3)/sum);
            return vec;
        }
    }), 
    INVERSE(new INormalizer() {
        @Override public IVector normalize(IVector vec) { 
            float sum = 0;
            for(int i = 0; i < vec.size(); i++) sum += 1.0f/vec.get(i);
            for(int i = 0; i < vec.size(); i++) 
                vec.set(i, (float)(1.0f/vec.get(i))/sum);
            return vec;
        }
    }),     
    LOGARITMIC(new INormalizer() {
        @Override public IVector normalize(IVector vec) { 
            float sum = 0;
            for(int i = 0; i < vec.size(); i++) sum += Math.log(1.0d + vec.get(i));
            for(int i = 0; i < vec.size(); i++) 
                vec.set(i, (float)Math.log(1.0d + vec.get(i))/sum);
            return vec;
        }
    }),     
    SOFTMAX(new INormalizer() {
        @Override public IVector normalize(IVector vec) { 
            float expSum = 0;
            for(int i = 0; i < vec.size(); i++) expSum += Math.exp(vec.get(i));
            for(int i = 0; i < vec.size(); i++) 
                vec.set(i, (float)Math.exp(vec.get(i))/expSum);
            return vec;
        }
    }),    
    ;

    private INormalizer normalizer;

    private ENormalizer(INormalizer normalizer) {
        this.normalizer = normalizer;
    }
    
    @Override
    public IVector normalize(IVector vec) {
        return normalizer.normalize(vec);
    }
    
}
