# Supplementary material for: Record linkage of banks and municipalities through multiple criteria and neural networks
Source: PeerJ Comput Sci. 2020 Feb 24;6:e258. doi: 10.7717/peerj-cs.258 (PMC7924437; doi:10.7717/peerj-cs.258)
Supplement: Supplemental Information 4 — Java and Python code to perform Record Linkage as described in the paper. Please refer to the READ_ME file. [file peerj-cs-06-258-s004.zip › RecordLinkagePaper/Java/RecordLinkage/src/utils/math/IVector.java]

package utils.math;


public interface IVector {
    public String toCompactString();
    
    public int size();
    
    public Float norm(final int p);
    
    //Get & set
    public Float get(final int index);
    public IVector set(final int index, final float value);
    
    //Operatori (modificano il vettore)
    public IVector sum(final IVector other);
    public IVector multiply(final IVector other);
    public IVector scale(final float scalar);  
}
