# Supplementary material for: Record linkage of banks and municipalities through multiple criteria and neural networks
Source: PeerJ Comput Sci. 2020 Feb 24;6:e258. doi: 10.7717/peerj-cs.258 (PMC7924437; doi:10.7717/peerj-cs.258)
Supplement: Supplemental Information 4 — Java and Python code to perform Record Linkage as described in the paper. Please refer to the READ_ME file. [file peerj-cs-06-258-s004.zip › RecordLinkagePaper/Java/RecordLinkage/src/utils/math/UncheckedVector.java]

/*
 * Copyright 2018 Giuseppe Cianci Pio.
 *
 * This file, UncheckedVector, is part of RecordLinkage.
 * RecordLinkage can not be copied and/or distributed without the express
 * permission of Giuseppe Cianci Pio.
 */
package utils.math;

import java.util.Arrays;

/**
 *
 * @author Giuseppe
 */
// XXX: NON NE VALE LA PENA... GUADAGNI MINIMI IN TERMINIDI POCHI DI ms 
@Deprecated
public class UncheckedVector {
	private Float[] vec;

	public UncheckedVector(final Float[] components) {
            this.vec = components.clone();
	}
        
        public Vector clone(final UncheckedVector other){
            return new Vector(other.vec);
        }

	public final int size(){ return vec.length; }

	public Double norm(final int p){
            double _norm = 0.0;
            for (Float x : vec) _norm += Math.pow(x, p);
            return Math.pow(_norm, 1.0d/p);
	}

	public Float get(final int index){
            return vec[index];
	}
        
        public static Vector ones(final int size){
            Float[] tmp = new Float[size];
            Arrays.fill(tmp, 1.0);
            return new Vector(tmp);
        }
        
        public static Vector zeros(final int size){
            Float[] tmp = new Float[size];
            Arrays.fill(tmp, 0.0);  
            return new Vector(tmp);
        }
        
        
	/*
	 * Funzioni modificatori
	 * */
	public UncheckedVector set(final int index, final float value){
            vec[index] = value;
            return this;
	}


	public UncheckedVector scale(final float scalar){
            for(int i=0; i < vec.length; i++) {
                vec[i] *= scalar;
            }
            return this;
	}
        
        public UncheckedVector sum(final UncheckedVector other){
            for(int i = 0; i < this.size(); i++)
		this.vec[i] += other.vec[i];
            return this;
        }

	public UncheckedVector normalize(){
            final float f = (float) (1.0f/norm(2));
            return scale(f);
	}

	/*
	 * OPERAZIONI
	 * */
	public static Double dot(final UncheckedVector a, final UncheckedVector b){
            double sum = 0.0;
            for(int i = 0; i < a.size(); i++)
                    sum += a.vec[i] * b.vec[i];

            return sum;
	}
        
        // Distanza euclidea fra i punti a e b
        public static Double dist(final UncheckedVector a, final UncheckedVector b){
            double sum = 0.0;
                for(int i = 0; i < a.size(); i++)
                    sum += (a.vec[i] - b.vec[i]) * (a.vec[i] - b.vec[i]);
                return Math.sqrt(sum);
        }


	@Override
	public String toString() {
		StringBuilder strb = new StringBuilder("[");
		for (int i = 0; i < this.size()-1; i++) {
			strb.append(String.format("%1.3f", vec[i]));
			strb.append(", ");
		}
		if(this.size() > 0)
			strb.append(String.format("%1.3f", vec[this.size()-1]));
		strb.append("]");
		return strb.toString();
	}
    
}
