# Supplementary material for: Record linkage of banks and municipalities through multiple criteria and neural networks
Source: PeerJ Comput Sci. 2020 Feb 24;6:e258. doi: 10.7717/peerj-cs.258 (PMC7924437; doi:10.7717/peerj-cs.258)
Supplement: Supplemental Information 4 — Java and Python code to perform Record Linkage as described in the paper. Please refer to the READ_ME file. [file peerj-cs-06-258-s004.zip › RecordLinkagePaper/Java/RecordLinkage/src/utils/math/Vector.java]

package utils.math;

import java.util.Arrays;
import java.util.Locale;

/**
 *
 * @author Giuseppe Cianci Pio
 */
public class Vector implements IVector{
	private Float[] vec;

	public Vector(final Float[] components) {
		if(components == null) throw new IllegalArgumentException("Il vettore delle componenti non può essere null.");
		if(Arrays.asList(components).indexOf(null) > -1)
			throw new IllegalArgumentException("Le componenti del vettore non possono essere null.");
		this.vec = components.clone();
	}

        @Override
	public final int size(){ return vec.length; }

        @Override
	public Float norm(final int p){
		if(p <= 0) return null;

		double _norm = 0.0;
		for (Float x : vec) _norm += Math.pow(x, p);
		return (float)Math.pow(_norm, 1.0d/p);
	}

        @Override
	public Float get(final int index){
		if(index < 0 || index >= size()) throw new ArrayIndexOutOfBoundsException(index);

		return vec[index];
	}
        
        public static Vector ones(final int size){
            if(size <= 0) throw new IllegalArgumentException("Il size non può essere <= 0");
            Float[] tmp = new Float[size];
            Arrays.fill(tmp, 1.0f);
            return new Vector(tmp);
        }
        
        public static Vector zeros(final int size){
            if(size <= 0) throw new IllegalArgumentException("Il size non può essere <= 0");
            Float[] tmp = new Float[size];
            Arrays.fill(tmp, 0.0f);  
            return new Vector(tmp);
        }
        
        
        
	/*
	 * Funzioni modificatori
	 * */
        @Override
	public Vector set(final int index, final float value){
		if(index < 0 || index >= size()) throw new ArrayIndexOutOfBoundsException(index);
		vec[index] = value;
		return this;
	}


        @Override
	public Vector scale(final float scalar){
		for(int i=0; i < vec.length; i++) {
			vec[i] *= scalar;
		}
		return this;
	}
        
        @Override
        public Vector sum(final IVector other){
            if(this.size() != other.size()) throw new IllegalArgumentException("I due vettori devono avere lo stesso size");
            for(int i = 0; i < this.size(); i++)
		this.vec[i] += other.get(i);
            return this;
        }
        
        @Override
        public Vector multiply(final IVector other){
            if(this.size() != other.size()) throw new IllegalArgumentException("I due vettori devono avere lo stesso size");
            for(int i = 0; i < this.size(); i++)
		this.vec[i] *= other.get(i);
            return this;
        }
        

        public static Vector multiply(final IVector a, final IVector b){
            if(a.size() != b.size()) throw new IllegalArgumentException("I due vettori devono avere lo stesso size");
            Float[] mul = new Float[a.size()];
            for(int i = 0; i < a.size(); i++)
		mul[i] = a.get(i) * b.get(i);
            return new Vector(mul);
        }
        
	/*
	 * OPERAZIONI
	 * */
	public static Double dot(final IVector a, final IVector b){
		if(a.size() != b.size()) throw new IllegalArgumentException("I due vettori devono avere lo stesso size");

		double sum = 0.0;
		for(int i = 0; i < a.size(); i++)
			sum += a.get(i) * b.get(i);

		return sum;
	}
        
        // Distanza euclidea fra i punti a e b
        public static Double dist(final Vector a, final Vector b){
            if(a.size() != b.size()) throw new IllegalArgumentException("I due vettori devono avere lo stesso size");
            
            double sum = 0.0;
		for(int i = 0; i < a.size(); i++)
			sum += (a.vec[i] - b.vec[i]) * (a.vec[i] - b.vec[i]);

		return Math.sqrt(sum);
        }
        
        
    @Override
    public String toCompactString(){
         StringBuilder sb = new StringBuilder();

        sb.append("[");
        for(float f : vec){
            sb.append(String.format(Locale.US, "%1.3f, ", f));
        }
        sb.setLength(sb.length()-2);
        sb.append("]");  


        return sb.toString();        
    }

    @Override
    public String toString() {
        StringBuilder sb = new StringBuilder();

        sb.append("[").append(getClass().getName()).append("]:{");
        for(float f : vec){
            sb.append(String.format(Locale.US, "%1.3f, ", f));
        }
        sb.setLength(sb.length()-2);
        sb.append("}");  


        return sb.toString(); 
    }  

}
