# Supplementary material for: Record linkage of banks and municipalities through multiple criteria and neural networks
Source: PeerJ Comput Sci. 2020 Feb 24;6:e258. doi: 10.7717/peerj-cs.258 (PMC7924437; doi:10.7717/peerj-cs.258)
Supplement: Supplemental Information 4 — Java and Python code to perform Record Linkage as described in the paper. Please refer to the READ_ME file. [file peerj-cs-06-258-s004.zip › RecordLinkagePaper/Java/RecordLinkage/src/utils/ObjectUtils.java]

/*
 * Copyright 2018 Giuseppe Cianci Pio.
 *
 * This file, ObjectUtils, is part of RecordLinkage.
 * RecordLinkage can not be copied and/or distributed without the express
 * permission of Giuseppe Cianci Pio.
 */
package utils;

import config.IConfig;
import core.preprocessing.IPreprocessingResult;
import java.sql.ResultSet;
import java.sql.SQLException;
import java.sql.Statement;
import java.util.logging.Level;
import java.util.logging.Logger;
import model.datasources.ITable;
import model.datasources.Table;

/**
 *
 * @author Giuseppe
 */
public class ObjectUtils {
    public static Object instantiate(String klassname) {
      try {
        Class klass = Class.forName(klassname.trim());
        return klass.newInstance();
      } catch (ClassNotFoundException e) {
        throw new RuntimeException(e);
      } catch (InstantiationException e) {
        throw new RuntimeException(e);
      } catch (IllegalAccessException e) {
        throw new RuntimeException(e);
      }
    } 

    public static String millisToTime(final long millis){
        long second = (millis / 1000) % 60;
        long minute = (millis / (1000 * 60)) % 60;
        long hour = (millis / (1000 * 60 * 60)) % 24;

        return String.format("%02d:%02d:%02d:%03d", hour, minute, second, millis%1000);
    }       
    
    public static String recordPerSecond(final IConfig config, final IPreprocessingResult result, final long millis){
        long totalRecords = 0;
        
        try {
            for(String tName : result.getResult().values()){
                Statement stm =  config.connection().createStatement();
                ResultSet rs = stm.executeQuery("select count(*) from " + tName);
                rs.next();
                totalRecords += rs.getLong(1);
            }
        } catch (SQLException ex) {
                Logger.getLogger(ObjectUtils.class.getName()).log(Level.SEVERE, null, ex);
        }
        
        return String.format("%d insert/s", (int)(totalRecords/(double)millis*1000));
    }
    
    public static String OPS(final long operations, final long millis){
        return String.format("%d", (int)(operations/(double)millis*1000));
    }
}
