# Supplementary material for: Record linkage of banks and municipalities through multiple criteria and neural networks
Source: PeerJ Comput Sci. 2020 Feb 24;6:e258. doi: 10.7717/peerj-cs.258 (PMC7924437; doi:10.7717/peerj-cs.258)
Supplement: Supplemental Information 4 — Java and Python code to perform Record Linkage as described in the paper. Please refer to the READ_ME file. [file peerj-cs-06-258-s004.zip › RecordLinkagePaper/Java/RecordLinkage/src/utils/query/conditions/Condition.java]

/*
 * Copyright 2018 Giuseppe.
 *
 * This file, Condition, is part of Query.
 * Query can not be copied and/or distributed without the express
 * permission of Giuseppe.
 */
package query.conditions;

/**
 *
 * @author Giuseppe
 */
public class Condition {
    
    private String condition = "";
   
    
    public Condition and(Condition o){
        this.condition = this.toString() + " AND " + o.toString();
        return this;
    }
    
    public Condition or(Condition o){
        this.condition = this.toString() + " OR " + o.toString();
        return this;
    }    
    
    
    @Override
    public String toString(){
        return "(" + condition + ")";
    }
}
