# Supplementary material for: Record linkage of banks and municipalities through multiple criteria and neural networks
Source: PeerJ Comput Sci. 2020 Feb 24;6:e258. doi: 10.7717/peerj-cs.258 (PMC7924437; doi:10.7717/peerj-cs.258)
Supplement: Supplemental Information 4 — Java and Python code to perform Record Linkage as described in the paper. Please refer to the READ_ME file. [file peerj-cs-06-258-s004.zip › RecordLinkagePaper/Java/RecordLinkage/src/utils/query/create/CreateStatment.java]

package utils.query.create;

import java.sql.Types;
import java.util.ArrayList;
import java.util.List;
import utils.query.Query;

public class CreateStatment implements Query, ICreate, IColumnType{
    
    private String tableName;
    private List<String> colNames;
    private List<String> colTypes;
    private List<Integer> colLenghts;
    private List<Integer> colDecimals;

    public CreateStatment() {
        colNames = new ArrayList<String>();
        colTypes = new ArrayList<String>();
        colLenghts = new ArrayList<Integer>();
        colDecimals = new ArrayList<Integer>();
    }
    
    @Override
    public IColumnType create(String tableName) {
       this.tableName = tableName;
       return this;
    }

    @Override
    public IColumnType add(String colName, int colType, int colLenght, int colDecimal) {
        colNames.add(colName);
        colTypes.add(getSqlTypeName(colType));
        colLenghts.add(colLenght);
        colDecimals.add(colDecimal);
        return this;
    }

    @Override
    public IColumnType CHAR(String colName, int colLenght) {
       return add(colName,Types.CHAR,colLenght,0);
    }
    @Override
    public IColumnType VARCHAR(String colName, int colLenght) {
       return add(colName,Types.VARCHAR,colLenght,0);
    }

    @Override
    public String get() {
        StringBuilder sb = new StringBuilder();
        sb.append("create table ").append(tableName).append(" (\n");
        
        for(int i = 0; i < colNames.size(); i++){
            sb.append(colNames.get(i)).append(" ");
            sb.append(colTypes.get(i));
            
            if(colLenghts.get(i) > 0){
                sb.append("(").append(colLenghts.get(i));
                    if(colDecimals.get(i) > 0){
                        sb.append(",").append(colDecimals.get(i));
                    }
                sb.append(")");
            }
            sb.append(",\n");

        }
        sb.setLength(sb.length()-2);
        sb.append("\n);\n");
        return sb.toString();
    }
    
    @Override
    public Query build() { return this; }

    @Override
    public String toString() {
        return get();
    }
    

    public static String getSqlTypeName(int type) {
        switch (type) {
        case Types.BIT:
            return "BIT";
        case Types.TINYINT:
            return "TINYINT";
        case Types.SMALLINT:
            return "SMALLINT";
        case Types.INTEGER:
            return "INTEGER";
        case Types.BIGINT:
            return "BIGINT";
        case Types.FLOAT:
            return "FLOAT";
        case Types.REAL:
            return "REAL";
        case Types.DOUBLE:
            return "DOUBLE PRECISION";
        case Types.NUMERIC:
            return "NUMERIC";
        case Types.DECIMAL:
            return "DECIMAL";
        case Types.CHAR:
            return "CHAR";
        case Types.VARCHAR:
            return "VARCHAR";
        case Types.LONGVARCHAR:
            return "LONGVARCHAR";
        case Types.DATE:
            return "DATE";
        case Types.TIME:
            return "TIME";
        case Types.TIMESTAMP:
            return "TIMESTAMP";
        case Types.BINARY:
            return "BINARY";
        case Types.VARBINARY:
            return "VARBINARY";
        case Types.LONGVARBINARY:
            return "LONGVARBINARY";
        case Types.NULL:
            return "NULL";
        case Types.OTHER:
            return "OTHER";
        case Types.JAVA_OBJECT:
            return "JAVA_OBJECT";
        case Types.DISTINCT:
            return "DISTINCT";
        case Types.STRUCT:
            return "STRUCT";
        case Types.ARRAY:
            return "ARRAY";
        case Types.BLOB:
            return "BLOB";
        case Types.CLOB:
            return "CLOB";
        case Types.REF:
            return "REF";
        case Types.DATALINK:
            return "DATALINK";
        case Types.BOOLEAN:
            return "BOOLEAN";
        case Types.ROWID:
            return "ROWID";
        case Types.NCHAR:
            return "NCHAR";
        case Types.NVARCHAR:
            return "NVARCHAR";
        case Types.LONGNVARCHAR:
            return "LONGNVARCHAR";
        case Types.NCLOB:
            return "NCLOB";
        case Types.SQLXML:
            return "SQLXML";
        }

        return "?";
    }    
}
