# Supplementary material for: Record linkage of banks and municipalities through multiple criteria and neural networks
Source: PeerJ Comput Sci. 2020 Feb 24;6:e258. doi: 10.7717/peerj-cs.258 (PMC7924437; doi:10.7717/peerj-cs.258)
Supplement: Supplemental Information 4 — Java and Python code to perform Record Linkage as described in the paper. Please refer to the READ_ME file. [file peerj-cs-06-258-s004.zip › RecordLinkagePaper/Java/RecordLinkage/src/utils/query/insert/InsertStatment.java]

package utils.query.insert;

import java.util.ArrayList;
import java.util.Arrays;
import java.util.List;
import utils.query.IQueryBuilder;
import utils.query.Query;

public class InsertStatment implements Query, IInsert, IValue, IValues, IColumnValue{
    
    private String tableName;
    private List<String> colNames;
    private List<Boolean> isNumeric;
    private List<String> colValues;

    public InsertStatment() {
        colNames = new ArrayList<String>();
        isNumeric = new ArrayList<Boolean>();
        colValues = new ArrayList<String>();
    }
    
    
    

    @Override
    public String get() {
        StringBuilder sb = new StringBuilder();
        sb.append("insert into ").append(tableName);
        
        if(colNames != null && !colNames.isEmpty()){
            sb.append(" (");
            for (String cn : colNames) sb.append(cn).append(", ");
            sb.setLength(sb.length() - 2);
            sb.append(")");
        }
        sb.append(" values (");
        for (int i = 0; i < colValues.size(); i++){
            if(isNumeric.get(i))
                sb.append(colValues.get(i)).append(", ");
             else
                sb.append("'").append(colValues.get(i).replaceAll("'","''")).append("', ");
        } 
            
        sb.setLength(sb.length() - 2);
        sb.append(");");        

        return sb.toString();
    }

    @Override
    public IColumnValue insertInto(String tableName) {
        this.tableName = tableName;
        return this;
    }

    @Override
    public IValue value(String colName, String colValue) {
        colNames.add(colName);
        isNumeric.add(Boolean.FALSE);
        colValues.add(colValue);
        return this;
    }
    
    @Override
    public IValue value(String colName, Number colValue) {
        colNames.add(colName);
        isNumeric.add(Boolean.TRUE);
        colValues.add(colValue.toString());
        return this;
    }
    
    @Override
    public IQueryBuilder values(String... colValues) {
        this.colValues = Arrays.asList(colValues);
        Boolean[] tmp = new Boolean[colValues.length]; 
        Arrays.fill(tmp, false);
        this.isNumeric =  Arrays.asList(tmp);
        return this;
    }

    @Override
    public IValues columns(String... colNames) {
        this.colNames = Arrays.asList(colNames);
        return this;
    }

    @Override
    public Query build() {return this;}
    
}
