# Supplementary material for: Record linkage of banks and municipalities through multiple criteria and neural networks
Source: PeerJ Comput Sci. 2020 Feb 24;6:e258. doi: 10.7717/peerj-cs.258 (PMC7924437; doi:10.7717/peerj-cs.258)
Supplement: Supplemental Information 4 — Java and Python code to perform Record Linkage as described in the paper. Please refer to the READ_ME file. [file peerj-cs-06-258-s004.zip › RecordLinkagePaper/Java/RecordLinkage/src/utils/query/insert/IValue.java]

/*
 * To change this template, choose Tools | Templates
 * and open the template in the editor.
 */
package utils.query.insert;

import utils.query.IQueryBuilder;


public interface IValue extends IQueryBuilder{
    public IValue value(final String colName, final String colValue);
    public IValue value(final String colName, final Number colValue);
}
