# Supplementary material for: Record linkage of banks and municipalities through multiple criteria and neural networks
Source: PeerJ Comput Sci. 2020 Feb 24;6:e258. doi: 10.7717/peerj-cs.258 (PMC7924437; doi:10.7717/peerj-cs.258)
Supplement: Supplemental Information 4 — Java and Python code to perform Record Linkage as described in the paper. Please refer to the READ_ME file. [file peerj-cs-06-258-s004.zip › RecordLinkagePaper/Java/RecordLinkage/src/utils/query/QueryBuilder.java]

package utils.query;

import java.util.Collection;
import utils.query.select.IFrom;
import utils.query.select.ISelect;
import utils.query.select.SelectStatment;
import utils.query.create.CreateStatment;
import utils.query.create.IColumnType;
import utils.query.create.ICreate;
import utils.query.insert.IColumnValue;
import utils.query.insert.IInsert;
import utils.query.insert.InsertStatment;
import utils.query.update.ISetValue;
import utils.query.update.IUpdate;
import utils.query.update.UpdateStatement;

/**
 *
 * @author Giuseppe
 */
public class QueryBuilder implements ISelect, ICreate, IInsert, IUpdate{

    @Override
    public IFrom select() {
        return new SelectStatment().select();
    }

    @Override
    public IFrom select(String... columns) {
        return new SelectStatment().select(columns);
    }

    @Override
    public IFrom selectDistinct() {
        return new SelectStatment().selectDistinct();
    }

    @Override
    public IFrom selectDistinct(String... columns) {
        return new SelectStatment().selectDistinct(columns);
    }

    @Override
    public IColumnType create(String tableName) {
        return new CreateStatment().create(tableName);
    }

    @Override
    public IColumnValue insertInto(String tableName) {
        return new InsertStatment().insertInto(tableName);
    }

    @Override
    public IFrom select(Collection<String> colNames, String... extraColNames) {
       return new SelectStatment().select(colNames,extraColNames);
    }
/*
    @Override
    public IFrom select(Collection<String>... colNames) {
        return new SelectStatment().select(colNames);
    }
    */

    @Override
    public IFrom selectDistinct(Collection<String> colNames, String... extraColNames) {
        return new SelectStatment().selectDistinct(colNames,extraColNames);
    }
/*
    @Override
    public IFrom selectDistinct(Collection<String>... colNames) {
        return new SelectStatment().selectDistinct(colNames);
    }*/

    @Override
    public ISetValue update(String tableName) {
        return new UpdateStatement().update(tableName);
    }
    
}
