# Supplementary material for: Record linkage of banks and municipalities through multiple criteria and neural networks
Source: PeerJ Comput Sci. 2020 Feb 24;6:e258. doi: 10.7717/peerj-cs.258 (PMC7924437; doi:10.7717/peerj-cs.258)
Supplement: Supplemental Information 4 — Java and Python code to perform Record Linkage as described in the paper. Please refer to the READ_ME file. [file peerj-cs-06-258-s004.zip › RecordLinkagePaper/Java/RecordLinkage/src/utils/query/select/IFrom.java]

/*
 * Copyright 2018 Giuseppe.
 *
 * This file, IFrom, is part of Query.
 * Query can not be copied and/or distributed without the express
 * permission of Giuseppe.
 */
package utils.query.select;

/**
 *
 * @author Giuseppe
 */
public interface IFrom {
    public static enum EJoinType{
        INNER_JOIN,
        JOIN;
    }
    
    public IWhere from(final String tableName);
    public IWhere join(String left, EJoinType joinType,String right,String condition);
}
