# Supplementary material for: Record linkage of banks and municipalities through multiple criteria and neural networks
Source: PeerJ Comput Sci. 2020 Feb 24;6:e258. doi: 10.7717/peerj-cs.258 (PMC7924437; doi:10.7717/peerj-cs.258)
Supplement: Supplemental Information 4 — Java and Python code to perform Record Linkage as described in the paper. Please refer to the READ_ME file. [file peerj-cs-06-258-s004.zip › RecordLinkagePaper/Java/RecordLinkage/src/utils/query/select/SelectStatment.java]

/*
 * Copyright 2018 Giuseppe.
 *
 * This file, SelectStatment, is part of Query.
 * Query can not be copied and/or distributed without the express
 * permission of Giuseppe.
 */
package utils.query.select;

import java.util.ArrayList;
import java.util.Arrays;
import java.util.Collection;
import java.util.List;
import utils.query.Query;
import utils.query.IQueryBuilder;

/**
 *
 * @author Giuseppe
 */
public class SelectStatment implements ISelect, IFrom, IWhere, IOther, IHaving, IOrder, Query, IQueryBuilder{
    
    private boolean isDistinct;
    private String[] columns;
    private String tableName;
    private String whereCondition;
    private String[] groupByCols;
    private String[] orderByCols;
    private boolean descOrder = false;
    private String havingCondition;
    private int limit = -1;

    @Override
    public IFrom select() {
        return this;
    }

    @Override
    public IFrom select(String... columns) {
        this.columns = columns;
        return this;
    }

    @Override
    public IFrom selectDistinct() {
        this.isDistinct = true;
        return select();
    }

    @Override
    public IFrom selectDistinct(String... columns) {
        this.isDistinct = true;
        return select(columns);
    }
    
    @Override
    public IFrom select(Collection<String> colNames, String... extraColNames) {
        return select(colNames, Arrays.asList(extraColNames));
    }


    public IFrom select(Collection<String>... colNames) {
        List<String> tmp = new ArrayList<String>();
        for(Collection<String> collection : colNames) tmp.addAll(collection);
        return select(tmp.toArray(new String[tmp.size()]));
    }

    @Override
    public IFrom selectDistinct(Collection<String> colNames, String... extraColNames) {
        this.isDistinct = true;
        return select(colNames, extraColNames);
    }

    public IFrom selectDistinct(Collection<String>... colNames) {
        this.isDistinct = true;
        return select(colNames);
    }    

    @Override
    public IWhere from(final String tableName) {
        this.tableName = tableName;
        return this;
    }
    
    @Override
    public IWhere join(String left, EJoinType joinType, String right, String condition) {
        String joinSql;
        
        switch(joinType){
            case INNER_JOIN: joinSql = "inner join"; break;
            case JOIN: 
            default: joinSql = "join"; break;
        }
        
        this.tableName = left + " " + joinSql + " " + right + " " + condition;
        return this;
    }
    
    @Override
    public IOther where(final String whereCondition) {
        this.whereCondition = whereCondition;
        return this;
    }

    @Override
    public IHaving groupBy(String... groupColumns) {
        this.groupByCols = groupColumns;
        return this;
    }

    @Override
    public IOrder orderBy(String... orderColumns) {
        this.orderByCols = orderColumns;
        return this;
    }

    @Override
    public IOther having(final String havingCondition) {
        this.havingCondition = havingCondition;
        return this;
    }

    @Override
    public IOther desc() {
        descOrder = true;
        return this;
    }

    @Override
    public IOrder asc() {
        descOrder = false;
        return this;
    }

    @Override
    public IOther limit(int limit) {
        this.limit = limit;
        return this;
    }
    
    

    @Override
    public String get() {
        StringBuilder sb = new StringBuilder();
        //SELECT
        sb.append("select ");
        if(isDistinct) sb.append("distinct ");
        if(columns == null || columns.length == 0) sb.append("* ");
        else {
            for(String c : columns)
                sb.append(c).append(", ");
            sb.setLength(sb.length()-2);
        }
        sb.append("\n");
        
        //FROM
        sb.append("from ").append(tableName).append("\n");
        
        //WHERE
        if(whereCondition != null && !whereCondition.isEmpty()){
            sb.append("where ").append(whereCondition).append("\n");
        }
        
        //GROUP BY
        if(groupByCols != null && groupByCols.length > 0){
            sb.append("group by ");
            for(String c : groupByCols)
                sb.append(c).append(", ");
            sb.setLength(sb.length()-2);
            //HAVING
            if(havingCondition != null && !havingCondition.isEmpty()){
                sb.append("\nhaving ").append(havingCondition);
            }
            sb.append("\n");
        }    
 

        
        //ORDER BY
        if(orderByCols != null && orderByCols.length > 0){ 
            sb.append("order by ");
            for(String c : orderByCols)
                sb.append(c).append(", ");
            sb.setLength(sb.length()-2);
            //DESC
            if(descOrder) sb.append(" desc");      
            sb.append("\n");
        }    
        sb.setLength(sb.length() - 1);
        
        //LIMIT
        if(limit >= 0)
            sb.append("\nlimit ").append(limit);
        
        
        return sb.toString();
    }

    @Override
    public Query build() {
        return this;
    }
    
    

    @Override
    public String toString() {
        return get();
    }


    
}
