# Supplementary material for: Record linkage of banks and municipalities through multiple criteria and neural networks
Source: PeerJ Comput Sci. 2020 Feb 24;6:e258. doi: 10.7717/peerj-cs.258 (PMC7924437; doi:10.7717/peerj-cs.258)
Supplement: Supplemental Information 4 — Java and Python code to perform Record Linkage as described in the paper. Please refer to the READ_ME file. [file peerj-cs-06-258-s004.zip › RecordLinkagePaper/Java/RecordLinkage/src/utils/query/update/UpdateStatement.java]

/*
 * Copyright 2018 Giuseppe Cianci Pio.
 *
 * This file, UpdateStatement, is part of RecordLinkage.
 * RecordLinkage can not be copied and/or distributed without the express
 * permission of Giuseppe Cianci Pio.
 */
package utils.query.update;

import java.util.ArrayList;
import java.util.List;
import utils.query.IQueryBuilder;
import utils.query.Query;

/**
 *
 * @author Giuseppe
 */
public class UpdateStatement implements Query, IQueryBuilder, IUpdate, ISetValue, IUpdateWhere{
    
    private String tableName;
    private List<String> colNames;
    private List<Boolean> isNumeric;
    private List<String> colValues;
    private String condition;

    public UpdateStatement() {
        colNames = new ArrayList<String>();
        colValues = new ArrayList<String>();
        isNumeric = new ArrayList<Boolean>();
    }

    
    
    
    @Override
    public IQueryBuilder where(String condition) {
        this.condition = condition;
        return this;
    }

    @Override
    public ISetValue update(String tableName) {
        this.tableName = tableName;
        return this;
    }

    @Override
    public ISetValue set(String colName, String colValue) {
        colNames.add(colName);
        isNumeric.add(Boolean.FALSE);
        colValues.add(colValue);
        return this;
    }
    
    @Override
    public ISetValue set(String colName, Number colValue) {
        colNames.add(colName);
        isNumeric.add(Boolean.TRUE);
        colValues.add(colValue.toString());
        return this;
    }

    @Override
    public String get() {
        StringBuilder sb = new StringBuilder();
        sb.append("update ").append(tableName);
        
        sb.append("\nset ");
        for (int i = 0; i < colValues.size(); i++){
            sb.append(colNames.get(i)).append(" = ");
            
            if(isNumeric.get(i))
                sb.append(colValues.get(i)).append(", ");
             else
                sb.append("'").append(colValues.get(i)).append("', ");
        } 
            
        sb.setLength(sb.length() - 2);
        sb.append("\nwhere ").append(condition);
        sb.append(";");        

        return sb.toString();
    }

    @Override
    public String toString() {
        return get();
    }

    
    
    @Override
    public Query build() {
        return this;
    }
    
}
