# Supplementary material for: Record linkage of banks and municipalities through multiple criteria and neural networks
Source: PeerJ Comput Sci. 2020 Feb 24;6:e258. doi: 10.7717/peerj-cs.258 (PMC7924437; doi:10.7717/peerj-cs.258)
Supplement: Supplemental Information 4 — Java and Python code to perform Record Linkage as described in the paper. Please refer to the READ_ME file. [file peerj-cs-06-258-s004.zip › RecordLinkagePaper/Java/RecordLinkageTest/src/classifying/MLPClassifier.java]

package classifying;

import config.IConfig;
import core.classifyng.AClassifier;
import core.classifyng.EMatchStatus;
import core.classifyng.IClassifyingResult;
import core.comparing.IComparingResult;
import java.io.BufferedReader;
import java.io.BufferedWriter;
import java.io.File;
import java.io.FileReader;
import java.io.FileWriter;
import java.io.IOException;
import java.util.EnumMap;
import java.util.LinkedList;
import java.util.List;
import java.util.logging.Level;
import java.util.logging.Logger;
import model.iterators.ClassifyedPairIterator;
import model.iterators.ComparedRecordIterator;
import model.pairs.ClassifyedPair;
import model.pairs.ComparedPair;
import utils.math.IVector;

/**
 *
 * @author sdsusr02
 */
public class MLPClassifier extends AClassifier{

    public MLPClassifier(IConfig config) {
        super(config);
    }
    
    

    @Override
    public IClassifyingResult classify(IComparingResult result) {
        final String path = "TMP_SIMILARITY_" + System.currentTimeMillis() + ".csv";
        /* creo il file CSV del vettore dei confornti*/
        File f = null;
        try {
            f = writeSimilarityCsv(path, result.compared());
        } catch (IOException ex) {
            Logger.getLogger(MLPClassifier.class.getName()).log(Level.SEVERE, null, ex);
            throw new RuntimeException("Errore durante la scrittura del CSV del vettore di similarità.", ex);
        }
        /* Effettuo la classificazione */
        try {
            if(f != null){
                System.err.print(execCmd("python classifying.py " + path));
                //int exitCode = Runtime.getRuntime().exec("python classifying.py " + path).waitFor();
                f.delete();
            }
        } catch (IOException ex) {
            Logger.getLogger(MLPClassifier.class.getName()).log(Level.SEVERE, null, ex);
        } catch (InterruptedException ex) {
            Logger.getLogger(MLPClassifier.class.getName()).log(Level.SEVERE, null, ex);
        }
        
        /* Leggo il file CSV contenente i risultati della classificazione */            
        final List<ClassifyedPair> tmp = new LinkedList<ClassifyedPair>();
        
        int match = 0;
        int nonMatch = 0;
        int potential = 0;
        try {
            f = new File("CLASSIFIED_" + path);
            BufferedReader stream = new BufferedReader(new FileReader(f));
            final ComparedRecordIterator it = result.compared();
            String line;
            while ((line = stream.readLine()) != null) {
                if(line.isEmpty()) continue;
                String[] splitted = line.split(";");
                final int intStatus = Integer.parseInt(splitted[0]);
                final double score = Double.parseDouble(splitted[1]);
                EMatchStatus status;
                switch(intStatus){
                    case 0: status = EMatchStatus.NON_MATCH;
                            nonMatch++;
                            break;
                    case 1: status = EMatchStatus.MATCH;
                            match++;
                            break;
                    default: status = EMatchStatus.POTENTIAL_MATCH;
                             potential++;
                             break;
                }
                final ClassifyedPair r = new ClassifyedPair(it.next(),score,status);
                tmp.add(r);
            }  
            it.close();
            stream.close();
            f.delete();
        } catch (IOException ex) {
            Logger.getLogger(MLPClassifier.class.getName()).log(Level.SEVERE, null, ex);
        }        
        
        
        ClassifyingResult _result = new ClassifyingResult(tmp);
        _result.set(EMatchStatus.MATCH, match);
        _result.set(EMatchStatus.NON_MATCH, nonMatch);
        _result.set(EMatchStatus.POTENTIAL_MATCH, potential);
        _result.set(EMatchStatus.UNCLASSIFYED, 0);
        return _result;        
        
    }
    
    protected String execCmd(String cmd) throws java.io.IOException, InterruptedException {
        java.util.Scanner s = new java.util.Scanner(Runtime.getRuntime().exec(cmd).getErrorStream()).useDelimiter("\\A");
        final String _return = s.hasNext() ? s.next() : "";
        s.close();
        return _return;
    } 
    
    protected File writeSimilarityCsv(final String fileName, ComparedRecordIterator it) throws IOException{
        final File f = new File(fileName);
        final BufferedWriter bw = new BufferedWriter(new FileWriter(f));
        
        for(ComparedPair cp : it){
            IVector v = cp.similarity();
            bw.write(v.get(0).toString());
            for(int i = 1; i < v.size(); i++){
                bw.write(";");
                bw.write(v.get(i).toString());
            }
            bw.write("\r\n");
        }
        
        bw.flush();
        bw.close();
        return f;
    }
    
    
    
    //POJO per i risultati
    public class ClassifyingResult implements IClassifyingResult {
        private final EnumMap<EMatchStatus, Integer> count;
        private final List<ClassifyedPair> classifiedpair;

        public ClassifyingResult(List<ClassifyedPair> classifiedpair) {
            count = new EnumMap<EMatchStatus, Integer>(EMatchStatus.class);
            for(EMatchStatus status : EMatchStatus.values()){
                count.put(status, -1);
            }
            this.classifiedpair = classifiedpair;
        }
        @Override
        public EnumMap<EMatchStatus, Integer> statusCount() {
            return count;
        }
        public ClassifyingResult set(EMatchStatus status, final int count){
            this.count.put(status, count);
            return this;
        }
        @Override
        public ClassifyedPairIterator classifyed() {
            return new ClassifyedPairIterator(classifiedpair.iterator()); 
        }  
    }
}
