# Supplementary material for: Record linkage of banks and municipalities through multiple criteria and neural networks
Source: PeerJ Comput Sci. 2020 Feb 24;6:e258. doi: 10.7717/peerj-cs.258 (PMC7924437; doi:10.7717/peerj-cs.258)
Supplement: Supplemental Information 4 — Java and Python code to perform Record Linkage as described in the paper. Please refer to the READ_ME file. [file peerj-cs-06-258-s004.zip › RecordLinkagePaper/Java/RecordLinkageTest/src/classifying/OptimalThresholdClassifier.java]

/*
 * To change this template, choose Tools | Templates
 * and open the template in the editor.
 */
package classifying;

import config.IConfig;
import core.classifyng.AClassifier;
import core.classifyng.IClassifier;
import core.classifyng.IClassifyingResult;
import core.classifyng.ThresholdClassifier;
import core.comparing.IComparingResult;
import core.preprocessing.APreprocesser;
import core.verifying.GoldenStandard;
import core.verifying.IVerifier;
import core.verifying.IVerifyingResult;
import core.verifying.Verifier;
import java.util.ArrayList;
import model.components.ISchema;
import model.components.IWeights;


public class OptimalThresholdClassifier extends AClassifier{

    private final GoldenStandard goldenStandard;
    private double step = 0.01;
    private boolean isVerbose = false;
    
    public OptimalThresholdClassifier(IConfig config, final GoldenStandard golden) {
        super(config);
        this.goldenStandard = golden;
    }

    public OptimalThresholdClassifier(IConfig config, IWeights weights, final GoldenStandard golden) {
        super(config, weights);
        this.goldenStandard = golden;
    }

    
    @Override
    public IClassifyingResult classify(IComparingResult result) {
        final int steps = (int)(1.0d/step);
        final ISchema common = APreprocesser.generateCommonSchema(config.fields(), config.sources());
        
        final ArrayList<Test> tests = new ArrayList<Test>();
        
        double tr = 0;
        for(int i = 0 ; i < steps+1; i++){
            final IVerifier ver = new Verifier(config);
            final IClassifier cls = new ThresholdClassifier(config, tr, tr);
            IClassifyingResult cRes = cls.classify(result);
            IVerifyingResult vRes = ver.verify(common, cRes, goldenStandard); 
            tests.add(new Test(vRes.precision(), vRes.recall(), tr));
            tr += step;
        }

        final Test best = findOptimalTest(tests);
        final IClassifier cls = new ThresholdClassifier(config, 
                best.tresholdValue, best.tresholdValue
        );
        System.out.print(" [Best threshold: " +best.tresholdValue+ "] ");
        if(isVerbose) print(tests, best);
        return cls.classify(result);
    }
    
    public OptimalThresholdClassifier setStep(final double step){
        if(step <= 0 || step >=1){
            throw new IllegalArgumentException(
                    "Il valore delli step deve essere in (0,1). <step = " + step + ">");
        }
        this.step = step;
        return this;
    }
    
    public OptimalThresholdClassifier setVerbose(final boolean verb){
        isVerbose = verb;
        return this;
    }
    
    
    //BEST MATCH
    private Test findOptimalTest( final ArrayList<Test> tests){
        double min = Double.MAX_VALUE;
        Test best = null;
        for(Test t : tests){
            final double dist = Math.sqrt((t.x - 1.0d)*(t.x - 1.0d) + (t.y - 1.0d)*(t.y - 1.0d));
            if(dist < min){
                best = t;
                min = dist;
            }
        }
        return best;
    }
    
    private void print(final ArrayList<Test> tests, final Test best){
        System.out.print("\n\n");
        //HEADER
        System.out.println("[PRECISION - RECALL] step = " +step );
        System.out.println("RECALL; PRECISION; THRESHOLD");
        for(Test t : tests) System.out.println(t);
        System.out.print("\n\n BEST: " + best.toString());
        System.out.print("\n\n");
    }
    
    // Classe interna che fa da struct...
    private class Test{
        public double x;
        public double y;
        public double tresholdValue;

        public Test(double precision, double recall, double tresholdValue) {
            this.y = precision;
            this.x = recall;
            this.tresholdValue = tresholdValue;
        }

        @Override
        public String toString() {
            return (x + ";" + y + ";" +tresholdValue);
        }
        
    }
    
    
}
