# Supplementary material for: Record linkage of banks and municipalities through multiple criteria and neural networks
Source: PeerJ Comput Sci. 2020 Feb 24;6:e258. doi: 10.7717/peerj-cs.258 (PMC7924437; doi:10.7717/peerj-cs.258)
Supplement: Supplemental Information 4 — Java and Python code to perform Record Linkage as described in the paper. Please refer to the READ_ME file. [file peerj-cs-06-258-s004.zip › RecordLinkagePaper/Java/RecordLinkageTest/src/dummy/DummyIndexer.java]

/*
 * To change this license header, choose License Headers in Project Properties.
 * To change this template file, choose Tools | Templates
 * and open the template in the editor.
 */
package dummy;

import config.IConfig;
import core.indexing.IIndexer;
import core.indexing.IIndexingResult;
import core.preprocessing.IPreprocessingResult;
import java.sql.ResultSet;
import java.sql.SQLException;
import java.sql.Statement;
import java.util.ArrayList;
import java.util.List;
import java.util.Map;
import java.util.logging.Level;
import java.util.logging.Logger;
import model.components.IColumn;
import model.components.ISchema;
import model.iterators.JDBCRecordIterator;
import model.iterators.RecordIterator;
import model.iterators.RecordPairIterator;
import utils.query.Query;
import utils.query.QueryBuilder;

/**
 *
 * @author Giuseppe
 */
public class DummyIndexer  implements IIndexer {
    
    private final IConfig config;

    public DummyIndexer(IConfig config) {
        this.config = config;
    }
    
    @Override
    public IIndexingResult index(IPreprocessingResult result) {
        //CREO LA TABELLA FINALE DELLE COPPIE
        Map<String,String> resultNames = result.getResult();
        List<String> tableName = new ArrayList<String>(resultNames.size());
        for (Map.Entry<String,String> entry : resultNames.entrySet()) {
            tableName.add(entry.getValue());
        }
        String L = tableName.get(0);
        String R = tableName.get(1);        
        final String PAIRS_TABLE_NAME = "PAIRS_" + L +"_"+ R;  
        
        final IColumn keyCol = result.getCommonSchema().key();
        ISchema commonSchema = result.getCommonSchema();
        
        //Determino le due query per avere la lista di record appartenenti alla coppia
        QueryBuilder qb = new QueryBuilder();
        //Record a sinistra
        Query qL = qb.select(result.getCommonSchema().columnNames(), "LPK", "RPK")
                    .from(PAIRS_TABLE_NAME +" inner join " + L + " on LPK = "+keyCol.name())
                    .orderBy("LPK", "RPK")
                    .build();
        //Record a destra
        Query qR = qb.select(result.getCommonSchema().columnNames(), "LPK", "RPK")
                    .from(PAIRS_TABLE_NAME +" inner join " + R + " on RPK = "+keyCol.name())
                    .orderBy("LPK", "RPK")
                    .build();   
        
        return new IndexingResult(config, commonSchema, L, R, qL.get(), qR.get(), PAIRS_TABLE_NAME);
    }
    
    
    public class IndexingResult implements IIndexingResult{

        private final IConfig config;
        private long size;
        private final String L, R;
        private final String qL;
        private final String qR;
        private final String PAIRS_TABLE_NAME;
        private final ISchema commonSchema;

        public IndexingResult(IConfig config, ISchema commonSchema, String L, String R, String qL, String qR, String PAIRS_TABLE_NAME) {
            this.config = config;
            this.L = L;
            this.R = R;
            this.qL = qL;
            this.qR = qR;
            this.commonSchema = commonSchema;
            try {
                Statement stmSize = config.connection().createStatement();
                ResultSet rs = stmSize.executeQuery("select count(*) from "+ PAIRS_TABLE_NAME);
                rs.next();
                size = rs.getLong(1);
                rs.close();
                stmSize.close();
            } catch (SQLException ex) {
                Logger.getLogger(DummyIndexer.class.getName()).log(Level.SEVERE, null, ex);
                throw new RuntimeException(ex);
            }   
            this.PAIRS_TABLE_NAME = PAIRS_TABLE_NAME;
        }

        @Override
        public RecordPairIterator indexed() {
            try {
                Statement stmL = config.connectionPool().getConnection().createStatement();
                stmL.setFetchSize(4096);
                Statement stmR = config.connectionPool().getConnection().createStatement();
                stmR.setFetchSize(4096);
                RecordIterator riL = new JDBCRecordIterator(commonSchema, stmL.executeQuery(qL));
                RecordIterator riR = new JDBCRecordIterator(commonSchema, stmR.executeQuery(qR));

                return new RecordPairIterator(riL, riR);
            } catch (SQLException ex) {
                Logger.getLogger(DummyIndexer.class.getName()).log(Level.SEVERE, null, ex);
                throw new RuntimeException(ex);
            } 
        }

        @Override
        public long size() {
            return size;
        }    
        @Override
        public String getResult() {
           return PAIRS_TABLE_NAME;
        }        
    } 
    
}
