# Supplementary material for: Record linkage of banks and municipalities through multiple criteria and neural networks
Source: PeerJ Comput Sci. 2020 Feb 24;6:e258. doi: 10.7717/peerj-cs.258 (PMC7924437; doi:10.7717/peerj-cs.258)
Supplement: Supplemental Information 4 — Java and Python code to perform Record Linkage as described in the paper. Please refer to the READ_ME file. [file peerj-cs-06-258-s004.zip › RecordLinkagePaper/Java/RecordLinkageTest/src/dummy/DummyPreprocesser.java]

/*
 * To change this license header, choose License Headers in Project Properties.
 * To change this template file, choose Tools | Templates
 * and open the template in the editor.
 */
package dummy;

import config.IConfig;
import core.preprocessing.APreprocesser;
import core.preprocessing.IPreprocessingResult;
import core.preprocessing.PreprocessingResult;

/**
 *
 * @author Giuseppe
 */
public class DummyPreprocesser extends APreprocesser {

    @Override
    public IPreprocessingResult preprocess(IConfig configuration) {
        // Prendo i nomi delle due tabelle, assumendo che siano 2
        final String LEFT_TABLE = configuration.sources().get(0).tableName();
        final String RIGHT_TABLE = configuration.sources().get(1).tableName();
        
        // Creo un oggetto `Result` che contiene lo schem comune e i nomi delle tabelle
        // già pre-processate.
        PreprocessingResult res;
        res = new PreprocessingResult(
                APreprocesser.generateCommonSchema(configuration.fields(), configuration.sources())
        );
        res.put(LEFT_TABLE, "PRE_" + LEFT_TABLE);
        res.put(RIGHT_TABLE, "PRE_" + RIGHT_TABLE);
        
        return res;

    }

}
