# Supplementary material for: Record linkage of banks and municipalities through multiple criteria and neural networks
Source: PeerJ Comput Sci. 2020 Feb 24;6:e258. doi: 10.7717/peerj-cs.258 (PMC7924437; doi:10.7717/peerj-cs.258)
Supplement: Supplemental Information 4 — Java and Python code to perform Record Linkage as described in the paper. Please refer to the READ_ME file. [file peerj-cs-06-258-s004.zip › RecordLinkagePaper/Java/RecordLinkageTest/src/recordlinkagetest/AutoConfig.java]

/*
 * To change this license header, choose License Headers in Project Properties.
 * To change this template file, choose Tools | Templates
 * and open the template in the editor.
 */
package recordlinkagetest;
import classifying.MLPClassifier;
import classifying.OptimalThresholdClassifier;
import config.ConnectionPool;
import config.ISource;
import config.Source;
import config.loaders.ConfigLoader;
import core.classifyng.IClassifier;
import core.classifyng.ThresholdClassifier;
import core.comparing.IComparer;
import core.comparing.InMemoryComparator;
import core.comparing.comparators.EComparator;
import core.comparing.comparators.IComparator;
import core.comparing.recordComparators.FieldRecordComparator;
import core.comparing.recordComparators.IRecordComparator;
import core.comparing.weights.DistinctRatioWeightEstimator;
import core.comparing.weights.IWeightsEstimator;
import core.indexing.IIndexer;
import core.preprocessing.IPreprocesser;
import core.preprocessing.cleaning.ECleaner;
import core.verifying.GoldenStandard;
import core.verifying.IVerifier;
import core.verifying.IVerifyingResult;
import core.verifying.VerifiedPairLogger;
import core.verifying.Verifier;
import dummy.DummyIndexer;
import dummy.DummyPreprocesser;
import java.sql.Connection;
import java.sql.ResultSet;
import java.sql.SQLException;
import java.sql.Statement;
import java.util.ArrayList;
import java.util.Arrays;
import java.util.List;
import java.util.logging.Level;
import java.util.logging.Logger;
import model.Column;
import model.Field;
import model.FieldMapper;
import model.components.IField;
import model.components.ISchema;
import model.pairs.VerifiedPair;
import utils.ETypes;
import utils.JDBCUtils;
import utils.math.ENormalizer;
import utils.math.INormalizer;
import utils.query.Query;
import utils.query.QueryBuilder;
/**
 *
 * @author Giuseppe
 */
public class AutoConfig extends ConfigLoader{

    private final static String URI = "jdbc:sqlite:RecordLinkage.db";
    private final static String username = "SYSDBA";
    private final static String password = "";
    private final boolean VERBOSE;
    
    private final static String[] tableNames = {"TAB_A", "TAB_B"};
    
    public AutoConfig() {
        this(false);
    }

    public AutoConfig(boolean verboseOutput) {
        this.setConnection(getBaseConnection());
        this.setConnectionPool(getConnectionPool());
        
        List<IField> fields = loadFields();
        List<ISource> sources = loadSources(fields);
        
        this.setFields(fields);
        this.setSources(sources);  
        this.VERBOSE = verboseOutput;
    }
    
    @Override
    final protected Connection getBaseConnection() {
        return JDBCUtils.connect(URI, username, password);
    }

    @Override
    final protected ConnectionPool getConnectionPool() {
        return new ConnectionPool(URI, username, password);    
    }

    @Override
    final protected List<IField> loadFields() {
        IComparator defaultCmp = EComparator.JARO_WINKLER;
        final IComparator[] comparators = {defaultCmp, 
                                           EComparator.COSINE,
                                           EComparator.BIGRAM,
                                           EComparator.TRIGRAM,
                                           EComparator.NORMALIZED_LEVENSHTEIN,
                                           EComparator.SIRESEN_DICE,
                                           EComparator.JACCARD,
                                           EComparator.EXACT
              
        };
        
        IField[] fields = {
            new Field("PK")
                .setAsKey(true)
                ,
           
            new Field("CODICE_FISCALE")
                .setToIgnore(true)
                ,

            new Field("NOME")
                .addComparator(comparators)
                ,  
            
            new Field("COGNOME")
                .addComparator(comparators)
                ,  
            
            new Field("SESSO")
                .addComparator(comparators)  
                ,        
            
            new Field("STATO_NASCITA")
                .addComparator(comparators)
                ,  
            
            new Field("DATA_NASCITA")
                .addComparator(comparators)     
                ,      

            new Field("COMUNE_NASCITA")
                .addComparator(comparators)
                ,  
            
            new Field("PROVINCIA_NASCITA")
                .addComparator(comparators)
                ,  
            
            new Field("INDIRIZZO") 
                .addComparator(comparators)  
                ,  
            
            new Field("CAP") 
                .addComparator(comparators)  
                .addCleaner(ECleaner.LEADING_ZERO)
                ,      
            
            new Field("PROVINCIA") 
                .addComparator(comparators)  
                , 
            
            new Field("TELEFONO") 
                .addComparator(comparators)  
                .addCleaner(ECleaner.PHONE)
                ,             
        }; 
        return Arrays.asList(fields);
    }

    @Override
    final protected List<ISource> loadSources(List<IField> fields) {
        
        List<ISource> src = new ArrayList<>();
        /*
         *  Configuro la prima sorgente....
         */
        ISchema Ls = JDBCUtils.readTableSchema(this.connection(), tableNames[0])
                              .setKey(new Column("OID",ETypes.NUMERIC,12));
        // Mappo le colonne ai field
        FieldMapper Lfm = new FieldMapper(fields, Ls);
        Lfm.put("PK", Ls.key());
        Lfm.put("CODICE_FISCALE", Ls.get("COD_FIS"));

        Lfm.put("NOME", Ls.get("NOM"));
        Lfm.put("COGNOME", Ls.get("COG"));
        Lfm.put("SESSO", Ls.get("SEX"));
        Lfm.put("STATO_NASCITA", Ls.get("STATO_NAS"));
        Lfm.put("DATA_NASCITA", Ls.get("ANNO_NAS"));
        Lfm.put("DATA_NASCITA", Ls.get("MESE_NAS"));
        Lfm.put("DATA_NASCITA", Ls.get("GIORNO_NAS"));
        Lfm.put("COMUNE_NASCITA", Ls.get("COM_NAS"));
        Lfm.put("PROVINCIA_NASCITA", Ls.get("PROV_COM_NAS"));

        Lfm.put("INDIRIZZO", Ls.get("IND_DOM"));
        Lfm.put("INDIRIZZO", Ls.get("NUM_CIV_DOM"));
        Lfm.put("CAP", Ls.get("CAP_DOM"));
        Lfm.put("PROVINCIA", Ls.get("PROV_COM_DOM"));

        Lfm.put("TELEFONO", Ls.get("TELEFONO"));
        src.add(new Source(tableNames[0], Ls, Lfm));
        
        /*
         *  Configuro la seconda sorgente....
         */   
        ISchema Rs = JDBCUtils.readTableSchema(this.connection(), tableNames[1])
                              .setKey(new Column("OID",ETypes.NUMERIC,12));

        FieldMapper Rfm = new FieldMapper(fields, Rs);
        Rfm.put("PK", Rs.key());
        Rfm.put("CODICE_FISCALE", Rs.get("CODICE_FISCALE"));
        Rfm.put("NOME", Rs.get("INTESTAZIONE_B"));
        Rfm.put("COGNOME", Rs.get("INTESTAZIONE_A"));
        Rfm.put("SESSO", Rs.get("SESSO"));
        Rfm.put("STATO_NASCITA", Rs.get("NAZIONALITA"));
        Rfm.put("DATA_NASCITA", Rs.get("DATA_NASCITA"));
        Rfm.put("COMUNE_NASCITA", Rs.get("DESCR_COM_NASC"));
        Rfm.put("PROVINCIA_NASCITA", Rs.get("PROVINCIA_NASC"));

        Rfm.put("INDIRIZZO", Rs.get("VIA_RES"));
        Rfm.put("CAP", Rs.get("CAP_RES"));
        Rfm.put("PROVINCIA", Rs.get("PROVINCIA_RES"));

        Rfm.put("TELEFONO", Rs.get("CC_TELEFONO"));   
        Rfm.put("TELEFONO", Rs.get("NR_TELEFONO"));   
        src.add(new Source(tableNames[1], Rs, Rfm));
        
        return src;
    }

    @Override
    public IWeightsEstimator weightEstimator() {
        INormalizer nrm = ENormalizer.QUADRATIC;
        IWeightsEstimator est;
        est = new DistinctRatioWeightEstimator(this, nrm);
        return est;
        
        // return null; 
    }

    @Override
    public IPreprocesser preprocesser() {
        return new DummyPreprocesser();
    }

    @Override
    public IIndexer indexer() {
        return new DummyIndexer(this);
    }

    @Override
    public IComparer comparer() {
        IRecordComparator rcmp = new FieldRecordComparator(this);
        IComparer cmp = new InMemoryComparator(rcmp);
        return cmp;
    }

    @Override
    public IClassifier classifier() {
        IClassifier cls = new MLPClassifier(this);
        //IClassifier cls = new ThresholdClassifier(this, 0.75, 0.75);
        //IClassifier cls = new OptimalThresholdClassifier(this, loadGoldenStandard()).setStep(0.01).setVerbose(false);
        return cls;
    }
    
    @Override
    public IVerifier verifier() {
        return new Verifier(this);
    }

    
    
    @Override
    public GoldenStandard loadGoldenStandard(){
        final GoldenStandard gs = new GoldenStandard();
        final String lPK = "COD_FIS";
        final String rPK = "CODICE_FISCALE";
        
        QueryBuilder qb = new QueryBuilder();
        Query q = qb.selectDistinct("L.OID as OIDL", "R.OID as OIDR")
                    .from(tableNames[0] + " L " +
                           " inner join " + 
                          tableNames[1] + " R " +
                          "on "+lPK+" = "+rPK+"")
                    .where("L."+lPK+" <> '' and L."+lPK+" NOT LIKE '0%'")
                    .build();
        
        Connection conn = null;
        try {
            conn = this.connectionPool().getConnection();
            Statement stm = conn.createStatement();
            ResultSet rs = stm.executeQuery(q.get());
            while(rs.next()){
                gs.addMatch(rs.getString("OIDL"), rs.getString("OIDR"));
            }
        } catch (SQLException ex) {
            Logger.getLogger(this.getClass().getName()).log(Level.SEVERE, null, ex);
            System.err.println("Errore durante il caricamento de GoldenStandard\n" + q.get() + "\n");
        } finally {
            if(conn != null) this.connectionPool().returnConnection(conn);
        }
        
        return gs;
    }
    
    
    
    @Override
    public void afterVerifying(IVerifyingResult result) {
        super.afterVerifying(result); 
        if(!VERBOSE) return;
        String dirName = "./OUTPUT";
        for(ISource src : this.sources())
            dirName += "_" + src.tableName();   
        
        VerifiedPairLogger logger = new VerifiedPairLogger(dirName);
        StringBuilder sb = new StringBuilder();
        for(VerifiedPair p : result.verifyed()){
           sb.setLength(0);    
           logger.writePair(p,sb.toString());
        }     
        logger.close();
    }
    
    
    
}
