# Supplementary material for: Record linkage of banks and municipalities through multiple criteria and neural networks
Source: PeerJ Comput Sci. 2020 Feb 24;6:e258. doi: 10.7717/peerj-cs.258 (PMC7924437; doi:10.7717/peerj-cs.258)
Supplement: Supplemental Information 4 — Java and Python code to perform Record Linkage as described in the paper. Please refer to the READ_ME file. [file peerj-cs-06-258-s004.zip › RecordLinkagePaper/Java/RecordLinkageTest/src/recordlinkagetest/AutoTest.java]

/*
 * To change this license header, choose License Headers in Project Properties.
 * To change this template file, choose Tools | Templates
 * and open the template in the editor.
 */
package recordlinkagetest;

import config.loaders.ConfigLoader;
import core.classifyng.IClassifier;
import core.classifyng.IClassifyingResult;
import core.comparing.IComparer;
import core.comparing.IComparingResult;
import core.comparing.comparators.IComparator;
import core.comparing.weights.IWeightsEstimator;
import core.indexing.IIndexer;
import core.indexing.IIndexingResult;
import core.preprocessing.IPreprocesser;
import core.preprocessing.IPreprocessingResult;
import core.verifying.EVerifiedStatus;
import core.verifying.GoldenStandard;
import core.verifying.IVerifier;
import core.verifying.IVerifyingResult;
import java.io.BufferedWriter;
import java.io.FileWriter;
import java.io.IOException;
import java.sql.SQLException;
import java.util.logging.Level;
import java.util.logging.Logger;
import model.components.IField;
import model.components.IWeights;
import model.pairs.VerifiedPair;
import utils.ObjectUtils;
import utils.math.IVector;

/**
 *
 * @author Giuseppe
 */
public class AutoTest {
    /* Abilita la scrittura di un log dettagliato sulla correttezza delle coppie
       di record classificati. Suddividendoli in TP, TN, FP e FN. 
       - Il log è creato nella directory ./OUTPUT_<NOME_TAB1>_<NOME_TAB2>     */
    private final boolean CLASSIFYING_LOG = true;
    
    /* Abilita il salvataggio dei vettori di similarità correntemente calcolati 
       (features) affiancati dal matching status (label) ottenuto dal golden standard 
        - Il file è creato nella cartella ./ con il nome `dataset.csv`        */
    private final boolean GENERATE_DATASET = true;
    
    
    /* Oggetto che carica tutte le configurazioni necessarie per il RecordLinkage*/
    private final ConfigLoader config = new AutoConfig(CLASSIFYING_LOG);
    
    
    public static void main(String[] args) throws Exception {
        new AutoTest().start();
    }

    
    
    
    public IVerifyingResult start(){
        IPreprocesser preprocesser;
        IWeightsEstimator weightsEstimator;
        IIndexer indexer;
        IComparer comparer;
        IClassifier classifier;
        IVerifier verifier;    

        GoldenStandard goldenStandard; 
        
        
        // Avvio
        System.out.println("Record Linkage, Giuseppe Cianci Pio.");
        System.out.println("\r\n");
        
        long A;
        long B;
        System.out.println(ObjectUtils.millisToTime(System.currentTimeMillis()));
        System.out.print("Lettura delle configurazioni... ");
        A = System.currentTimeMillis();
        preprocesser = config.preprocesser();
        weightsEstimator = config.weightEstimator();
        indexer = config.indexer();
        comparer = config.comparer();
        verifier = config.verifier();
        B = System.currentTimeMillis();
        System.out.println("(" + ObjectUtils.millisToTime(B-A) + ")");      
        
        
        System.out.print("Avvio della fase di Data-Preprocessing... ");
        A = System.currentTimeMillis();
        IPreprocessingResult preprocessingResult = preprocesser.preprocess(config);

        B = System.currentTimeMillis();
        System.out.println("(" + ObjectUtils.millisToTime(B-A) + ") " + ObjectUtils.recordPerSecond(config, preprocessingResult, B-A));  
        
        
        
        if(weightsEstimator != null){
            System.out.print("Stimo i pesi per i vari fields... ");
            A = System.currentTimeMillis();
            IWeights weights = weightsEstimator.estimate(preprocessingResult);
            config.setWeights(weights);
            B = System.currentTimeMillis();
            System.out.println("(" + ObjectUtils.millisToTime(B-A) + ")");
        } else {
            config.setWeights(config.getWeights());
        }
        // IL CLASSIFICATORE VA CREATO DOPO LA MODIFICA DEI PESI ALTRIMENTRE PRENDE
        // QUELLI DI DEFAULT (tutti = a 1)
        classifier = config.classifier();
        
        System.out.print("Avvio della fase di Indexing... ");
        A = System.currentTimeMillis();
        IIndexingResult indexingResult = indexer.index(preprocessingResult);
        B = System.currentTimeMillis();
        System.out.print(" [pairs: " +indexingResult.size()+ "]");
        System.out.println("(" + ObjectUtils.millisToTime(B-A) + ")");   
        
        System.out.print("Avvio della fase di Comparing... ");
        A = System.currentTimeMillis();
        IComparingResult comparingResult = comparer.compare(indexingResult);
        B = System.currentTimeMillis();
        System.out.println("(" + ObjectUtils.millisToTime(B-A) + ") " + ObjectUtils.OPS(indexingResult.size(), B-A) + " comparing/s");  
         

        
        System.out.print("Avvio della fase di Classifying... ");
        A = System.currentTimeMillis();
        IClassifyingResult classifyingResult = classifier.classify(comparingResult);
        B = System.currentTimeMillis();
        System.out.println("(" + ObjectUtils.millisToTime(B-A) + ") " + ObjectUtils.OPS(indexingResult.size(), B-A) + " classifying/s"); 

        
        System.out.print("Avvio della fase di Verifica... ");
        A = System.currentTimeMillis();
        goldenStandard = config.loadGoldenStandard();
        IVerifyingResult verifyingResult = verifier.verify( 
                                        preprocessingResult.getCommonSchema(),
                                        classifyingResult,
                                        goldenStandard
                );
        B = System.currentTimeMillis();
        System.out.println("(" + ObjectUtils.millisToTime(B-A) + ") " + ObjectUtils.OPS(indexingResult.size(), B-A) + " verifying/s");         

        
        verifyingResult.print();
        
        System.out.print("Salvataggio dei risultati ottenuti...");
        A = System.currentTimeMillis();
        //config.afterClassifying(classifyingResult,preprocessingResult.getCommonSchema());
        config.afterVerifying(verifyingResult);
        B = System.currentTimeMillis();
        System.out.println("(" + ObjectUtils.millisToTime(B-A) + ")");  
        
        
        if(GENERATE_DATASET)
            generateDataSet(verifyingResult);

        
        try {
            config.connection().close();
            config.connectionPool().close();
        } catch (SQLException ex) {
            Logger.getLogger(AutoTest.class.getName()).log(Level.SEVERE, null, ex);
        }
        System.out.println("FINE");  
        return verifyingResult;
    }
    
    
        private void generateDataSet(final IVerifyingResult result){
        try {
            final BufferedWriter bf = new BufferedWriter(new FileWriter("dataset.csv"));
            final BufferedWriter ERRORS = new BufferedWriter(new FileWriter("errors.csv"));
            StringBuilder sb = new StringBuilder();
            // Scrivo l'header
            for(final IField field : config.fields()){
                if(field.aggregator() != null)
                    sb.append(field.name()).append("_").append("AGG").append(";");
                else if(field.comparators() != null)
                    for(final IComparator comp : field.comparators()){
                        sb.append(field.name()).append("_").append(comp.toString()).append(";");   
                    }
            }
            sb.append("MATCH_STATUS\r\n");
            bf.write(sb.toString());
            
            // Scrivo il dataset
            for(VerifiedPair p : result.verifyed()){
                IVector v = p.similarity();
                sb = new StringBuilder();
                for(int i = 0; i < v.size(); i++){
                    sb.append(v.get(i)).append(";");
                }
                if(p.verifiedStatus() == EVerifiedStatus.TRUE_POSITIVE ||
                   p.verifiedStatus() == EVerifiedStatus.FALSE_NEGATIVE ) 
                    sb.append("1");
                else
                    sb.append("0");
                sb.append("\r\n");
                bf.write(sb.toString());
                
                if(p.verifiedStatus() == EVerifiedStatus.FALSE_POSITIVE ||
                   p.verifiedStatus() == EVerifiedStatus.FALSE_NEGATIVE ) 
                    ERRORS.write(sb.toString());    
                
            }
            bf.flush();
            bf.close();
            ERRORS.flush();
            ERRORS.close();
        } catch (IOException ex) {
            Logger.getLogger(AutoTest.class.getName()).log(Level.SEVERE, null, ex);
        }        
    }
    
    
    

}
