# Supplementary material for: Record linkage of banks and municipalities through multiple criteria and neural networks
Source: PeerJ Comput Sci. 2020 Feb 24;6:e258. doi: 10.7717/peerj-cs.258 (PMC7924437; doi:10.7717/peerj-cs.258)
Supplement: Supplemental Information 4 — Java and Python code to perform Record Linkage as described in the paper. Please refer to the READ_ME file. [file peerj-cs-06-258-s004.zip › RecordLinkagePaper/MLP_TF/evalutate.py]

import tensorflow as tf
import pandas as pd

import matching_data
import main

batch_size = main.batch_size
train_steps = main.train_steps
shape = main.shape


def main(argv):
    _, (test_x, test_y)= matching_data.load_dataset(test_frac=1.0)

    feature_columns = []
    for key in test_x.keys():
        feature_columns.append(tf.feature_column.numeric_column(key=key))

    classifier = tf.estimator.DNNClassifier(
        feature_columns=feature_columns,
        hidden_units=shape,
        n_classes=2,
        model_dir='models'
        )


    eval_result = classifier.evaluate(
        input_fn=lambda:matching_data.eval_input_fn(test_x, test_y, batch_size)
    )

    print('PRECISION:', eval_result['precision'])
    print('RECALL:   ', eval_result['recall'])
    print('F-MEASURE:', 2.0/(1.0/eval_result['recall'] + 1.0/eval_result['precision']))
    pass

if __name__ == '__main__':
    #tf.logging.set_verbosity(tf.logging.INFO)
    tf.app.run(main)
