# Supplementary material for: Record linkage of banks and municipalities through multiple criteria and neural networks
Source: PeerJ Comput Sci. 2020 Feb 24;6:e258. doi: 10.7717/peerj-cs.258 (PMC7924437; doi:10.7717/peerj-cs.258)
Supplement: Supplemental Information 4 — Java and Python code to perform Record Linkage as described in the paper. Please refer to the READ_ME file. [file peerj-cs-06-258-s004.zip › RecordLinkagePaper/MLP_TF/matching_data.py]

import pandas as pd
import numpy as np
import tensorflow as tf
from sklearn.model_selection import train_test_split
import os


CLASSES = ['NON_MATCH', 'MATCH']

def load_dataset(test_frac=.3, path = None):
    if path == None:
        path = ["dataset/" + file for file in os.listdir("dataset/")]
    data = pd.concat([pd.read_csv(x, sep=';') for x in path if os.path.isfile(x)])

    #prendo un campione casuale di size 100% ovvero faccio shuffle 
    data = data.sample(frac=1, random_state=42) 
    #data.columns = [getID(i) for i in range(0, len(data.keys()))]

    X = data[data.columns[0:-1]]
    y = data[data.columns[-1]]
    if test_frac != 1.0:
        X_train, X_test, y_train, y_test = train_test_split(X, y, test_size=test_frac, random_state=42, stratify=y)
    else:
        X_train, X_test, y_train, y_test = None, X, None, y

    return (X_train, y_train), (X_test, y_test)


def train_input_fn(features, labels, batch_size):
    """An input function for training"""
    # Convert the inputs to a Dataset.
    dataset = tf.data.Dataset.from_tensor_slices((dict(features), labels))

    # Shuffle, repeat, and batch the examples.
    dataset = dataset.shuffle(len(features)).repeat().batch(batch_size)

    # Return the dataset.
    return dataset


def eval_input_fn(features, labels, batch_size):
    """An input function for evaluation or prediction"""
    features=dict(features)
    if labels is None:
        # No labels, use only features.
        inputs = features
    else:
        inputs = (features, labels)

    # Convert the inputs to a Dataset.
    dataset = tf.data.Dataset.from_tensor_slices(inputs)

    # Batch the examples
    assert batch_size is not None, "batch_size must not be None"
    dataset = dataset.batch(batch_size)

    # Return the dataset.
    return dataset


def getID(index):
    return "INPUT_" + str(index)
