# Supplementary material for: Record linkage of banks and municipalities through multiple criteria and neural networks
Source: PeerJ Comput Sci. 2020 Feb 24;6:e258. doi: 10.7717/peerj-cs.258 (PMC7924437; doi:10.7717/peerj-cs.258)
Supplement: Supplemental Information 4 — Java and Python code to perform Record Linkage as described in the paper. Please refer to the READ_ME file. [file peerj-cs-06-258-s004.zip › RecordLinkagePaper/MLP_TF/train.py]

import tensorflow as tf
import pandas as pd

import matching_data

batch_size = 100
train_steps = 1000
epochs = 10
shape = [8, 4]

def main(argv):
    (train_x, train_y), (test_x, test_y)= matching_data.load_dataset(test_frac=.2)
    print('Il dataset è composto da ', len(train_x) + len(test_x),' campioni'
          ' dei quali ', (test_y.sum() + train_y.sum()), ' sono MATCH.' , sep='')
    print('TRAINING SET <dimensione: ', len(train_x), ', #match: ', train_y.sum(),'>', sep='')
    print('TEST SET     <dimensione: ', len(test_x), ', #match: ', test_y.sum(),'>', sep='')
 

    feature_columns = []
    for key in train_x.keys():
        feature_columns.append(tf.feature_column.numeric_column(key=key))


    classifier = tf.estimator.DNNClassifier(
        feature_columns=feature_columns,
        hidden_units=shape,
        n_classes=2,
        activation_fn=tf.nn.relu,
        model_dir='models'
        )


    for ep in range(0, epochs):
        print("Avvio training epoch ", ep+1, "...")
        classifier.train(input_fn=lambda:matching_data.train_input_fn(train_x, train_y,batch_size),
                         steps=train_steps)

        if len(test_x) == 0:
            continue

        eval_result = classifier.evaluate(
            input_fn=lambda:matching_data.eval_input_fn(test_x, test_y,batch_size))
        print('PRECISION:', eval_result['precision'])
        print('RECALL:   ', eval_result['recall'])
        print('F-MEASURE:', 2.0/(1.0/eval_result['recall'] + 1.0/eval_result['precision']))


if __name__ == '__main__':
    #tf.logging.set_verbosity(tf.logging.INFO)
    tf.app.run(main)
