# Supplementary material for: Record linkage of banks and municipalities through multiple criteria and neural networks
Source: PeerJ Comput Sci. 2020 Feb 24;6:e258. doi: 10.7717/peerj-cs.258 (PMC7924437; doi:10.7717/peerj-cs.258)
Supplement: Supplemental Information 4 — Java and Python code to perform Record Linkage as described in the paper. Please refer to the READ_ME file. [file peerj-cs-06-258-s004.zip › RecordLinkagePaper/Results/Optimal_Treshold_0.41/FALSE_NEGATIVE.txt]

[model.Record]:{PK: '752', CODICE_FISCALE: '______7174______', NOME: 'enzo', COGNOME: 'pisani', SESSO: 'm', STATO_NASCITA: 'italic', DATA_NASCITA: '19841102', COMUNE_NASCITA: 'in val fortore', PROVINCIA_NASCITA: 'bn', INDIRIZZO: 'incrocio joseph 93', CAP: '29455', PROVINCIA: 'bn', TELEFONO: '399631129744'}
[model.Record]:{PK: '752', CODICE_FISCALE: '______7174______', NOME: '', COGNOME: 'pisani', SESSO: 'f', STATO_NASCITA: 'italwia', DATA_NASCITA: '19841102', COMUNE_NASCITA: 'castelvetere in val fortore', PROVINCIA_NASCITA: 'bn', INDIRIZZO: '', CAP: '', PROVINCIA: 'bn', TELEFONO: ''}
[utils.math.Vector]:{0.000, 0.000, 0.000, 0.000, 0.000, 0.000, 0.000, 0.000, 1.000, 1.000, 1.000, 1.000, 1.000, 1.000, 1.000, 1.000, 0.000, 0.000, 0.000, 0.000, 0.000, 0.000, 0.000, 0.000, 0.910, 0.447, 0.545, 0.444, 0.714, 0.444, 0.286, 0.000, 1.000, 1.000, 1.000, 1.000, 1.000, 1.000, 1.000, 1.000, 0.562, 0.693, 0.686, 0.649, 0.519, 0.649, 0.480, 0.000, 1.000, 1.000, 1.000, 1.000, 1.000, 1.000, 1.000, 1.000, 0.000, 0.000, 0.000, 0.000, 0.000, 0.000, 0.000, 0.000, 0.000, 0.000, 0.000, 0.000, 0.000, 0.000, 0.000, 0.000, 1.000, 1.000, 1.000, 1.000, 1.000, 1.000, 1.000, 1.000, 0.000, 0.000, 0.000, 0.000, 0.000, 0.000, 0.000, 0.000}   -   classificato come:    NON_MATCH   score: 0,371218


[model.Record]:{PK: '753', CODICE_FISCALE: '______7175______', NOME: 'folco', COGNOME: 'derosa', SESSO: 'f', STATO_NASCITA: 'italia', DATA_NASCITA: '19770318', COMUNE_NASCITA: 'iscwia', PROVINCIA_NASCITA: '', INDIRIZZO: 'borg caruso 45', CAP: '99757', PROVINCIA: 'na', TELEFONO: '393522137'}
[model.Record]:{PK: '753', CODICE_FISCALE: '______7175______', NOME: 'folco', COGNOME: 'de rosa', SESSO: 'm', STATO_NASCITA: 'italia', DATA_NASCITA: '19770318', COMUNE_NASCITA: 'ischia', PROVINCIA_NASCITA: 'na', INDIRIZZO: '', CAP: '', PROVINCIA: 'na', TELEFONO: ''}
[utils.math.Vector]:{1.000, 1.000, 1.000, 1.000, 1.000, 1.000, 1.000, 1.000, 0.962, 0.447, 0.727, 0.444, 0.857, 0.444, 0.286, 0.000, 0.000, 0.000, 0.000, 0.000, 0.000, 0.000, 0.000, 0.000, 1.000, 1.000, 1.000, 1.000, 1.000, 1.000, 1.000, 1.000, 1.000, 1.000, 1.000, 1.000, 1.000, 1.000, 1.000, 1.000, 0.922, 0.250, 0.600, 0.250, 0.833, 0.250, 0.143, 0.000, 0.000, 0.000, 0.000, 0.000, 0.000, 0.000, 0.000, 0.000, 0.000, 0.000, 0.000, 0.000, 0.000, 0.000, 0.000, 0.000, 0.000, 0.000, 0.000, 0.000, 0.000, 0.000, 0.000, 0.000, 1.000, 1.000, 1.000, 1.000, 1.000, 1.000, 1.000, 1.000, 0.000, 0.000, 0.000, 0.000, 0.000, 0.000, 0.000, 0.000}   -   classificato come:    NON_MATCH   score: 0,373069


[model.Record]:{PK: '764', CODICE_FISCALE: '______7187______', NOME: 'anthony', COGNOME: 'esposito', SESSO: 'm', STATO_NASCITA: 'egitto', DATA_NASCITA: '1118', COMUNE_NASCITA: 'cookhaven', PROVINCIA_NASCITA: 'cookhaven', INDIRIZZO: 'steven branch 48', CAP: '59939', PROVINCIA: 'cookhaven', TELEFONO: '8548886012'}
[model.Record]:{PK: '764', CODICE_FISCALE: '______7187______', NOME: 'esposito', COGNOME: 'anthony', SESSO: 'm', STATO_NASCITA: 'egitto', DATA_NASCITA: '19671118', COMUNE_NASCITA: 'cookhaven', PROVINCIA_NASCITA: 'cookhaven', INDIRIZZO: 'branch', CAP: '59932', PROVINCIA: 'cookhaven', TELEFONO: ''}
[utils.math.Vector]:{0.423, 0.000, 0.000, 0.000, 0.000, 0.000, 0.000, 0.000, 0.423, 0.000, 0.000, 0.000, 0.000, 0.000, 0.000, 0.000, 1.000, 1.000, 1.000, 1.000, 1.000, 1.000, 1.000, 1.000, 1.000, 1.000, 1.000, 1.000, 1.000, 1.000, 1.000, 1.000, 0.737, 0.577, 0.500, 0.500, 0.500, 0.500, 0.333, 0.000, 1.000, 1.000, 1.000, 1.000, 1.000, 1.000, 1.000, 1.000, 1.000, 1.000, 1.000, 1.000, 1.000, 1.000, 1.000, 1.000, 0.681, 0.535, 0.500, 0.444, 0.375, 0.444, 0.286, 0.000, 0.920, 0.667, 0.750, 0.667, 0.800, 0.667, 0.500, 0.000, 1.000, 1.000, 1.000, 1.000, 1.000, 1.000, 1.000, 1.000, 0.000, 0.000, 0.000, 0.000, 0.000, 0.000, 0.000, 0.000}   -   classificato come:    NON_MATCH   score: 0,386451


[model.Record]:{PK: '784', CODICE_FISCALE: '______7210______', NOME: 'imogen', COGNOME: '', SESSO: 'f', STATO_NASCITA: 'nuova zelanda', DATA_NASCITA: '19371026', COMUNE_NASCITA: 'mcgrathside', PROVINCIA_NASCITA: 'mcgrathside', INDIRIZZO: 'simpson range road  81', CAP: '87822', PROVINCIA: 'mcgrathside', TELEFONO: '924831'}
[model.Record]:{PK: '784', CODICE_FISCALE: '______7210______', NOME: 'imogen', COGNOME: 'piccolo', SESSO: 'f', STATO_NASCITA: 'nuova zelanda', DATA_NASCITA: '19371226', COMUNE_NASCITA: 'mcgrathside', PROVINCIA_NASCITA: 'mcgrathside', INDIRIZZO: '', CAP: '', PROVINCIA: 'mcgrathside', TELEFONO: ''}
[utils.math.Vector]:{1.000, 1.000, 1.000, 1.000, 1.000, 1.000, 1.000, 1.000, 0.000, 0.000, 0.000, 0.000, 0.000, 0.000, 0.000, 0.000, 1.000, 1.000, 1.000, 1.000, 1.000, 1.000, 1.000, 1.000, 1.000, 1.000, 1.000, 1.000, 1.000, 1.000, 1.000, 1.000, 0.958, 0.500, 0.714, 0.500, 0.875, 0.500, 0.333, 0.000, 1.000, 1.000, 1.000, 1.000, 1.000, 1.000, 1.000, 1.000, 1.000, 1.000, 1.000, 1.000, 1.000, 1.000, 1.000, 1.000, 0.000, 0.000, 0.000, 0.000, 0.000, 0.000, 0.000, 0.000, 0.000, 0.000, 0.000, 0.000, 0.000, 0.000, 0.000, 0.000, 1.000, 1.000, 1.000, 1.000, 1.000, 1.000, 1.000, 1.000, 0.000, 0.000, 0.000, 0.000, 0.000, 0.000, 0.000, 0.000}   -   classificato come:    NON_MATCH   score: 0,292497


[model.Record]:{PK: '785', CODICE_FISCALE: '______7211______', NOME: 'italo', COGNOME: '', SESSO: 'm', STATO_NASCITA: 'italia', DATA_NASCITA: '19440206', COMUNE_NASCITA: 'monzuno', PROVINCIA_NASCITA: 'bo', INDIRIZZO: 'incrocio lambegto 7', CAP: '90607', PROVINCIA: 'bo', TELEFONO: '3991205869756'}
[model.Record]:{PK: '785', CODICE_FISCALE: '______7211______', NOME: 'italo', COGNOME: 'zanon', SESSO: 'm', STATO_NASCITA: 'italia', DATA_NASCITA: '19440206', COMUNE_NASCITA: 'monzzuno', PROVINCIA_NASCITA: 'bo', INDIRIZZO: '', CAP: '', PROVINCIA: '', TELEFONO: ''}
[utils.math.Vector]:{1.000, 1.000, 1.000, 1.000, 1.000, 1.000, 1.000, 1.000, 0.000, 0.000, 0.000, 0.000, 0.000, 0.000, 0.000, 0.000, 1.000, 1.000, 1.000, 1.000, 1.000, 1.000, 1.000, 1.000, 1.000, 1.000, 1.000, 1.000, 1.000, 1.000, 1.000, 1.000, 1.000, 1.000, 1.000, 1.000, 1.000, 1.000, 1.000, 1.000, 0.975, 0.730, 0.923, 0.727, 0.875, 0.727, 0.571, 0.000, 1.000, 1.000, 1.000, 1.000, 1.000, 1.000, 1.000, 1.000, 0.000, 0.000, 0.000, 0.000, 0.000, 0.000, 0.000, 0.000, 0.000, 0.000, 0.000, 0.000, 0.000, 0.000, 0.000, 0.000, 0.000, 0.000, 0.000, 0.000, 0.000, 0.000, 0.000, 0.000, 0.000, 0.000, 0.000, 0.000, 0.000, 0.000, 0.000, 0.000}   -   classificato come:    NON_MATCH   score: 0,344294


[model.Record]:{PK: '791', CODICE_FISCALE: '______7217______', NOME: 'matilde', COGNOME: 'esposito', SESSO: '', STATO_NASCITA: 'italia', DATA_NASCITA: '20061005', COMUNE_NASCITA: 'napoli', PROVINCIA_NASCITA: 'na', INDIRIZZO: 'rotonda bellini 49', CAP: '18092', PROVINCIA: 'na', TELEFONO: '391662386142'}
[model.Record]:{PK: '791', CODICE_FISCALE: '______7217______', NOME: '', COGNOME: 'espositot', SESSO: 'm', STATO_NASCITA: 'italia', DATA_NASCITA: '', COMUNE_NASCITA: 'napoli', PROVINCIA_NASCITA: 'a', INDIRIZZO: '', CAP: '', PROVINCIA: 'na', TELEFONO: ''}
[utils.math.Vector]:{0.000, 0.000, 0.000, 0.000, 0.000, 0.000, 0.000, 0.000, 0.993, 0.926, 0.933, 0.923, 0.889, 0.923, 0.857, 0.000, 0.000, 0.000, 0.000, 0.000, 0.000, 0.000, 0.000, 0.000, 1.000, 1.000, 1.000, 1.000, 1.000, 1.000, 1.000, 1.000, 0.000, 0.000, 0.000, 0.000, 0.000, 0.000, 0.000, 0.000, 1.000, 1.000, 1.000, 1.000, 1.000, 1.000, 1.000, 1.000, 0.000, 0.000, 0.000, 0.000, 0.500, 0.000, 0.000, 0.000, 0.000, 0.000, 0.000, 0.000, 0.000, 0.000, 0.000, 0.000, 0.000, 0.000, 0.000, 0.000, 0.000, 0.000, 0.000, 0.000, 1.000, 1.000, 1.000, 1.000, 1.000, 1.000, 1.000, 1.000, 0.000, 0.000, 0.000, 0.000, 0.000, 0.000, 0.000, 0.000}   -   classificato come:    NON_MATCH   score: 0,187751


[model.Record]:{PK: '799', CODICE_FISCALE: '______7226______', NOME: 'deborah', COGNOME: 'marchini', SESSO: 'f', STATO_NASCITA: 'egitto', DATA_NASCITA: '19640926', COMUNE_NASCITA: 'melaniebury', PROVINCIA_NASCITA: 'melaniebury', INDIRIZZO: 'terrace2', CAP: '36311', PROVINCIA: 'melaniebury', TELEFONO: '841079964994188'}
[model.Record]:{PK: '799', CODICE_FISCALE: '______7226______', NOME: 'deborah', COGNOME: '', SESSO: 'f', STATO_NASCITA: 'egpto', DATA_NASCITA: '19640925', COMUNE_NASCITA: 'emlaniebury', PROVINCIA_NASCITA: 'melaniebury', INDIRIZZO: '', CAP: '', PROVINCIA: 'melaniebury', TELEFONO: ''}
[utils.math.Vector]:{1.000, 1.000, 1.000, 1.000, 1.000, 1.000, 1.000, 1.000, 0.000, 0.000, 0.000, 0.000, 0.000, 0.000, 0.000, 0.000, 1.000, 1.000, 1.000, 1.000, 1.000, 1.000, 1.000, 1.000, 0.858, 0.000, 0.444, 0.000, 0.667, 0.000, 0.000, 0.000, 0.975, 0.833, 0.857, 0.833, 0.875, 0.833, 0.714, 0.000, 0.970, 0.778, 0.800, 0.778, 0.818, 0.778, 0.636, 0.000, 1.000, 1.000, 1.000, 1.000, 1.000, 1.000, 1.000, 1.000, 0.000, 0.000, 0.000, 0.000, 0.000, 0.000, 0.000, 0.000, 0.000, 0.000, 0.000, 0.000, 0.000, 0.000, 0.000, 0.000, 1.000, 1.000, 1.000, 1.000, 1.000, 1.000, 1.000, 1.000, 0.000, 0.000, 0.000, 0.000, 0.000, 0.000, 0.000, 0.000}   -   classificato come:    NON_MATCH   score: 0,300852


[model.Record]:{PK: '811', CODICE_FISCALE: '______7239______', NOME: 'zaccaria', COGNOME: 'vecchi', SESSO: 'f', STATO_NASCITA: 'italia', DATA_NASCITA: '19371018', COMUNE_NASCITA: 'torre annunziata', PROVINCIA_NASCITA: 'na', INDIRIZZO: 'robgo tazio 65', CAP: '56850', PROVINCIA: 'na', TELEFONO: '39467606519'}
[model.Record]:{PK: '811', CODICE_FISCALE: '______7239______', NOME: '', COGNOME: 'vecchi', SESSO: 'm', STATO_NASCITA: 'italia', DATA_NASCITA: '19370118', COMUNE_NASCITA: 'torre annunziata', PROVINCIA_NASCITA: 'na', INDIRIZZO: '', CAP: '', PROVINCIA: 'na', TELEFONO: ''}
[utils.math.Vector]:{0.000, 0.000, 0.000, 0.000, 0.000, 0.000, 0.000, 0.000, 1.000, 1.000, 1.000, 1.000, 1.000, 1.000, 1.000, 1.000, 0.000, 0.000, 0.000, 0.000, 0.000, 0.000, 0.000, 0.000, 1.000, 1.000, 1.000, 1.000, 1.000, 1.000, 1.000, 1.000, 0.975, 0.333, 0.714, 0.333, 0.750, 0.333, 0.200, 0.000, 1.000, 1.000, 1.000, 1.000, 1.000, 1.000, 1.000, 1.000, 1.000, 1.000, 1.000, 1.000, 1.000, 1.000, 1.000, 1.000, 0.000, 0.000, 0.000, 0.000, 0.000, 0.000, 0.000, 0.000, 0.000, 0.000, 0.000, 0.000, 0.000, 0.000, 0.000, 0.000, 1.000, 1.000, 1.000, 1.000, 1.000, 1.000, 1.000, 1.000, 0.000, 0.000, 0.000, 0.000, 0.000, 0.000, 0.000, 0.000}   -   classificato come:    NON_MATCH   score: 0,308392


[model.Record]:{PK: '817', CODICE_FISCALE: '______7247______', NOME: '', COGNOME: 'stella', SESSO: 'f', STATO_NASCITA: 'canada', DATA_NASCITA: '0123', COMUNE_NASCITA: 'lake theresa', PROVINCIA_NASCITA: 'lake theresa', INDIRIZZO: 'kimberly union 50', CAP: '50934', PROVINCIA: 'lake theresa', TELEFONO: '6326407773'}
[model.Record]:{PK: '817', CODICE_FISCALE: '______7247______', NOME: 'valerie', COGNOME: 'stella', SESSO: 'f', STATO_NASCITA: 'canada', DATA_NASCITA: '19990123', COMUNE_NASCITA: '', PROVINCIA_NASCITA: 'lake theresa', INDIRIZZO: '', CAP: '', PROVINCIA: '', TELEFONO: '6326407773'}
[utils.math.Vector]:{0.000, 0.000, 0.000, 0.000, 0.000, 0.000, 0.000, 0.000, 1.000, 1.000, 1.000, 1.000, 1.000, 1.000, 1.000, 1.000, 1.000, 1.000, 1.000, 1.000, 1.000, 1.000, 1.000, 1.000, 1.000, 1.000, 1.000, 1.000, 1.000, 1.000, 1.000, 1.000, 0.458, 0.577, 0.667, 0.500, 0.500, 0.500, 0.333, 0.000, 0.000, 0.000, 0.000, 0.000, 0.000, 0.000, 0.000, 0.000, 1.000, 1.000, 1.000, 1.000, 1.000, 1.000, 1.000, 1.000, 0.000, 0.000, 0.000, 0.000, 0.000, 0.000, 0.000, 0.000, 0.000, 0.000, 0.000, 0.000, 0.000, 0.000, 0.000, 0.000, 0.000, 0.000, 0.000, 0.000, 0.000, 0.000, 0.000, 0.000, 1.000, 1.000, 1.000, 1.000, 1.000, 1.000, 1.000, 1.000}   -   classificato come:    NON_MATCH   score: 0,375582


[model.Record]:{PK: '821', CODICE_FISCALE: '______7252______', NOME: 'lamberto', COGNOME: 'trevisan', SESSO: 'm', STATO_NASCITA: 'italia', DATA_NASCITA: '19370808', COMUNE_NASCITA: '', PROVINCIA_NASCITA: 'na', INDIRIZZO: 'vicoloperiberto24', CAP: '45406', PROVINCIA: 'na', TELEFONO: '3998253084286'}
[model.Record]:{PK: '821', CODICE_FISCALE: '______7252______', NOME: 'lamberto', COGNOME: 'trevisan', SESSO: 'm', STATO_NASCITA: 'italia', DATA_NASCITA: '19370608', COMUNE_NASCITA: 'caivano', PROVINCIA_NASCITA: 'na', INDIRIZZO: '', CAP: '', PROVINCIA: 'na', TELEFONO: ''}
[utils.math.Vector]:{1.000, 1.000, 1.000, 1.000, 1.000, 1.000, 1.000, 1.000, 1.000, 1.000, 1.000, 1.000, 1.000, 1.000, 1.000, 1.000, 1.000, 1.000, 1.000, 1.000, 1.000, 1.000, 1.000, 1.000, 1.000, 1.000, 1.000, 1.000, 1.000, 1.000, 1.000, 1.000, 0.935, 0.500, 0.769, 0.500, 0.875, 0.500, 0.333, 0.000, 0.000, 0.000, 0.000, 0.000, 0.000, 0.000, 0.000, 0.000, 1.000, 1.000, 1.000, 1.000, 1.000, 1.000, 1.000, 1.000, 0.000, 0.000, 0.000, 0.000, 0.000, 0.000, 0.000, 0.000, 0.000, 0.000, 0.000, 0.000, 0.000, 0.000, 0.000, 0.000, 1.000, 1.000, 1.000, 1.000, 1.000, 1.000, 1.000, 1.000, 0.000, 0.000, 0.000, 0.000, 0.000, 0.000, 0.000, 0.000}   -   classificato come:    NON_MATCH   score: 0,315566


[model.Record]:{PK: '837', CODICE_FISCALE: '______7268______', NOME: 'joseph', COGNOME: 'conti', SESSO: 'f', STATO_NASCITA: 'italia', DATA_NASCITA: '19560530', COMUNE_NASCITA: 'nocera inferiore', PROVINCIA_NASCITA: 'sa', INDIRIZZO: 'orfeo44', CAP: '47485', PROVINCIA: 'sa', TELEFONO: '3957153978656'}
[model.Record]:{PK: '837', CODICE_FISCALE: '______7268______', NOME: '', COGNOME: 'conti', SESSO: 'f', STATO_NASCITA: 'italia', DATA_NASCITA: '', COMUNE_NASCITA: 'nocera inferiore', PROVINCIA_NASCITA: 'sa', INDIRIZZO: 'contrada orfeo', CAP: '', PROVINCIA: 'sa', TELEFONO: ''}
[utils.math.Vector]:{0.000, 0.000, 0.000, 0.000, 0.000, 0.000, 0.000, 0.000, 1.000, 1.000, 1.000, 1.000, 1.000, 1.000, 1.000, 1.000, 1.000, 1.000, 1.000, 1.000, 1.000, 1.000, 1.000, 1.000, 1.000, 1.000, 1.000, 1.000, 1.000, 1.000, 1.000, 1.000, 0.000, 0.000, 0.000, 0.000, 0.000, 0.000, 0.000, 0.000, 1.000, 1.000, 1.000, 1.000, 1.000, 1.000, 1.000, 1.000, 1.000, 1.000, 1.000, 1.000, 1.000, 1.000, 1.000, 1.000, 0.548, 0.387, 0.421, 0.353, 0.214, 0.353, 0.214, 0.000, 0.000, 0.000, 0.000, 0.000, 0.000, 0.000, 0.000, 0.000, 1.000, 1.000, 1.000, 1.000, 1.000, 1.000, 1.000, 1.000, 0.000, 0.000, 0.000, 0.000, 0.000, 0.000, 0.000, 0.000}   -   classificato come:    NON_MATCH   score: 0,274409


[model.Record]:{PK: '838', CODICE_FISCALE: '______7269______', NOME: '', COGNOME: 'dimaio', SESSO: '', STATO_NASCITA: 'italia', DATA_NASCITA: '19501008', COMUNE_NASCITA: 'piove di sacco', PROVINCIA_NASCITA: 'pd', INDIRIZZO: 'via alessio 95', CAP: '8590', PROVINCIA: 'pd', TELEFONO: '3934820246389'}
[model.Record]:{PK: '838', CODICE_FISCALE: '______7269______', NOME: 'benedetta', COGNOME: 'di maio', SESSO: 'f', STATO_NASCITA: 'italia', DATA_NASCITA: '19501010', COMUNE_NASCITA: 'piove dqi sacco', PROVINCIA_NASCITA: 'pd', INDIRIZZO: '', CAP: '', PROVINCIA: 'pd', TELEFONO: ''}
[utils.math.Vector]:{0.000, 0.000, 0.000, 0.000, 0.000, 0.000, 0.000, 0.000, 0.962, 0.447, 0.727, 0.444, 0.857, 0.444, 0.286, 0.000, 0.000, 0.000, 0.000, 0.000, 0.000, 0.000, 0.000, 0.000, 1.000, 1.000, 1.000, 1.000, 1.000, 1.000, 1.000, 1.000, 0.967, 0.722, 0.833, 0.727, 0.750, 0.727, 0.571, 0.000, 0.988, 0.801, 0.889, 0.800, 0.933, 0.800, 0.667, 0.000, 1.000, 1.000, 1.000, 1.000, 1.000, 1.000, 1.000, 1.000, 0.000, 0.000, 0.000, 0.000, 0.000, 0.000, 0.000, 0.000, 0.000, 0.000, 0.000, 0.000, 0.000, 0.000, 0.000, 0.000, 1.000, 1.000, 1.000, 1.000, 1.000, 1.000, 1.000, 1.000, 0.000, 0.000, 0.000, 0.000, 0.000, 0.000, 0.000, 0.000}   -   classificato come:    NON_MATCH   score: 0,272986


[model.Record]:{PK: '849', CODICE_FISCALE: '______7280______', NOME: '', COGNOME: 'beretta', SESSO: 'f', STATO_NASCITA: 'italia', DATA_NASCITA: '19501026', COMUNE_NASCITA: 'afragola', PROVINCIA_NASCITA: 'na', INDIRIZZO: 'vicolo rossi 35', CAP: '9815', PROVINCIA: 'na', TELEFONO: '3989018761723'}
[model.Record]:{PK: '849', CODICE_FISCALE: '______7280______', NOME: 'karim', COGNOME: 'bereta', SESSO: 'm', STATO_NASCITA: '', DATA_NASCITA: '19501026', COMUNE_NASCITA: 'afragola', PROVINCIA_NASCITA: 'na', INDIRIZZO: '', CAP: '', PROVINCIA: 'na', TELEFONO: ''}
[utils.math.Vector]:{0.000, 0.000, 0.000, 0.000, 0.000, 0.000, 0.000, 0.000, 0.976, 0.671, 0.909, 0.667, 0.857, 0.667, 0.500, 0.000, 0.000, 0.000, 0.000, 0.000, 0.000, 0.000, 0.000, 0.000, 0.000, 0.000, 0.000, 0.000, 0.000, 0.000, 0.000, 0.000, 1.000, 1.000, 1.000, 1.000, 1.000, 1.000, 1.000, 1.000, 1.000, 1.000, 1.000, 1.000, 1.000, 1.000, 1.000, 1.000, 1.000, 1.000, 1.000, 1.000, 1.000, 1.000, 1.000, 1.000, 0.000, 0.000, 0.000, 0.000, 0.000, 0.000, 0.000, 0.000, 0.000, 0.000, 0.000, 0.000, 0.000, 0.000, 0.000, 0.000, 1.000, 1.000, 1.000, 1.000, 1.000, 1.000, 1.000, 1.000, 0.000, 0.000, 0.000, 0.000, 0.000, 0.000, 0.000, 0.000}   -   classificato come:    NON_MATCH   score: 0,373092


[model.Record]:{PK: '855', CODICE_FISCALE: '______7286______', NOME: 'joel', COGNOME: 'd angelo', SESSO: 'f', STATO_NASCITA: 'italia', DATA_NASCITA: '195013', COMUNE_NASCITA: 'san giorgio a', PROVINCIA_NASCITA: 'na', INDIRIZZO: 'contwrada ferri 36', CAP: '96735', PROVINCIA: 'na', TELEFONO: '3992252871095'}
[model.Record]:{PK: '855', CODICE_FISCALE: '______7286______', NOME: '', COGNOME: 'd angelo', SESSO: 'f', STATO_NASCITA: 'italia', DATA_NASCITA: '19500613', COMUNE_NASCITA: 'san giorgio a cremano', PROVINCIA_NASCITA: 'na', INDIRIZZO: '', CAP: '', PROVINCIA: 'na', TELEFONO: ''}
[utils.math.Vector]:{0.000, 0.000, 0.000, 0.000, 0.000, 0.000, 0.000, 0.000, 1.000, 1.000, 1.000, 1.000, 1.000, 1.000, 1.000, 1.000, 1.000, 1.000, 1.000, 1.000, 1.000, 1.000, 1.000, 1.000, 1.000, 1.000, 1.000, 1.000, 1.000, 1.000, 1.000, 1.000, 0.950, 0.408, 0.667, 0.400, 0.750, 0.400, 0.250, 0.000, 0.952, 0.787, 0.741, 0.714, 0.619, 0.714, 0.556, 0.000, 1.000, 1.000, 1.000, 1.000, 1.000, 1.000, 1.000, 1.000, 0.000, 0.000, 0.000, 0.000, 0.000, 0.000, 0.000, 0.000, 0.000, 0.000, 0.000, 0.000, 0.000, 0.000, 0.000, 0.000, 1.000, 1.000, 1.000, 1.000, 1.000, 1.000, 1.000, 1.000, 0.000, 0.000, 0.000, 0.000, 0.000, 0.000, 0.000, 0.000}   -   classificato come:    NON_MATCH   score: 0,281127


[model.Record]:{PK: '856', CODICE_FISCALE: '______7287______', NOME: 'ferdinando', COGNOME: 'colombo', SESSO: 'f', STATO_NASCITA: 'italia', DATA_NASCITA: '196003', COMUNE_NASCITA: 'trecase', PROVINCIA_NASCITA: 'na', INDIRIZZO: 'rotonda furio 13', CAP: '32248', PROVINCIA: 'na', TELEFONO: '3971501856594'}
[model.Record]:{PK: '856', CODICE_FISCALE: '______7287______', NOME: 'ferdinando', COGNOME: '', SESSO: '', STATO_NASCITA: 'italia', DATA_NASCITA: '19600331', COMUNE_NASCITA: 'rtecase', PROVINCIA_NASCITA: 'na', INDIRIZZO: '', CAP: '', PROVINCIA: 'na', TELEFONO: '395170185659'}
[utils.math.Vector]:{1.000, 1.000, 1.000, 1.000, 1.000, 1.000, 1.000, 1.000, 0.000, 0.000, 0.000, 0.000, 0.000, 0.000, 0.000, 0.000, 0.000, 0.000, 0.000, 0.000, 0.000, 0.000, 0.000, 0.000, 1.000, 1.000, 1.000, 1.000, 1.000, 1.000, 1.000, 1.000, 0.967, 0.816, 0.833, 0.800, 0.750, 0.800, 0.667, 0.000, 0.952, 0.600, 0.667, 0.600, 0.714, 0.600, 0.429, 0.000, 1.000, 1.000, 1.000, 1.000, 1.000, 1.000, 1.000, 1.000, 0.000, 0.000, 0.000, 0.000, 0.000, 0.000, 0.000, 0.000, 0.000, 0.000, 0.000, 0.000, 0.000, 0.000, 0.000, 0.000, 1.000, 1.000, 1.000, 1.000, 1.000, 1.000, 1.000, 1.000, 0.955, 0.477, 0.609, 0.476, 0.769, 0.476, 0.313, 0.000}   -   classificato come:    NON_MATCH   score: 0,369652


[model.Record]:{PK: '860', CODICE_FISCALE: '______7293______', NOME: 'bernardo', COGNOME: 'pinna', SESSO: 'f', STATO_NASCITA: 'italia', DATA_NASCITA: '19291216', COMUNE_NASCITA: 'camporgiano', PROVINCIA_NASCITA: 'lu', INDIRIZZO: 'borg italo 42', CAP: '75052', PROVINCIA: 'lu', TELEFONO: '39579060251'}
[model.Record]:{PK: '860', CODICE_FISCALE: '______7293______', NOME: 'bernardo', COGNOME: 'pinna', SESSO: 'f', STATO_NASCITA: 'italia', DATA_NASCITA: '19291216', COMUNE_NASCITA: '', PROVINCIA_NASCITA: 'lu', INDIRIZZO: '', CAP: '', PROVINCIA: 'lu', TELEFONO: ''}
[utils.math.Vector]:{1.000, 1.000, 1.000, 1.000, 1.000, 1.000, 1.000, 1.000, 1.000, 1.000, 1.000, 1.000, 1.000, 1.000, 1.000, 1.000, 1.000, 1.000, 1.000, 1.000, 1.000, 1.000, 1.000, 1.000, 1.000, 1.000, 1.000, 1.000, 1.000, 1.000, 1.000, 1.000, 1.000, 1.000, 1.000, 1.000, 1.000, 1.000, 1.000, 1.000, 0.000, 0.000, 0.000, 0.000, 0.000, 0.000, 0.000, 0.000, 1.000, 1.000, 1.000, 1.000, 1.000, 1.000, 1.000, 1.000, 0.000, 0.000, 0.000, 0.000, 0.000, 0.000, 0.000, 0.000, 0.000, 0.000, 0.000, 0.000, 0.000, 0.000, 0.000, 0.000, 1.000, 1.000, 1.000, 1.000, 1.000, 1.000, 1.000, 1.000, 0.000, 0.000, 0.000, 0.000, 0.000, 0.000, 0.000, 0.000}   -   classificato come:    NON_MATCH   score: 0,402280


[model.Record]:{PK: '870', CODICE_FISCALE: '______7303______', NOME: 'arturo', COGNOME: 'gori', SESSO: 'f', STATO_NASCITA: 'italia', DATA_NASCITA: '19740808', COMUNE_NASCITA: 'castellammare di stabia', PROVINCIA_NASCITA: 'na', INDIRIZZO: 'contrada ione 78', CAP: '23209', PROVINCIA: '', TELEFONO: '3936777031246'}
[model.Record]:{PK: '870', CODICE_FISCALE: '______7303______', NOME: 'arturo', COGNOME: 'gori', SESSO: 'f', STATO_NASCITA: 'italia', DATA_NASCITA: '19760808', COMUNE_NASCITA: 'castellammare di stabia', PROVINCIA_NASCITA: '', INDIRIZZO: '', CAP: '9', PROVINCIA: 'na', TELEFONO: ''}
[utils.math.Vector]:{1.000, 1.000, 1.000, 1.000, 1.000, 1.000, 1.000, 1.000, 1.000, 1.000, 1.000, 1.000, 1.000, 1.000, 1.000, 1.000, 1.000, 1.000, 1.000, 1.000, 1.000, 1.000, 1.000, 1.000, 1.000, 1.000, 1.000, 1.000, 1.000, 1.000, 1.000, 1.000, 0.942, 0.500, 0.667, 0.500, 0.875, 0.500, 0.333, 0.000, 1.000, 1.000, 1.000, 1.000, 1.000, 1.000, 1.000, 1.000, 0.000, 0.000, 0.000, 0.000, 0.000, 0.000, 0.000, 0.000, 0.000, 0.000, 0.000, 0.000, 0.000, 0.000, 0.000, 0.000, 0.000, 0.000, 0.000, 0.000, 0.200, 0.000, 0.000, 0.000, 0.000, 0.000, 0.000, 0.000, 0.000, 0.000, 0.000, 0.000, 0.000, 0.000, 0.000, 0.000, 0.000, 0.000, 0.000, 0.000}   -   classificato come:    NON_MATCH   score: 0,383659


[model.Record]:{PK: '883', CODICE_FISCALE: '______7317______', NOME: 'adriano', COGNOME: 'basile', SESSO: 'm', STATO_NASCITA: 'italia', DATA_NASCITA: '19620125', COMUNE_NASCITA: '', PROVINCIA_NASCITA: 'ce', INDIRIZZO: 'rotonda colombo 93', CAP: '7543', PROVINCIA: 'ce', TELEFONO: '394124482071'}
[model.Record]:{PK: '883', CODICE_FISCALE: '______7317______', NOME: 'adriano', COGNOME: 'basile', SESSO: 'm', STATO_NASCITA: 'italia', DATA_NASCITA: '19620125', COMUNE_NASCITA: 'castel', PROVINCIA_NASCITA: 'ce', INDIRIZZO: '', CAP: '', PROVINCIA: 'ce', TELEFONO: ''}
[utils.math.Vector]:{1.000, 1.000, 1.000, 1.000, 1.000, 1.000, 1.000, 1.000, 1.000, 1.000, 1.000, 1.000, 1.000, 1.000, 1.000, 1.000, 1.000, 1.000, 1.000, 1.000, 1.000, 1.000, 1.000, 1.000, 1.000, 1.000, 1.000, 1.000, 1.000, 1.000, 1.000, 1.000, 1.000, 1.000, 1.000, 1.000, 1.000, 1.000, 1.000, 1.000, 0.000, 0.000, 0.000, 0.000, 0.000, 0.000, 0.000, 0.000, 1.000, 1.000, 1.000, 1.000, 1.000, 1.000, 1.000, 1.000, 0.000, 0.000, 0.000, 0.000, 0.000, 0.000, 0.000, 0.000, 0.000, 0.000, 0.000, 0.000, 0.000, 0.000, 0.000, 0.000, 1.000, 1.000, 1.000, 1.000, 1.000, 1.000, 1.000, 1.000, 0.000, 0.000, 0.000, 0.000, 0.000, 0.000, 0.000, 0.000}   -   classificato come:    NON_MATCH   score: 0,402280


[model.Record]:{PK: '891', CODICE_FISCALE: '______7325______', NOME: 'avide', COGNOME: 'zanella', SESSO: 'm', STATO_NASCITA: '', DATA_NASCITA: '19561027', COMUNE_NASCITA: 'maddalonni', PROVINCIA_NASCITA: 'ce', INDIRIZZO: 'borgo joey 66', CAP: '45794', PROVINCIA: 'ce', TELEFONO: '3992922739798'}
[model.Record]:{PK: '891', CODICE_FISCALE: '______7325______', NOME: 'avide', COGNOME: 'zanewla', SESSO: 'f', STATO_NASCITA: 'italia', DATA_NASCITA: '19561027', COMUNE_NASCITA: 'maddaloni', PROVINCIA_NASCITA: 'ce', INDIRIZZO: '', CAP: '', PROVINCIA: 'ce', TELEFONO: ''}
[utils.math.Vector]:{1.000, 1.000, 1.000, 1.000, 1.000, 1.000, 1.000, 1.000, 0.943, 0.400, 0.667, 0.400, 0.857, 0.400, 0.250, 0.000, 0.000, 0.000, 0.000, 0.000, 0.000, 0.000, 0.000, 0.000, 0.000, 0.000, 0.000, 0.000, 0.000, 0.000, 0.000, 0.000, 1.000, 1.000, 1.000, 1.000, 1.000, 1.000, 1.000, 1.000, 0.993, 0.802, 0.941, 0.800, 0.900, 0.800, 0.667, 0.000, 1.000, 1.000, 1.000, 1.000, 1.000, 1.000, 1.000, 1.000, 0.000, 0.000, 0.000, 0.000, 0.000, 0.000, 0.000, 0.000, 0.000, 0.000, 0.000, 0.000, 0.000, 0.000, 0.000, 0.000, 1.000, 1.000, 1.000, 1.000, 1.000, 1.000, 1.000, 1.000, 0.000, 0.000, 0.000, 0.000, 0.000, 0.000, 0.000, 0.000}   -   classificato come:    NON_MATCH   score: 0,407645


[model.Record]:{PK: '893', CODICE_FISCALE: '______7327______', NOME: 'tosca', COGNOME: 'palermo', SESSO: 'm', STATO_NASCITA: 'italia', DATA_NASCITA: '0524', COMUNE_NASCITA: 'reggello', PROVINCIA_NASCITA: 'fi', INDIRIZZO: 'viale gtti 19', CAP: '52458', PROVINCIA: '', TELEFONO: '3919825882965'}
[model.Record]:{PK: '893', CODICE_FISCALE: '______7327______', NOME: '2', COGNOME: 'paelrmo', SESSO: 'm', STATO_NASCITA: 'italia', DATA_NASCITA: '', COMUNE_NASCITA: 'reggello', PROVINCIA_NASCITA: 'fi', INDIRIZZO: '', CAP: '52478', PROVINCIA: 'fi', TELEFONO: ''}
[utils.math.Vector]:{0.000, 0.000, 0.000, 0.000, 0.000, 0.000, 0.000, 0.000, 0.962, 0.200, 0.500, 0.200, 0.714, 0.200, 0.111, 0.000, 1.000, 1.000, 1.000, 1.000, 1.000, 1.000, 1.000, 1.000, 1.000, 1.000, 1.000, 1.000, 1.000, 1.000, 1.000, 1.000, 0.000, 0.000, 0.000, 0.000, 0.000, 0.000, 0.000, 0.000, 1.000, 1.000, 1.000, 1.000, 1.000, 1.000, 1.000, 1.000, 1.000, 1.000, 1.000, 1.000, 1.000, 1.000, 1.000, 1.000, 0.000, 0.000, 0.000, 0.000, 0.000, 0.000, 0.000, 0.000, 0.907, 0.333, 0.500, 0.333, 0.800, 0.333, 0.200, 0.000, 0.000, 0.000, 0.000, 0.000, 0.000, 0.000, 0.000, 0.000, 0.000, 0.000, 0.000, 0.000, 0.000, 0.000, 0.000, 0.000}   -   classificato come:    NON_MATCH   score: 0,214890


[model.Record]:{PK: '905', CODICE_FISCALE: '______7339______', NOME: 'rosaria', COGNOME: 'pepe', SESSO: 'm', STATO_NASCITA: 'italia', DATA_NASCITA: '19601006', COMUNE_NASCITA: 'milano', PROVINCIA_NASCITA: 'mi', INDIRIZZO: 'incrocio lidia', CAP: '', PROVINCIA: 'mi', TELEFONO: '7392755549114'}
[model.Record]:{PK: '905', CODICE_FISCALE: '______7339______', NOME: 'rosaria', COGNOME: 'pbepe', SESSO: 'm', STATO_NASCITA: 'italia', DATA_NASCITA: '19601008', COMUNE_NASCITA: 'mlano', PROVINCIA_NASCITA: 'mi', INDIRIZZO: '', CAP: '', PROVINCIA: 'mi', TELEFONO: ''}
[utils.math.Vector]:{1.000, 1.000, 1.000, 1.000, 1.000, 1.000, 1.000, 1.000, 0.940, 0.408, 0.667, 0.400, 0.800, 0.400, 0.250, 0.000, 1.000, 1.000, 1.000, 1.000, 1.000, 1.000, 1.000, 1.000, 1.000, 1.000, 1.000, 1.000, 1.000, 1.000, 1.000, 1.000, 0.975, 0.833, 0.857, 0.833, 0.875, 0.833, 0.714, 0.000, 0.950, 0.577, 0.667, 0.571, 0.833, 0.571, 0.400, 0.000, 1.000, 1.000, 1.000, 1.000, 1.000, 1.000, 1.000, 1.000, 0.000, 0.000, 0.000, 0.000, 0.000, 0.000, 0.000, 0.000, 0.000, 0.000, 0.000, 0.000, 0.000, 0.000, 0.000, 0.000, 1.000, 1.000, 1.000, 1.000, 1.000, 1.000, 1.000, 1.000, 0.000, 0.000, 0.000, 0.000, 0.000, 0.000, 0.000, 0.000}   -   classificato come:    NON_MATCH   score: 0,345244


[model.Record]:{PK: '910', CODICE_FISCALE: '______7344______', NOME: 'vegard', COGNOME: 'luongo', SESSO: 'm', STATO_NASCITA: 'norvegia', DATA_NASCITA: '19600720', COMUNE_NASCITA: 'dahl', PROVINCIA_NASCITA: 'dahl', INDIRIZZO: 'moenholtet98', CAP: '14697', PROVINCIA: 'dahl', TELEFONO: '45321179'}
[model.Record]:{PK: '910', CODICE_FISCALE: '______7344______', NOME: 'veard', COGNOME: 'luongo', SESSO: 'm', STATO_NASCITA: 'norvegia', DATA_NASCITA: '19550720', COMUNE_NASCITA: 'dahl', PROVINCIA_NASCITA: 'dahl', INDIRIZZO: '', CAP: '14967', PROVINCIA: 'dahl', TELEFONO: ''}
[utils.math.Vector]:{0.956, 0.289, 0.667, 0.286, 0.833, 0.286, 0.167, 0.000, 1.000, 1.000, 1.000, 1.000, 1.000, 1.000, 1.000, 1.000, 1.000, 1.000, 1.000, 1.000, 1.000, 1.000, 1.000, 1.000, 1.000, 1.000, 1.000, 1.000, 1.000, 1.000, 1.000, 1.000, 0.822, 0.333, 0.571, 0.333, 0.750, 0.333, 0.200, 0.000, 1.000, 1.000, 1.000, 1.000, 1.000, 1.000, 1.000, 1.000, 1.000, 1.000, 1.000, 1.000, 1.000, 1.000, 1.000, 1.000, 0.000, 0.000, 0.000, 0.000, 0.000, 0.000, 0.000, 0.000, 0.947, 0.000, 0.250, 0.000, 0.600, 0.000, 0.000, 0.000, 1.000, 1.000, 1.000, 1.000, 1.000, 1.000, 1.000, 1.000, 0.000, 0.000, 0.000, 0.000, 0.000, 0.000, 0.000, 0.000}   -   classificato come:    NON_MATCH   score: 0,372709


[model.Record]:{PK: '916', CODICE_FISCALE: '______7350______', NOME: 'matteo', COGNOME: 'mori', SESSO: 'f', STATO_NASCITA: 'italia', DATA_NASCITA: '19601011', COMUNE_NASCITA: 'pozzuilo', PROVINCIA_NASCITA: 'na', INDIRIZZO: 'canale sorrentino 41', CAP: '92871', PROVINCIA: 'na', TELEFONO: '3941969702231'}
[model.Record]:{PK: '916', CODICE_FISCALE: '______7350______', NOME: 'matteo', COGNOME: 'mor', SESSO: 'm', STATO_NASCITA: 'italia', DATA_NASCITA: '19601011', COMUNE_NASCITA: 'pozzuoli', PROVINCIA_NASCITA: 'na', INDIRIZZO: '', CAP: '', PROVINCIA: 'na', TELEFONO: ''}
[utils.math.Vector]:{1.000, 1.000, 1.000, 1.000, 1.000, 1.000, 1.000, 1.000, 0.942, 0.707, 0.800, 0.667, 0.750, 0.667, 0.500, 0.000, 0.000, 0.000, 0.000, 0.000, 0.000, 0.000, 0.000, 0.000, 1.000, 1.000, 1.000, 1.000, 1.000, 1.000, 1.000, 1.000, 1.000, 1.000, 1.000, 1.000, 1.000, 1.000, 1.000, 1.000, 0.979, 0.500, 0.571, 0.500, 0.750, 0.500, 0.333, 0.000, 1.000, 1.000, 1.000, 1.000, 1.000, 1.000, 1.000, 1.000, 0.000, 0.000, 0.000, 0.000, 0.000, 0.000, 0.000, 0.000, 0.000, 0.000, 0.000, 0.000, 0.000, 0.000, 0.000, 0.000, 1.000, 1.000, 1.000, 1.000, 1.000, 1.000, 1.000, 1.000, 0.000, 0.000, 0.000, 0.000, 0.000, 0.000, 0.000, 0.000}   -   classificato come:    NON_MATCH   score: 0,406690


[model.Record]:{PK: '922', CODICE_FISCALE: '______7357______', NOME: 'ulrico', COGNOME: 'nigro', SESSO: '', STATO_NASCITA: 'italia', DATA_NASCITA: '19540601', COMUNE_NASCITA: 'afragola', PROVINCIA_NASCITA: 'na', INDIRIZZO: 'viale fontana 84', CAP: '13750', PROVINCIA: 'na', TELEFONO: '3946037975571'}
[model.Record]:{PK: '922', CODICE_FISCALE: '______7357______', NOME: 'ulrico', COGNOME: 'nigro', SESSO: 'm', STATO_NASCITA: 'italia', DATA_NASCITA: '19540801', COMUNE_NASCITA: 'afragola', PROVINCIA_NASCITA: 'na', INDIRIZZO: '', CAP: '', PROVINCIA: 'na', TELEFONO: ''}
[utils.math.Vector]:{1.000, 1.000, 1.000, 1.000, 1.000, 1.000, 1.000, 1.000, 1.000, 1.000, 1.000, 1.000, 1.000, 1.000, 1.000, 1.000, 0.000, 0.000, 0.000, 0.000, 0.000, 0.000, 0.000, 0.000, 1.000, 1.000, 1.000, 1.000, 1.000, 1.000, 1.000, 1.000, 0.958, 0.500, 0.714, 0.500, 0.875, 0.500, 0.333, 0.000, 1.000, 1.000, 1.000, 1.000, 1.000, 1.000, 1.000, 1.000, 1.000, 1.000, 1.000, 1.000, 1.000, 1.000, 1.000, 1.000, 0.000, 0.000, 0.000, 0.000, 0.000, 0.000, 0.000, 0.000, 0.000, 0.000, 0.000, 0.000, 0.000, 0.000, 0.000, 0.000, 1.000, 1.000, 1.000, 1.000, 1.000, 1.000, 1.000, 1.000, 0.000, 0.000, 0.000, 0.000, 0.000, 0.000, 0.000, 0.000}   -   classificato come:    NON_MATCH   score: 0,401874


[model.Record]:{PK: '926', CODICE_FISCALE: '______7361______', NOME: 'marinco', COGNOME: 'mori', SESSO: 'm', STATO_NASCITA: 'italia', DATA_NASCITA: '19700418', COMUNE_NASCITA: 'marano di napoli', PROVINCIA_NASCITA: 'na', INDIRIZZO: 'giacinto70', CAP: '', PROVINCIA: 'na', TELEFONO: '39616791927'}
[model.Record]:{PK: '926', CODICE_FISCALE: '______7361______', NOME: '', COGNOME: 'marino', SESSO: 'm', STATO_NASCITA: 'italia', DATA_NASCITA: '19700418', COMUNE_NASCITA: 'marano di napoli', PROVINCIA_NASCITA: 'na', INDIRIZZO: 'vicolo giacinto', CAP: '57730', PROVINCIA: 'na', TELEFONO: ''}
[utils.math.Vector]:{0.000, 0.000, 0.000, 0.000, 0.000, 0.000, 0.000, 0.000, 0.775, 0.000, 0.250, 0.000, 0.500, 0.000, 0.000, 0.000, 1.000, 1.000, 1.000, 1.000, 1.000, 1.000, 1.000, 1.000, 1.000, 1.000, 1.000, 1.000, 1.000, 1.000, 1.000, 1.000, 1.000, 1.000, 1.000, 1.000, 1.000, 1.000, 1.000, 1.000, 1.000, 1.000, 1.000, 1.000, 1.000, 1.000, 1.000, 1.000, 1.000, 1.000, 1.000, 1.000, 1.000, 1.000, 1.000, 1.000, 0.472, 0.588, 0.609, 0.571, 0.400, 0.571, 0.400, 0.000, 0.000, 0.000, 0.000, 0.000, 0.000, 0.000, 0.000, 0.000, 1.000, 1.000, 1.000, 1.000, 1.000, 1.000, 1.000, 1.000, 0.000, 0.000, 0.000, 0.000, 0.000, 0.000, 0.000, 0.000}   -   classificato come:    NON_MATCH   score: 0,403537


[model.Record]:{PK: '936', CODICE_FISCALE: '______7372______', NOME: 'pacifico', COGNOME: 'durante', SESSO: 'f', STATO_NASCITA: 'italia', DATA_NASCITA: '19440521', COMUNE_NASCITA: 'napoil', PROVINCIA_NASCITA: 'na', INDIRIZZO: 'strada mariani 58', CAP: '22121', PROVINCIA: 'na', TELEFONO: '39601198662434'}
[model.Record]:{PK: '936', CODICE_FISCALE: '______7372______', NOME: 'pacifico', COGNOME: 'durante', SESSO: 'f', STATO_NASCITA: 'italia', DATA_NASCITA: '19440523', COMUNE_NASCITA: 'napoli', PROVINCIA_NASCITA: 'na', INDIRIZZO: '', CAP: '', PROVINCIA: 'na', TELEFONO: ''}
[utils.math.Vector]:{1.000, 1.000, 1.000, 1.000, 1.000, 1.000, 1.000, 1.000, 1.000, 1.000, 1.000, 1.000, 1.000, 1.000, 1.000, 1.000, 1.000, 1.000, 1.000, 1.000, 1.000, 1.000, 1.000, 1.000, 1.000, 1.000, 1.000, 1.000, 1.000, 1.000, 1.000, 1.000, 0.975, 0.833, 0.857, 0.833, 0.875, 0.833, 0.714, 0.000, 0.967, 0.500, 0.600, 0.500, 0.667, 0.500, 0.333, 0.000, 1.000, 1.000, 1.000, 1.000, 1.000, 1.000, 1.000, 1.000, 0.000, 0.000, 0.000, 0.000, 0.000, 0.000, 0.000, 0.000, 0.000, 0.000, 0.000, 0.000, 0.000, 0.000, 0.000, 0.000, 1.000, 1.000, 1.000, 1.000, 1.000, 1.000, 1.000, 1.000, 0.000, 0.000, 0.000, 0.000, 0.000, 0.000, 0.000, 0.000}   -   classificato come:    NON_MATCH   score: 0,396300


[model.Record]:{PK: '938', CODICE_FISCALE: '______7374______', NOME: 'fatimac', COGNOME: 'moro', SESSO: '', STATO_NASCITA: 'italia', DATA_NASCITA: '19800502', COMUNE_NASCITA: 'benevento', PROVINCIA_NASCITA: 'bn', INDIRIZZO: 'strada borolo 92', CAP: '70934', PROVINCIA: 'bn', TELEFONO: '394716658772'}
[model.Record]:{PK: '938', CODICE_FISCALE: '______7374______', NOME: 'fatima', COGNOME: 'moro', SESSO: 'm', STATO_NASCITA: 'italia', DATA_NASCITA: '19800702', COMUNE_NASCITA: 'benevento', PROVINCIA_NASCITA: 'bn', INDIRIZZO: '', CAP: '', PROVINCIA: 'bn', TELEFONO: ''}
[utils.math.Vector]:{0.981, 0.894, 0.909, 0.889, 0.857, 0.889, 0.800, 0.000, 1.000, 1.000, 1.000, 1.000, 1.000, 1.000, 1.000, 1.000, 0.000, 0.000, 0.000, 0.000, 0.000, 0.000, 0.000, 0.000, 1.000, 1.000, 1.000, 1.000, 1.000, 1.000, 1.000, 1.000, 0.958, 0.500, 0.714, 0.500, 0.875, 0.500, 0.333, 0.000, 1.000, 1.000, 1.000, 1.000, 1.000, 1.000, 1.000, 1.000, 1.000, 1.000, 1.000, 1.000, 1.000, 1.000, 1.000, 1.000, 0.000, 0.000, 0.000, 0.000, 0.000, 0.000, 0.000, 0.000, 0.000, 0.000, 0.000, 0.000, 0.000, 0.000, 0.000, 0.000, 1.000, 1.000, 1.000, 1.000, 1.000, 1.000, 1.000, 1.000, 0.000, 0.000, 0.000, 0.000, 0.000, 0.000, 0.000, 0.000}   -   classificato come:    NON_MATCH   score: 0,385056


[model.Record]:{PK: '946', CODICE_FISCALE: '______7383______', NOME: 'marcella', COGNOME: 'mattioli', SESSO: 'f', STATO_NASCITA: 'italia', DATA_NASCITA: '19610511', COMUNE_NASCITA: 'napoli', PROVINCIA_NASCITA: 'na', INDIRIZZO: 'stietto giuliani 74', CAP: '97373', PROVINCIA: 'na', TELEFONO: '3908123178986'}
[model.Record]:{PK: '946', CODICE_FISCALE: '______7383______', NOME: 'marcella', COGNOME: 'mattioli', SESSO: 'f', STATO_NASCITA: 'italiy', DATA_NASCITA: '19630511', COMUNE_NASCITA: 'napoli', PROVINCIA_NASCITA: '', INDIRIZZO: '', CAP: '', PROVINCIA: 'na', TELEFONO: ''}
[utils.math.Vector]:{1.000, 1.000, 1.000, 1.000, 1.000, 1.000, 1.000, 1.000, 1.000, 1.000, 1.000, 1.000, 1.000, 1.000, 1.000, 1.000, 1.000, 1.000, 1.000, 1.000, 1.000, 1.000, 1.000, 1.000, 0.944, 0.750, 0.800, 0.750, 0.833, 0.750, 0.600, 0.000, 0.908, 0.500, 0.714, 0.500, 0.875, 0.500, 0.333, 0.000, 1.000, 1.000, 1.000, 1.000, 1.000, 1.000, 1.000, 1.000, 0.000, 0.000, 0.000, 0.000, 0.000, 0.000, 0.000, 0.000, 0.000, 0.000, 0.000, 0.000, 0.000, 0.000, 0.000, 0.000, 0.000, 0.000, 0.000, 0.000, 0.000, 0.000, 0.000, 0.000, 1.000, 1.000, 1.000, 1.000, 1.000, 1.000, 1.000, 1.000, 0.000, 0.000, 0.000, 0.000, 0.000, 0.000, 0.000, 0.000}   -   classificato come:    NON_MATCH   score: 0,387514


[model.Record]:{PK: '949', CODICE_FISCALE: '______7386______', NOME: 'miahceu', COGNOME: '', SESSO: 'm', STATO_NASCITA: 'italia', DATA_NASCITA: '19160521', COMUNE_NASCITA: 'quarto', PROVINCIA_NASCITA: 'na', INDIRIZZO: '59', CAP: '49077', PROVINCIA: 'na', TELEFONO: '39809393546457'}
[model.Record]:{PK: '949', CODICE_FISCALE: '______7386______', NOME: '', COGNOME: 'graziani', SESSO: 'f', STATO_NASCITA: 'italia', DATA_NASCITA: '19160521', COMUNE_NASCITA: 'quarto', PROVINCIA_NASCITA: 'na', INDIRIZZO: '', CAP: '', PROVINCIA: 'na', TELEFONO: ''}
[utils.math.Vector]:{0.000, 0.000, 0.000, 0.000, 0.000, 0.000, 0.000, 0.000, 0.000, 0.000, 0.000, 0.000, 0.000, 0.000, 0.000, 0.000, 0.000, 0.000, 0.000, 0.000, 0.000, 0.000, 0.000, 0.000, 1.000, 1.000, 1.000, 1.000, 1.000, 1.000, 1.000, 1.000, 1.000, 1.000, 1.000, 1.000, 1.000, 1.000, 1.000, 1.000, 1.000, 1.000, 1.000, 1.000, 1.000, 1.000, 1.000, 1.000, 1.000, 1.000, 1.000, 1.000, 1.000, 1.000, 1.000, 1.000, 0.000, 0.000, 0.000, 0.000, 0.000, 0.000, 0.000, 0.000, 0.000, 0.000, 0.000, 0.000, 0.000, 0.000, 0.000, 0.000, 1.000, 1.000, 1.000, 1.000, 1.000, 1.000, 1.000, 1.000, 0.000, 0.000, 0.000, 0.000, 0.000, 0.000, 0.000, 0.000}   -   classificato come:    NON_MATCH   score: 0,304406


[model.Record]:{PK: '955', CODICE_FISCALE: '______7392______', NOME: 'mecren', COGNOME: 'meloni', SESSO: 'm', STATO_NASCITA: 'italia', DATA_NASCITA: '19681104', COMUNE_NASCITA: 'napoli', PROVINCIA_NASCITA: 'na', INDIRIZZO: 'via ausonio 59', CAP: '17182', PROVINCIA: 'na', TELEFONO: '39705433374348'}
[model.Record]:{PK: '955', CODICE_FISCALE: '______7392______', NOME: 'mecren', COGNOME: 'meloni', SESSO: 'm', STATO_NASCITA: 'italia', DATA_NASCITA: '', COMUNE_NASCITA: 'napoli', PROVINCIA_NASCITA: 'na', INDIRIZZO: '', CAP: '', PROVINCIA: 'na', TELEFONO: ''}
[utils.math.Vector]:{1.000, 1.000, 1.000, 1.000, 1.000, 1.000, 1.000, 1.000, 1.000, 1.000, 1.000, 1.000, 1.000, 1.000, 1.000, 1.000, 1.000, 1.000, 1.000, 1.000, 1.000, 1.000, 1.000, 1.000, 1.000, 1.000, 1.000, 1.000, 1.000, 1.000, 1.000, 1.000, 0.000, 0.000, 0.000, 0.000, 0.000, 0.000, 0.000, 0.000, 1.000, 1.000, 1.000, 1.000, 1.000, 1.000, 1.000, 1.000, 1.000, 1.000, 1.000, 1.000, 1.000, 1.000, 1.000, 1.000, 0.000, 0.000, 0.000, 0.000, 0.000, 0.000, 0.000, 0.000, 0.000, 0.000, 0.000, 0.000, 0.000, 0.000, 0.000, 0.000, 1.000, 1.000, 1.000, 1.000, 1.000, 1.000, 1.000, 1.000, 0.000, 0.000, 0.000, 0.000, 0.000, 0.000, 0.000, 0.000}   -   classificato come:    NON_MATCH   score: 0,295994


[model.Record]:{PK: '967', CODICE_FISCALE: '______7404______', NOME: 'nayade', COGNOME: 'marchetti', SESSO: 'f', STATO_NASCITA: 'italia', DATA_NASCITA: '19571225', COMUNE_NASCITA: 'aversa', PROVINCIA_NASCITA: 'ce', INDIRIZZO: 'vicolo martini 81', CAP: '63194', PROVINCIA: 'ce', TELEFONO: '399531421165'}
[model.Record]:{PK: '967', CODICE_FISCALE: '______7404______', NOME: 'nayade', COGNOME: 'marchetti', SESSO: 'f', STATO_NASCITA: 'italia', DATA_NASCITA: '', COMUNE_NASCITA: 'aversa', PROVINCIA_NASCITA: 'ce', INDIRIZZO: '', CAP: '', PROVINCIA: 'ce', TELEFONO: ''}
[utils.math.Vector]:{1.000, 1.000, 1.000, 1.000, 1.000, 1.000, 1.000, 1.000, 1.000, 1.000, 1.000, 1.000, 1.000, 1.000, 1.000, 1.000, 1.000, 1.000, 1.000, 1.000, 1.000, 1.000, 1.000, 1.000, 1.000, 1.000, 1.000, 1.000, 1.000, 1.000, 1.000, 1.000, 0.000, 0.000, 0.000, 0.000, 0.000, 0.000, 0.000, 0.000, 1.000, 1.000, 1.000, 1.000, 1.000, 1.000, 1.000, 1.000, 1.000, 1.000, 1.000, 1.000, 1.000, 1.000, 1.000, 1.000, 0.000, 0.000, 0.000, 0.000, 0.000, 0.000, 0.000, 0.000, 0.000, 0.000, 0.000, 0.000, 0.000, 0.000, 0.000, 0.000, 1.000, 1.000, 1.000, 1.000, 1.000, 1.000, 1.000, 1.000, 0.000, 0.000, 0.000, 0.000, 0.000, 0.000, 0.000, 0.000}   -   classificato come:    NON_MATCH   score: 0,295994


[model.Record]:{PK: '985', CODICE_FISCALE: '______7424______', NOME: 'nayalde', COGNOME: 'marchekini', SESSO: 'm', STATO_NASCITA: 'italia', DATA_NASCITA: '19550823', COMUNE_NASCITA: 'giugliano in campania', PROVINCIA_NASCITA: 'na', INDIRIZZO: 'via gentile 61', CAP: '52416', PROVINCIA: 'na', TELEFONO: ''}
[model.Record]:{PK: '985', CODICE_FISCALE: '______7424______', NOME: 'marchesini', COGNOME: 'nayade', SESSO: 'f', STATO_NASCITA: 'italia', DATA_NASCITA: '19571023', COMUNE_NASCITA: 'giugliano in campania', PROVINCIA_NASCITA: 'na', INDIRIZZO: 'gentile', CAP: '24161', PROVINCIA: 'na', TELEFONO: '398060096478'}
[utils.math.Vector]:{0.495, 0.000, 0.000, 0.000, 0.100, 0.000, 0.000, 0.000, 0.511, 0.000, 0.000, 0.000, 0.200, 0.000, 0.000, 0.000, 0.000, 0.000, 0.000, 0.000, 0.000, 0.000, 0.000, 0.000, 1.000, 1.000, 1.000, 1.000, 1.000, 1.000, 1.000, 1.000, 0.883, 0.167, 0.429, 0.167, 0.625, 0.167, 0.091, 0.000, 1.000, 1.000, 1.000, 1.000, 1.000, 1.000, 1.000, 1.000, 1.000, 1.000, 1.000, 1.000, 1.000, 1.000, 1.000, 1.000, 0.738, 0.645, 0.632, 0.588, 0.500, 0.588, 0.417, 0.000, 0.867, 0.667, 0.750, 0.667, 0.600, 0.667, 0.500, 0.000, 1.000, 1.000, 1.000, 1.000, 1.000, 1.000, 1.000, 1.000, 0.000, 0.000, 0.000, 0.000, 0.000, 0.000, 0.000, 0.000}   -   classificato come:    NON_MATCH   score: 0,377792


[model.Record]:{PK: '990', CODICE_FISCALE: '______7430______', NOME: 'quarto', COGNOME: '', SESSO: 'f', STATO_NASCITA: 'italia', DATA_NASCITA: '19361213', COMUNE_NASCITA: 'casamarciano', PROVINCIA_NASCITA: 'na', INDIRIZZO: '1', CAP: '', PROVINCIA: 'na', TELEFONO: '39499391093'}
[model.Record]:{PK: '990', CODICE_FISCALE: '______7430______', NOME: 'quarto', COGNOME: 'vinciguerra', SESSO: 'f', STATO_NASCITA: 'italia', DATA_NASCITA: '19361213', COMUNE_NASCITA: 'casamarciano', PROVINCIA_NASCITA: 'na', INDIRIZZO: 'piazza palmieri', CAP: '82404', PROVINCIA: 'na', TELEFONO: ''}
[utils.math.Vector]:{1.000, 1.000, 1.000, 1.000, 1.000, 1.000, 1.000, 1.000, 0.000, 0.000, 0.000, 0.000, 0.000, 0.000, 0.000, 0.000, 1.000, 1.000, 1.000, 1.000, 1.000, 1.000, 1.000, 1.000, 1.000, 1.000, 1.000, 1.000, 1.000, 1.000, 1.000, 1.000, 1.000, 1.000, 1.000, 1.000, 1.000, 1.000, 1.000, 1.000, 1.000, 1.000, 1.000, 1.000, 1.000, 1.000, 1.000, 1.000, 1.000, 1.000, 1.000, 1.000, 1.000, 1.000, 1.000, 1.000, 0.000, 0.000, 0.000, 0.000, 0.000, 0.000, 0.000, 0.000, 0.000, 0.000, 0.000, 0.000, 0.000, 0.000, 0.000, 0.000, 1.000, 1.000, 1.000, 1.000, 1.000, 1.000, 1.000, 1.000, 0.000, 0.000, 0.000, 0.000, 0.000, 0.000, 0.000, 0.000}   -   classificato come:    NON_MATCH   score: 0,379963


[model.Record]:{PK: '994', CODICE_FISCALE: '______7435______', NOME: 'miczhele', COGNOME: 'marelli', SESSO: 'f', STATO_NASCITA: 'bosnia', DATA_NASCITA: '19421123', COMUNE_NASCITA: 'north seanville', PROVINCIA_NASCITA: 'north seanville', INDIRIZZO: 'wihte river 99', CAP: '54787', PROVINCIA: 'north seanville', TELEFONO: '31288358'}
[model.Record]:{PK: '994', CODICE_FISCALE: '______7435______', NOME: 'michele', COGNOME: 'marell', SESSO: 'f', STATO_NASCITA: 'bosnia', DATA_NASCITA: '19381123', COMUNE_NASCITA: 'ronth seanville', PROVINCIA_NASCITA: 'north seanville', INDIRIZZO: '', CAP: '', PROVINCIA: 'north seanville', TELEFONO: '3128358'}
[utils.math.Vector]:{0.971, 0.548, 0.769, 0.545, 0.875, 0.545, 0.375, 0.000, 0.981, 0.894, 0.909, 0.889, 0.857, 0.889, 0.800, 0.000, 1.000, 1.000, 1.000, 1.000, 1.000, 1.000, 1.000, 1.000, 1.000, 1.000, 1.000, 1.000, 1.000, 1.000, 1.000, 1.000, 0.822, 0.333, 0.571, 0.333, 0.750, 0.333, 0.200, 0.000, 0.978, 0.769, 0.786, 0.769, 0.867, 0.769, 0.625, 0.000, 1.000, 1.000, 1.000, 1.000, 1.000, 1.000, 1.000, 1.000, 0.000, 0.000, 0.000, 0.000, 0.000, 0.000, 0.000, 0.000, 0.000, 0.000, 0.000, 0.000, 0.000, 0.000, 0.000, 0.000, 1.000, 1.000, 1.000, 1.000, 1.000, 1.000, 1.000, 1.000, 0.946, 0.730, 0.923, 0.727, 0.875, 0.727, 0.571, 0.000}   -   classificato come:    NON_MATCH   score: 0,407919
