# Supplementary material for: Record linkage of banks and municipalities through multiple criteria and neural networks
Source: PeerJ Comput Sci. 2020 Feb 24;6:e258. doi: 10.7717/peerj-cs.258 (PMC7924437; doi:10.7717/peerj-cs.258)
Supplement: Supplemental Information 4 — Java and Python code to perform Record Linkage as described in the paper. Please refer to the READ_ME file. [file peerj-cs-06-258-s004.zip › RecordLinkagePaper/Results/Optimal_Treshold_0.41/FALSE_POSITIVE.txt]

[model.Record]:{PK: '501', CODICE_FISCALE: '______6646______', NOME: 'ione', COGNOME: 'martini', SESSO: 'f', STATO_NASCITA: 'italia', DATA_NASCITA: '19970720', COMUNE_NASCITA: 'afragola', PROVINCIA_NASCITA: 'na', INDIRIZZO: 'contrada palmieri 76', CAP: '18104', PROVINCIA: 'na', TELEFONO: '39522943298440'}
[model.Record]:{PK: '501', CODICE_FISCALE: '______6911______', NOME: 'vienna', COGNOME: 'martini', SESSO: 'm', STATO_NASCITA: 'italia', DATA_NASCITA: '19910220', COMUNE_NASCITA: 'afragola', PROVINCIA_NASCITA: '', INDIRIZZO: 'contrada palmieri', CAP: '72995', PROVINCIA: 'na', TELEFONO: '394436984789'}
[utils.math.Vector]:{0.639, 0.000, 0.000, 0.000, 0.333, 0.000, 0.000, 0.000, 1.000, 1.000, 1.000, 1.000, 1.000, 1.000, 1.000, 1.000, 0.000, 0.000, 0.000, 0.000, 0.000, 0.000, 0.000, 0.000, 1.000, 1.000, 1.000, 1.000, 1.000, 1.000, 1.000, 1.000, 0.883, 0.167, 0.429, 0.167, 0.750, 0.167, 0.091, 0.000, 1.000, 1.000, 1.000, 1.000, 1.000, 1.000, 1.000, 1.000, 0.000, 0.000, 0.000, 0.000, 0.000, 0.000, 0.000, 0.000, 0.993, 0.913, 0.914, 0.909, 0.850, 0.909, 0.833, 0.000, 0.000, 0.000, 0.000, 0.000, 0.000, 0.000, 0.000, 0.000, 1.000, 1.000, 1.000, 1.000, 1.000, 1.000, 1.000, 1.000, 0.621, 0.091, 0.522, 0.091, 0.429, 0.091, 0.048, 0.000}   -   classificato come:        MATCH   score: 0,457702


[model.Record]:{PK: '517', CODICE_FISCALE: '______6663______', NOME: 'toyn', COGNOME: 'bosco', SESSO: 'm', STATO_NASCITA: 'nuova zelanda', DATA_NASCITA: '19650326', COMUNE_NASCITA: 'wilkinsongate', PROVINCIA_NASCITA: 'wilkinsongate', INDIRIZZO: 'pellegrino18', CAP: '36175', PROVINCIA: 'wilkinsongate', TELEFONO: '41712679'}
[model.Record]:{PK: '517', CODICE_FISCALE: '______6927______', NOME: 'fiorenzo', COGNOME: 'bosco', SESSO: 'm', STATO_NASCITA: 'zelanda', DATA_NASCITA: '19420326', COMUNE_NASCITA: 'wilkinsongate', PROVINCIA_NASCITA: 'na', INDIRIZZO: 'contrada harry', CAP: '36175', PROVINCIA: 'na', TELEFONO: '39229873587'}
[utils.math.Vector]:{0.583, 0.000, 0.000, 0.000, 0.250, 0.000, 0.000, 0.000, 1.000, 1.000, 1.000, 1.000, 1.000, 1.000, 1.000, 1.000, 1.000, 1.000, 1.000, 1.000, 1.000, 1.000, 1.000, 1.000, 0.442, 0.674, 0.667, 0.625, 0.538, 0.625, 0.455, 0.000, 0.822, 0.333, 0.571, 0.333, 0.750, 0.333, 0.200, 0.000, 1.000, 1.000, 1.000, 1.000, 1.000, 1.000, 1.000, 1.000, 0.526, 0.000, 0.000, 0.000, 0.154, 0.000, 0.000, 0.000, 0.270, 0.000, 0.000, 0.000, 0.000, 0.000, 0.000, 0.000, 1.000, 1.000, 1.000, 1.000, 1.000, 1.000, 1.000, 1.000, 0.526, 0.000, 0.000, 0.000, 0.154, 0.000, 0.000, 0.000, 0.538, 0.000, 0.000, 0.000, 0.091, 0.000, 0.000, 0.000}   -   classificato come:        MATCH   score: 0,479039


[model.Record]:{PK: '530', CODICE_FISCALE: '______6678______', NOME: 'eusebio', COGNOME: 'ruggieri', SESSO: 'f', STATO_NASCITA: 'italia', DATA_NASCITA: '19721019', COMUNE_NASCITA: 'castiglione torinese', PROVINCIA_NASCITA: 'to', INDIRIZZO: 'viale dangelo 77', CAP: '47197', PROVINCIA: 'to', TELEFONO: '39274168105'}
[model.Record]:{PK: '530', CODICE_FISCALE: '______6942______', NOME: 'eusebio', COGNOME: 'manfredi', SESSO: 'f', STATO_NASCITA: 'italia', DATA_NASCITA: '19511014', COMUNE_NASCITA: 'castiglione torinese', PROVINCIA_NASCITA: 'to', INDIRIZZO: 'viale d angelo', CAP: '47197', PROVINCIA: 'to', TELEFONO: '394406987258'}
[utils.math.Vector]:{1.000, 1.000, 1.000, 1.000, 1.000, 1.000, 1.000, 1.000, 0.472, 0.000, 0.000, 0.000, 0.250, 0.000, 0.000, 0.000, 1.000, 1.000, 1.000, 1.000, 1.000, 1.000, 1.000, 1.000, 1.000, 1.000, 1.000, 1.000, 1.000, 1.000, 1.000, 1.000, 0.683, 0.167, 0.462, 0.167, 0.625, 0.167, 0.091, 0.000, 1.000, 1.000, 1.000, 1.000, 1.000, 1.000, 1.000, 1.000, 1.000, 1.000, 1.000, 1.000, 1.000, 1.000, 1.000, 1.000, 0.936, 0.694, 0.786, 0.692, 0.750, 0.692, 0.529, 0.000, 1.000, 1.000, 1.000, 1.000, 1.000, 1.000, 1.000, 1.000, 1.000, 1.000, 1.000, 1.000, 1.000, 1.000, 1.000, 1.000, 0.797, 0.000, 0.095, 0.000, 0.417, 0.000, 0.000, 0.000}   -   classificato come:        MATCH   score: 0,562483


[model.Record]:{PK: '536', CODICE_FISCALE: '______6685______', NOME: 'ian', COGNOME: 'tedeschi', SESSO: 'm', STATO_NASCITA: 'italia', DATA_NASCITA: '19551230', COMUNE_NASCITA: 'napoli', PROVINCIA_NASCITA: 'na', INDIRIZZO: 'rugwgiero29', CAP: '28447', PROVINCIA: 'na', TELEFONO: '399270431922'}
[model.Record]:{PK: '536', CODICE_FISCALE: '______6948______', NOME: 'marco', COGNOME: 'tedeschi', SESSO: 'f', STATO_NASCITA: 'italia', DATA_NASCITA: '19551230', COMUNE_NASCITA: 'napoli', PROVINCIA_NASCITA: 'na', INDIRIZZO: 'stretto bianchi', CAP: '48247', PROVINCIA: 'na', TELEFONO: '399679037184'}
[utils.math.Vector]:{0.511, 0.000, 0.000, 0.000, 0.200, 0.000, 0.000, 0.000, 1.000, 1.000, 1.000, 1.000, 1.000, 1.000, 1.000, 1.000, 0.000, 0.000, 0.000, 0.000, 0.000, 0.000, 0.000, 0.000, 1.000, 1.000, 1.000, 1.000, 1.000, 1.000, 1.000, 1.000, 1.000, 1.000, 1.000, 1.000, 1.000, 1.000, 1.000, 1.000, 1.000, 1.000, 1.000, 1.000, 1.000, 1.000, 1.000, 1.000, 1.000, 1.000, 1.000, 1.000, 1.000, 1.000, 1.000, 1.000, 0.460, 0.000, 0.000, 0.000, 0.133, 0.000, 0.000, 0.000, 0.733, 0.000, 0.250, 0.000, 0.600, 0.000, 0.000, 0.000, 1.000, 1.000, 1.000, 1.000, 1.000, 1.000, 1.000, 1.000, 0.847, 0.100, 0.190, 0.100, 0.417, 0.100, 0.053, 0.000}   -   classificato come:        MATCH   score: 0,504743


[model.Record]:{PK: '539', CODICE_FISCALE: '______6688______', NOME: 'audenic', COGNOME: 'romano', SESSO: 'm', STATO_NASCITA: 'italia', DATA_NASCITA: '1215', COMUNE_NASCITA: 'catania', PROVINCIA_NASCITA: 'ct', INDIRIZZO: 'rotonda fiore 33', CAP: '44274', PROVINCIA: 'ct', TELEFONO: '393317'}
[model.Record]:{PK: '539', CODICE_FISCALE: '______6951______', NOME: 'audenico', COGNOME: 'romano', SESSO: 'm', STATO_NASCITA: 'italia', DATA_NASCITA: '19591215', COMUNE_NASCITA: '', PROVINCIA_NASCITA: 'ce', INDIRIZZO: 'via mariapia', CAP: '44274', PROVINCIA: 'ce', TELEFONO: '39337336799'}
[utils.math.Vector]:{0.988, 0.913, 0.923, 0.909, 0.875, 0.909, 0.833, 0.000, 1.000, 1.000, 1.000, 1.000, 1.000, 1.000, 1.000, 1.000, 1.000, 1.000, 1.000, 1.000, 1.000, 1.000, 1.000, 1.000, 1.000, 1.000, 1.000, 1.000, 1.000, 1.000, 1.000, 1.000, 0.597, 0.577, 0.600, 0.500, 0.500, 0.500, 0.333, 0.000, 0.000, 0.000, 0.000, 0.000, 0.000, 0.000, 0.000, 0.000, 0.667, 0.000, 0.000, 0.000, 0.500, 0.000, 0.000, 0.000, 0.444, 0.000, 0.083, 0.000, 0.125, 0.000, 0.000, 0.000, 1.000, 1.000, 1.000, 1.000, 1.000, 1.000, 1.000, 1.000, 0.667, 0.000, 0.000, 0.000, 0.500, 0.000, 0.000, 0.000, 0.849, 0.333, 0.429, 0.308, 0.455, 0.308, 0.182, 0.000}   -   classificato come:        MATCH   score: 0,507778


[model.Record]:{PK: '541', CODICE_FISCALE: '______6690______', NOME: 'gianmarcw', COGNOME: 'esposito', SESSO: 'f', STATO_NASCITA: 'italia', DATA_NASCITA: '19290410', COMUNE_NASCITA: 'curti', PROVINCIA_NASCITA: 'ce', INDIRIZZO: 'basile81', CAP: '44783', PROVINCIA: 'ce', TELEFONO: '39898089089420'}
[model.Record]:{PK: '542', CODICE_FISCALE: '______6954______', NOME: 'lamberto', COGNOME: 'esposito', SESSO: 'm', STATO_NASCITA: 'italia', DATA_NASCITA: '19790325', COMUNE_NASCITA: 'curti', PROVINCIA_NASCITA: 'na', INDIRIZZO: 'incrocio basile', CAP: '99469', PROVINCIA: 'na', TELEFONO: '398980808942'}
[utils.math.Vector]:{0.569, 0.000, 0.000, 0.000, 0.222, 0.000, 0.000, 0.000, 1.000, 1.000, 1.000, 1.000, 1.000, 1.000, 1.000, 1.000, 0.000, 0.000, 0.000, 0.000, 0.000, 0.000, 0.000, 0.000, 1.000, 1.000, 1.000, 1.000, 1.000, 1.000, 1.000, 1.000, 0.667, 0.000, 0.286, 0.000, 0.500, 0.000, 0.000, 0.000, 1.000, 1.000, 1.000, 1.000, 1.000, 1.000, 1.000, 1.000, 0.000, 0.000, 0.000, 0.000, 0.000, 0.000, 0.000, 0.000, 0.397, 0.453, 0.476, 0.421, 0.267, 0.421, 0.267, 0.000, 0.467, 0.000, 0.000, 0.000, 0.000, 0.000, 0.000, 0.000, 0.000, 0.000, 0.000, 0.000, 0.000, 0.000, 0.000, 0.000, 0.962, 0.772, 0.875, 0.800, 0.857, 0.800, 0.667, 0.000}   -   classificato come:        MATCH   score: 0,429251


[model.Record]:{PK: '542', CODICE_FISCALE: '______6691______', NOME: 'piccarda', COGNOME: 'esposito', SESSO: 'm', STATO_NASCITA: 'italia', DATA_NASCITA: '19400307', COMUNE_NASCITA: 'curti', PROVINCIA_NASCITA: 'ce', INDIRIZZO: 'incrocio basile 81', CAP: '99469', PROVINCIA: 'ce', TELEFONO: '3989808089420'}
[model.Record]:{PK: '542', CODICE_FISCALE: '______6954______', NOME: 'lamberto', COGNOME: 'esposito', SESSO: 'm', STATO_NASCITA: 'italia', DATA_NASCITA: '19790325', COMUNE_NASCITA: 'curti', PROVINCIA_NASCITA: 'na', INDIRIZZO: 'incrocio basile', CAP: '99469', PROVINCIA: 'na', TELEFONO: '398980808942'}
[utils.math.Vector]:{0.500, 0.000, 0.000, 0.000, 0.125, 0.000, 0.000, 0.000, 1.000, 1.000, 1.000, 1.000, 1.000, 1.000, 1.000, 1.000, 1.000, 1.000, 1.000, 1.000, 1.000, 1.000, 1.000, 1.000, 1.000, 1.000, 1.000, 1.000, 1.000, 1.000, 1.000, 1.000, 0.667, 0.000, 0.286, 0.000, 0.500, 0.000, 0.000, 0.000, 1.000, 1.000, 1.000, 1.000, 1.000, 1.000, 1.000, 1.000, 0.000, 0.000, 0.000, 0.000, 0.000, 0.000, 0.000, 0.000, 0.991, 0.901, 0.903, 0.897, 0.833, 0.897, 0.813, 0.000, 1.000, 1.000, 1.000, 1.000, 1.000, 1.000, 1.000, 1.000, 0.000, 0.000, 0.000, 0.000, 0.000, 0.000, 0.000, 0.000, 0.998, 0.961, 0.933, 0.947, 0.923, 0.947, 0.900, 0.000}   -   classificato come:        MATCH   score: 0,684118


[model.Record]:{PK: '544', CODICE_FISCALE: '______6693______', NOME: 'tolomeo', COGNOME: 'scala', SESSO: '', STATO_NASCITA: '', DATA_NASCITA: '19390519', COMUNE_NASCITA: 'pomigliano d arco', PROVINCIA_NASCITA: 'na', INDIRIZZO: 'strada pellegrino 93', CAP: '60079', PROVINCIA: 'na', TELEFONO: '39502046917'}
[model.Record]:{PK: '544', CODICE_FISCALE: '______6957______', NOME: 'armando', COGNOME: 'scala', SESSO: 'f', STATO_NASCITA: 'italia', DATA_NASCITA: '19390319', COMUNE_NASCITA: 'pomigliano', PROVINCIA_NASCITA: 'bn', INDIRIZZO: 'borgo ione', CAP: '60079', PROVINCIA: 'bn', TELEFONO: '392521254091'}
[utils.math.Vector]:{0.524, 0.000, 0.000, 0.000, 0.143, 0.000, 0.000, 0.000, 1.000, 1.000, 1.000, 1.000, 1.000, 1.000, 1.000, 1.000, 0.000, 0.000, 0.000, 0.000, 0.000, 0.000, 0.000, 0.000, 0.000, 0.000, 0.000, 0.000, 0.000, 0.000, 0.000, 0.000, 0.958, 0.500, 0.667, 0.500, 0.875, 0.500, 0.333, 0.000, 0.943, 0.730, 0.720, 0.696, 0.588, 0.696, 0.533, 0.000, 0.000, 0.000, 0.000, 0.000, 0.000, 0.000, 0.000, 0.000, 0.588, 0.000, 0.071, 0.000, 0.200, 0.000, 0.000, 0.000, 1.000, 1.000, 1.000, 1.000, 1.000, 1.000, 1.000, 1.000, 0.000, 0.000, 0.000, 0.000, 0.000, 0.000, 0.000, 0.000, 0.762, 0.000, 0.200, 0.000, 0.500, 0.000, 0.000, 0.000}   -   classificato come:        MATCH   score: 0,494433


[model.Record]:{PK: '549', CODICE_FISCALE: '______6699______', NOME: 'elda', COGNOME: 'pisano', SESSO: 'm', STATO_NASCITA: 'italia', DATA_NASCITA: '19760303', COMUNE_NASCITA: 'san marco evangelista', PROVINCIA_NASCITA: 'ce', INDIRIZZO: 'strada colombo 69', CAP: '87842', PROVINCIA: 'ce', TELEFONO: '398499579707'}
[model.Record]:{PK: '549', CODICE_FISCALE: '______6962______', NOME: 'elda', COGNOME: 'moretti', SESSO: 'm', STATO_NASCITA: 'italia', DATA_NASCITA: '19760322', COMUNE_NASCITA: 'san marco evangelista', PROVINCIA_NASCITA: 'ce', INDIRIZZO: 'piazza pagano', CAP: '57362', PROVINCIA: 'ce', TELEFONO: '398499579707'}
[utils.math.Vector]:{1.000, 1.000, 1.000, 1.000, 1.000, 1.000, 1.000, 1.000, 0.000, 0.000, 0.000, 0.000, 0.000, 0.000, 0.000, 0.000, 1.000, 1.000, 1.000, 1.000, 1.000, 1.000, 1.000, 1.000, 1.000, 1.000, 1.000, 1.000, 1.000, 1.000, 1.000, 1.000, 0.933, 0.667, 0.769, 0.667, 0.750, 0.667, 0.500, 0.000, 1.000, 1.000, 1.000, 1.000, 1.000, 1.000, 1.000, 1.000, 1.000, 1.000, 1.000, 1.000, 1.000, 1.000, 1.000, 1.000, 0.514, 0.000, 0.071, 0.000, 0.176, 0.000, 0.000, 0.000, 0.600, 0.000, 0.000, 0.000, 0.400, 0.000, 0.000, 0.000, 1.000, 1.000, 1.000, 1.000, 1.000, 1.000, 1.000, 1.000, 1.000, 1.000, 1.000, 1.000, 1.000, 1.000, 1.000, 1.000}   -   classificato come:        MATCH   score: 0,509835


[model.Record]:{PK: '554', CODICE_FISCALE: '______6704______', NOME: 'pirsca', COGNOME: 'catalano', SESSO: 'm', STATO_NASCITA: 'italia', DATA_NASCITA: '20040328', COMUNE_NASCITA: 'napoli', PROVINCIA_NASCITA: 'na', INDIRIZZO: 'strada colombo 60', CAP: '59777', PROVINCIA: 'na', TELEFONO: '39780987932'}
[model.Record]:{PK: '554', CODICE_FISCALE: '______6967______', NOME: 'prisca', COGNOME: 'gandoclfi', SESSO: 'f', STATO_NASCITA: '', DATA_NASCITA: '20040328', COMUNE_NASCITA: 'napoli', PROVINCIA_NASCITA: 'na', INDIRIZZO: 'rotonda rizzo', CAP: '59777', PROVINCIA: 'na', TELEFONO: '39780987932'}
[utils.math.Vector]:{0.950, 0.250, 0.400, 0.250, 0.667, 0.250, 0.143, 0.000, 0.458, 0.000, 0.133, 0.000, 0.111, 0.000, 0.000, 0.000, 0.000, 0.000, 0.000, 0.000, 0.000, 0.000, 0.000, 0.000, 0.000, 0.000, 0.000, 0.000, 0.000, 0.000, 0.000, 0.000, 1.000, 1.000, 1.000, 1.000, 1.000, 1.000, 1.000, 1.000, 1.000, 1.000, 1.000, 1.000, 1.000, 1.000, 1.000, 1.000, 1.000, 1.000, 1.000, 1.000, 1.000, 1.000, 1.000, 1.000, 0.570, 0.078, 0.143, 0.077, 0.235, 0.077, 0.040, 0.000, 1.000, 1.000, 1.000, 1.000, 1.000, 1.000, 1.000, 1.000, 1.000, 1.000, 1.000, 1.000, 1.000, 1.000, 1.000, 1.000, 1.000, 1.000, 1.000, 1.000, 1.000, 1.000, 1.000, 1.000}   -   classificato come:        MATCH   score: 0,702178


[model.Record]:{PK: '556', CODICE_FISCALE: '______6706______', NOME: 'ippolito', COGNOME: 'catalano', SESSO: 'm', STATO_NASCITA: 'italia', DATA_NASCITA: '19830801', COMUNE_NASCITA: 'avellinoc', PROVINCIA_NASCITA: 'na', INDIRIZZO: 'strada ausonio 95', CAP: '23495', PROVINCIA: 'na', TELEFONO: '39780987932'}
[model.Record]:{PK: '556', CODICE_FISCALE: '______6969______', NOME: 'lia', COGNOME: 'catalano', SESSO: 'm', STATO_NASCITA: 'italia', DATA_NASCITA: '19620801', COMUNE_NASCITA: 'cercopla', PROVINCIA_NASCITA: 'na', INDIRIZZO: 'stradaausonio', CAP: '23495', PROVINCIA: 'na', TELEFONO: '39780987942'}
[utils.math.Vector]:{0.486, 0.000, 0.222, 0.000, 0.250, 0.000, 0.000, 0.000, 1.000, 1.000, 1.000, 1.000, 1.000, 1.000, 1.000, 1.000, 1.000, 1.000, 1.000, 1.000, 1.000, 1.000, 1.000, 1.000, 1.000, 1.000, 1.000, 1.000, 1.000, 1.000, 1.000, 1.000, 0.822, 0.333, 0.571, 0.333, 0.750, 0.333, 0.200, 0.000, 0.458, 0.000, 0.000, 0.000, 0.111, 0.000, 0.000, 0.000, 1.000, 1.000, 1.000, 1.000, 1.000, 1.000, 1.000, 1.000, 0.949, 0.701, 0.786, 0.692, 0.765, 0.692, 0.529, 0.000, 1.000, 1.000, 1.000, 1.000, 1.000, 1.000, 1.000, 1.000, 1.000, 1.000, 1.000, 1.000, 1.000, 1.000, 1.000, 1.000, 0.989, 0.778, 0.800, 0.778, 0.909, 0.778, 0.636, 0.000}   -   classificato come:        MATCH   score: 0,629300


[model.Record]:{PK: '558', CODICE_FISCALE: '______6708______', NOME: 'ortensia', COGNOME: 'magnani', SESSO: 'f', STATO_NASCITA: 'italia', DATA_NASCITA: '19540508', COMUNE_NASCITA: 'teano', PROVINCIA_NASCITA: 'ce', INDIRIZZO: 'borgo ludovico 1', CAP: '12304', PROVINCIA: 'ce', TELEFONO: '3982808174556'}
[model.Record]:{PK: '558', CODICE_FISCALE: '______6971______', NOME: 'ortensia', COGNOME: 'moroni', SESSO: 'f', STATO_NASCITA: 'italia', DATA_NASCITA: '19730508', COMUNE_NASCITA: 'tearo', PROVINCIA_NASCITA: 'na', INDIRIZZO: 'borgo', CAP: '4387', PROVINCIA: 'na', TELEFONO: '398280817455'}
[utils.math.Vector]:{1.000, 1.000, 1.000, 1.000, 1.000, 1.000, 1.000, 1.000, 0.643, 0.000, 0.182, 0.000, 0.429, 0.000, 0.000, 0.000, 1.000, 1.000, 1.000, 1.000, 1.000, 1.000, 1.000, 1.000, 1.000, 1.000, 1.000, 1.000, 1.000, 1.000, 1.000, 1.000, 0.822, 0.333, 0.571, 0.333, 0.750, 0.333, 0.200, 0.000, 0.907, 0.333, 0.500, 0.333, 0.800, 0.333, 0.200, 0.000, 0.000, 0.000, 0.000, 0.000, 0.000, 0.000, 0.000, 0.000, 0.842, 0.463, 0.444, 0.353, 0.313, 0.353, 0.214, 0.000, 0.483, 0.000, 0.000, 0.000, 0.200, 0.000, 0.000, 0.000, 0.000, 0.000, 0.000, 0.000, 0.000, 0.000, 0.000, 0.000, 0.998, 0.953, 0.957, 0.952, 0.923, 0.952, 0.909, 0.000}   -   classificato come:        MATCH   score: 0,430423


[model.Record]:{PK: '560', CODICE_FISCALE: '______6710______', NOME: 'mimrco', COGNOME: 'redaelli', SESSO: 'f', STATO_NASCITA: 'italia', DATA_NASCITA: '19631203', COMUNE_NASCITA: 'orta nova', PROVINCIA_NASCITA: 'na', INDIRIZZO: 'borgo ludovico 38', CAP: '49299', PROVINCIA: 'na', TELEFONO: '394497699981'}
[model.Record]:{PK: '560', CODICE_FISCALE: '______6973______', NOME: 'mirco', COGNOME: 'redaelli', SESSO: '', STATO_NASCITA: 'italia', DATA_NASCITA: '19171203', COMUNE_NASCITA: 'napilo', PROVINCIA_NASCITA: 'na', INDIRIZZO: 'pellegrini', CAP: '41177', PROVINCIA: 'na', TELEFONO: '394497699981'}
[utils.math.Vector]:{0.956, 0.289, 0.667, 0.286, 0.833, 0.286, 0.167, 0.000, 1.000, 1.000, 1.000, 1.000, 1.000, 1.000, 1.000, 1.000, 0.000, 0.000, 0.000, 0.000, 0.000, 0.000, 0.000, 0.000, 1.000, 1.000, 1.000, 1.000, 1.000, 1.000, 1.000, 1.000, 0.867, 0.333, 0.571, 0.333, 0.750, 0.333, 0.200, 0.000, 0.519, 0.000, 0.000, 0.000, 0.111, 0.000, 0.000, 0.000, 1.000, 1.000, 1.000, 1.000, 1.000, 1.000, 1.000, 1.000, 0.462, 0.000, 0.000, 0.000, 0.118, 0.000, 0.000, 0.000, 0.467, 0.000, 0.000, 0.000, 0.200, 0.000, 0.000, 0.000, 1.000, 1.000, 1.000, 1.000, 1.000, 1.000, 1.000, 1.000, 1.000, 1.000, 1.000, 1.000, 1.000, 1.000, 1.000, 1.000}   -   classificato come:        MATCH   score: 0,447408


[model.Record]:{PK: '561', CODICE_FISCALE: '______6711______', NOME: 'luce', COGNOME: 'barbieri', SESSO: 'm', STATO_NASCITA: 'italia', DATA_NASCITA: '19510926', COMUNE_NASCITA: 'torre del greco', PROVINCIA_NASCITA: 'na', INDIRIZZO: 'rotonda antonio 80', CAP: '77636', PROVINCIA: 'na', TELEFONO: '3953754844488'}
[model.Record]:{PK: '561', CODICE_FISCALE: '______6974______', NOME: 'luce', COGNOME: 'giuliano', SESSO: 'm', STATO_NASCITA: 'italia', DATA_NASCITA: '19510926', COMUNE_NASCITA: 'torre del greco', PROVINCIA_NASCITA: 'na', INDIRIZZO: 'ontrada rossi', CAP: '77636', PROVINCIA: 'na', TELEFONO: ''}
[utils.math.Vector]:{1.000, 1.000, 1.000, 1.000, 1.000, 1.000, 1.000, 1.000, 0.500, 0.000, 0.000, 0.000, 0.125, 0.000, 0.000, 0.000, 1.000, 1.000, 1.000, 1.000, 1.000, 1.000, 1.000, 1.000, 1.000, 1.000, 1.000, 1.000, 1.000, 1.000, 1.000, 1.000, 1.000, 1.000, 1.000, 1.000, 1.000, 1.000, 1.000, 1.000, 1.000, 1.000, 1.000, 1.000, 1.000, 1.000, 1.000, 1.000, 1.000, 1.000, 1.000, 1.000, 1.000, 1.000, 1.000, 1.000, 0.708, 0.071, 0.370, 0.077, 0.278, 0.077, 0.040, 0.000, 1.000, 1.000, 1.000, 1.000, 1.000, 1.000, 1.000, 1.000, 1.000, 1.000, 1.000, 1.000, 1.000, 1.000, 1.000, 1.000, 0.000, 0.000, 0.000, 0.000, 0.000, 0.000, 0.000, 0.000}   -   classificato come:        MATCH   score: 0,595395


[model.Record]:{PK: '563', CODICE_FISCALE: '______6713______', NOME: 'oreste', COGNOME: 'lorusso', SESSO: 'm', STATO_NASCITA: 'italia', DATA_NASCITA: '194220', COMUNE_NASCITA: 'torre del greco', PROVINCIA_NASCITA: 'na', INDIRIZZO: 'rotonda antonio 97', CAP: '74106', PROVINCIA: 'na', TELEFONO: '39537844488'}
[model.Record]:{PK: '563', CODICE_FISCALE: '______6976______', NOME: 'oreste', COGNOME: 'marars', SESSO: 'm', STATO_NASCITA: 'itlaia', DATA_NASCITA: '19421023', COMUNE_NASCITA: 'torre del greco', PROVINCIA_NASCITA: 'na', INDIRIZZO: 'rotonda antonio', CAP: '74106', PROVINCIA: 'na', TELEFONO: '39406006833'}
[utils.math.Vector]:{1.000, 1.000, 1.000, 1.000, 1.000, 1.000, 1.000, 1.000, 0.540, 0.000, 0.000, 0.000, 0.286, 0.000, 0.000, 0.000, 1.000, 1.000, 1.000, 1.000, 1.000, 1.000, 1.000, 1.000, 0.956, 0.000, 0.400, 0.000, 0.667, 0.000, 0.000, 0.000, 0.917, 0.408, 0.500, 0.400, 0.625, 0.400, 0.250, 0.000, 1.000, 1.000, 1.000, 1.000, 1.000, 1.000, 1.000, 1.000, 1.000, 1.000, 1.000, 1.000, 1.000, 1.000, 1.000, 1.000, 0.991, 0.913, 0.889, 0.889, 0.833, 0.889, 0.800, 0.000, 1.000, 1.000, 1.000, 1.000, 1.000, 1.000, 1.000, 1.000, 1.000, 1.000, 1.000, 1.000, 1.000, 1.000, 1.000, 1.000, 0.492, 0.000, 0.111, 0.000, 0.182, 0.000, 0.000, 0.000}   -   classificato come:        MATCH   score: 0,602657


[model.Record]:{PK: '568', CODICE_FISCALE: '______6718______', NOME: 'karim', COGNOME: 'fedele', SESSO: 'm', STATO_NASCITA: 'italia', DATA_NASCITA: '19930307', COMUNE_NASCITA: 'laurito', PROVINCIA_NASCITA: 'bn', INDIRIZZO: 'escobar flat 4', CAP: '37576', PROVINCIA: 'bn', TELEFONO: '393338319543'}
[model.Record]:{PK: '568', CODICE_FISCALE: '______6982______', NOME: 'karim', COGNOME: 'spinelli', SESSO: 'm', STATO_NASCITA: 'italia', DATA_NASCITA: '19930207', COMUNE_NASCITA: 'laurito', PROVINCIA_NASCITA: 'bxn', INDIRIZZO: 'escobar flat', CAP: '6273', PROVINCIA: 'bn', TELEFONO: '392401748301'}
[utils.math.Vector]:{1.000, 1.000, 1.000, 1.000, 1.000, 1.000, 1.000, 1.000, 0.528, 0.000, 0.167, 0.000, 0.250, 0.000, 0.000, 0.000, 1.000, 1.000, 1.000, 1.000, 1.000, 1.000, 1.000, 1.000, 1.000, 1.000, 1.000, 1.000, 1.000, 1.000, 1.000, 1.000, 0.958, 0.500, 0.769, 0.500, 0.875, 0.500, 0.333, 0.000, 1.000, 1.000, 1.000, 1.000, 1.000, 1.000, 1.000, 1.000, 0.611, 0.000, 0.000, 0.000, 0.667, 0.000, 0.000, 0.000, 0.993, 0.913, 0.917, 0.909, 0.857, 0.909, 0.833, 0.000, 0.483, 0.000, 0.000, 0.000, 0.200, 0.000, 0.000, 0.000, 1.000, 1.000, 1.000, 1.000, 1.000, 1.000, 1.000, 1.000, 0.556, 0.000, 0.200, 0.000, 0.167, 0.000, 0.000, 0.000}   -   classificato come:        MATCH   score: 0,467474


[model.Record]:{PK: '570', CODICE_FISCALE: '______6720______', NOME: 'gregorio', COGNOME: 'contini', SESSO: 'm', STATO_NASCITA: 'italia', DATA_NASCITA: '19420105', COMUNE_NASCITA: 'san giorgio del sannio', PROVINCIA_NASCITA: 'bn', INDIRIZZO: 'viale62', CAP: '64099', PROVINCIA: 'bn', TELEFONO: '395234870061'}
[model.Record]:{PK: '570', CODICE_FISCALE: '______6985______', NOME: '', COGNOME: 'contini', SESSO: 'm', STATO_NASCITA: 'italia', DATA_NASCITA: '19570105', COMUNE_NASCITA: 'san giorgio del sannio', PROVINCIA_NASCITA: 'bn', INDIRIZZO: 'contrada fabbri', CAP: '46099', PROVINCIA: 'bn', TELEFONO: '395234870061'}
[utils.math.Vector]:{0.000, 0.000, 0.000, 0.000, 0.000, 0.000, 0.000, 0.000, 1.000, 1.000, 1.000, 1.000, 1.000, 1.000, 1.000, 1.000, 1.000, 1.000, 1.000, 1.000, 1.000, 1.000, 1.000, 1.000, 1.000, 1.000, 1.000, 1.000, 1.000, 1.000, 1.000, 1.000, 0.867, 0.333, 0.571, 0.333, 0.750, 0.333, 0.200, 0.000, 1.000, 1.000, 1.000, 1.000, 1.000, 1.000, 1.000, 1.000, 1.000, 1.000, 1.000, 1.000, 1.000, 1.000, 1.000, 1.000, 0.403, 0.000, 0.000, 0.000, 0.067, 0.000, 0.000, 0.000, 0.933, 0.333, 0.500, 0.333, 0.600, 0.333, 0.200, 0.000, 1.000, 1.000, 1.000, 1.000, 1.000, 1.000, 1.000, 1.000, 1.000, 1.000, 1.000, 1.000, 1.000, 1.000, 1.000, 1.000}   -   classificato come:        MATCH   score: 0,547456


[model.Record]:{PK: '571', CODICE_FISCALE: '______6721______', NOME: 'jelena', COGNOME: 'contini', SESSO: 'm', STATO_NASCITA: 'italia', DATA_NASCITA: '19770105', COMUNE_NASCITA: 'san giorgio del sannio', PROVINCIA_NASCITA: 'av', INDIRIZZO: 'viale basile 62', CAP: '40314', PROVINCIA: 'av', TELEFONO: '395234870061'}
[model.Record]:{PK: '570', CODICE_FISCALE: '______6985______', NOME: '', COGNOME: 'contini', SESSO: 'm', STATO_NASCITA: 'italia', DATA_NASCITA: '19570105', COMUNE_NASCITA: 'san giorgio del sannio', PROVINCIA_NASCITA: 'bn', INDIRIZZO: 'contrada fabbri', CAP: '46099', PROVINCIA: 'bn', TELEFONO: '395234870061'}
[utils.math.Vector]:{0.000, 0.000, 0.000, 0.000, 0.000, 0.000, 0.000, 0.000, 1.000, 1.000, 1.000, 1.000, 1.000, 1.000, 1.000, 1.000, 1.000, 1.000, 1.000, 1.000, 1.000, 1.000, 1.000, 1.000, 1.000, 1.000, 1.000, 1.000, 1.000, 1.000, 1.000, 1.000, 0.933, 0.500, 0.714, 0.500, 0.875, 0.500, 0.333, 0.000, 1.000, 1.000, 1.000, 1.000, 1.000, 1.000, 1.000, 1.000, 0.000, 0.000, 0.000, 0.000, 0.000, 0.000, 0.000, 0.000, 0.489, 0.000, 0.000, 0.000, 0.067, 0.000, 0.000, 0.000, 0.600, 0.000, 0.000, 0.000, 0.200, 0.000, 0.000, 0.000, 0.000, 0.000, 0.000, 0.000, 0.000, 0.000, 0.000, 0.000, 1.000, 1.000, 1.000, 1.000, 1.000, 1.000, 1.000, 1.000}   -   classificato come:        MATCH   score: 0,499510


[model.Record]:{PK: '571', CODICE_FISCALE: '______6721______', NOME: 'jelena', COGNOME: 'contini', SESSO: 'm', STATO_NASCITA: 'italia', DATA_NASCITA: '19770105', COMUNE_NASCITA: 'san giorgio del sannio', PROVINCIA_NASCITA: 'av', INDIRIZZO: 'viale basile 62', CAP: '40314', PROVINCIA: 'av', TELEFONO: '395234870061'}
[model.Record]:{PK: '571', CODICE_FISCALE: '______6986______', NOME: 'rosaria', COGNOME: 'vassallo', SESSO: 'm', STATO_NASCITA: 'italia', DATA_NASCITA: '19770105', COMUNE_NASCITA: 'san giorgio del sanio', PROVINCIA_NASCITA: 'na', INDIRIZZO: 'viale basile', CAP: '96968', PROVINCIA: 'na', TELEFONO: '392141153787'}
[utils.math.Vector]:{0.437, 0.000, 0.000, 0.000, 0.143, 0.000, 0.000, 0.000, 0.000, 0.000, 0.000, 0.000, 0.000, 0.000, 0.000, 0.000, 1.000, 1.000, 1.000, 1.000, 1.000, 1.000, 1.000, 1.000, 1.000, 1.000, 1.000, 1.000, 1.000, 1.000, 1.000, 1.000, 1.000, 1.000, 1.000, 1.000, 1.000, 1.000, 1.000, 1.000, 0.998, 0.936, 0.968, 0.914, 0.955, 0.914, 0.842, 0.000, 0.000, 0.000, 0.000, 0.000, 0.000, 0.000, 0.000, 0.000, 0.987, 0.898, 0.909, 0.909, 0.800, 0.909, 0.833, 0.000, 0.000, 0.000, 0.000, 0.000, 0.000, 0.000, 0.000, 0.000, 0.000, 0.000, 0.000, 0.000, 0.000, 0.000, 0.000, 0.000, 0.769, 0.000, 0.182, 0.000, 0.250, 0.000, 0.000, 0.000}   -   classificato come:        MATCH   score: 0,433083


[model.Record]:{PK: '572', CODICE_FISCALE: '______6722______', NOME: 'jelena', COGNOME: 'bartolini', SESSO: 'm', STATO_NASCITA: 'italia', DATA_NASCITA: '19791005', COMUNE_NASCITA: 'angri', PROVINCIA_NASCITA: 'av', INDIRIZZO: 'viale basile 19', CAP: '98198', PROVINCIA: 'av', TELEFONO: '391556304683'}
[model.Record]:{PK: '572', CODICE_FISCALE: '______6987______', NOME: 'jelena', COGNOME: 'bartolini', SESSO: 'm', STATO_NASCITA: 'italia', DATA_NASCITA: '19771005', COMUNE_NASCITA: 'di stabia', PROVINCIA_NASCITA: 'na', INDIRIZZO: 'borgm oariants', CAP: '98198', PROVINCIA: 'na', TELEFONO: '393719447774'}
[utils.math.Vector]:{1.000, 1.000, 1.000, 1.000, 1.000, 1.000, 1.000, 1.000, 1.000, 1.000, 1.000, 1.000, 1.000, 1.000, 1.000, 1.000, 1.000, 1.000, 1.000, 1.000, 1.000, 1.000, 1.000, 1.000, 1.000, 1.000, 1.000, 1.000, 1.000, 1.000, 1.000, 1.000, 0.942, 0.500, 0.714, 0.500, 0.875, 0.500, 0.333, 0.000, 0.437, 0.000, 0.000, 0.000, 0.111, 0.000, 0.000, 0.000, 0.000, 0.000, 0.000, 0.000, 0.000, 0.000, 0.000, 0.000, 0.498, 0.000, 0.080, 0.000, 0.200, 0.000, 0.000, 0.000, 1.000, 1.000, 1.000, 1.000, 1.000, 1.000, 1.000, 1.000, 0.000, 0.000, 0.000, 0.000, 0.000, 0.000, 0.000, 0.000, 0.544, 0.000, 0.095, 0.000, 0.167, 0.000, 0.000, 0.000}   -   classificato come:        MATCH   score: 0,504726


[model.Record]:{PK: '575', CODICE_FISCALE: '______6725______', NOME: 'teseo', COGNOME: 'bruno', SESSO: 'm', STATO_NASCITA: 'italia', DATA_NASCITA: '19760924', COMUNE_NASCITA: 'montecorvino pugliano', PROVINCIA_NASCITA: 'sa', INDIRIZZO: 'viale colombo 33', CAP: '16505', PROVINCIA: 'sa', TELEFONO: '3949382597351'}
[model.Record]:{PK: '575', CODICE_FISCALE: '______6990______', NOME: 'teseo', COGNOME: 'bruno', SESSO: 'm', STATO_NASCITA: 'italia', DATA_NASCITA: '19550524', COMUNE_NASCITA: 'montecorvino pugliano', PROVINCIA_NASCITA: 'sa', INDIRIZZO: 'incrocio d ngelo', CAP: '16505', PROVINCIA: 'sa', TELEFONO: '396722758375'}
[utils.math.Vector]:{1.000, 1.000, 1.000, 1.000, 1.000, 1.000, 1.000, 1.000, 1.000, 1.000, 1.000, 1.000, 1.000, 1.000, 1.000, 1.000, 1.000, 1.000, 1.000, 1.000, 1.000, 1.000, 1.000, 1.000, 1.000, 1.000, 1.000, 1.000, 1.000, 1.000, 1.000, 1.000, 0.800, 0.000, 0.286, 0.000, 0.625, 0.000, 0.000, 0.000, 1.000, 1.000, 1.000, 1.000, 1.000, 1.000, 1.000, 1.000, 1.000, 1.000, 1.000, 1.000, 1.000, 1.000, 1.000, 1.000, 0.542, 0.000, 0.133, 0.000, 0.125, 0.000, 0.000, 0.000, 1.000, 1.000, 1.000, 1.000, 1.000, 1.000, 1.000, 1.000, 1.000, 1.000, 1.000, 1.000, 1.000, 1.000, 1.000, 1.000, 0.677, 0.000, 0.091, 0.000, 0.308, 0.000, 0.000, 0.000}   -   classificato come:        MATCH   score: 0,548690


[model.Record]:{PK: '576', CODICE_FISCALE: '______6726______', NOME: 'ovaldh', COGNOME: 'grilli', SESSO: 'm', STATO_NASCITA: 'italia', DATA_NASCITA: '20010424', COMUNE_NASCITA: 'casoria', PROVINCIA_NASCITA: 'na', INDIRIZZO: 'contradanosea54', CAP: '74510', PROVINCIA: 'na', TELEFONO: '3949382597351'}
[model.Record]:{PK: '576', CODICE_FISCALE: '______6991______', NOME: 'costanzz', COGNOME: 'grilli', SESSO: 'm', STATO_NASCITA: 'italia', DATA_NASCITA: '19150424', COMUNE_NASCITA: 'napoli', PROVINCIA_NASCITA: 'na', INDIRIZZO: 'canale diana', CAP: '74510', PROVINCIA: 'na', TELEFONO: '397479094629'}
[utils.math.Vector]:{0.528, 0.000, 0.000, 0.000, 0.250, 0.000, 0.000, 0.000, 1.000, 1.000, 1.000, 1.000, 1.000, 1.000, 1.000, 1.000, 1.000, 1.000, 1.000, 1.000, 1.000, 1.000, 1.000, 1.000, 1.000, 1.000, 1.000, 1.000, 1.000, 1.000, 1.000, 1.000, 0.683, 0.333, 0.429, 0.333, 0.500, 0.333, 0.200, 0.000, 0.643, 0.000, 0.000, 0.000, 0.429, 0.000, 0.000, 0.000, 1.000, 1.000, 1.000, 1.000, 1.000, 1.000, 1.000, 1.000, 0.608, 0.000, 0.087, 0.000, 0.267, 0.000, 0.000, 0.000, 1.000, 1.000, 1.000, 1.000, 1.000, 1.000, 1.000, 1.000, 1.000, 1.000, 1.000, 1.000, 1.000, 1.000, 1.000, 1.000, 0.660, 0.000, 0.261, 0.000, 0.231, 0.000, 0.000, 0.000}   -   classificato come:        MATCH   score: 0,436761


[model.Record]:{PK: '588', CODICE_FISCALE: '______6740______', NOME: 'marcella', COGNOME: 'piscopo', SESSO: 'm', STATO_NASCITA: 'italia', DATA_NASCITA: '19560412', COMUNE_NASCITA: 'napoli', PROVINCIA_NASCITA: 'na', INDIRIZZO: 'jonathan parkway 44', CAP: '97613', PROVINCIA: 'na', TELEFONO: '393421332438'}
[model.Record]:{PK: '588', CODICE_FISCALE: '______7003______', NOME: 'marcella', COGNOME: 'piscopo', SESSO: 'm', STATO_NASCITA: 'italia', DATA_NASCITA: '19560712', COMUNE_NASCITA: 'cerreto sannita', PROVINCIA_NASCITA: 'na', INDIRIZZO: 'piazza', CAP: '56072', PROVINCIA: 'na', TELEFONO: '39342132438'}
[utils.math.Vector]:{1.000, 1.000, 1.000, 1.000, 1.000, 1.000, 1.000, 1.000, 1.000, 1.000, 1.000, 1.000, 1.000, 1.000, 1.000, 1.000, 1.000, 1.000, 1.000, 1.000, 1.000, 1.000, 1.000, 1.000, 1.000, 1.000, 1.000, 1.000, 1.000, 1.000, 1.000, 1.000, 0.958, 0.500, 0.714, 0.500, 0.875, 0.500, 0.333, 0.000, 0.411, 0.000, 0.000, 0.000, 0.133, 0.000, 0.000, 0.000, 1.000, 1.000, 1.000, 1.000, 1.000, 1.000, 1.000, 1.000, 0.480, 0.000, 0.000, 0.000, 0.105, 0.000, 0.000, 0.000, 0.467, 0.000, 0.000, 0.000, 0.000, 0.000, 0.000, 0.000, 1.000, 1.000, 1.000, 1.000, 1.000, 1.000, 1.000, 1.000, 0.976, 0.843, 0.952, 0.842, 0.917, 0.842, 0.727, 0.000}   -   classificato come:        MATCH   score: 0,469644


[model.Record]:{PK: '589', CODICE_FISCALE: '______6741______', NOME: 'morcella', COGNOME: 'de vita', SESSO: 'm', STATO_NASCITA: 'italia', DATA_NASCITA: '19560312', COMUNE_NASCITA: 'boscotrecase', PROVINCIA_NASCITA: 'na', INDIRIZZO: 'jonathan parkway 58', CAP: '97631', PROVINCIA: 'na', TELEFONO: '39342132438'}
[model.Record]:{PK: '589', CODICE_FISCALE: '______7004______', NOME: 'rebecca', COGNOME: 'de vita', SESSO: 'm', STATO_NASCITA: 'italia', DATA_NASCITA: '19560812', COMUNE_NASCITA: 'boscotrecase', PROVINCIA_NASCITA: '', INDIRIZZO: 'jonathan parkway', CAP: '97613', PROVINCIA: 'na', TELEFONO: ''}
[utils.math.Vector]:{0.607, 0.000, 0.000, 0.000, 0.250, 0.000, 0.000, 0.000, 1.000, 1.000, 1.000, 1.000, 1.000, 1.000, 1.000, 1.000, 1.000, 1.000, 1.000, 1.000, 1.000, 1.000, 1.000, 1.000, 1.000, 1.000, 1.000, 1.000, 1.000, 1.000, 1.000, 1.000, 0.958, 0.500, 0.714, 0.500, 0.875, 0.500, 0.333, 0.000, 1.000, 1.000, 1.000, 1.000, 1.000, 1.000, 1.000, 1.000, 0.000, 0.000, 0.000, 0.000, 0.000, 0.000, 0.000, 0.000, 0.992, 0.907, 0.909, 0.903, 0.842, 0.903, 0.824, 0.000, 0.953, 0.333, 0.500, 0.333, 0.600, 0.333, 0.200, 0.000, 1.000, 1.000, 1.000, 1.000, 1.000, 1.000, 1.000, 1.000, 0.000, 0.000, 0.000, 0.000, 0.000, 0.000, 0.000, 0.000}   -   classificato come:        MATCH   score: 0,528192


[model.Record]:{PK: '590', CODICE_FISCALE: '______6742______', NOME: 'mietta', COGNOME: 'devita', SESSO: 'f', STATO_NASCITA: 'italia', DATA_NASCITA: '19540612', COMUNE_NASCITA: '', PROVINCIA_NASCITA: 'na', INDIRIZZO: 'jonathan parkway 19', CAP: '97619', PROVINCIA: 'na', TELEFONO: '39342132438'}
[model.Record]:{PK: '590', CODICE_FISCALE: '______7005______', NOME: 'mietta', COGNOME: 'devita', SESSO: 'm', STATO_NASCITA: 'italia', DATA_NASCITA: '19560112', COMUNE_NASCITA: 'acerra', PROVINCIA_NASCITA: 'na', INDIRIZZO: 'vicolo mauro', CAP: '17643', PROVINCIA: 'na', TELEFONO: '39342132438'}
[utils.math.Vector]:{1.000, 1.000, 1.000, 1.000, 1.000, 1.000, 1.000, 1.000, 1.000, 1.000, 1.000, 1.000, 1.000, 1.000, 1.000, 1.000, 0.000, 0.000, 0.000, 0.000, 0.000, 0.000, 0.000, 0.000, 1.000, 1.000, 1.000, 1.000, 1.000, 1.000, 1.000, 1.000, 0.908, 0.167, 0.429, 0.167, 0.750, 0.167, 0.091, 0.000, 0.000, 0.000, 0.000, 0.000, 0.000, 0.000, 0.000, 0.000, 1.000, 1.000, 1.000, 1.000, 1.000, 1.000, 1.000, 1.000, 0.431, 0.000, 0.000, 0.000, 0.105, 0.000, 0.000, 0.000, 0.600, 0.000, 0.250, 0.000, 0.400, 0.000, 0.000, 0.000, 1.000, 1.000, 1.000, 1.000, 1.000, 1.000, 1.000, 1.000, 1.000, 1.000, 1.000, 1.000, 1.000, 1.000, 1.000, 1.000}   -   classificato come:        MATCH   score: 0,477652


[model.Record]:{PK: '591', CODICE_FISCALE: '______6743______', NOME: 'guillemro', COGNOME: 'de vita', SESSO: 'm', STATO_NASCITA: 'italia', DATA_NASCITA: '19540112', COMUNE_NASCITA: 'boscotrecase', PROVINCIA_NASCITA: 'na', INDIRIZZO: 'jonathan parkway 95', CAP: '64004', PROVINCIA: 'na', TELEFONO: '3934732942269'}
[model.Record]:{PK: '589', CODICE_FISCALE: '______7004______', NOME: 'rebecca', COGNOME: 'de vita', SESSO: 'm', STATO_NASCITA: 'italia', DATA_NASCITA: '19560812', COMUNE_NASCITA: 'boscotrecase', PROVINCIA_NASCITA: '', INDIRIZZO: 'jonathan parkway', CAP: '97613', PROVINCIA: 'na', TELEFONO: ''}
[utils.math.Vector]:{0.418, 0.000, 0.000, 0.000, 0.111, 0.000, 0.000, 0.000, 1.000, 1.000, 1.000, 1.000, 1.000, 1.000, 1.000, 1.000, 1.000, 1.000, 1.000, 1.000, 1.000, 1.000, 1.000, 1.000, 1.000, 1.000, 1.000, 1.000, 1.000, 1.000, 1.000, 1.000, 0.883, 0.167, 0.429, 0.167, 0.750, 0.167, 0.091, 0.000, 1.000, 1.000, 1.000, 1.000, 1.000, 1.000, 1.000, 1.000, 0.000, 0.000, 0.000, 0.000, 0.000, 0.000, 0.000, 0.000, 0.992, 0.907, 0.909, 0.903, 0.842, 0.903, 0.824, 0.000, 0.000, 0.000, 0.000, 0.000, 0.000, 0.000, 0.000, 0.000, 1.000, 1.000, 1.000, 1.000, 1.000, 1.000, 1.000, 1.000, 0.000, 0.000, 0.000, 0.000, 0.000, 0.000, 0.000, 0.000}   -   classificato come:        MATCH   score: 0,413482


[model.Record]:{PK: '595', CODICE_FISCALE: '______6747______', NOME: 'rosaria', COGNOME: 'piras', SESSO: 'm', STATO_NASCITA: 'italia', DATA_NASCITA: '19841216', COMUNE_NASCITA: 'napoli', PROVINCIA_NASCITA: 'nyj', INDIRIZZO: 'ian', CAP: '84827', PROVINCIA: 'na', TELEFONO: '396234473941'}
[model.Record]:{PK: '595', CODICE_FISCALE: '______7010______', NOME: 'amos', COGNOME: 'piras', SESSO: 'm', STATO_NASCITA: 'italia', DATA_NASCITA: '19511215', COMUNE_NASCITA: 'napoli', PROVINCIA_NASCITA: 'na', INDIRIZZO: 'via ian', CAP: '84827', PROVINCIA: 'na', TELEFONO: '395297239412'}
[utils.math.Vector]:{0.595, 0.000, 0.222, 0.000, 0.143, 0.000, 0.000, 0.000, 1.000, 1.000, 1.000, 1.000, 1.000, 1.000, 1.000, 1.000, 1.000, 1.000, 1.000, 1.000, 1.000, 1.000, 1.000, 1.000, 1.000, 1.000, 1.000, 1.000, 1.000, 1.000, 1.000, 1.000, 0.683, 0.167, 0.429, 0.167, 0.625, 0.167, 0.091, 0.000, 1.000, 1.000, 1.000, 1.000, 1.000, 1.000, 1.000, 1.000, 0.611, 0.000, 0.000, 0.000, 0.333, 0.000, 0.000, 0.000, 0.651, 0.447, 0.571, 0.333, 0.429, 0.333, 0.200, 0.000, 1.000, 1.000, 1.000, 1.000, 1.000, 1.000, 1.000, 1.000, 1.000, 1.000, 1.000, 1.000, 1.000, 1.000, 1.000, 1.000, 0.694, 0.200, 0.400, 0.200, 0.500, 0.200, 0.111, 0.000}   -   classificato come:        MATCH   score: 0,558737


[model.Record]:{PK: '599', CODICE_FISCALE: '______6751______', NOME: 'morenio', COGNOME: 'simone', SESSO: 'm', STATO_NASCITA: 'italia', DATA_NASCITA: '19520215', COMUNE_NASCITA: 'bagnoli irpino', PROVINCIA_NASCITA: 'av', INDIRIZZO: 'strada soriana 1', CAP: '31710', PROVINCIA: 'av', TELEFONO: '3952507730677'}
[model.Record]:{PK: '599', CODICE_FISCALE: '______7015______', NOME: 'mvoreno', COGNOME: 'perna', SESSO: 'm', STATO_NASCITA: 'italia', DATA_NASCITA: '19520215', COMUNE_NASCITA: 'bagnoli irpino', PROVINCIA_NASCITA: 'av', INDIRIZZO: 'strada soriana', CAP: '31710', PROVINCIA: '', TELEFONO: '397572707134'}
[utils.math.Vector]:{0.914, 0.400, 0.500, 0.400, 0.714, 0.400, 0.250, 0.000, 0.456, 0.000, 0.000, 0.000, 0.167, 0.000, 0.000, 0.000, 1.000, 1.000, 1.000, 1.000, 1.000, 1.000, 1.000, 1.000, 1.000, 1.000, 1.000, 1.000, 1.000, 1.000, 1.000, 1.000, 1.000, 1.000, 1.000, 1.000, 1.000, 1.000, 1.000, 1.000, 1.000, 1.000, 1.000, 1.000, 1.000, 1.000, 1.000, 1.000, 1.000, 1.000, 1.000, 1.000, 1.000, 1.000, 1.000, 1.000, 0.995, 0.926, 0.963, 0.923, 0.875, 0.923, 0.857, 0.000, 1.000, 1.000, 1.000, 1.000, 1.000, 1.000, 1.000, 1.000, 0.000, 0.000, 0.000, 0.000, 0.000, 0.000, 0.000, 0.000, 0.803, 0.000, 0.182, 0.000, 0.385, 0.000, 0.000, 0.000}   -   classificato come:        MATCH   score: 0,678062


[model.Record]:{PK: '599', CODICE_FISCALE: '______6751______', NOME: 'morenio', COGNOME: 'simone', SESSO: 'm', STATO_NASCITA: 'italia', DATA_NASCITA: '19520215', COMUNE_NASCITA: 'bagnoli irpino', PROVINCIA_NASCITA: 'av', INDIRIZZO: 'strada soriana 1', CAP: '31710', PROVINCIA: 'av', TELEFONO: '3952507730677'}
[model.Record]:{PK: '600', CODICE_FISCALE: '______7016______', NOME: 'secondo', COGNOME: 'simonee', SESSO: 'm', STATO_NASCITA: 'italia', DATA_NASCITA: '19520218', COMUNE_NASCITA: 'bagnoli irpino', PROVINCIA_NASCITA: 'av', INDIRIZZO: 'cirino', CAP: '31710', PROVINCIA: 'av', TELEFONO: '392004496220'}
[utils.math.Vector]:{0.631, 0.000, 0.000, 0.000, 0.286, 0.000, 0.000, 0.000, 0.981, 0.894, 0.909, 0.889, 0.857, 0.889, 0.800, 0.000, 1.000, 1.000, 1.000, 1.000, 1.000, 1.000, 1.000, 1.000, 1.000, 1.000, 1.000, 1.000, 1.000, 1.000, 1.000, 1.000, 0.975, 0.833, 0.857, 0.833, 0.875, 0.833, 0.714, 0.000, 1.000, 1.000, 1.000, 1.000, 1.000, 1.000, 1.000, 1.000, 1.000, 1.000, 1.000, 1.000, 1.000, 1.000, 1.000, 1.000, 0.451, 0.000, 0.105, 0.000, 0.188, 0.000, 0.000, 0.000, 1.000, 1.000, 1.000, 1.000, 1.000, 1.000, 1.000, 1.000, 1.000, 1.000, 1.000, 1.000, 1.000, 1.000, 1.000, 1.000, 0.654, 0.000, 0.095, 0.000, 0.308, 0.000, 0.000, 0.000}   -   classificato come:        MATCH   score: 0,557605


[model.Record]:{PK: '606', CODICE_FISCALE: '______6758______', NOME: 'damiana', COGNOME: 'gallo', SESSO: 'm', STATO_NASCITA: '', DATA_NASCITA: '19790324', COMUNE_NASCITA: 'eboli', PROVINCIA_NASCITA: 'na', INDIRIZZO: 'incrocio62', CAP: '76778', PROVINCIA: '', TELEFONO: '3909230426733'}
[model.Record]:{PK: '606', CODICE_FISCALE: '______7022______', NOME: 'michael', COGNOME: 'gallo', SESSO: 'm', STATO_NASCITA: 'italia', DATA_NASCITA: '19790306', COMUNE_NASCITA: 'eboli', PROVINCIA_NASCITA: 'na', INDIRIZZO: 'incrocio silvano', CAP: '', PROVINCIA: 'na', TELEFONO: '395447311878'}
[utils.math.Vector]:{0.619, 0.000, 0.167, 0.000, 0.143, 0.000, 0.000, 0.000, 1.000, 1.000, 1.000, 1.000, 1.000, 1.000, 1.000, 1.000, 1.000, 1.000, 1.000, 1.000, 1.000, 1.000, 1.000, 1.000, 0.000, 0.000, 0.000, 0.000, 0.000, 0.000, 0.000, 0.000, 0.933, 0.667, 0.714, 0.667, 0.750, 0.667, 0.500, 0.000, 1.000, 1.000, 1.000, 1.000, 1.000, 1.000, 1.000, 1.000, 1.000, 1.000, 1.000, 1.000, 1.000, 1.000, 1.000, 1.000, 0.883, 0.567, 0.583, 0.545, 0.500, 0.545, 0.375, 0.000, 0.000, 0.000, 0.000, 0.000, 0.000, 0.000, 0.000, 0.000, 0.000, 0.000, 0.000, 0.000, 0.000, 0.000, 0.000, 0.000, 0.534, 0.000, 0.174, 0.000, 0.231, 0.000, 0.000, 0.000}   -   classificato come:        MATCH   score: 0,441841


[model.Record]:{PK: '615', CODICE_FISCALE: '______6767______', NOME: 'raoul', COGNOME: 'ferrario', SESSO: 'f', STATO_NASCITA: 'italia', DATA_NASCITA: '19631203', COMUNE_NASCITA: 'napoli', PROVINCIA_NASCITA: 'sa', INDIRIZZO: 'rstrada sibilla 17', CAP: '89066', PROVINCIA: 'sa', TELEFONO: '39121668425'}
[model.Record]:{PK: '615', CODICE_FISCALE: '______7031______', NOME: 'raoul', COGNOME: 'marco', SESSO: 'm', STATO_NASCITA: 'italia', DATA_NASCITA: '19631203', COMUNE_NASCITA: 'hnapoli', PROVINCIA_NASCITA: 'av', INDIRIZZO: 'strada sibilla', CAP: '89066', PROVINCIA: 'av', TELEFONO: '398683825920'}
[utils.math.Vector]:{1.000, 1.000, 1.000, 1.000, 1.000, 1.000, 1.000, 1.000, 0.547, 0.000, 0.182, 0.000, 0.375, 0.000, 0.000, 0.000, 0.000, 0.000, 0.000, 0.000, 0.000, 0.000, 0.000, 0.000, 1.000, 1.000, 1.000, 1.000, 1.000, 1.000, 1.000, 1.000, 1.000, 1.000, 1.000, 1.000, 1.000, 1.000, 1.000, 1.000, 0.952, 0.894, 0.909, 0.889, 0.857, 0.889, 0.800, 0.000, 0.000, 0.000, 0.000, 0.000, 0.000, 0.000, 0.000, 0.000, 0.902, 0.866, 0.897, 0.857, 0.778, 0.857, 0.750, 0.000, 1.000, 1.000, 1.000, 1.000, 1.000, 1.000, 1.000, 1.000, 0.000, 0.000, 0.000, 0.000, 0.000, 0.000, 0.000, 0.000, 0.645, 0.000, 0.286, 0.000, 0.250, 0.000, 0.000, 0.000}   -   classificato come:        MATCH   score: 0,678599


[model.Record]:{PK: '620', CODICE_FISCALE: '______6772______', NOME: 'krim', COGNOME: 'sala', SESSO: 'm', STATO_NASCITA: 'italia', DATA_NASCITA: '19750211', COMUNE_NASCITA: 'pastorbno', PROVINCIA_NASCITA: 'na', INDIRIZZO: 'contrada rosolino 78', CAP: '60821', PROVINCIA: 'na', TELEFONO: '39858179665'}
[model.Record]:{PK: '620', CODICE_FISCALE: '______7036______', NOME: 'karim', COGNOME: 'sala', SESSO: 'm', STATO_NASCITA: 'italia', DATA_NASCITA: '19750210', COMUNE_NASCITA: 'sastorano', PROVINCIA_NASCITA: 'na', INDIRIZZO: 'strada farina', CAP: '13470', PROVINCIA: 'na', TELEFONO: '393304429863'}
[utils.math.Vector]:{0.940, 0.408, 0.571, 0.400, 0.800, 0.400, 0.250, 0.000, 1.000, 1.000, 1.000, 1.000, 1.000, 1.000, 1.000, 1.000, 1.000, 1.000, 1.000, 1.000, 1.000, 1.000, 1.000, 1.000, 1.000, 1.000, 1.000, 1.000, 1.000, 1.000, 1.000, 1.000, 0.975, 0.833, 0.857, 0.833, 0.875, 0.833, 0.714, 0.000, 0.804, 0.429, 0.625, 0.429, 0.778, 0.429, 0.273, 0.000, 1.000, 1.000, 1.000, 1.000, 1.000, 1.000, 1.000, 1.000, 0.566, 0.284, 0.387, 0.276, 0.400, 0.276, 0.160, 0.000, 0.000, 0.000, 0.000, 0.000, 0.000, 0.000, 0.000, 0.000, 1.000, 1.000, 1.000, 1.000, 1.000, 1.000, 1.000, 1.000, 0.557, 0.000, 0.190, 0.000, 0.333, 0.000, 0.000, 0.000}   -   classificato come:        MATCH   score: 0,426342


[model.Record]:{PK: '621', CODICE_FISCALE: '______6773______', NOME: 'italo', COGNOME: 'guarnieri', SESSO: 'f', STATO_NASCITA: 'italia', DATA_NASCITA: '19540202', COMUNE_NASCITA: 'qualiano', PROVINCIA_NASCITA: 'na', INDIRIZZO: 'rotonda bvide 78', CAP: '', PROVINCIA: 'na', TELEFONO: '39858179665'}
[model.Record]:{PK: '621', CODICE_FISCALE: '______7037______', NOME: 'italo', COGNOME: 'guarnieri', SESSO: 'm', STATO_NASCITA: 'italia', DATA_NASCITA: '19541202', COMUNE_NASCITA: 'qualiano', PROVINCIA_NASCITA: 'na', INDIRIZZO: 'viale italo', CAP: '', PROVINCIA: 'na', TELEFONO: '391085356918'}
[utils.math.Vector]:{1.000, 1.000, 1.000, 1.000, 1.000, 1.000, 1.000, 1.000, 1.000, 1.000, 1.000, 1.000, 1.000, 1.000, 1.000, 1.000, 0.000, 0.000, 0.000, 0.000, 0.000, 0.000, 0.000, 0.000, 1.000, 1.000, 1.000, 1.000, 1.000, 1.000, 1.000, 1.000, 0.921, 0.500, 0.769, 0.500, 0.875, 0.500, 0.333, 0.000, 1.000, 1.000, 1.000, 1.000, 1.000, 1.000, 1.000, 1.000, 1.000, 1.000, 1.000, 1.000, 1.000, 1.000, 1.000, 1.000, 0.456, 0.000, 0.167, 0.000, 0.125, 0.000, 0.000, 0.000, 0.000, 0.000, 0.000, 0.000, 0.000, 0.000, 0.000, 0.000, 1.000, 1.000, 1.000, 1.000, 1.000, 1.000, 1.000, 1.000, 0.762, 0.000, 0.200, 0.000, 0.333, 0.000, 0.000, 0.000}   -   classificato come:        MATCH   score: 0,445313


[model.Record]:{PK: '622', CODICE_FISCALE: '______6774______', NOME: 'marvin', COGNOME: 'tedesco', SESSO: 'f', STATO_NASCITA: 'italia', DATA_NASCITA: '19400928', COMUNE_NASCITA: 'napoli', PROVINCIA_NASCITA: '', INDIRIZZO: 'viale carbone 17', CAP: '96244', PROVINCIA: 'na', TELEFONO: '3957762996066'}
[model.Record]:{PK: '622', CODICE_FISCALE: '______7038______', NOME: 'marvin', COGNOME: 'tedesco', SESSO: 'f', STATO_NASCITA: 'italia', DATA_NASCITA: '', COMUNE_NASCITA: 'napolie', PROVINCIA_NASCITA: 'ya', INDIRIZZO: 'strada', CAP: '96244', PROVINCIA: 'na', TELEFONO: ''}
[utils.math.Vector]:{1.000, 1.000, 1.000, 1.000, 1.000, 1.000, 1.000, 1.000, 1.000, 1.000, 1.000, 1.000, 1.000, 1.000, 1.000, 1.000, 1.000, 1.000, 1.000, 1.000, 1.000, 1.000, 1.000, 1.000, 1.000, 1.000, 1.000, 1.000, 1.000, 1.000, 1.000, 1.000, 0.000, 0.000, 0.000, 0.000, 0.000, 0.000, 0.000, 0.000, 0.981, 0.894, 0.909, 0.889, 0.857, 0.889, 0.800, 0.000, 0.000, 0.000, 0.000, 0.000, 0.000, 0.000, 0.000, 0.000, 0.451, 0.000, 0.000, 0.000, 0.063, 0.000, 0.000, 0.000, 1.000, 1.000, 1.000, 1.000, 1.000, 1.000, 1.000, 1.000, 1.000, 1.000, 1.000, 1.000, 1.000, 1.000, 1.000, 1.000, 0.000, 0.000, 0.000, 0.000, 0.000, 0.000, 0.000, 0.000}   -   classificato come:        MATCH   score: 0,447331


[model.Record]:{PK: '634', CODICE_FISCALE: '______6787______', NOME: 'radames', COGNOME: 'pellegrini', SESSO: 'f', STATO_NASCITA: 'italia', DATA_NASCITA: '19590614', COMUNE_NASCITA: 'pompei', PROVINCIA_NASCITA: 'na', INDIRIZZO: 'viale tolomeo 15', CAP: '75753', PROVINCIA: 'na', TELEFONO: '4344600256'}
[model.Record]:{PK: '634', CODICE_FISCALE: '______7051______', NOME: 'radames', COGNOME: 'pellegrni', SESSO: 'f', STATO_NASCITA: 'italia', DATA_NASCITA: '19590623', COMUNE_NASCITA: 'frasso telesino', PROVINCIA_NASCITA: 'na', INDIRIZZO: 'strada martini', CAP: '37801', PROVINCIA: 'na', TELEFONO: '394344600256'}
[utils.math.Vector]:{1.000, 1.000, 1.000, 1.000, 1.000, 1.000, 1.000, 1.000, 0.979, 0.668, 0.824, 0.667, 0.900, 0.667, 0.500, 0.000, 1.000, 1.000, 1.000, 1.000, 1.000, 1.000, 1.000, 1.000, 1.000, 1.000, 1.000, 1.000, 1.000, 1.000, 1.000, 1.000, 0.933, 0.667, 0.714, 0.667, 0.750, 0.667, 0.500, 0.000, 0.489, 0.000, 0.000, 0.000, 0.200, 0.000, 0.000, 0.000, 1.000, 1.000, 1.000, 1.000, 1.000, 1.000, 1.000, 1.000, 0.429, 0.000, 0.000, 0.000, 0.063, 0.000, 0.000, 0.000, 0.467, 0.000, 0.000, 0.000, 0.000, 0.000, 0.000, 0.000, 1.000, 1.000, 1.000, 1.000, 1.000, 1.000, 1.000, 1.000, 0.911, 0.894, 0.900, 0.889, 0.833, 0.889, 0.800, 0.000}   -   classificato come:        MATCH   score: 0,443796


[model.Record]:{PK: '640', CODICE_FISCALE: '______6794______', NOME: 'monia', COGNOME: 'vecchio', SESSO: 'f', STATO_NASCITA: 'italia', DATA_NASCITA: '19440127', COMUNE_NASCITA: 'gondomar', PROVINCIA_NASCITA: 'gondomar', INDIRIZZO: 'travessa de guerreiro  54', CAP: '37312', PROVINCIA: 'gondomar', TELEFONO: '39927954010'}
[model.Record]:{PK: '640', CODICE_FISCALE: '______7057______', NOME: 'ubaldo', COGNOME: 'vecchio', SESSO: 'm', STATO_NASCITA: 'italia', DATA_NASCITA: '19860226', COMUNE_NASCITA: 'gondomar', PROVINCIA_NASCITA: 'ce', INDIRIZZO: 'travessa de guerreiro', CAP: '37312', PROVINCIA: 'ce', TELEFONO: '39927957010'}
[utils.math.Vector]:{0.456, 0.000, 0.000, 0.000, 0.000, 0.000, 0.000, 0.000, 1.000, 1.000, 1.000, 1.000, 1.000, 1.000, 1.000, 1.000, 0.000, 0.000, 0.000, 0.000, 0.000, 0.000, 0.000, 0.000, 1.000, 1.000, 1.000, 1.000, 1.000, 1.000, 1.000, 1.000, 0.667, 0.000, 0.143, 0.000, 0.500, 0.000, 0.000, 0.000, 1.000, 1.000, 1.000, 1.000, 1.000, 1.000, 1.000, 1.000, 0.000, 0.000, 0.000, 0.000, 0.000, 0.000, 0.000, 0.000, 0.991, 0.929, 0.909, 0.905, 0.840, 0.927, 0.864, 0.000, 1.000, 1.000, 1.000, 1.000, 1.000, 1.000, 1.000, 1.000, 0.000, 0.000, 0.000, 0.000, 0.000, 0.000, 0.000, 0.000, 0.978, 0.667, 0.800, 0.667, 0.909, 0.667, 0.500, 0.000}   -   classificato come:        MATCH   score: 0,652458


[model.Record]:{PK: '641', CODICE_FISCALE: '______6795______', NOME: 'pericle', COGNOME: 'vecchio', SESSO: 'm', STATO_NASCITA: 'italia', DATA_NASCITA: '19450224', COMUNE_NASCITA: 'gondomar', PROVINCIA_NASCITA: 'sa', INDIRIZZO: 'travessa de guerreiro  98', CAP: '41433', PROVINCIA: 'sa', TELEFONO: '39927954010'}
[model.Record]:{PK: '640', CODICE_FISCALE: '______7057______', NOME: 'ubaldo', COGNOME: 'vecchio', SESSO: 'm', STATO_NASCITA: 'italia', DATA_NASCITA: '19860226', COMUNE_NASCITA: 'gondomar', PROVINCIA_NASCITA: 'ce', INDIRIZZO: 'travessa de guerreiro', CAP: '37312', PROVINCIA: 'ce', TELEFONO: '39927957010'}
[utils.math.Vector]:{0.437, 0.000, 0.000, 0.000, 0.000, 0.000, 0.000, 0.000, 1.000, 1.000, 1.000, 1.000, 1.000, 1.000, 1.000, 1.000, 1.000, 1.000, 1.000, 1.000, 1.000, 1.000, 1.000, 1.000, 1.000, 1.000, 1.000, 1.000, 1.000, 1.000, 1.000, 1.000, 0.800, 0.167, 0.429, 0.167, 0.625, 0.167, 0.091, 0.000, 1.000, 1.000, 1.000, 1.000, 1.000, 1.000, 1.000, 1.000, 0.000, 0.000, 0.000, 0.000, 0.000, 0.000, 0.000, 0.000, 0.991, 0.929, 0.909, 0.905, 0.840, 0.927, 0.864, 0.000, 0.467, 0.000, 0.000, 0.000, 0.000, 0.000, 0.000, 0.000, 0.000, 0.000, 0.000, 0.000, 0.000, 0.000, 0.000, 0.000, 0.978, 0.667, 0.800, 0.667, 0.909, 0.667, 0.500, 0.000}   -   classificato come:        MATCH   score: 0,517976


[model.Record]:{PK: '642', CODICE_FISCALE: '______6796______', NOME: 'akira', COGNOME: 'pelleggrini', SESSO: 'f', STATO_NASCITA: 'italia', DATA_NASCITA: '19620628', COMUNE_NASCITA: 'di tella', PROVINCIA_NASCITA: 'ce', INDIRIZZO: 'rotonda noel 92', CAP: '5983', PROVINCIA: 'ce', TELEFONO: '3901682639108'}
[model.Record]:{PK: '642', CODICE_FISCALE: '______7059______', NOME: 'gilda', COGNOME: 'pellegrini', SESSO: 'f', STATO_NASCITA: 'italia', DATA_NASCITA: '19620628', COMUNE_NASCITA: 'orta di atella', PROVINCIA_NASCITA: 'ce', INDIRIZZO: 'rotonda noel', CAP: '90302', PROVINCIA: 'ce', TELEFONO: '39168263910'}
[utils.math.Vector]:{0.600, 0.000, 0.000, 0.000, 0.200, 0.000, 0.000, 0.000, 0.986, 0.825, 0.947, 0.824, 0.909, 0.824, 0.700, 0.000, 1.000, 1.000, 1.000, 1.000, 1.000, 1.000, 1.000, 1.000, 1.000, 1.000, 1.000, 1.000, 1.000, 1.000, 1.000, 1.000, 1.000, 1.000, 1.000, 1.000, 1.000, 1.000, 1.000, 1.000, 0.732, 0.471, 0.600, 0.444, 0.571, 0.444, 0.286, 0.000, 1.000, 1.000, 1.000, 1.000, 1.000, 1.000, 1.000, 1.000, 0.987, 0.877, 0.880, 0.870, 0.800, 0.870, 0.769, 0.000, 0.633, 0.000, 0.000, 0.000, 0.200, 0.000, 0.000, 0.000, 1.000, 1.000, 1.000, 1.000, 1.000, 1.000, 1.000, 1.000, 0.957, 0.727, 0.842, 0.737, 0.846, 0.737, 0.583, 0.000}   -   classificato come:        MATCH   score: 0,607154


[model.Record]:{PK: '660', CODICE_FISCALE: '______6815______', NOME: 'zelida', COGNOME: 'bergamaschi', SESSO: 'm', STATO_NASCITA: 'italia', DATA_NASCITA: '19580512', COMUNE_NASCITA: 'capodrise', PROVINCIA_NASCITA: 'av', INDIRIZZO: 'via martinelli 98', CAP: '58846', PROVINCIA: 'av', TELEFONO: '39068188021239'}
[model.Record]:{PK: '660', CODICE_FISCALE: '______7081______', NOME: 'folco', COGNOME: 'coppola', SESSO: 'm', STATO_NASCITA: 'italia', DATA_NASCITA: '19580512', COMUNE_NASCITA: 'capodrise', PROVINCIA_NASCITA: '', INDIRIZZO: 'borgo liia', CAP: '58846', PROVINCIA: 'na', TELEFONO: '396586328656'}
[utils.math.Vector]:{0.456, 0.000, 0.000, 0.000, 0.167, 0.000, 0.000, 0.000, 0.411, 0.000, 0.000, 0.000, 0.091, 0.000, 0.000, 0.000, 1.000, 1.000, 1.000, 1.000, 1.000, 1.000, 1.000, 1.000, 1.000, 1.000, 1.000, 1.000, 1.000, 1.000, 1.000, 1.000, 1.000, 1.000, 1.000, 1.000, 1.000, 1.000, 1.000, 1.000, 1.000, 1.000, 1.000, 1.000, 1.000, 1.000, 1.000, 1.000, 0.000, 0.000, 0.000, 0.000, 0.000, 0.000, 0.000, 0.000, 0.540, 0.000, 0.160, 0.000, 0.176, 0.000, 0.000, 0.000, 1.000, 1.000, 1.000, 1.000, 1.000, 1.000, 1.000, 1.000, 0.000, 0.000, 0.000, 0.000, 0.000, 0.000, 0.000, 0.000, 0.647, 0.000, 0.095, 0.000, 0.357, 0.000, 0.000, 0.000}   -   classificato come:        MATCH   score: 0,509681


[model.Record]:{PK: '661', CODICE_FISCALE: '______6816______', NOME: 'gnirid', COGNOME: 'castagna', SESSO: 'm', STATO_NASCITA: 'italia', DATA_NASCITA: '19580512', COMUNE_NASCITA: 'san martino valle caudina', PROVINCIA_NASCITA: 'av', INDIRIZZO: 'vicolo sue ellen  23', CAP: '58846', PROVINCIA: 'av', TELEFONO: '39068188021239'}
[model.Record]:{PK: '660', CODICE_FISCALE: '______7081______', NOME: 'folco', COGNOME: 'coppola', SESSO: 'm', STATO_NASCITA: 'italia', DATA_NASCITA: '19580512', COMUNE_NASCITA: 'capodrise', PROVINCIA_NASCITA: '', INDIRIZZO: 'borgo liia', CAP: '58846', PROVINCIA: 'na', TELEFONO: '396586328656'}
[utils.math.Vector]:{0.000, 0.000, 0.000, 0.000, 0.000, 0.000, 0.000, 0.000, 0.512, 0.000, 0.000, 0.000, 0.250, 0.000, 0.000, 0.000, 1.000, 1.000, 1.000, 1.000, 1.000, 1.000, 1.000, 1.000, 1.000, 1.000, 1.000, 1.000, 1.000, 1.000, 1.000, 1.000, 1.000, 1.000, 1.000, 1.000, 1.000, 1.000, 1.000, 1.000, 0.580, 0.000, 0.065, 0.000, 0.160, 0.000, 0.000, 0.000, 0.000, 0.000, 0.000, 0.000, 0.000, 0.000, 0.000, 0.000, 0.450, 0.000, 0.071, 0.000, 0.150, 0.000, 0.000, 0.000, 1.000, 1.000, 1.000, 1.000, 1.000, 1.000, 1.000, 1.000, 0.000, 0.000, 0.000, 0.000, 0.000, 0.000, 0.000, 0.000, 0.647, 0.000, 0.095, 0.000, 0.357, 0.000, 0.000, 0.000}   -   classificato come:        MATCH   score: 0,424610


[model.Record]:{PK: '661', CODICE_FISCALE: '______6816______', NOME: 'gnirid', COGNOME: 'castagna', SESSO: 'm', STATO_NASCITA: 'italia', DATA_NASCITA: '19580512', COMUNE_NASCITA: 'san martino valle caudina', PROVINCIA_NASCITA: 'av', INDIRIZZO: 'vicolo sue ellen  23', CAP: '58846', PROVINCIA: 'av', TELEFONO: '39068188021239'}
[model.Record]:{PK: '661', CODICE_FISCALE: '______7082______', NOME: 'ubaldo', COGNOME: 'castagna', SESSO: 'm', STATO_NASCITA: 'italia', DATA_NASCITA: '19491222', COMUNE_NASCITA: 'san martino valle caudina', PROVINCIA_NASCITA: '', INDIRIZZO: 'vicolo sue', CAP: '58846', PROVINCIA: 'sa', TELEFONO: '39681880212'}
[utils.math.Vector]:{0.444, 0.000, 0.000, 0.000, 0.000, 0.000, 0.000, 0.000, 1.000, 1.000, 1.000, 1.000, 1.000, 1.000, 1.000, 1.000, 1.000, 1.000, 1.000, 1.000, 1.000, 1.000, 1.000, 1.000, 1.000, 1.000, 1.000, 1.000, 1.000, 1.000, 1.000, 1.000, 0.667, 0.000, 0.308, 0.000, 0.375, 0.000, 0.000, 0.000, 1.000, 1.000, 1.000, 1.000, 1.000, 1.000, 1.000, 1.000, 0.000, 0.000, 0.000, 0.000, 0.000, 0.000, 0.000, 0.000, 0.917, 0.686, 0.643, 0.615, 0.500, 0.640, 0.471, 0.000, 1.000, 1.000, 1.000, 1.000, 1.000, 1.000, 1.000, 1.000, 0.000, 0.000, 0.000, 0.000, 0.000, 0.000, 0.000, 0.000, 0.887, 0.674, 0.818, 0.667, 0.786, 0.667, 0.500, 0.000}   -   classificato come:        MATCH   score: 0,608358


[model.Record]:{PK: '665', CODICE_FISCALE: '______6820______', NOME: 'kris', COGNOME: 'pepe', SESSO: 'f', STATO_NASCITA: 'italia', DATA_NASCITA: '19180220', COMUNE_NASCITA: 'nacpoli', PROVINCIA_NASCITA: 'na', INDIRIZZO: 'vicolo sue ellen  58', CAP: '58846', PROVINCIA: 'na', TELEFONO: '39620864140'}
[model.Record]:{PK: '665', CODICE_FISCALE: '______7086______', NOME: 'kris', COGNOME: 'pepe', SESSO: 'm', STATO_NASCITA: 'italia', DATA_NASCITA: '19180220', COMUNE_NASCITA: 'ercolano', PROVINCIA_NASCITA: 'na', INDIRIZZO: 'vicolo serse', CAP: '58846', PROVINCIA: 'na', TELEFONO: '39755644784'}
[utils.math.Vector]:{1.000, 1.000, 1.000, 1.000, 1.000, 1.000, 1.000, 1.000, 1.000, 1.000, 1.000, 1.000, 1.000, 1.000, 1.000, 1.000, 0.000, 0.000, 0.000, 0.000, 0.000, 0.000, 0.000, 0.000, 1.000, 1.000, 1.000, 1.000, 1.000, 1.000, 1.000, 1.000, 1.000, 1.000, 1.000, 1.000, 1.000, 1.000, 1.000, 1.000, 0.601, 0.000, 0.154, 0.000, 0.250, 0.000, 0.000, 0.000, 1.000, 1.000, 1.000, 1.000, 1.000, 1.000, 1.000, 1.000, 0.867, 0.460, 0.483, 0.429, 0.500, 0.444, 0.286, 0.000, 1.000, 1.000, 1.000, 1.000, 1.000, 1.000, 1.000, 1.000, 1.000, 1.000, 1.000, 1.000, 1.000, 1.000, 1.000, 1.000, 0.641, 0.000, 0.200, 0.000, 0.273, 0.000, 0.000, 0.000}   -   classificato come:        MATCH   score: 0,683186


[model.Record]:{PK: '675', CODICE_FISCALE: '______6831______', NOME: 'tancredi', COGNOME: 'ricci', SESSO: 'f', STATO_NASCITA: '', DATA_NASCITA: '19351005', COMUNE_NASCITA: 'scafati', PROVINCIA_NASCITA: 'sa', INDIRIZZO: 'rotonda loredana 34', CAP: '4862', PROVINCIA: 'sa', TELEFONO: '39462677178100'}
[model.Record]:{PK: '675', CODICE_FISCALE: '______7096______', NOME: 'tancredi', COGNOME: 'ricci', SESSO: 'f', STATO_NASCITA: 'italia', DATA_NASCITA: '19360219', COMUNE_NASCITA: 'scafati', PROVINCIA_NASCITA: 'to', INDIRIZZO: 'viale colombo', CAP: '37055', PROVINCIA: 'to', TELEFONO: '394626777781'}
[utils.math.Vector]:{1.000, 1.000, 1.000, 1.000, 1.000, 1.000, 1.000, 1.000, 1.000, 1.000, 1.000, 1.000, 1.000, 1.000, 1.000, 1.000, 1.000, 1.000, 1.000, 1.000, 1.000, 1.000, 1.000, 1.000, 0.000, 0.000, 0.000, 0.000, 0.000, 0.000, 0.000, 0.000, 0.683, 0.167, 0.308, 0.167, 0.375, 0.167, 0.091, 0.000, 1.000, 1.000, 1.000, 1.000, 1.000, 1.000, 1.000, 1.000, 0.000, 0.000, 0.000, 0.000, 0.000, 0.000, 0.000, 0.000, 0.540, 0.000, 0.071, 0.000, 0.105, 0.000, 0.000, 0.000, 0.000, 0.000, 0.000, 0.000, 0.000, 0.000, 0.000, 0.000, 0.000, 0.000, 0.000, 0.000, 0.000, 0.000, 0.000, 0.000, 0.944, 0.583, 0.818, 0.667, 0.786, 0.667, 0.500, 0.000}   -   classificato come:        MATCH   score: 0,437567


[model.Record]:{PK: '676', CODICE_FISCALE: '______6832______', NOME: 'tancredi', COGNOME: 'ricci', SESSO: 'f', STATO_NASCITA: 'italia', DATA_NASCITA: '19740305', COMUNE_NASCITA: 'marcianise', PROVINCIA_NASCITA: 'sa', INDIRIZZO: 'vicolo bernardi 34', CAP: '84802', PROVINCIA: 'sa', TELEFONO: '39462677778100'}
[model.Record]:{PK: '676', CODICE_FISCALE: '______7097______', NOME: 'tancredi', COGNOME: 'russo', SESSO: 'f', STATO_NASCITA: 'talia', DATA_NASCITA: '19581028', COMUNE_NASCITA: 'marcanise', PROVINCIA_NASCITA: 'sa', INDIRIZZO: 'vicolo bhernardi', CAP: '84802', PROVINCIA: 'sa', TELEFONO: '394626777781'}
[utils.math.Vector]:{1.000, 1.000, 1.000, 1.000, 1.000, 1.000, 1.000, 1.000, 0.467, 0.000, 0.000, 0.000, 0.200, 0.000, 0.000, 0.000, 1.000, 1.000, 1.000, 1.000, 1.000, 1.000, 1.000, 1.000, 0.944, 0.866, 0.889, 0.857, 0.833, 0.857, 0.750, 0.000, 0.583, 0.000, 0.143, 0.000, 0.250, 0.000, 0.000, 0.000, 0.958, 0.668, 0.824, 0.667, 0.900, 0.667, 0.500, 0.000, 1.000, 1.000, 1.000, 1.000, 1.000, 1.000, 1.000, 1.000, 0.958, 0.735, 0.813, 0.733, 0.778, 0.733, 0.579, 0.000, 1.000, 1.000, 1.000, 1.000, 1.000, 1.000, 1.000, 1.000, 1.000, 1.000, 1.000, 1.000, 1.000, 1.000, 1.000, 1.000, 0.993, 0.926, 0.900, 0.900, 0.857, 0.900, 0.818, 0.000}   -   classificato come:        MATCH   score: 0,605372


[model.Record]:{PK: '679', CODICE_FISCALE: '______6835______', NOME: 'cirino', COGNOME: 'grandi', SESSO: 'f', STATO_NASCITA: 'italia', DATA_NASCITA: '19800709', COMUNE_NASCITA: 'san giuseppe vesuviano', PROVINCIA_NASCITA: 'na', INDIRIZZO: 'viale mariani 38', CAP: '98356', PROVINCIA: 'na', TELEFONO: '39075'}
[model.Record]:{PK: '679', CODICE_FISCALE: '______7100______', NOME: 'cirino', COGNOME: 'beretta', SESSO: 'm', STATO_NASCITA: 'italia', DATA_NASCITA: '19800709', COMUNE_NASCITA: 'san giuseppe vesuviano', PROVINCIA_NASCITA: 'bo', INDIRIZZO: 'via rosalba', CAP: '98356', PROVINCIA: 'bo', TELEFONO: '39759837273'}
[utils.math.Vector]:{1.000, 1.000, 1.000, 1.000, 1.000, 1.000, 1.000, 1.000, 0.437, 0.000, 0.000, 0.000, 0.143, 0.000, 0.000, 0.000, 0.000, 0.000, 0.000, 0.000, 0.000, 0.000, 0.000, 0.000, 1.000, 1.000, 1.000, 1.000, 1.000, 1.000, 1.000, 1.000, 1.000, 1.000, 1.000, 1.000, 1.000, 1.000, 1.000, 1.000, 1.000, 1.000, 1.000, 1.000, 1.000, 1.000, 1.000, 1.000, 0.000, 0.000, 0.000, 0.000, 0.000, 0.000, 0.000, 0.000, 0.757, 0.089, 0.250, 0.087, 0.313, 0.087, 0.045, 0.000, 1.000, 1.000, 1.000, 1.000, 1.000, 1.000, 1.000, 1.000, 0.000, 0.000, 0.000, 0.000, 0.000, 0.000, 0.000, 0.000, 0.772, 0.000, 0.286, 0.000, 0.273, 0.000, 0.000, 0.000}   -   classificato come:        MATCH   score: 0,601485


[model.Record]:{PK: '680', CODICE_FISCALE: '______6836______', NOME: 'noeq', COGNOME: 'furlan', SESSO: 'm', STATO_NASCITA: 'italia', DATA_NASCITA: '19800227', COMUNE_NASCITA: 'casagiove', PROVINCIA_NASCITA: 'ce', INDIRIZZO: 'stretto martino 71', CAP: '98356', PROVINCIA: 'ce', TELEFONO: '3925919704449'}
[model.Record]:{PK: '680', CODICE_FISCALE: '______7101______', NOME: '', COGNOME: 'furlan', SESSO: 'm', STATO_NASCITA: 'italia', DATA_NASCITA: '19800227', COMUNE_NASCITA: 'orta di atelal', PROVINCIA_NASCITA: 'ce', INDIRIZZO: 'stretto martino', CAP: '83136', PROVINCIA: 'ce', TELEFONO: '396713028581'}
[utils.math.Vector]:{0.000, 0.000, 0.000, 0.000, 0.000, 0.000, 0.000, 0.000, 1.000, 1.000, 1.000, 1.000, 1.000, 1.000, 1.000, 1.000, 1.000, 1.000, 1.000, 1.000, 1.000, 1.000, 1.000, 1.000, 1.000, 1.000, 1.000, 1.000, 1.000, 1.000, 1.000, 1.000, 1.000, 1.000, 1.000, 1.000, 1.000, 1.000, 1.000, 1.000, 0.571, 0.000, 0.000, 0.000, 0.214, 0.000, 0.000, 0.000, 1.000, 1.000, 1.000, 1.000, 1.000, 1.000, 1.000, 1.000, 0.991, 0.901, 0.933, 0.897, 0.833, 0.897, 0.813, 0.000, 0.733, 0.000, 0.250, 0.000, 0.400, 0.000, 0.000, 0.000, 1.000, 1.000, 1.000, 1.000, 1.000, 1.000, 1.000, 1.000, 0.598, 0.000, 0.091, 0.000, 0.231, 0.000, 0.000, 0.000}   -   classificato come:        MATCH   score: 0,519763


[model.Record]:{PK: '685', CODICE_FISCALE: '______6841______', NOME: 'egidio', COGNOME: 'bosi', SESSO: 'm', STATO_NASCITA: 'italia', DATA_NASCITA: '19300511', COMUNE_NASCITA: 'napoli', PROVINCIA_NASCITA: 'na', INDIRIZZO: 'strada gianrccardo 80', CAP: '67145', PROVINCIA: 'na', TELEFONO: '3972245274293'}
[model.Record]:{PK: '685', CODICE_FISCALE: '______7106______', NOME: 'egidio', COGNOME: 'di marco', SESSO: '', STATO_NASCITA: 'italia', DATA_NASCITA: '19530617', COMUNE_NASCITA: 'napoli', PROVINCIA_NASCITA: '', INDIRIZZO: 'strada gianriccardo', CAP: '67145', PROVINCIA: 'sa', TELEFONO: '397224527429'}
[utils.math.Vector]:{1.000, 1.000, 1.000, 1.000, 1.000, 1.000, 1.000, 1.000, 0.458, 0.000, 0.000, 0.000, 0.000, 0.000, 0.000, 0.000, 0.000, 0.000, 0.000, 0.000, 0.000, 0.000, 0.000, 0.000, 1.000, 1.000, 1.000, 1.000, 1.000, 1.000, 1.000, 1.000, 0.822, 0.000, 0.286, 0.000, 0.500, 0.000, 0.000, 0.000, 1.000, 1.000, 1.000, 1.000, 1.000, 1.000, 1.000, 1.000, 0.000, 0.000, 0.000, 0.000, 0.000, 0.000, 0.000, 0.000, 0.972, 0.779, 0.842, 0.778, 0.810, 0.778, 0.636, 0.000, 1.000, 1.000, 1.000, 1.000, 1.000, 1.000, 1.000, 1.000, 0.667, 0.000, 0.000, 0.000, 0.500, 0.000, 0.000, 0.000, 0.998, 0.953, 0.957, 0.952, 0.923, 0.952, 0.909, 0.000}   -   classificato come:        MATCH   score: 0,642563


[model.Record]:{PK: '687', CODICE_FISCALE: '______6843______', NOME: 'jennifer', COGNOME: '', SESSO: 'm', STATO_NASCITA: 'italia', DATA_NASCITA: '19300111', COMUNE_NASCITA: 'west david', PROVINCIA_NASCITA: 'west david', INDIRIZZO: 'lopez villages 80', CAP: '99457', PROVINCIA: 'west david', TELEFONO: '447659832667208'}
[model.Record]:{PK: '687', CODICE_FISCALE: '______7108______', NOME: 'jennifer', COGNOME: 'florit', SESSO: '', STATO_NASCITA: 'italia', DATA_NASCITA: '19301211', COMUNE_NASCITA: 'west david', PROVINCIA_NASCITA: 'ba', INDIRIZZO: 'lopez vlliages', CAP: '20528', PROVINCIA: 'ba', TELEFONO: '3944765983'}
[utils.math.Vector]:{1.000, 1.000, 1.000, 1.000, 1.000, 1.000, 1.000, 1.000, 0.000, 0.000, 0.000, 0.000, 0.000, 0.000, 0.000, 0.000, 0.000, 0.000, 0.000, 0.000, 0.000, 0.000, 0.000, 0.000, 1.000, 1.000, 1.000, 1.000, 1.000, 1.000, 1.000, 1.000, 0.950, 0.333, 0.769, 0.333, 0.750, 0.333, 0.200, 0.000, 1.000, 1.000, 1.000, 1.000, 1.000, 1.000, 1.000, 1.000, 0.000, 0.000, 0.000, 0.000, 0.100, 0.000, 0.000, 0.000, 0.951, 0.522, 0.690, 0.519, 0.706, 0.519, 0.350, 0.000, 0.467, 0.000, 0.000, 0.000, 0.000, 0.000, 0.000, 0.000, 0.000, 0.000, 0.000, 0.000, 0.100, 0.000, 0.000, 0.000, 0.694, 0.588, 0.609, 0.571, 0.400, 0.571, 0.400, 0.000}   -   classificato come:        MATCH   score: 0,436191


[model.Record]:{PK: '691', CODICE_FISCALE: '______6847______', NOME: 'lugii', COGNOME: 'casagrande', SESSO: '', STATO_NASCITA: 'italia', DATA_NASCITA: '19701205', COMUNE_NASCITA: 'pagani', PROVINCIA_NASCITA: 'sa', INDIRIZZO: 'incrocio piras 97', CAP: '47299', PROVINCIA: 'sa', TELEFONO: '3968399741316'}
[model.Record]:{PK: '691', CODICE_FISCALE: '______7112______', NOME: 'gregorio', COGNOME: 'casagrande', SESSO: 'f', STATO_NASCITA: 'italia', DATA_NASCITA: '19641205', COMUNE_NASCITA: 'pagani', PROVINCIA_NASCITA: 'ce', INDIRIZZO: 'incrocio pira', CAP: '50888', PROVINCIA: 'ce', TELEFONO: '397330227419'}
[utils.math.Vector]:{0.550, 0.000, 0.000, 0.000, 0.250, 0.000, 0.000, 0.000, 1.000, 1.000, 1.000, 1.000, 1.000, 1.000, 1.000, 1.000, 0.000, 0.000, 0.000, 0.000, 0.000, 0.000, 0.000, 0.000, 1.000, 1.000, 1.000, 1.000, 1.000, 1.000, 1.000, 1.000, 0.822, 0.333, 0.571, 0.333, 0.750, 0.333, 0.200, 0.000, 1.000, 1.000, 1.000, 1.000, 1.000, 1.000, 1.000, 1.000, 0.000, 0.000, 0.000, 0.000, 0.000, 0.000, 0.000, 0.000, 0.982, 0.856, 0.857, 0.846, 0.765, 0.846, 0.733, 0.000, 0.000, 0.000, 0.000, 0.000, 0.000, 0.000, 0.000, 0.000, 0.000, 0.000, 0.000, 0.000, 0.000, 0.000, 0.000, 0.000, 0.612, 0.095, 0.364, 0.095, 0.385, 0.095, 0.050, 0.000}   -   classificato come:        MATCH   score: 0,450491


[model.Record]:{PK: '693', CODICE_FISCALE: '______6849______', NOME: 'leonardo', COGNOME: 'casagrande', SESSO: 'f', STATO_NASCITA: 'italia', DATA_NASCITA: '196905', COMUNE_NASCITA: 'pompei', PROVINCIA_NASCITA: 'na', INDIRIZZO: 'via conti 58', CAP: '37845', PROVINCIA: 'na', TELEFONO: '393727680334'}
[model.Record]:{PK: '693', CODICE_FISCALE: '______7114______', NOME: 'leonardo', COGNOME: 'casagrande', SESSO: 'f', STATO_NASCITA: 'italia', DATA_NASCITA: '19661105', COMUNE_NASCITA: 'pompei', PROVINCIA_NASCITA: 'na', INDIRIZZO: 'rizzo', CAP: '37845', PROVINCIA: 'na', TELEFONO: ''}
[utils.math.Vector]:{1.000, 1.000, 1.000, 1.000, 1.000, 1.000, 1.000, 1.000, 1.000, 1.000, 1.000, 1.000, 1.000, 1.000, 1.000, 1.000, 1.000, 1.000, 1.000, 1.000, 1.000, 1.000, 1.000, 1.000, 1.000, 1.000, 1.000, 1.000, 1.000, 1.000, 1.000, 1.000, 0.874, 0.204, 0.500, 0.200, 0.625, 0.200, 0.111, 0.000, 1.000, 1.000, 1.000, 1.000, 1.000, 1.000, 1.000, 1.000, 1.000, 1.000, 1.000, 1.000, 1.000, 1.000, 1.000, 1.000, 0.522, 0.000, 0.000, 0.000, 0.167, 0.000, 0.000, 0.000, 1.000, 1.000, 1.000, 1.000, 1.000, 1.000, 1.000, 1.000, 1.000, 1.000, 1.000, 1.000, 1.000, 1.000, 1.000, 1.000, 0.000, 0.000, 0.000, 0.000, 0.000, 0.000, 0.000, 0.000}   -   classificato come:        MATCH   score: 0,548262


[model.Record]:{PK: '695', CODICE_FISCALE: '______6851______', NOME: 'domiziano', COGNOME: 'colangelo', SESSO: 'f', STATO_NASCITA: 'italia', DATA_NASCITA: '19571222', COMUNE_NASCITA: 'montoro', PROVINCIA_NASCITA: 'na', INDIRIZZO: 'via pellegrino 76', CAP: '', PROVINCIA: 'na', TELEFONO: '39725232450'}
[model.Record]:{PK: '695', CODICE_FISCALE: '______7116______', NOME: '', COGNOME: 'colangelo', SESSO: 'm', STATO_NASCITA: 'italia', DATA_NASCITA: '19731209', COMUNE_NASCITA: 'montoro', PROVINCIA_NASCITA: 'na', INDIRIZZO: '', CAP: '22750', PROVINCIA: 'na', TELEFONO: '39725232450'}
[utils.math.Vector]:{0.000, 0.000, 0.000, 0.000, 0.000, 0.000, 0.000, 0.000, 1.000, 1.000, 1.000, 1.000, 1.000, 1.000, 1.000, 1.000, 0.000, 0.000, 0.000, 0.000, 0.000, 0.000, 0.000, 0.000, 1.000, 1.000, 1.000, 1.000, 1.000, 1.000, 1.000, 1.000, 0.800, 0.000, 0.308, 0.000, 0.500, 0.000, 0.000, 0.000, 1.000, 1.000, 1.000, 1.000, 1.000, 1.000, 1.000, 1.000, 1.000, 1.000, 1.000, 1.000, 1.000, 1.000, 1.000, 1.000, 0.000, 0.000, 0.000, 0.000, 0.000, 0.000, 0.000, 0.000, 0.000, 0.000, 0.000, 0.000, 0.000, 0.000, 0.000, 0.000, 1.000, 1.000, 1.000, 1.000, 1.000, 1.000, 1.000, 1.000, 1.000, 1.000, 1.000, 1.000, 1.000, 1.000, 1.000, 1.000}   -   classificato come:        MATCH   score: 0,424828


[model.Record]:{PK: '707', CODICE_FISCALE: '______6863______', NOME: 'michelke', COGNOME: 'vecchio', SESSO: 'f', STATO_NASCITA: 'italia', DATA_NASCITA: '19240702', COMUNE_NASCITA: 'urbbomough', PROVINCIA_NASCITA: 'mx', INDIRIZZO: 'vicolo giuliani 56', CAP: '28698', PROVINCIA: 'mi', TELEFONO: '739269698613'}
[model.Record]:{PK: '707', CODICE_FISCALE: '______7128______', NOME: 'ettore', COGNOME: 'vecchio', SESSO: 'm', STATO_NASCITA: 'italia', DATA_NASCITA: '19830702', COMUNE_NASCITA: 'alto reno terme', PROVINCIA_NASCITA: 'bo', INDIRIZZO: 'strada jacopo', CAP: '28698', PROVINCIA: 'bo', TELEFONO: '39269698613'}
[utils.math.Vector]:{0.431, 0.000, 0.000, 0.000, 0.125, 0.000, 0.000, 0.000, 1.000, 1.000, 1.000, 1.000, 1.000, 1.000, 1.000, 1.000, 0.000, 0.000, 0.000, 0.000, 0.000, 0.000, 0.000, 0.000, 1.000, 1.000, 1.000, 1.000, 1.000, 1.000, 1.000, 1.000, 0.867, 0.333, 0.571, 0.333, 0.750, 0.333, 0.200, 0.000, 0.389, 0.000, 0.000, 0.000, 0.133, 0.000, 0.000, 0.000, 0.000, 0.000, 0.000, 0.000, 0.000, 0.000, 0.000, 0.000, 0.421, 0.000, 0.069, 0.000, 0.111, 0.000, 0.000, 0.000, 1.000, 1.000, 1.000, 1.000, 1.000, 1.000, 1.000, 1.000, 0.000, 0.000, 0.000, 0.000, 0.000, 0.000, 0.000, 0.000, 0.972, 0.949, 0.947, 0.947, 0.917, 0.947, 0.900, 0.000}   -   classificato come:        MATCH   score: 0,526156


[model.Record]:{PK: '712', CODICE_FISCALE: '______6869______', NOME: 'morgana', COGNOME: 'orlando', SESSO: 'f', STATO_NASCITA: 'italia', DATA_NASCITA: '19240624', COMUNE_NASCITA: 'basiglio', PROVINCIA_NASCITA: 'mi', INDIRIZZO: 'canale harrzy 34', CAP: '81460', PROVINCIA: 'mi', TELEFONO: '39281154120648'}
[model.Record]:{PK: '712', CODICE_FISCALE: '______7133______', NOME: 'prisca', COGNOME: 'orlando', SESSO: '', STATO_NASCITA: 'italia', DATA_NASCITA: '19511024', COMUNE_NASCITA: 'basiglio', PROVINCIA_NASCITA: 'av', INDIRIZZO: 'canale harry', CAP: '81408', PROVINCIA: 'av', TELEFONO: ''}
[utils.math.Vector]:{0.540, 0.000, 0.000, 0.000, 0.286, 0.000, 0.000, 0.000, 1.000, 1.000, 1.000, 1.000, 1.000, 1.000, 1.000, 1.000, 0.000, 0.000, 0.000, 0.000, 0.000, 0.000, 0.000, 0.000, 1.000, 1.000, 1.000, 1.000, 1.000, 1.000, 1.000, 1.000, 0.800, 0.000, 0.308, 0.000, 0.500, 0.000, 0.000, 0.000, 1.000, 1.000, 1.000, 1.000, 1.000, 1.000, 1.000, 1.000, 0.000, 0.000, 0.000, 0.000, 0.000, 0.000, 0.000, 0.000, 0.974, 0.761, 0.769, 0.750, 0.750, 0.750, 0.600, 0.000, 0.907, 0.333, 0.500, 0.333, 0.600, 0.333, 0.200, 0.000, 0.000, 0.000, 0.000, 0.000, 0.000, 0.000, 0.000, 0.000, 0.000, 0.000, 0.000, 0.000, 0.000, 0.000, 0.000, 0.000}   -   classificato come:        MATCH   score: 0,431003


[model.Record]:{PK: '713', CODICE_FISCALE: '______6870______', NOME: 'zaccaria', COGNOME: 'romagnoli', SESSO: 'f', STATO_NASCITA: 'italia', DATA_NASCITA: '19400307', COMUNE_NASCITA: 'mareno di piave', PROVINCIA_NASCITA: 'tv', INDIRIZZO: 'strada italo 22', CAP: '97481', PROVINCIA: 'tv', TELEFONO: '3963259928501'}
[model.Record]:{PK: '713', CODICE_FISCALE: '______7134______', NOME: 'zaccaria', COGNOME: 'romagnoli', SESSO: 'f', STATO_NASCITA: 'italia', DATA_NASCITA: '19400917', COMUNE_NASCITA: 'mareno di piave', PROVINCIA_NASCITA: 'sa', INDIRIZZO: 'stretto ursula', CAP: '97481', PROVINCIA: 'sa', TELEFONO: '396325992850'}
[utils.math.Vector]:{1.000, 1.000, 1.000, 1.000, 1.000, 1.000, 1.000, 1.000, 1.000, 1.000, 1.000, 1.000, 1.000, 1.000, 1.000, 1.000, 1.000, 1.000, 1.000, 1.000, 1.000, 1.000, 1.000, 1.000, 1.000, 1.000, 1.000, 1.000, 1.000, 1.000, 1.000, 1.000, 0.917, 0.500, 0.571, 0.500, 0.750, 0.500, 0.333, 0.000, 1.000, 1.000, 1.000, 1.000, 1.000, 1.000, 1.000, 1.000, 0.000, 0.000, 0.000, 0.000, 0.000, 0.000, 0.000, 0.000, 0.618, 0.080, 0.222, 0.080, 0.200, 0.080, 0.042, 0.000, 1.000, 1.000, 1.000, 1.000, 1.000, 1.000, 1.000, 1.000, 0.000, 0.000, 0.000, 0.000, 0.000, 0.000, 0.000, 0.000, 0.998, 0.953, 0.957, 0.952, 0.923, 0.952, 0.909, 0.000}   -   classificato come:        MATCH   score: 0,711341


[model.Record]:{PK: '714', CODICE_FISCALE: '______6871______', NOME: 'oetta', COGNOME: 'romagnoli', SESSO: 'f', STATO_NASCITA: 'italia', DATA_NASCITA: '19350407', COMUNE_NASCITA: 'mareno di piave', PROVINCIA_NASCITA: 'na', INDIRIZZO: 'stretto fernando 21', CAP: '97481', PROVINCIA: 'na', TELEFONO: ''}
[model.Record]:{PK: '713', CODICE_FISCALE: '______7134______', NOME: 'zaccaria', COGNOME: 'romagnoli', SESSO: 'f', STATO_NASCITA: 'italia', DATA_NASCITA: '19400917', COMUNE_NASCITA: 'mareno di piave', PROVINCIA_NASCITA: 'sa', INDIRIZZO: 'stretto ursula', CAP: '97481', PROVINCIA: 'sa', TELEFONO: '396325992850'}
[utils.math.Vector]:{0.442, 0.000, 0.000, 0.000, 0.125, 0.000, 0.000, 0.000, 1.000, 1.000, 1.000, 1.000, 1.000, 1.000, 1.000, 1.000, 1.000, 1.000, 1.000, 1.000, 1.000, 1.000, 1.000, 1.000, 1.000, 1.000, 1.000, 1.000, 1.000, 1.000, 1.000, 1.000, 0.822, 0.000, 0.286, 0.000, 0.500, 0.000, 0.000, 0.000, 1.000, 1.000, 1.000, 1.000, 1.000, 1.000, 1.000, 1.000, 0.667, 0.000, 0.000, 0.000, 0.500, 0.000, 0.000, 0.000, 0.853, 0.420, 0.467, 0.414, 0.474, 0.414, 0.261, 0.000, 1.000, 1.000, 1.000, 1.000, 1.000, 1.000, 1.000, 1.000, 0.667, 0.000, 0.000, 0.000, 0.500, 0.000, 0.000, 0.000, 0.000, 0.000, 0.000, 0.000, 0.000, 0.000, 0.000, 0.000}   -   classificato come:        MATCH   score: 0,490069


[model.Record]:{PK: '719', CODICE_FISCALE: '______6876______', NOME: 'oretta', COGNOME: 'ippolito', SESSO: 'f', STATO_NASCITA: 'italia', DATA_NASCITA: '19220930', COMUNE_NASCITA: 'napoli', PROVINCIA_NASCITA: 'na', INDIRIZZO: 'contrada battaglia 77', CAP: '21854', PROVINCIA: 'na', TELEFONO: '398678553422'}
[model.Record]:{PK: '719', CODICE_FISCALE: '______7140______', NOME: 'oretta', COGNOME: 'upi', SESSO: 'f', STATO_NASCITA: 'italia', DATA_NASCITA: '19220930', COMUNE_NASCITA: 'castiglione del genovesi', PROVINCIA_NASCITA: 'na', INDIRIZZO: 'vialr eadio', CAP: '21854', PROVINCIA: 'na', TELEFONO: '392087624538'}
[utils.math.Vector]:{1.000, 1.000, 1.000, 1.000, 1.000, 1.000, 1.000, 1.000, 0.472, 0.000, 0.000, 0.000, 0.250, 0.000, 0.000, 0.000, 1.000, 1.000, 1.000, 1.000, 1.000, 1.000, 1.000, 1.000, 1.000, 1.000, 1.000, 1.000, 1.000, 1.000, 1.000, 1.000, 1.000, 1.000, 1.000, 1.000, 1.000, 1.000, 1.000, 1.000, 0.547, 0.000, 0.071, 0.000, 0.167, 0.000, 0.000, 0.000, 1.000, 1.000, 1.000, 1.000, 1.000, 1.000, 1.000, 1.000, 0.514, 0.000, 0.138, 0.000, 0.190, 0.000, 0.000, 0.000, 1.000, 1.000, 1.000, 1.000, 1.000, 1.000, 1.000, 1.000, 1.000, 1.000, 1.000, 1.000, 1.000, 1.000, 1.000, 1.000, 0.769, 0.000, 0.182, 0.000, 0.250, 0.000, 0.000, 0.000}   -   classificato come:        MATCH   score: 0,526161


[model.Record]:{PK: '720', CODICE_FISCALE: '______6878______', NOME: 'guido', COGNOME: 'ippolito', SESSO: 'f', STATO_NASCITA: 'italia', DATA_NASCITA: '19400911', COMUNE_NASCITA: 'fasano', PROVINCIA_NASCITA: 'na', INDIRIZZO: 'piazza marzio 96', CAP: '21854', PROVINCIA: 'na', TELEFONO: ''}
[model.Record]:{PK: '720', CODICE_FISCALE: '______7141______', NOME: 'odone', COGNOME: 'ippolito', SESSO: 'f', STATO_NASCITA: 'italia', DATA_NASCITA: '19400908', COMUNE_NASCITA: 'fasano', PROVINCIA_NASCITA: 'na', INDIRIZZO: 'piazza marzio', CAP: '21854', PROVINCIA: 'na', TELEFONO: '397893372213'}
[utils.math.Vector]:{0.000, 0.000, 0.250, 0.000, 0.000, 0.000, 0.000, 0.000, 1.000, 1.000, 1.000, 1.000, 1.000, 1.000, 1.000, 1.000, 1.000, 1.000, 1.000, 1.000, 1.000, 1.000, 1.000, 1.000, 1.000, 1.000, 1.000, 1.000, 1.000, 1.000, 1.000, 1.000, 0.933, 0.667, 0.714, 0.667, 0.750, 0.667, 0.500, 0.000, 1.000, 1.000, 1.000, 1.000, 1.000, 1.000, 1.000, 1.000, 1.000, 1.000, 1.000, 1.000, 1.000, 1.000, 1.000, 1.000, 0.988, 0.886, 0.889, 0.880, 0.813, 0.880, 0.786, 0.000, 1.000, 1.000, 1.000, 1.000, 1.000, 1.000, 1.000, 1.000, 1.000, 1.000, 1.000, 1.000, 1.000, 1.000, 1.000, 1.000, 0.000, 0.000, 0.000, 0.000, 0.000, 0.000, 0.000, 0.000}   -   classificato come:        MATCH   score: 0,645585


[model.Record]:{PK: '722', CODICE_FISCALE: '______6880______', NOME: 'carlo', COGNOME: 'lenzi', SESSO: 'm', STATO_NASCITA: 'itlaia', DATA_NASCITA: '19870121', COMUNE_NASCITA: 'melito irpino', PROVINCIA_NASCITA: 'av', INDIRIZZO: 'stretto vitale 81', CAP: '32589', PROVINCIA: 'av', TELEFONO: '39050666635192'}
[model.Record]:{PK: '722', CODICE_FISCALE: '______7143______', NOME: 'carlo', COGNOME: 'lenzi', SESSO: 'f', STATO_NASCITA: 'italia', DATA_NASCITA: '19570109', COMUNE_NASCITA: 'melito irpino', PROVINCIA_NASCITA: 'av', INDIRIZZO: 'chemin de gallet', CAP: '32589', PROVINCIA: 'av', TELEFONO: '5666635192'}
[utils.math.Vector]:{1.000, 1.000, 1.000, 1.000, 1.000, 1.000, 1.000, 1.000, 1.000, 1.000, 1.000, 1.000, 1.000, 1.000, 1.000, 1.000, 0.000, 0.000, 0.000, 0.000, 0.000, 0.000, 0.000, 0.000, 0.956, 0.000, 0.400, 0.000, 0.667, 0.000, 0.000, 0.000, 0.800, 0.167, 0.429, 0.167, 0.625, 0.167, 0.091, 0.000, 1.000, 1.000, 1.000, 1.000, 1.000, 1.000, 1.000, 1.000, 1.000, 1.000, 1.000, 1.000, 1.000, 1.000, 1.000, 1.000, 0.532, 0.000, 0.258, 0.000, 0.176, 0.000, 0.000, 0.000, 1.000, 1.000, 1.000, 1.000, 1.000, 1.000, 1.000, 1.000, 1.000, 1.000, 1.000, 1.000, 1.000, 1.000, 1.000, 1.000, 0.871, 0.761, 0.667, 0.667, 0.714, 0.667, 0.500, 0.000}   -   classificato come:        MATCH   score: 0,645771


[model.Record]:{PK: '723', CODICE_FISCALE: '______6881______', NOME: 'noexl', COGNOME: 'lenzi', SESSO: 'm', STATO_NASCITA: 'italia', DATA_NASCITA: '19880131', COMUNE_NASCITA: 'villaricca', PROVINCIA_NASCITA: 'av', INDIRIZZO: 'viale erminia 81', CAP: '32589', PROVINCIA: 'av', TELEFONO: '39050666635192'}
[model.Record]:{PK: '723', CODICE_FISCALE: '______7144______', NOME: 'noel', COGNOME: 'barbaro', SESSO: 'm', STATO_NASCITA: 'italia', DATA_NASCITA: '19880131', COMUNE_NASCITA: 'villaricca', PROVINCIA_NASCITA: 'ce', INDIRIZZO: 'viale erminia', CAP: '32589', PROVINCIA: 'ce', TELEFONO: '396335213770'}
[utils.math.Vector]:{0.953, 0.408, 0.571, 0.400, 0.800, 0.400, 0.250, 0.000, 0.000, 0.000, 0.000, 0.000, 0.000, 0.000, 0.000, 0.000, 1.000, 1.000, 1.000, 1.000, 1.000, 1.000, 1.000, 1.000, 1.000, 1.000, 1.000, 1.000, 1.000, 1.000, 1.000, 1.000, 1.000, 1.000, 1.000, 1.000, 1.000, 1.000, 1.000, 1.000, 1.000, 1.000, 1.000, 1.000, 1.000, 1.000, 1.000, 1.000, 0.000, 0.000, 0.000, 0.000, 0.000, 0.000, 0.000, 0.000, 0.988, 0.886, 0.880, 0.880, 0.813, 0.880, 0.786, 0.000, 1.000, 1.000, 1.000, 1.000, 1.000, 1.000, 1.000, 1.000, 0.000, 0.000, 0.000, 0.000, 0.000, 0.000, 0.000, 0.000, 0.587, 0.000, 0.273, 0.000, 0.214, 0.000, 0.000, 0.000}   -   classificato come:        MATCH   score: 0,645638


[model.Record]:{PK: '731', CODICE_FISCALE: '______6890______', NOME: 'costantino', COGNOME: 'ferraro', SESSO: 'f', STATO_NASCITA: 'italia', DATA_NASCITA: '19490230', COMUNE_NASCITA: 'nocera inferiore', PROVINCIA_NASCITA: 'sa', INDIRIZZO: 'rotonda donati 80', CAP: '94730', PROVINCIA: 'sa', TELEFONO: '390982057029'}
[model.Record]:{PK: '731', CODICE_FISCALE: '______7152______', NOME: 'gastone', COGNOME: 'ferraro', SESSO: 'f', STATO_NASCITA: 'italia', DATA_NASCITA: '', COMUNE_NASCITA: 'nocera ineriore', PROVINCIA_NASCITA: 'na', INDIRIZZO: 'rotonda donati', CAP: '94730', PROVINCIA: 'na', TELEFONO: '39982057029'}
[utils.math.Vector]:{0.671, 0.000, 0.133, 0.000, 0.300, 0.000, 0.000, 0.000, 1.000, 1.000, 1.000, 1.000, 1.000, 1.000, 1.000, 1.000, 1.000, 1.000, 1.000, 1.000, 1.000, 1.000, 1.000, 1.000, 1.000, 1.000, 1.000, 1.000, 1.000, 1.000, 1.000, 1.000, 0.000, 0.000, 0.000, 0.000, 0.000, 0.000, 0.000, 0.000, 0.991, 0.815, 0.889, 0.815, 0.938, 0.815, 0.688, 0.000, 0.667, 0.000, 0.000, 0.000, 0.500, 0.000, 0.000, 0.000, 0.990, 0.894, 0.889, 0.889, 0.824, 0.889, 0.800, 0.000, 1.000, 1.000, 1.000, 1.000, 1.000, 1.000, 1.000, 1.000, 0.667, 0.000, 0.000, 0.000, 0.500, 0.000, 0.000, 0.000, 0.901, 0.738, 0.857, 0.737, 0.917, 0.737, 0.583, 0.000}   -   classificato come:        MATCH   score: 0,609399


[model.Record]:{PK: '732', CODICE_FISCALE: '______6892______', NOME: 'amedeo', COGNOME: 'ferrora', SESSO: 'f', STATO_NASCITA: 'italia', DATA_NASCITA: '19550621', COMUNE_NASCITA: 'apoli', PROVINCIA_NASCITA: 'sa', INDIRIZZO: 'rotonda80', CAP: '44479', PROVINCIA: 'sa', TELEFONO: '3993281090662'}
[model.Record]:{PK: '732', CODICE_FISCALE: '______7153______', NOME: 'kristel', COGNOME: 'ferraro', SESSO: 'f', STATO_NASCITA: 'italia', DATA_NASCITA: '19550621', COMUNE_NASCITA: 'napoli', PROVINCIA_NASCITA: 'na', INDIRIZZO: 'canale', CAP: '13571', PROVINCIA: 'na', TELEFONO: '399328109066'}
[utils.math.Vector]:{0.437, 0.000, 0.000, 0.000, 0.143, 0.000, 0.000, 0.000, 0.971, 0.400, 0.833, 0.400, 0.714, 0.400, 0.250, 0.000, 1.000, 1.000, 1.000, 1.000, 1.000, 1.000, 1.000, 1.000, 1.000, 1.000, 1.000, 1.000, 1.000, 1.000, 1.000, 1.000, 1.000, 1.000, 1.000, 1.000, 1.000, 1.000, 1.000, 1.000, 0.944, 0.866, 0.889, 0.857, 0.833, 0.857, 0.750, 0.000, 0.667, 0.000, 0.000, 0.000, 0.500, 0.000, 0.000, 0.000, 0.519, 0.000, 0.000, 0.000, 0.222, 0.000, 0.000, 0.000, 0.467, 0.000, 0.000, 0.000, 0.200, 0.000, 0.000, 0.000, 0.667, 0.000, 0.000, 0.000, 0.500, 0.000, 0.000, 0.000, 0.998, 0.953, 0.957, 0.952, 0.923, 0.952, 0.909, 0.000}   -   classificato come:        MATCH   score: 0,492310


[model.Record]:{PK: '734', CODICE_FISCALE: '______6894______', NOME: 'dimitri', COGNOME: 'capasso', SESSO: 'm', STATO_NASCITA: 'italia', DATA_NASCITA: '19490403', COMUNE_NASCITA: 'napoli', PROVINCIA_NASCITA: 'sa', INDIRIZZO: 'incrocio soriana 4', CAP: '93012', PROVINCIA: 'sa', TELEFONO: '3942368059962'}
[model.Record]:{PK: '734', CODICE_FISCALE: '______7155______', NOME: 'moreno', COGNOME: 'capasso', SESSO: 'f', STATO_NASCITA: 'italia', DATA_NASCITA: '19491003', COMUNE_NASCITA: 'napoli', PROVINCIA_NASCITA: 'sa', INDIRIZZO: 'incrocio soriana', CAP: '99106', PROVINCIA: 'sa', TELEFONO: '394233805996'}
[utils.math.Vector]:{0.437, 0.000, 0.000, 0.000, 0.000, 0.000, 0.000, 0.000, 1.000, 1.000, 1.000, 1.000, 1.000, 1.000, 1.000, 1.000, 0.000, 0.000, 0.000, 0.000, 0.000, 0.000, 0.000, 0.000, 1.000, 1.000, 1.000, 1.000, 1.000, 1.000, 1.000, 1.000, 0.950, 0.333, 0.571, 0.333, 0.750, 0.333, 0.200, 0.000, 1.000, 1.000, 1.000, 1.000, 1.000, 1.000, 1.000, 1.000, 1.000, 1.000, 1.000, 1.000, 1.000, 1.000, 1.000, 1.000, 0.996, 0.935, 0.938, 0.933, 0.889, 0.933, 0.875, 0.000, 0.622, 0.000, 0.000, 0.000, 0.200, 0.000, 0.000, 0.000, 1.000, 1.000, 1.000, 1.000, 1.000, 1.000, 1.000, 1.000, 0.951, 0.667, 0.783, 0.667, 0.846, 0.667, 0.500, 0.000}   -   classificato come:        MATCH   score: 0,572096


[model.Record]:{PK: '743', CODICE_FISCALE: '______6903______', NOME: 'diana', COGNOME: 'moretti', SESSO: 'm', STATO_NASCITA: 'italia', DATA_NASCITA: '19280203', COMUNE_NASCITA: 'napoli', PROVINCIA_NASCITA: 'ce', INDIRIZZO: 'stretto testa 55', CAP: '9685', PROVINCIA: 'ce', TELEFONO: '39404096656318'}
[model.Record]:{PK: '743', CODICE_FISCALE: '______7164______', NOME: 'joey', COGNOME: 'moretti', SESSO: 'm', STATO_NASCITA: 'talia', DATA_NASCITA: '19280203', COMUNE_NASCITA: 'napoli', PROVINCIA_NASCITA: 'ce', INDIRIZZO: 'strada basjile', CAP: '78676', PROVINCIA: 'ce', TELEFONO: '394040966563'}
[utils.math.Vector]:{0.000, 0.000, 0.000, 0.000, 0.000, 0.000, 0.000, 0.000, 1.000, 1.000, 1.000, 1.000, 1.000, 1.000, 1.000, 1.000, 1.000, 1.000, 1.000, 1.000, 1.000, 1.000, 1.000, 1.000, 0.944, 0.866, 0.889, 0.857, 0.833, 0.857, 0.750, 0.000, 1.000, 1.000, 1.000, 1.000, 1.000, 1.000, 1.000, 1.000, 1.000, 1.000, 1.000, 1.000, 1.000, 1.000, 1.000, 1.000, 1.000, 1.000, 1.000, 1.000, 1.000, 1.000, 1.000, 1.000, 0.598, 0.077, 0.222, 0.077, 0.313, 0.077, 0.040, 0.000, 0.467, 0.000, 0.000, 0.000, 0.200, 0.000, 0.000, 0.000, 1.000, 1.000, 1.000, 1.000, 1.000, 1.000, 1.000, 1.000, 0.993, 0.913, 0.909, 0.909, 0.857, 0.909, 0.833, 0.000}   -   classificato come:        MATCH   score: 0,588611


[model.Record]:{PK: '744', CODICE_FISCALE: '______6904______', NOME: 'diana', COGNOME: 'moretti', SESSO: 'm', STATO_NASCITA: 'italia', DATA_NASCITA: '19790104', COMUNE_NASCITA: 'napoli', PROVINCIA_NASCITA: 'ce', INDIRIZZO: 'rotonda sanna 56', CAP: '9684', PROVINCIA: 'ce', TELEFONO: '3940409665631'}
[model.Record]:{PK: '743', CODICE_FISCALE: '______7164______', NOME: 'joey', COGNOME: 'moretti', SESSO: 'm', STATO_NASCITA: 'talia', DATA_NASCITA: '19280203', COMUNE_NASCITA: 'napoli', PROVINCIA_NASCITA: 'ce', INDIRIZZO: 'strada basjile', CAP: '78676', PROVINCIA: 'ce', TELEFONO: '394040966563'}
[utils.math.Vector]:{0.000, 0.000, 0.000, 0.000, 0.000, 0.000, 0.000, 0.000, 1.000, 1.000, 1.000, 1.000, 1.000, 1.000, 1.000, 1.000, 1.000, 1.000, 1.000, 1.000, 1.000, 1.000, 1.000, 1.000, 0.944, 0.866, 0.889, 0.857, 0.833, 0.857, 0.750, 0.000, 0.667, 0.000, 0.143, 0.000, 0.500, 0.000, 0.000, 0.000, 1.000, 1.000, 1.000, 1.000, 1.000, 1.000, 1.000, 1.000, 1.000, 1.000, 1.000, 1.000, 1.000, 1.000, 1.000, 1.000, 0.565, 0.077, 0.148, 0.077, 0.313, 0.077, 0.040, 0.000, 0.467, 0.000, 0.000, 0.000, 0.200, 0.000, 0.000, 0.000, 1.000, 1.000, 1.000, 1.000, 1.000, 1.000, 1.000, 1.000, 0.998, 0.953, 0.952, 0.952, 0.923, 0.952, 0.909, 0.000}   -   classificato come:        MATCH   score: 0,431158


[model.Record]:{PK: '745', CODICE_FISCALE: '______6905______', NOME: 'eliziario', COGNOME: 'moretti', SESSO: 'm', STATO_NASCITA: 'italia', DATA_NASCITA: '19370203', COMUNE_NASCITA: 'napoli', PROVINCIA_NASCITA: 'na', INDIRIZZO: 'rotondasanna56', CAP: '9684', PROVINCIA: 'na', TELEFONO: '391308934582'}
[model.Record]:{PK: '745', CODICE_FISCALE: '______7166______', NOME: 'augusto', COGNOME: 'moretti', SESSO: 'm', STATO_NASCITA: 'italia', DATA_NASCITA: '19370721', COMUNE_NASCITA: 'napoli', PROVINCIA_NASCITA: 'ce', INDIRIZZO: 'vicolo ruth', CAP: '93783', PROVINCIA: 'ce', TELEFONO: '391308934582'}
[utils.math.Vector]:{0.418, 0.000, 0.000, 0.000, 0.111, 0.000, 0.000, 0.000, 1.000, 1.000, 1.000, 1.000, 1.000, 1.000, 1.000, 1.000, 1.000, 1.000, 1.000, 1.000, 1.000, 1.000, 1.000, 1.000, 1.000, 1.000, 1.000, 1.000, 1.000, 1.000, 1.000, 1.000, 0.917, 0.500, 0.571, 0.500, 0.625, 0.500, 0.333, 0.000, 1.000, 1.000, 1.000, 1.000, 1.000, 1.000, 1.000, 1.000, 0.000, 0.000, 0.000, 0.000, 0.000, 0.000, 0.000, 0.000, 0.442, 0.000, 0.000, 0.000, 0.071, 0.000, 0.000, 0.000, 0.633, 0.000, 0.000, 0.000, 0.400, 0.000, 0.000, 0.000, 0.000, 0.000, 0.000, 0.000, 0.000, 0.000, 0.000, 0.000, 1.000, 1.000, 1.000, 1.000, 1.000, 1.000, 1.000, 1.000}   -   classificato come:        MATCH   score: 0,498696


[model.Record]:{PK: '747', CODICE_FISCALE: '______6907______', NOME: 'uxaldo', COGNOME: 'usai', SESSO: 'm', STATO_NASCITA: 'italia', DATA_NASCITA: '19580510', COMUNE_NASCITA: 'giugliano in campania', PROVINCIA_NASCITA: 'na', INDIRIZZO: 'stretto vitali 56', CAP: '92896', PROVINCIA: 'na', TELEFONO: '391222372265'}
[model.Record]:{PK: '747', CODICE_FISCALE: '______7168______', NOME: 'ubaldo', COGNOME: 'usai', SESSO: 'f', STATO_NASCITA: 'italia', DATA_NASCITA: '19471010', COMUNE_NASCITA: 'giugliano in campania', PROVINCIA_NASCITA: 'ce', INDIRIZZO: 'stretto vitale', CAP: '92896', PROVINCIA: 'ce', TELEFONO: '391222372265'}
[utils.math.Vector]:{0.900, 0.500, 0.600, 0.500, 0.833, 0.500, 0.333, 0.000, 1.000, 1.000, 1.000, 1.000, 1.000, 1.000, 1.000, 1.000, 0.000, 0.000, 0.000, 0.000, 0.000, 0.000, 0.000, 0.000, 1.000, 1.000, 1.000, 1.000, 1.000, 1.000, 1.000, 1.000, 0.683, 0.000, 0.308, 0.000, 0.500, 0.000, 0.000, 0.000, 1.000, 1.000, 1.000, 1.000, 1.000, 1.000, 1.000, 1.000, 0.000, 0.000, 0.000, 0.000, 0.000, 0.000, 0.000, 0.000, 0.976, 0.820, 0.828, 0.815, 0.765, 0.815, 0.688, 0.000, 1.000, 1.000, 1.000, 1.000, 1.000, 1.000, 1.000, 1.000, 0.000, 0.000, 0.000, 0.000, 0.000, 0.000, 0.000, 0.000, 1.000, 1.000, 1.000, 1.000, 1.000, 1.000, 1.000, 1.000}   -   classificato come:        MATCH   score: 0,735800


[model.Record]:{PK: '749', CODICE_FISCALE: '______6909______', NOME: 'kociss', COGNOME: 'castiglioni', SESSO: 'm', STATO_NASCITA: 'italia', DATA_NASCITA: '19620819', COMUNE_NASCITA: 'giugliano in', PROVINCIA_NASCITA: 'na', INDIRIZZO: 'stretto vitali 85', CAP: '69840', PROVINCIA: 'na', TELEFONO: '391222372265'}
[model.Record]:{PK: '749', CODICE_FISCALE: '______7171______', NOME: 'david', COGNOME: 'castiglioni', SESSO: 'm', STATO_NASCITA: 'spagna', DATA_NASCITA: '19620311', COMUNE_NASCITA: 'giugliano in campania', PROVINCIA_NASCITA: 'segovia', INDIRIZZO: 'stretto vitali', CAP: '6940', PROVINCIA: 'segovia', TELEFONO: ''}
[utils.math.Vector]:{0.456, 0.000, 0.000, 0.000, 0.167, 0.000, 0.000, 0.000, 1.000, 1.000, 1.000, 1.000, 1.000, 1.000, 1.000, 1.000, 1.000, 1.000, 1.000, 1.000, 1.000, 1.000, 1.000, 1.000, 0.556, 0.000, 0.000, 0.000, 0.333, 0.000, 0.000, 0.000, 0.917, 0.500, 0.615, 0.500, 0.750, 0.500, 0.333, 0.000, 0.939, 0.725, 0.759, 0.690, 0.571, 0.690, 0.526, 0.000, 0.000, 0.000, 0.000, 0.000, 0.143, 0.000, 0.000, 0.000, 0.990, 0.894, 0.897, 0.889, 0.824, 0.889, 0.800, 0.000, 0.947, 0.000, 0.571, 0.000, 0.800, 0.000, 0.000, 0.000, 0.000, 0.000, 0.000, 0.000, 0.143, 0.000, 0.000, 0.000, 0.000, 0.000, 0.000, 0.000, 0.000, 0.000, 0.000, 0.000}   -   classificato come:        MATCH   score: 0,452491


[model.Record]:{PK: '750', CODICE_FISCALE: '______6910______', NOME: 'kociss', COGNOME: 'manzoni', SESSO: 'm', STATO_NASCITA: 'italia', DATA_NASCITA: '19520719', COMUNE_NASCITA: 'giugliano in campania', PROVINCIA_NASCITA: 'sa', INDIRIZZO: 'contraa albino 85', CAP: '91775', PROVINCIA: 'sa', TELEFONO: '391222372265'}
[model.Record]:{PK: '750', CODICE_FISCALE: '______7172______', NOME: 'kociss', COGNOME: 'manzoni', SESSO: 'm', STATO_NASCITA: 'italia', DATA_NASCITA: '19530716', COMUNE_NASCITA: 'guardia lombardi', PROVINCIA_NASCITA: 'sa', INDIRIZZO: 'vicolo augusto', CAP: '91775', PROVINCIA: 'sa', TELEFONO: ''}
[utils.math.Vector]:{1.000, 1.000, 1.000, 1.000, 1.000, 1.000, 1.000, 1.000, 1.000, 1.000, 1.000, 1.000, 1.000, 1.000, 1.000, 1.000, 1.000, 1.000, 1.000, 1.000, 1.000, 1.000, 1.000, 1.000, 1.000, 1.000, 1.000, 1.000, 1.000, 1.000, 1.000, 1.000, 0.883, 0.333, 0.615, 0.333, 0.750, 0.333, 0.200, 0.000, 0.616, 0.000, 0.067, 0.000, 0.333, 0.000, 0.000, 0.000, 1.000, 1.000, 1.000, 1.000, 1.000, 1.000, 1.000, 1.000, 0.538, 0.000, 0.207, 0.000, 0.118, 0.000, 0.000, 0.000, 1.000, 1.000, 1.000, 1.000, 1.000, 1.000, 1.000, 1.000, 1.000, 1.000, 1.000, 1.000, 1.000, 1.000, 1.000, 1.000, 0.000, 0.000, 0.000, 0.000, 0.000, 0.000, 0.000, 0.000}   -   classificato come:        MATCH   score: 0,493788


[model.Record]:{PK: '751', CODICE_FISCALE: '______7173______', NOME: 'cristyn', COGNOME: 'leonardi', SESSO: 'f', STATO_NASCITA: 'italia', DATA_NASCITA: '19721203', COMUNE_NASCITA: 'gragnano', PROVINCIA_NASCITA: 'na', INDIRIZZO: 'vicolo benedettid 43', CAP: '29623', PROVINCIA: 'na', TELEFONO: '39301291588'}
[model.Record]:{PK: '751', CODICE_FISCALE: '______7173______', NOME: 'cristyn', COGNOME: 'leonaidr', SESSO: 'f', STATO_NASCITA: 'italia', DATA_NASCITA: '19721203', COMUNE_NASCITA: 'gragano', PROVINCIA_NASCITA: 'na', INDIRIZZO: 'vicolo benedetti', CAP: '29623', PROVINCIA: 'na', TELEFONO: ''}
[utils.math.Vector]:{1.000, 1.000, 1.000, 1.000, 1.000, 1.000, 1.000, 1.000, 0.979, 0.500, 0.571, 0.500, 0.750, 0.500, 0.333, 0.000, 1.000, 1.000, 1.000, 1.000, 1.000, 1.000, 1.000, 1.000, 1.000, 1.000, 1.000, 1.000, 1.000, 1.000, 1.000, 1.000, 1.000, 1.000, 1.000, 1.000, 1.000, 1.000, 1.000, 1.000, 0.946, 0.548, 0.769, 0.545, 0.875, 0.545, 0.375, 0.000, 1.000, 1.000, 1.000, 1.000, 1.000, 1.000, 1.000, 1.000, 0.987, 0.882, 0.882, 0.875, 0.800, 0.875, 0.778, 0.000, 1.000, 1.000, 1.000, 1.000, 1.000, 1.000, 1.000, 1.000, 1.000, 1.000, 1.000, 1.000, 1.000, 1.000, 1.000, 1.000, 0.000, 0.000, 0.000, 0.000, 0.000, 0.000, 0.000, 0.000}   -   classificato come:        MATCH   score: 0,703015
