# Supplementary material for: Record linkage of banks and municipalities through multiple criteria and neural networks
Source: PeerJ Comput Sci. 2020 Feb 24;6:e258. doi: 10.7717/peerj-cs.258 (PMC7924437; doi:10.7717/peerj-cs.258)
Supplement: Supplemental Information 4 — Java and Python code to perform Record Linkage as described in the paper. Please refer to the READ_ME file. [file peerj-cs-06-258-s004.zip › RecordLinkagePaper/Results/Optimal_Treshold_0.41/TRUE_NEGATIVE.txt]

[model.Record]:{PK: '1', CODICE_FISCALE: '______5568______', NOME: 'diamante', COGNOME: 'federici', SESSO: 'm', STATO_NASCITA: 'itaflia', DATA_NASCITA: '19200302', COMUNE_NASCITA: 'marcianise', PROVINCIA_NASCITA: 'ce', INDIRIZZO: 'vicolo giulietta 95', CAP: '42451', PROVINCIA: 'ce', TELEFONO: '3909564779049'}
[model.Record]:{PK: '2', CODICE_FISCALE: '______6109______', NOME: 'maika', COGNOME: 'pasquali', SESSO: 'f', STATO_NASCITA: 'italia', DATA_NASCITA: '19470302', COMUNE_NASCITA: 'frattaminore', PROVINCIA_NASCITA: 'na', INDIRIZZO: 'stretto davide', CAP: '3024', PROVINCIA: 'na', TELEFONO: '398417030418'}
[utils.math.Vector]:{0.683, 0.000, 0.182, 0.000, 0.250, 0.000, 0.000, 0.000, 0.417, 0.000, 0.000, 0.000, 0.125, 0.000, 0.000, 0.000, 0.000, 0.000, 0.000, 0.000, 0.000, 0.000, 0.000, 0.000, 0.967, 0.447, 0.727, 0.444, 0.857, 0.444, 0.286, 0.000, 0.822, 0.333, 0.571, 0.333, 0.750, 0.333, 0.200, 0.000, 0.589, 0.000, 0.000, 0.000, 0.250, 0.000, 0.000, 0.000, 0.000, 0.000, 0.000, 0.000, 0.000, 0.000, 0.000, 0.000, 0.415, 0.070, 0.258, 0.069, 0.105, 0.069, 0.036, 0.000, 0.633, 0.000, 0.286, 0.000, 0.200, 0.000, 0.000, 0.000, 0.000, 0.000, 0.000, 0.000, 0.000, 0.000, 0.000, 0.000, 0.660, 0.000, 0.190, 0.000, 0.308, 0.000, 0.000, 0.000}   -   classificato come:    NON_MATCH   score: 0,179592


[model.Record]:{PK: '1', CODICE_FISCALE: '______5568______', NOME: 'diamante', COGNOME: 'federici', SESSO: 'm', STATO_NASCITA: 'itaflia', DATA_NASCITA: '19200302', COMUNE_NASCITA: 'marcianise', PROVINCIA_NASCITA: 'ce', INDIRIZZO: 'vicolo giulietta 95', CAP: '42451', PROVINCIA: 'ce', TELEFONO: '3909564779049'}
[model.Record]:{PK: '527', CODICE_FISCALE: '______6939______', NOME: 'ilario', COGNOME: 'nardi', SESSO: 'f', STATO_NASCITA: 'italia', DATA_NASCITA: '19580302', COMUNE_NASCITA: 'grottaminarda', PROVINCIA_NASCITA: 'sa', INDIRIZZO: 'vicolo', CAP: '5259', PROVINCIA: 'sa', TELEFONO: '397115522614'}
[utils.math.Vector]:{0.528, 0.000, 0.000, 0.000, 0.250, 0.000, 0.000, 0.000, 0.547, 0.000, 0.000, 0.000, 0.250, 0.000, 0.000, 0.000, 0.000, 0.000, 0.000, 0.000, 0.000, 0.000, 0.000, 0.000, 0.967, 0.447, 0.727, 0.444, 0.857, 0.444, 0.286, 0.000, 0.822, 0.333, 0.571, 0.333, 0.750, 0.333, 0.200, 0.000, 0.495, 0.000, 0.095, 0.000, 0.154, 0.000, 0.000, 0.000, 0.000, 0.000, 0.000, 0.000, 0.000, 0.000, 0.000, 0.000, 0.844, 0.485, 0.435, 0.381, 0.316, 0.381, 0.235, 0.000, 0.633, 0.000, 0.000, 0.000, 0.400, 0.000, 0.000, 0.000, 0.000, 0.000, 0.000, 0.000, 0.000, 0.000, 0.000, 0.000, 0.543, 0.000, 0.091, 0.000, 0.231, 0.000, 0.000, 0.000}   -   classificato come:    NON_MATCH   score: 0,215491


[model.Record]:{PK: '1', CODICE_FISCALE: '______5568______', NOME: 'diamante', COGNOME: 'federici', SESSO: 'm', STATO_NASCITA: 'itaflia', DATA_NASCITA: '19200302', COMUNE_NASCITA: 'marcianise', PROVINCIA_NASCITA: 'ce', INDIRIZZO: 'vicolo giulietta 95', CAP: '42451', PROVINCIA: 'ce', TELEFONO: '3909564779049'}
[model.Record]:{PK: '59', CODICE_FISCALE: '______6174______', NOME: 'matteo', COGNOME: 'fantini', SESSO: 'm', STATO_NASCITA: 'italiu', DATA_NASCITA: '19720302', COMUNE_NASCITA: 'portici', PROVINCIA_NASCITA: 'na', INDIRIZZO: 'viale ursula', CAP: '90414', PROVINCIA: 'na', TELEFONO: '397499860545'}
[utils.math.Vector]:{0.639, 0.000, 0.333, 0.000, 0.375, 0.000, 0.000, 0.000, 0.601, 0.000, 0.000, 0.000, 0.375, 0.000, 0.000, 0.000, 1.000, 1.000, 1.000, 1.000, 1.000, 1.000, 1.000, 1.000, 0.894, 0.224, 0.545, 0.222, 0.714, 0.222, 0.125, 0.000, 0.895, 0.333, 0.714, 0.333, 0.750, 0.333, 0.200, 0.000, 0.574, 0.000, 0.133, 0.000, 0.300, 0.000, 0.000, 0.000, 0.000, 0.000, 0.000, 0.000, 0.000, 0.000, 0.000, 0.000, 0.613, 0.000, 0.138, 0.000, 0.316, 0.000, 0.000, 0.000, 0.600, 0.000, 0.000, 0.000, 0.200, 0.000, 0.000, 0.000, 0.000, 0.000, 0.000, 0.000, 0.000, 0.000, 0.000, 0.000, 0.803, 0.000, 0.182, 0.000, 0.231, 0.000, 0.000, 0.000}   -   classificato come:    NON_MATCH   score: 0,189623


[model.Record]:{PK: '1', CODICE_FISCALE: '______5568______', NOME: 'diamante', COGNOME: 'federici', SESSO: 'm', STATO_NASCITA: 'itaflia', DATA_NASCITA: '19200302', COMUNE_NASCITA: 'marcianise', PROVINCIA_NASCITA: 'ce', INDIRIZZO: 'vicolo giulietta 95', CAP: '42451', PROVINCIA: 'ce', TELEFONO: '3909564779049'}
[model.Record]:{PK: '735', CODICE_FISCALE: '______7156______', NOME: 'giancarlo', COGNOME: 'capasso', SESSO: 'm', STATO_NASCITA: 'italia', DATA_NASCITA: '19490302', COMUNE_NASCITA: 'lrzano', PROVINCIA_NASCITA: 'mo', INDIRIZZO: 'incrocio soriana', CAP: '54792', PROVINCIA: 'mo', TELEFONO: '391478203626'}
[utils.math.Vector]:{0.565, 0.000, 0.267, 0.000, 0.333, 0.000, 0.000, 0.000, 0.000, 0.000, 0.000, 0.000, 0.000, 0.000, 0.000, 0.000, 1.000, 1.000, 1.000, 1.000, 1.000, 1.000, 1.000, 1.000, 0.967, 0.447, 0.727, 0.444, 0.857, 0.444, 0.286, 0.000, 0.822, 0.333, 0.571, 0.333, 0.750, 0.333, 0.200, 0.000, 0.489, 0.000, 0.143, 0.000, 0.300, 0.000, 0.000, 0.000, 0.000, 0.000, 0.000, 0.000, 0.000, 0.000, 0.000, 0.000, 0.599, 0.000, 0.061, 0.000, 0.211, 0.000, 0.000, 0.000, 0.467, 0.000, 0.000, 0.000, 0.000, 0.000, 0.000, 0.000, 0.000, 0.000, 0.000, 0.000, 0.000, 0.000, 0.000, 0.000, 0.543, 0.000, 0.182, 0.000, 0.231, 0.000, 0.000, 0.000}   -   classificato come:    NON_MATCH   score: 0,152177


[model.Record]:{PK: '10', CODICE_FISCALE: '______5579______', NOME: 'claudia', COGNOME: 'tagliaferri', SESSO: '', STATO_NASCITA: 'italia', DATA_NASCITA: '19430804', COMUNE_NASCITA: '', PROVINCIA_NASCITA: 'na', INDIRIZZO: 'viale noah 93', CAP: '15205', PROVINCIA: 'na', TELEFONO: '395864263936'}
[model.Record]:{PK: '208', CODICE_FISCALE: '______6333______', NOME: 'osvaldo', COGNOME: 'mocano', SESSO: '', STATO_NASCITA: 'italia', DATA_NASCITA: '19650804', COMUNE_NASCITA: 'firenze', PROVINCIA_NASCITA: 'fi', INDIRIZZO: 'vicolo nabil', CAP: '51643', PROVINCIA: 'fi', TELEFONO: '398479901663'}
[utils.math.Vector]:{0.524, 0.000, 0.000, 0.000, 0.143, 0.000, 0.000, 0.000, 0.419, 0.000, 0.000, 0.000, 0.091, 0.000, 0.000, 0.000, 0.000, 0.000, 0.000, 0.000, 0.000, 0.000, 0.000, 0.000, 1.000, 1.000, 1.000, 1.000, 1.000, 1.000, 1.000, 1.000, 0.867, 0.333, 0.571, 0.333, 0.750, 0.333, 0.200, 0.000, 0.000, 0.000, 0.000, 0.000, 0.000, 0.000, 0.000, 0.000, 0.000, 0.000, 0.000, 0.000, 0.000, 0.000, 0.000, 0.000, 0.612, 0.000, 0.174, 0.000, 0.385, 0.000, 0.000, 0.000, 0.433, 0.000, 0.000, 0.000, 0.000, 0.000, 0.000, 0.000, 0.000, 0.000, 0.000, 0.000, 0.000, 0.000, 0.000, 0.000, 0.694, 0.000, 0.190, 0.000, 0.250, 0.000, 0.000, 0.000}   -   classificato come:    NON_MATCH   score: 0,156355


[model.Record]:{PK: '10', CODICE_FISCALE: '______5579______', NOME: 'claudia', COGNOME: 'tagliaferri', SESSO: '', STATO_NASCITA: 'italia', DATA_NASCITA: '19430804', COMUNE_NASCITA: '', PROVINCIA_NASCITA: 'na', INDIRIZZO: 'viale noah 93', CAP: '15205', PROVINCIA: 'na', TELEFONO: '395864263936'}
[model.Record]:{PK: '250', CODICE_FISCALE: '______6382______', NOME: '', COGNOME: 'conti', SESSO: 'm', STATO_NASCITA: 'italia', DATA_NASCITA: '19770804', COMUNE_NASCITA: 'casorga', PROVINCIA_NASCITA: 'na', INDIRIZZO: 'strada orlando', CAP: '59730', PROVINCIA: 'na', TELEFONO: '399168228209'}
[utils.math.Vector]:{0.000, 0.000, 0.000, 0.000, 0.000, 0.000, 0.000, 0.000, 0.527, 0.000, 0.000, 0.000, 0.091, 0.000, 0.000, 0.000, 0.000, 0.000, 0.000, 0.000, 0.000, 0.000, 0.000, 0.000, 1.000, 1.000, 1.000, 1.000, 1.000, 1.000, 1.000, 1.000, 0.867, 0.333, 0.571, 0.333, 0.750, 0.333, 0.200, 0.000, 0.000, 0.000, 0.000, 0.000, 0.000, 0.000, 0.000, 0.000, 1.000, 1.000, 1.000, 1.000, 1.000, 1.000, 1.000, 1.000, 0.519, 0.000, 0.000, 0.000, 0.143, 0.000, 0.000, 0.000, 0.600, 0.000, 0.000, 0.000, 0.000, 0.000, 0.000, 0.000, 1.000, 1.000, 1.000, 1.000, 1.000, 1.000, 1.000, 1.000, 0.611, 0.000, 0.100, 0.000, 0.333, 0.000, 0.000, 0.000}   -   classificato come:    NON_MATCH   score: 0,163171


[model.Record]:{PK: '10', CODICE_FISCALE: '______5579______', NOME: 'claudia', COGNOME: 'tagliaferri', SESSO: '', STATO_NASCITA: 'italia', DATA_NASCITA: '19430804', COMUNE_NASCITA: '', PROVINCIA_NASCITA: 'na', INDIRIZZO: 'viale noah 93', CAP: '15205', PROVINCIA: 'na', TELEFONO: '395864263936'}
[model.Record]:{PK: '263', CODICE_FISCALE: '______6396______', NOME: 'edvige', COGNOME: 'boscolo', SESSO: 'f', STATO_NASCITA: 'italia', DATA_NASCITA: '19780804', COMUNE_NASCITA: 'pozzuoli', PROVINCIA_NASCITA: 'na', INDIRIZZO: 'borgo lombardi', CAP: '1423', PROVINCIA: 'na', TELEFONO: '398221735273'}
[utils.math.Vector]:{0.437, 0.000, 0.000, 0.000, 0.000, 0.000, 0.000, 0.000, 0.411, 0.000, 0.000, 0.000, 0.000, 0.000, 0.000, 0.000, 0.000, 0.000, 0.000, 0.000, 0.000, 0.000, 0.000, 0.000, 1.000, 1.000, 1.000, 1.000, 1.000, 1.000, 1.000, 1.000, 0.822, 0.333, 0.615, 0.333, 0.750, 0.333, 0.200, 0.000, 0.000, 0.000, 0.000, 0.000, 0.000, 0.000, 0.000, 0.000, 1.000, 1.000, 1.000, 1.000, 1.000, 1.000, 1.000, 1.000, 0.448, 0.000, 0.000, 0.000, 0.143, 0.000, 0.000, 0.000, 0.633, 0.000, 0.000, 0.000, 0.400, 0.000, 0.000, 0.000, 1.000, 1.000, 1.000, 1.000, 1.000, 1.000, 1.000, 1.000, 0.667, 0.000, 0.100, 0.000, 0.250, 0.000, 0.000, 0.000}   -   classificato come:    NON_MATCH   score: 0,171640


[model.Record]:{PK: '10', CODICE_FISCALE: '______5579______', NOME: 'claudia', COGNOME: 'tagliaferri', SESSO: '', STATO_NASCITA: 'italia', DATA_NASCITA: '19430804', COMUNE_NASCITA: '', PROVINCIA_NASCITA: 'na', INDIRIZZO: 'viale noah 93', CAP: '15205', PROVINCIA: 'na', TELEFONO: '395864263936'}
[model.Record]:{PK: '583', CODICE_FISCALE: '______6998______', NOME: 'shaira', COGNOME: 'martini', SESSO: 'm', STATO_NASCITA: 'italia', DATA_NASCITA: '19430804', COMUNE_NASCITA: 'montefredane', PROVINCIA_NASCITA: 'av', INDIRIZZO: '', CAP: '54408', PROVINCIA: 'av', TELEFONO: '393366716911'}
[utils.math.Vector]:{0.643, 0.000, 0.000, 0.000, 0.286, 0.000, 0.000, 0.000, 0.562, 0.000, 0.000, 0.000, 0.273, 0.000, 0.000, 0.000, 0.000, 0.000, 0.000, 0.000, 0.000, 0.000, 0.000, 0.000, 1.000, 1.000, 1.000, 1.000, 1.000, 1.000, 1.000, 1.000, 1.000, 1.000, 1.000, 1.000, 1.000, 1.000, 1.000, 1.000, 0.000, 0.000, 0.000, 0.000, 0.000, 0.000, 0.000, 0.000, 0.000, 0.000, 0.000, 0.000, 0.000, 0.000, 0.000, 0.000, 0.000, 0.000, 0.000, 0.000, 0.000, 0.000, 0.000, 0.000, 0.600, 0.000, 0.000, 0.000, 0.200, 0.000, 0.000, 0.000, 0.000, 0.000, 0.000, 0.000, 0.000, 0.000, 0.000, 0.000, 0.627, 0.100, 0.286, 0.100, 0.333, 0.100, 0.053, 0.000}   -   classificato come:    NON_MATCH   score: 0,266825


[model.Record]:{PK: '10', CODICE_FISCALE: '______5579______', NOME: 'claudia', COGNOME: 'tagliaferri', SESSO: '', STATO_NASCITA: 'italia', DATA_NASCITA: '19430804', COMUNE_NASCITA: '', PROVINCIA_NASCITA: 'na', INDIRIZZO: 'viale noah 93', CAP: '15205', PROVINCIA: 'na', TELEFONO: '395864263936'}
[model.Record]:{PK: '845', CODICE_FISCALE: '______7276______', NOME: 'carmela', COGNOME: 'mazrconi', SESSO: 'm', STATO_NASCITA: 'italia', DATA_NASCITA: '19940804', COMUNE_NASCITA: 'torino', PROVINCIA_NASCITA: 'to', INDIRIZZO: 'canale', CAP: '36', PROVINCIA: 'to', TELEFONO: '39936429586'}
[utils.math.Vector]:{0.619, 0.000, 0.167, 0.000, 0.286, 0.000, 0.000, 0.000, 0.477, 0.000, 0.000, 0.000, 0.182, 0.000, 0.000, 0.000, 0.000, 0.000, 0.000, 0.000, 0.000, 0.000, 0.000, 0.000, 1.000, 1.000, 1.000, 1.000, 1.000, 1.000, 1.000, 1.000, 0.933, 0.333, 0.714, 0.333, 0.750, 0.333, 0.200, 0.000, 0.000, 0.000, 0.000, 0.000, 0.000, 0.000, 0.000, 0.000, 0.000, 0.000, 0.000, 0.000, 0.000, 0.000, 0.000, 0.000, 0.606, 0.151, 0.235, 0.133, 0.231, 0.133, 0.071, 0.000, 0.000, 0.000, 0.000, 0.000, 0.000, 0.000, 0.000, 0.000, 0.000, 0.000, 0.000, 0.000, 0.000, 0.000, 0.000, 0.000, 0.673, 0.422, 0.800, 0.421, 0.500, 0.421, 0.267, 0.000}   -   classificato come:    NON_MATCH   score: 0,215444


[model.Record]:{PK: '10', CODICE_FISCALE: '______5579______', NOME: 'claudia', COGNOME: 'tagliaferri', SESSO: '', STATO_NASCITA: 'italia', DATA_NASCITA: '19430804', COMUNE_NASCITA: '', PROVINCIA_NASCITA: 'na', INDIRIZZO: 'viale noah 93', CAP: '15205', PROVINCIA: 'na', TELEFONO: '395864263936'}
[model.Record]:{PK: '911', CODICE_FISCALE: '______7345______', NOME: 'ippolito', COGNOME: 'zaccaria', SESSO: 'm', STATO_NASCITA: 'italia', DATA_NASCITA: '19830804', COMUNE_NASCITA: 'alvignano', PROVINCIA_NASCITA: 'ce', INDIRIZZO: 'contrada marchetti', CAP: '58720', PROVINCIA: 'ce', TELEFONO: ''}
[utils.math.Vector]:{0.512, 0.000, 0.000, 0.000, 0.125, 0.000, 0.000, 0.000, 0.538, 0.000, 0.235, 0.000, 0.273, 0.000, 0.000, 0.000, 0.000, 0.000, 0.000, 0.000, 0.000, 0.000, 0.000, 0.000, 1.000, 1.000, 1.000, 1.000, 1.000, 1.000, 1.000, 1.000, 0.895, 0.500, 0.714, 0.500, 0.875, 0.500, 0.333, 0.000, 0.000, 0.000, 0.000, 0.000, 0.000, 0.000, 0.000, 0.000, 0.000, 0.000, 0.000, 0.000, 0.000, 0.000, 0.000, 0.000, 0.487, 0.000, 0.000, 0.000, 0.167, 0.000, 0.000, 0.000, 0.733, 0.000, 0.250, 0.000, 0.200, 0.000, 0.000, 0.000, 0.000, 0.000, 0.000, 0.000, 0.000, 0.000, 0.000, 0.000, 0.000, 0.000, 0.000, 0.000, 0.000, 0.000, 0.000, 0.000}   -   classificato come:    NON_MATCH   score: 0,167290


[model.Record]:{PK: '100', CODICE_FISCALE: '______5673______', NOME: 'cosetta', COGNOME: 'lorusso', SESSO: 'f', STATO_NASCITA: 'italia', DATA_NASCITA: '19600128', COMUNE_NASCITA: 'forkno', PROVINCIA_NASCITA: 'av', INDIRIZZO: '70', CAP: '34914', PROVINCIA: 'av', TELEFONO: ''}
[model.Record]:{PK: '278', CODICE_FISCALE: '______6411______', NOME: 'valdo', COGNOME: 'pacini', SESSO: 'm', STATO_NASCITA: 'italia', DATA_NASCITA: '19620128', COMUNE_NASCITA: 'san marcellino', PROVINCIA_NASCITA: 'ce', INDIRIZZO: 'stretto olo', CAP: '23561', PROVINCIA: 'ce', TELEFONO: '399064611638'}
[utils.math.Vector]:{0.000, 0.000, 0.000, 0.000, 0.000, 0.000, 0.000, 0.000, 0.000, 0.000, 0.000, 0.000, 0.000, 0.000, 0.000, 0.000, 0.000, 0.000, 0.000, 0.000, 0.000, 0.000, 0.000, 0.000, 1.000, 1.000, 1.000, 1.000, 1.000, 1.000, 1.000, 1.000, 0.908, 0.500, 0.714, 0.500, 0.875, 0.500, 0.333, 0.000, 0.325, 0.000, 0.111, 0.000, 0.214, 0.000, 0.000, 0.000, 0.000, 0.000, 0.000, 0.000, 0.000, 0.000, 0.000, 0.000, 0.000, 0.000, 0.000, 0.000, 0.000, 0.000, 0.000, 0.000, 0.600, 0.000, 0.000, 0.000, 0.200, 0.000, 0.000, 0.000, 0.000, 0.000, 0.000, 0.000, 0.000, 0.000, 0.000, 0.000, 0.000, 0.000, 0.000, 0.000, 0.000, 0.000, 0.000, 0.000}   -   classificato come:    NON_MATCH   score: 0,131975


[model.Record]:{PK: '100', CODICE_FISCALE: '______5673______', NOME: 'cosetta', COGNOME: 'lorusso', SESSO: 'f', STATO_NASCITA: 'italia', DATA_NASCITA: '19600128', COMUNE_NASCITA: 'forkno', PROVINCIA_NASCITA: 'av', INDIRIZZO: '70', CAP: '34914', PROVINCIA: 'av', TELEFONO: ''}
[model.Record]:{PK: '825', CODICE_FISCALE: '______7256______', NOME: 'lamberto', COGNOME: '', SESSO: 'm', STATO_NASCITA: 'italia', DATA_NASCITA: '19541128', COMUNE_NASCITA: 'napoli', PROVINCIA_NASCITA: 'na', INDIRIZZO: 'canale concetta', CAP: '78082', PROVINCIA: 'na', TELEFONO: ''}
[utils.math.Vector]:{0.512, 0.000, 0.000, 0.000, 0.250, 0.000, 0.000, 0.000, 0.000, 0.000, 0.000, 0.000, 0.000, 0.000, 0.000, 0.000, 0.000, 0.000, 0.000, 0.000, 0.000, 0.000, 0.000, 0.000, 1.000, 1.000, 1.000, 1.000, 1.000, 1.000, 1.000, 1.000, 0.800, 0.167, 0.429, 0.167, 0.625, 0.167, 0.091, 0.000, 0.444, 0.000, 0.000, 0.000, 0.000, 0.000, 0.000, 0.000, 0.000, 0.000, 0.000, 0.000, 0.000, 0.000, 0.000, 0.000, 0.000, 0.000, 0.000, 0.000, 0.000, 0.000, 0.000, 0.000, 0.000, 0.000, 0.000, 0.000, 0.000, 0.000, 0.000, 0.000, 0.000, 0.000, 0.000, 0.000, 0.000, 0.000, 0.000, 0.000, 0.000, 0.000, 0.000, 0.000, 0.000, 0.000, 0.000, 0.000}   -   classificato come:    NON_MATCH   score: 0,074157


[model.Record]:{PK: '1000', CODICE_FISCALE: '______7441______', NOME: 'harry', COGNOME: 'caapmnella', SESSO: 'f', STATO_NASCITA: 'italia', DATA_NASCITA: '19401024', COMUNE_NASCITA: 'postiglione', PROVINCIA_NASCITA: 'sa', INDIRIZZO: 'vicolo tristano 47', CAP: '30177', PROVINCIA: 'sa', TELEFONO: '396130492358'}
[model.Record]:{PK: '712', CODICE_FISCALE: '______7133______', NOME: 'prisca', COGNOME: 'orlando', SESSO: '', STATO_NASCITA: 'italia', DATA_NASCITA: '19511024', COMUNE_NASCITA: 'basiglio', PROVINCIA_NASCITA: 'av', INDIRIZZO: 'canale harry', CAP: '81408', PROVINCIA: 'av', TELEFONO: ''}
[utils.math.Vector]:{0.456, 0.000, 0.000, 0.000, 0.000, 0.000, 0.000, 0.000, 0.495, 0.000, 0.133, 0.000, 0.100, 0.000, 0.000, 0.000, 0.000, 0.000, 0.000, 0.000, 0.000, 0.000, 0.000, 0.000, 1.000, 1.000, 1.000, 1.000, 1.000, 1.000, 1.000, 1.000, 0.822, 0.333, 0.571, 0.333, 0.750, 0.333, 0.200, 0.000, 0.765, 0.408, 0.471, 0.400, 0.545, 0.400, 0.250, 0.000, 0.000, 0.000, 0.000, 0.000, 0.000, 0.000, 0.000, 0.000, 0.498, 0.000, 0.074, 0.000, 0.167, 0.000, 0.000, 0.000, 0.467, 0.000, 0.000, 0.000, 0.000, 0.000, 0.000, 0.000, 0.000, 0.000, 0.000, 0.000, 0.000, 0.000, 0.000, 0.000, 0.000, 0.000, 0.000, 0.000, 0.000, 0.000, 0.000, 0.000}   -   classificato come:    NON_MATCH   score: 0,159405


[model.Record]:{PK: '1000', CODICE_FISCALE: '______7441______', NOME: 'harry', COGNOME: 'caapmnella', SESSO: 'f', STATO_NASCITA: 'italia', DATA_NASCITA: '19401024', COMUNE_NASCITA: 'postiglione', PROVINCIA_NASCITA: 'sa', INDIRIZZO: 'vicolo tristano 47', CAP: '30177', PROVINCIA: 'sa', TELEFONO: '396130492358'}
[model.Record]:{PK: '779', CODICE_FISCALE: '______7203______', NOME: 'raniero', COGNOME: 'monteleone', SESSO: '', STATO_NASCITA: 'italia', DATA_NASCITA: '19711024', COMUNE_NASCITA: 'casaluce', PROVINCIA_NASCITA: 'ce', INDIRIZZO: 'vicolo battaglia', CAP: '91597', PROVINCIA: 'ce', TELEFONO: ''}
[utils.math.Vector]:{0.565, 0.000, 0.000, 0.000, 0.286, 0.000, 0.000, 0.000, 0.600, 0.000, 0.235, 0.000, 0.100, 0.000, 0.000, 0.000, 0.000, 0.000, 0.000, 0.000, 0.000, 0.000, 0.000, 0.000, 1.000, 1.000, 1.000, 1.000, 1.000, 1.000, 1.000, 1.000, 0.822, 0.333, 0.571, 0.333, 0.750, 0.333, 0.200, 0.000, 0.549, 0.000, 0.000, 0.000, 0.273, 0.000, 0.000, 0.000, 0.000, 0.000, 0.000, 0.000, 0.000, 0.000, 0.000, 0.000, 0.839, 0.334, 0.452, 0.333, 0.500, 0.333, 0.200, 0.000, 0.600, 0.000, 0.000, 0.000, 0.200, 0.000, 0.000, 0.000, 0.000, 0.000, 0.000, 0.000, 0.000, 0.000, 0.000, 0.000, 0.000, 0.000, 0.000, 0.000, 0.000, 0.000, 0.000, 0.000}   -   classificato come:    NON_MATCH   score: 0,195618


[model.Record]:{PK: '101', CODICE_FISCALE: '______5674______', NOME: 'adriano', COGNOME: 'damiani', SESSO: 'm', STATO_NASCITA: 'italia', DATA_NASCITA: '19400307', COMUNE_NASCITA: 'bellizzi', PROVINCIA_NASCITA: 'sa', INDIRIZZO: 'borgo guido 30', CAP: '77732', PROVINCIA: 'sa', TELEFONO: '39270'}
[model.Record]:{PK: '101', CODICE_FISCALE: '______6217______', NOME: 'loredana', COGNOME: 'raimondi', SESSO: 'f', STATO_NASCITA: 'italia', DATA_NASCITA: '19230307', COMUNE_NASCITA: 'napoli', PROVINCIA_NASCITA: 'na', INDIRIZZO: 'rotonda milani', CAP: '14789', PROVINCIA: 'na', TELEFONO: '39109229416'}
[utils.math.Vector]:{0.607, 0.000, 0.154, 0.000, 0.375, 0.000, 0.000, 0.000, 0.713, 0.000, 0.000, 0.000, 0.375, 0.000, 0.000, 0.000, 0.000, 0.000, 0.000, 0.000, 0.000, 0.000, 0.000, 0.000, 1.000, 1.000, 1.000, 1.000, 1.000, 1.000, 1.000, 1.000, 0.822, 0.333, 0.615, 0.333, 0.750, 0.333, 0.200, 0.000, 0.528, 0.000, 0.167, 0.000, 0.125, 0.000, 0.000, 0.000, 0.667, 0.000, 0.000, 0.000, 0.500, 0.000, 0.000, 0.000, 0.508, 0.000, 0.000, 0.000, 0.071, 0.000, 0.000, 0.000, 0.467, 0.000, 0.000, 0.000, 0.200, 0.000, 0.000, 0.000, 0.667, 0.000, 0.000, 0.000, 0.500, 0.000, 0.000, 0.000, 0.638, 0.000, 0.286, 0.000, 0.273, 0.000, 0.000, 0.000}   -   classificato come:    NON_MATCH   score: 0,174120


[model.Record]:{PK: '101', CODICE_FISCALE: '______5674______', NOME: 'adriano', COGNOME: 'damiani', SESSO: 'm', STATO_NASCITA: 'italia', DATA_NASCITA: '19400307', COMUNE_NASCITA: 'bellizzi', PROVINCIA_NASCITA: 'sa', INDIRIZZO: 'borgo guido 30', CAP: '77732', PROVINCIA: 'sa', TELEFONO: '39270'}
[model.Record]:{PK: '140', CODICE_FISCALE: '______6258______', NOME: 'furio', COGNOME: 'ferrari', SESSO: 'm', STATO_NASCITA: 'italia', DATA_NASCITA: '19700307', COMUNE_NASCITA: 'napoli', PROVINCIA_NASCITA: 'na', INDIRIZZO: 'borgo orlando', CAP: '', PROVINCIA: '', TELEFONO: '39896228005'}
[utils.math.Vector]:{0.676, 0.000, 0.200, 0.000, 0.429, 0.000, 0.000, 0.000, 0.524, 0.000, 0.000, 0.000, 0.286, 0.000, 0.000, 0.000, 1.000, 1.000, 1.000, 1.000, 1.000, 1.000, 1.000, 1.000, 1.000, 1.000, 1.000, 1.000, 1.000, 1.000, 1.000, 1.000, 0.933, 0.500, 0.714, 0.500, 0.875, 0.500, 0.333, 0.000, 0.528, 0.000, 0.167, 0.000, 0.125, 0.000, 0.000, 0.000, 0.667, 0.000, 0.000, 0.000, 0.500, 0.000, 0.000, 0.000, 0.687, 0.348, 0.522, 0.348, 0.429, 0.348, 0.211, 0.000, 0.000, 0.000, 0.000, 0.000, 0.000, 0.000, 0.000, 0.000, 0.000, 0.000, 0.000, 0.000, 0.000, 0.000, 0.000, 0.000, 0.772, 0.000, 0.143, 0.000, 0.364, 0.000, 0.000, 0.000}   -   classificato come:    NON_MATCH   score: 0,231530


[model.Record]:{PK: '101', CODICE_FISCALE: '______5674______', NOME: 'adriano', COGNOME: 'damiani', SESSO: 'm', STATO_NASCITA: 'italia', DATA_NASCITA: '19400307', COMUNE_NASCITA: 'bellizzi', PROVINCIA_NASCITA: 'sa', INDIRIZZO: 'borgo guido 30', CAP: '77732', PROVINCIA: 'sa', TELEFONO: '39270'}
[model.Record]:{PK: '243', CODICE_FISCALE: '______6374______', NOME: 'cosetta', COGNOME: 'visnetin', SESSO: 'm', STATO_NASCITA: 'italia', DATA_NASCITA: '19490307', COMUNE_NASCITA: 'gragnano', PROVINCIA_NASCITA: 'na', INDIRIZZO: 'strada monti', CAP: '33786', PROVINCIA: 'na', TELEFONO: '39185521625'}
[utils.math.Vector]:{0.429, 0.000, 0.000, 0.000, 0.000, 0.000, 0.000, 0.000, 0.601, 0.000, 0.000, 0.000, 0.125, 0.000, 0.000, 0.000, 1.000, 1.000, 1.000, 1.000, 1.000, 1.000, 1.000, 1.000, 1.000, 1.000, 1.000, 1.000, 1.000, 1.000, 1.000, 1.000, 0.908, 0.500, 0.714, 0.500, 0.875, 0.500, 0.333, 0.000, 0.000, 0.000, 0.000, 0.000, 0.000, 0.000, 0.000, 0.000, 0.667, 0.000, 0.000, 0.000, 0.500, 0.000, 0.000, 0.000, 0.525, 0.000, 0.000, 0.000, 0.143, 0.000, 0.000, 0.000, 0.467, 0.000, 0.000, 0.000, 0.200, 0.000, 0.000, 0.000, 0.667, 0.000, 0.000, 0.000, 0.500, 0.000, 0.000, 0.000, 0.624, 0.000, 0.143, 0.000, 0.273, 0.000, 0.000, 0.000}   -   classificato come:    NON_MATCH   score: 0,175043


[model.Record]:{PK: '101', CODICE_FISCALE: '______5674______', NOME: 'adriano', COGNOME: 'damiani', SESSO: 'm', STATO_NASCITA: 'italia', DATA_NASCITA: '19400307', COMUNE_NASCITA: 'bellizzi', PROVINCIA_NASCITA: 'sa', INDIRIZZO: 'borgo guido 30', CAP: '77732', PROVINCIA: 'sa', TELEFONO: '39270'}
[model.Record]:{PK: '733', CODICE_FISCALE: '______7154______', NOME: 'gianmaria', COGNOME: 'stella', SESSO: 'm', STATO_NASCITA: 'italia', DATA_NASCITA: '19750307', COMUNE_NASCITA: 'orta di atella', PROVINCIA_NASCITA: 'sa', INDIRIZZO: 'viale dante', CAP: '89672', PROVINCIA: 'sa', TELEFONO: '394341507648'}
[utils.math.Vector]:{0.505, 0.338, 0.462, 0.333, 0.222, 0.333, 0.200, 0.000, 0.437, 0.000, 0.000, 0.000, 0.000, 0.000, 0.000, 0.000, 1.000, 1.000, 1.000, 1.000, 1.000, 1.000, 1.000, 1.000, 1.000, 1.000, 1.000, 1.000, 1.000, 1.000, 1.000, 1.000, 0.822, 0.333, 0.571, 0.333, 0.750, 0.333, 0.200, 0.000, 0.399, 0.118, 0.200, 0.111, 0.071, 0.111, 0.059, 0.000, 1.000, 1.000, 1.000, 1.000, 1.000, 1.000, 1.000, 1.000, 0.442, 0.000, 0.000, 0.000, 0.143, 0.000, 0.000, 0.000, 0.600, 0.000, 0.000, 0.000, 0.200, 0.000, 0.000, 0.000, 1.000, 1.000, 1.000, 1.000, 1.000, 1.000, 1.000, 1.000, 0.628, 0.000, 0.133, 0.000, 0.250, 0.000, 0.000, 0.000}   -   classificato come:    NON_MATCH   score: 0,195784


[model.Record]:{PK: '101', CODICE_FISCALE: '______5674______', NOME: 'adriano', COGNOME: 'damiani', SESSO: 'm', STATO_NASCITA: 'italia', DATA_NASCITA: '19400307', COMUNE_NASCITA: 'bellizzi', PROVINCIA_NASCITA: 'sa', INDIRIZZO: 'borgo guido 30', CAP: '77732', PROVINCIA: 'sa', TELEFONO: '39270'}
[model.Record]:{PK: '808', CODICE_FISCALE: '______7236______', NOME: 'damiana', COGNOME: 'antonini', SESSO: 'f', STATO_NASCITA: 'italia', DATA_NASCITA: '19490307', COMUNE_NASCITA: 'ravello', PROVINCIA_NASCITA: 'sa', INDIRIZZO: '', CAP: '', PROVINCIA: 'sa', TELEFONO: ''}
[utils.math.Vector]:{0.743, 0.200, 0.333, 0.200, 0.429, 0.200, 0.111, 0.000, 0.607, 0.000, 0.333, 0.000, 0.250, 0.000, 0.000, 0.000, 0.000, 0.000, 0.000, 0.000, 0.000, 0.000, 0.000, 0.000, 1.000, 1.000, 1.000, 1.000, 1.000, 1.000, 1.000, 1.000, 0.908, 0.500, 0.714, 0.500, 0.875, 0.500, 0.333, 0.000, 0.601, 0.183, 0.308, 0.182, 0.125, 0.182, 0.100, 0.000, 1.000, 1.000, 1.000, 1.000, 1.000, 1.000, 1.000, 1.000, 0.000, 0.000, 0.000, 0.000, 0.000, 0.000, 0.000, 0.000, 0.000, 0.000, 0.000, 0.000, 0.000, 0.000, 0.000, 0.000, 1.000, 1.000, 1.000, 1.000, 1.000, 1.000, 1.000, 1.000, 0.000, 0.000, 0.000, 0.000, 0.000, 0.000, 0.000, 0.000}   -   classificato come:    NON_MATCH   score: 0,184160


[model.Record]:{PK: '101', CODICE_FISCALE: '______5674______', NOME: 'adriano', COGNOME: 'damiani', SESSO: 'm', STATO_NASCITA: 'italia', DATA_NASCITA: '19400307', COMUNE_NASCITA: 'bellizzi', PROVINCIA_NASCITA: 'sa', INDIRIZZO: 'borgo guido 30', CAP: '77732', PROVINCIA: 'sa', TELEFONO: '39270'}
[model.Record]:{PK: '943', CODICE_FISCALE: '______7379______', NOME: 'loris', COGNOME: 'de stefano', SESSO: '', STATO_NASCITA: 'italia', DATA_NASCITA: '19610307', COMUNE_NASCITA: 'grottolella', PROVINCIA_NASCITA: 'av', INDIRIZZO: 'borgo giordano', CAP: '44298', PROVINCIA: 'av', TELEFONO: ''}
[utils.math.Vector]:{0.562, 0.000, 0.200, 0.000, 0.286, 0.000, 0.000, 0.000, 0.576, 0.000, 0.133, 0.000, 0.300, 0.000, 0.000, 0.000, 0.000, 0.000, 0.000, 0.000, 0.000, 0.000, 0.000, 0.000, 1.000, 1.000, 1.000, 1.000, 1.000, 1.000, 1.000, 1.000, 0.822, 0.333, 0.571, 0.333, 0.750, 0.333, 0.200, 0.000, 0.405, 0.136, 0.235, 0.133, 0.091, 0.133, 0.071, 0.000, 0.000, 0.000, 0.000, 0.000, 0.000, 0.000, 0.000, 0.000, 0.888, 0.417, 0.500, 0.417, 0.500, 0.417, 0.263, 0.000, 0.000, 0.000, 0.000, 0.000, 0.000, 0.000, 0.000, 0.000, 0.000, 0.000, 0.000, 0.000, 0.000, 0.000, 0.000, 0.000, 0.000, 0.000, 0.000, 0.000, 0.000, 0.000, 0.000, 0.000}   -   classificato come:    NON_MATCH   score: 0,194384


[model.Record]:{PK: '102', CODICE_FISCALE: '______5675______', NOME: 'piccarda', COGNOME: 'castelli', SESSO: 'm', STATO_NASCITA: 'italia', DATA_NASCITA: '19691229', COMUNE_NASCITA: 'castelplanio', PROVINCIA_NASCITA: 'nn', INDIRIZZO: 'borgo bacchisio 35', CAP: '3883', PROVINCIA: '', TELEFONO: '39393846650'}
[model.Record]:{PK: '365', CODICE_FISCALE: '______6504______', NOME: '', COGNOME: 'iannne', SESSO: 'm', STATO_NASCITA: 'italia', DATA_NASCITA: '19721229', COMUNE_NASCITA: 'villaricca', PROVINCIA_NASCITA: 'na', INDIRIZZO: 'viale shaira', CAP: '24689', PROVINCIA: 'na', TELEFONO: '395282021935'}
[utils.math.Vector]:{0.000, 0.000, 0.000, 0.000, 0.000, 0.000, 0.000, 0.000, 0.528, 0.000, 0.000, 0.000, 0.125, 0.000, 0.000, 0.000, 1.000, 1.000, 1.000, 1.000, 1.000, 1.000, 1.000, 1.000, 1.000, 1.000, 1.000, 1.000, 1.000, 1.000, 1.000, 1.000, 0.822, 0.333, 0.571, 0.333, 0.750, 0.333, 0.200, 0.000, 0.506, 0.000, 0.200, 0.000, 0.167, 0.000, 0.000, 0.000, 0.667, 0.000, 0.000, 0.000, 0.500, 0.000, 0.000, 0.000, 0.556, 0.000, 0.000, 0.000, 0.167, 0.000, 0.000, 0.000, 0.483, 0.000, 0.000, 0.000, 0.200, 0.000, 0.000, 0.000, 0.000, 0.000, 0.000, 0.000, 0.000, 0.000, 0.000, 0.000, 0.557, 0.000, 0.211, 0.000, 0.167, 0.000, 0.000, 0.000}   -   classificato come:    NON_MATCH   score: 0,153702


[model.Record]:{PK: '102', CODICE_FISCALE: '______5675______', NOME: 'piccarda', COGNOME: 'castelli', SESSO: 'm', STATO_NASCITA: 'italia', DATA_NASCITA: '19691229', COMUNE_NASCITA: 'castelplanio', PROVINCIA_NASCITA: 'nn', INDIRIZZO: 'borgo bacchisio 35', CAP: '3883', PROVINCIA: '', TELEFONO: '39393846650'}
[model.Record]:{PK: '435', CODICE_FISCALE: '______6577______', NOME: 'oreste', COGNOME: 'ricci', SESSO: 'f', STATO_NASCITA: 'italia', DATA_NASCITA: '19701229', COMUNE_NASCITA: 'santa lucia di serino', PROVINCIA_NASCITA: 'av', INDIRIZZO: 'canale gatti', CAP: '45105', PROVINCIA: 'av', TELEFONO: '396512721012'}
[utils.math.Vector]:{0.000, 0.000, 0.000, 0.000, 0.000, 0.000, 0.000, 0.000, 0.550, 0.000, 0.000, 0.000, 0.125, 0.000, 0.000, 0.000, 0.000, 0.000, 0.000, 0.000, 0.000, 0.000, 0.000, 0.000, 1.000, 1.000, 1.000, 1.000, 1.000, 1.000, 1.000, 1.000, 0.867, 0.333, 0.571, 0.333, 0.750, 0.333, 0.200, 0.000, 0.652, 0.000, 0.067, 0.000, 0.286, 0.000, 0.000, 0.000, 0.000, 0.000, 0.000, 0.000, 0.000, 0.000, 0.000, 0.000, 0.431, 0.000, 0.000, 0.000, 0.111, 0.000, 0.000, 0.000, 0.000, 0.000, 0.000, 0.000, 0.000, 0.000, 0.000, 0.000, 0.000, 0.000, 0.000, 0.000, 0.000, 0.000, 0.000, 0.000, 0.566, 0.000, 0.222, 0.000, 0.167, 0.000, 0.000, 0.000}   -   classificato come:    NON_MATCH   score: 0,136601


[model.Record]:{PK: '102', CODICE_FISCALE: '______5675______', NOME: 'piccarda', COGNOME: 'castelli', SESSO: 'm', STATO_NASCITA: 'italia', DATA_NASCITA: '19691229', COMUNE_NASCITA: 'castelplanio', PROVINCIA_NASCITA: 'nn', INDIRIZZO: 'borgo bacchisio 35', CAP: '3883', PROVINCIA: '', TELEFONO: '39393846650'}
[model.Record]:{PK: '538', CODICE_FISCALE: '______6950______', NOME: 'ermes', COGNOME: 'marchese', SESSO: '', STATO_NASCITA: 'italia', DATA_NASCITA: '19551229', COMUNE_NASCITA: 'napoli', PROVINCIA_NASCITA: 'sa', INDIRIZZO: 'via costantini', CAP: '9976', PROVINCIA: 'sa', TELEFONO: '39108629314'}
[utils.math.Vector]:{0.000, 0.000, 0.000, 0.000, 0.000, 0.000, 0.000, 0.000, 0.472, 0.000, 0.000, 0.000, 0.125, 0.000, 0.000, 0.000, 0.000, 0.000, 0.000, 0.000, 0.000, 0.000, 0.000, 0.000, 1.000, 1.000, 1.000, 1.000, 1.000, 1.000, 1.000, 1.000, 0.867, 0.333, 0.571, 0.333, 0.750, 0.333, 0.200, 0.000, 0.583, 0.000, 0.000, 0.000, 0.250, 0.000, 0.000, 0.000, 0.000, 0.000, 0.000, 0.000, 0.000, 0.000, 0.000, 0.000, 0.534, 0.000, 0.000, 0.000, 0.167, 0.000, 0.000, 0.000, 0.000, 0.000, 0.000, 0.000, 0.000, 0.000, 0.000, 0.000, 0.000, 0.000, 0.000, 0.000, 0.000, 0.000, 0.000, 0.000, 0.662, 0.000, 0.222, 0.000, 0.182, 0.000, 0.000, 0.000}   -   classificato come:    NON_MATCH   score: 0,139423


[model.Record]:{PK: '102', CODICE_FISCALE: '______5675______', NOME: 'piccarda', COGNOME: 'castelli', SESSO: 'm', STATO_NASCITA: 'italia', DATA_NASCITA: '19691229', COMUNE_NASCITA: 'castelplanio', PROVINCIA_NASCITA: 'nn', INDIRIZZO: 'borgo bacchisio 35', CAP: '3883', PROVINCIA: '', TELEFONO: '39393846650'}
[model.Record]:{PK: '56', CODICE_FISCALE: '______6170______', NOME: 'kristel', COGNOME: 'cuomo', SESSO: 'm', STATO_NASCITA: 'italia', DATA_NASCITA: '19481229', COMUNE_NASCITA: 'sassinoro', PROVINCIA_NASCITA: 'bn', INDIRIZZO: 'piazza nestore', CAP: '90372', PROVINCIA: 'bn', TELEFONO: '392175024306'}
[utils.math.Vector]:{0.423, 0.000, 0.000, 0.000, 0.000, 0.000, 0.000, 0.000, 0.442, 0.000, 0.000, 0.000, 0.125, 0.000, 0.000, 0.000, 1.000, 1.000, 1.000, 1.000, 1.000, 1.000, 1.000, 1.000, 1.000, 1.000, 1.000, 1.000, 1.000, 1.000, 1.000, 1.000, 0.867, 0.333, 0.571, 0.333, 0.750, 0.333, 0.200, 0.000, 0.509, 0.000, 0.105, 0.000, 0.250, 0.000, 0.000, 0.000, 0.667, 0.000, 0.000, 0.000, 0.500, 0.000, 0.000, 0.000, 0.419, 0.000, 0.069, 0.000, 0.167, 0.000, 0.000, 0.000, 0.483, 0.000, 0.000, 0.000, 0.000, 0.000, 0.000, 0.000, 0.000, 0.000, 0.000, 0.000, 0.000, 0.000, 0.000, 0.000, 0.645, 0.000, 0.211, 0.000, 0.250, 0.000, 0.000, 0.000}   -   classificato come:    NON_MATCH   score: 0,155291


[model.Record]:{PK: '103', CODICE_FISCALE: '______5676______', NOME: 'caligola', COGNOME: 'quaglia', SESSO: 'f', STATO_NASCITA: 'italia', DATA_NASCITA: '19541111', COMUNE_NASCITA: 'tarmonti', PROVINCIA_NASCITA: 's', INDIRIZZO: 'strada amato 7', CAP: '94295', PROVINCIA: 'sa', TELEFONO: '397224529444'}
[model.Record]:{PK: '179', CODICE_FISCALE: '______6303______', NOME: 'diamante', COGNOME: '', SESSO: 'f', STATO_NASCITA: 'italia', DATA_NASCITA: '19760111', COMUNE_NASCITA: 'torre del greco', PROVINCIA_NASCITA: 'na', INDIRIZZO: 'vicolo erminio', CAP: '10459', PROVINCIA: 'na', TELEFONO: '391544019976'}
[utils.math.Vector]:{0.472, 0.000, 0.000, 0.000, 0.000, 0.000, 0.000, 0.000, 0.000, 0.000, 0.000, 0.000, 0.000, 0.000, 0.000, 0.000, 1.000, 1.000, 1.000, 1.000, 1.000, 1.000, 1.000, 1.000, 1.000, 1.000, 1.000, 1.000, 1.000, 1.000, 1.000, 1.000, 0.800, 0.289, 0.364, 0.182, 0.625, 0.182, 0.100, 0.000, 0.414, 0.000, 0.000, 0.000, 0.133, 0.000, 0.000, 0.000, 0.000, 0.000, 0.000, 0.000, 0.000, 0.000, 0.000, 0.000, 0.440, 0.000, 0.077, 0.000, 0.071, 0.000, 0.000, 0.000, 0.622, 0.000, 0.000, 0.000, 0.200, 0.000, 0.000, 0.000, 0.667, 0.000, 0.000, 0.000, 0.500, 0.000, 0.000, 0.000, 0.556, 0.000, 0.286, 0.000, 0.333, 0.000, 0.000, 0.000}   -   classificato come:    NON_MATCH   score: 0,130870


[model.Record]:{PK: '103', CODICE_FISCALE: '______5676______', NOME: 'caligola', COGNOME: 'quaglia', SESSO: 'f', STATO_NASCITA: 'italia', DATA_NASCITA: '19541111', COMUNE_NASCITA: 'tarmonti', PROVINCIA_NASCITA: 's', INDIRIZZO: 'strada amato 7', CAP: '94295', PROVINCIA: 'sa', TELEFONO: '397224529444'}
[model.Record]:{PK: '182', CODICE_FISCALE: '______6306______', NOME: 'nunzia', COGNOME: 'lorenzini', SESSO: 'f', STATO_NASCITA: 'italia', DATA_NASCITA: '19471111', COMUNE_NASCITA: 'agerla', PROVINCIA_NASCITA: 'na', INDIRIZZO: 'piazza abramo', CAP: '93366', PROVINCIA: 'na', TELEFONO: '395177322095'}
[utils.math.Vector]:{0.528, 0.000, 0.000, 0.000, 0.125, 0.000, 0.000, 0.000, 0.418, 0.000, 0.000, 0.000, 0.111, 0.000, 0.000, 0.000, 1.000, 1.000, 1.000, 1.000, 1.000, 1.000, 1.000, 1.000, 1.000, 1.000, 1.000, 1.000, 1.000, 1.000, 1.000, 1.000, 0.933, 0.500, 0.400, 0.200, 0.750, 0.200, 0.111, 0.000, 0.528, 0.000, 0.000, 0.000, 0.125, 0.000, 0.000, 0.000, 0.000, 0.000, 0.000, 0.000, 0.000, 0.000, 0.000, 0.000, 0.632, 0.087, 0.320, 0.087, 0.286, 0.087, 0.045, 0.000, 0.467, 0.000, 0.000, 0.000, 0.200, 0.000, 0.000, 0.000, 0.667, 0.000, 0.000, 0.000, 0.500, 0.000, 0.000, 0.000, 0.675, 0.000, 0.200, 0.000, 0.250, 0.000, 0.000, 0.000}   -   classificato come:    NON_MATCH   score: 0,170661


[model.Record]:{PK: '103', CODICE_FISCALE: '______5676______', NOME: 'caligola', COGNOME: 'quaglia', SESSO: 'f', STATO_NASCITA: 'italia', DATA_NASCITA: '19541111', COMUNE_NASCITA: 'tarmonti', PROVINCIA_NASCITA: 's', INDIRIZZO: 'strada amato 7', CAP: '94295', PROVINCIA: 'sa', TELEFONO: '397224529444'}
[model.Record]:{PK: '91', CODICE_FISCALE: '______6206______', NOME: 'fabiano', COGNOME: 'carlini', SESSO: 'm', STATO_NASCITA: 'italia', DATA_NASCITA: '19541111', COMUNE_NASCITA: 'salerno', PROVINCIA_NASCITA: 'sa', INDIRIZZO: 'arturo', CAP: '83453', PROVINCIA: 'sa', TELEFONO: '394420934117'}
[utils.math.Vector]:{0.607, 0.000, 0.000, 0.000, 0.250, 0.000, 0.000, 0.000, 0.619, 0.000, 0.167, 0.000, 0.286, 0.000, 0.000, 0.000, 0.000, 0.000, 0.000, 0.000, 0.000, 0.000, 0.000, 0.000, 1.000, 1.000, 1.000, 1.000, 1.000, 1.000, 1.000, 1.000, 1.000, 1.000, 1.000, 1.000, 1.000, 1.000, 1.000, 1.000, 0.607, 0.000, 0.000, 0.000, 0.250, 0.000, 0.000, 0.000, 0.850, 0.000, 0.000, 0.000, 0.500, 0.000, 0.000, 0.000, 0.567, 0.000, 0.000, 0.000, 0.143, 0.000, 0.000, 0.000, 0.600, 0.000, 0.000, 0.000, 0.000, 0.000, 0.000, 0.000, 1.000, 1.000, 1.000, 1.000, 1.000, 1.000, 1.000, 1.000, 0.611, 0.100, 0.286, 0.100, 0.250, 0.100, 0.053, 0.000}   -   classificato come:    NON_MATCH   score: 0,298602


[model.Record]:{PK: '104', CODICE_FISCALE: '______5677______', NOME: 'kai', COGNOME: 'baroni', SESSO: 'm', STATO_NASCITA: 'italia', DATA_NASCITA: '197710', COMUNE_NASCITA: 'cardito', PROVINCIA_NASCITA: 'na', INDIRIZZO: 'incrocio guerra 17', CAP: '61046', PROVINCIA: 'na', TELEFONO: '3905330396080'}
[model.Record]:{PK: '159', CODICE_FISCALE: '______6279______', NOME: 'gianleoanrdo', COGNOME: 'bianchi', SESSO: 'm', STATO_NASCITA: 'italia', DATA_NASCITA: '19910710', COMUNE_NASCITA: 'scisciano', PROVINCIA_NASCITA: 'na', INDIRIZZO: 'borgo costantini', CAP: '27432', PROVINCIA: 'na', TELEFONO: '391805672928'}
[utils.math.Vector]:{0.444, 0.000, 0.000, 0.000, 0.083, 0.000, 0.000, 0.000, 0.771, 0.000, 0.000, 0.000, 0.429, 0.000, 0.000, 0.000, 1.000, 1.000, 1.000, 1.000, 1.000, 1.000, 1.000, 1.000, 1.000, 1.000, 1.000, 1.000, 1.000, 1.000, 1.000, 1.000, 0.802, 0.204, 0.545, 0.200, 0.625, 0.200, 0.111, 0.000, 0.587, 0.000, 0.000, 0.000, 0.333, 0.000, 0.000, 0.000, 1.000, 1.000, 1.000, 1.000, 1.000, 1.000, 1.000, 1.000, 0.523, 0.000, 0.125, 0.000, 0.111, 0.000, 0.000, 0.000, 0.467, 0.000, 0.000, 0.000, 0.000, 0.000, 0.000, 0.000, 1.000, 1.000, 1.000, 1.000, 1.000, 1.000, 1.000, 1.000, 0.660, 0.000, 0.273, 0.000, 0.308, 0.000, 0.000, 0.000}   -   classificato come:    NON_MATCH   score: 0,172505


[model.Record]:{PK: '105', CODICE_FISCALE: '______5678______', NOME: 'ian', COGNOME: 'martino', SESSO: 'f', STATO_NASCITA: 'italia', DATA_NASCITA: '19690510', COMUNE_NASCITA: 'santa marina', PROVINCIA_NASCITA: 'sa', INDIRIZZO: 'contrada piersilvio 73', CAP: '32219', PROVINCIA: 'sa', TELEFONO: '393028041554'}
[model.Record]:{PK: '923', CODICE_FISCALE: '______7358______', NOME: '', COGNOME: 'mori', SESSO: 'm', STATO_NASCITA: 'italia', DATA_NASCITA: '19570510', COMUNE_NASCITA: 'napoi', PROVINCIA_NASCITA: 'na', INDIRIZZO: 'viale mariani', CAP: '88025', PROVINCIA: 'na', TELEFONO: '39257777850'}
[utils.math.Vector]:{0.000, 0.000, 0.000, 0.000, 0.000, 0.000, 0.000, 0.000, 0.754, 0.000, 0.000, 0.000, 0.429, 0.000, 0.000, 0.000, 0.000, 0.000, 0.000, 0.000, 0.000, 0.000, 0.000, 0.000, 1.000, 1.000, 1.000, 1.000, 1.000, 1.000, 1.000, 1.000, 0.822, 0.333, 0.571, 0.333, 0.750, 0.333, 0.200, 0.000, 0.506, 0.000, 0.133, 0.000, 0.250, 0.000, 0.000, 0.000, 0.667, 0.000, 0.000, 0.000, 0.500, 0.000, 0.000, 0.000, 0.552, 0.000, 0.063, 0.000, 0.227, 0.000, 0.000, 0.000, 0.467, 0.000, 0.000, 0.000, 0.000, 0.000, 0.000, 0.000, 0.667, 0.000, 0.000, 0.000, 0.500, 0.000, 0.000, 0.000, 0.626, 0.000, 0.105, 0.000, 0.250, 0.000, 0.000, 0.000}   -   classificato come:    NON_MATCH   score: 0,161326


[model.Record]:{PK: '106', CODICE_FISCALE: '______5679______', NOME: 'nestore', COGNOME: 'berti', SESSO: 'f', STATO_NASCITA: 'italia', DATA_NASCITA: '19861219', COMUNE_NASCITA: 'rotondi', PROVINCIA_NASCITA: 'av', INDIRIZZO: 'stretto ferrara 80', CAP: '51920', PROVINCIA: 'av', TELEFONO: '3951898832315'}
[model.Record]:{PK: '164', CODICE_FISCALE: '______6286______', NOME: 'ercole', COGNOME: 'spinelli', SESSO: 'f', STATO_NASCITA: 'italia', DATA_NASCITA: '19570219', COMUNE_NASCITA: 'afragola', PROVINCIA_NASCITA: 'na', INDIRIZZO: 'incrocio sorrentino', CAP: '89889', PROVINCIA: 'na', TELEFONO: '393846031068'}
[utils.math.Vector]:{0.643, 0.000, 0.000, 0.000, 0.429, 0.000, 0.000, 0.000, 0.383, 0.000, 0.000, 0.000, 0.250, 0.000, 0.000, 0.000, 1.000, 1.000, 1.000, 1.000, 1.000, 1.000, 1.000, 1.000, 1.000, 1.000, 1.000, 1.000, 1.000, 1.000, 1.000, 1.000, 0.683, 0.167, 0.333, 0.167, 0.625, 0.167, 0.091, 0.000, 0.512, 0.000, 0.000, 0.000, 0.125, 0.000, 0.000, 0.000, 0.000, 0.000, 0.000, 0.000, 0.000, 0.000, 0.000, 0.000, 0.494, 0.000, 0.182, 0.000, 0.263, 0.000, 0.000, 0.000, 0.467, 0.000, 0.000, 0.000, 0.000, 0.000, 0.000, 0.000, 0.000, 0.000, 0.000, 0.000, 0.000, 0.000, 0.000, 0.000, 0.543, 0.000, 0.174, 0.000, 0.308, 0.000, 0.000, 0.000}   -   classificato come:    NON_MATCH   score: 0,134279


[model.Record]:{PK: '106', CODICE_FISCALE: '______5679______', NOME: 'nestore', COGNOME: 'berti', SESSO: 'f', STATO_NASCITA: 'italia', DATA_NASCITA: '19861219', COMUNE_NASCITA: 'rotondi', PROVINCIA_NASCITA: 'av', INDIRIZZO: 'stretto ferrara 80', CAP: '51920', PROVINCIA: 'av', TELEFONO: '3951898832315'}
[model.Record]:{PK: '22', CODICE_FISCALE: '______6133______', NOME: 'augusto', COGNOME: 'de macp', SESSO: 'm', STATO_NASCITA: 'italia', DATA_NASCITA: '19840219', COMUNE_NASCITA: '', PROVINCIA_NASCITA: 'na', INDIRIZZO: 'strada sibilla', CAP: '1621', PROVINCIA: 'na', TELEFONO: '39297323945'}
[utils.math.Vector]:{0.619, 0.200, 0.333, 0.200, 0.143, 0.200, 0.111, 0.000, 0.448, 0.000, 0.000, 0.000, 0.143, 0.000, 0.000, 0.000, 0.000, 0.000, 0.000, 0.000, 0.000, 0.000, 0.000, 0.000, 1.000, 1.000, 1.000, 1.000, 1.000, 1.000, 1.000, 1.000, 0.844, 0.333, 0.500, 0.333, 0.750, 0.333, 0.200, 0.000, 0.000, 0.000, 0.000, 0.000, 0.000, 0.000, 0.000, 0.000, 0.000, 0.000, 0.000, 0.000, 0.000, 0.000, 0.000, 0.000, 0.532, 0.072, 0.276, 0.071, 0.278, 0.071, 0.037, 0.000, 0.633, 0.000, 0.000, 0.000, 0.400, 0.000, 0.000, 0.000, 0.000, 0.000, 0.000, 0.000, 0.000, 0.000, 0.000, 0.000, 0.767, 0.101, 0.286, 0.100, 0.462, 0.100, 0.053, 0.000}   -   classificato come:    NON_MATCH   score: 0,197615


[model.Record]:{PK: '106', CODICE_FISCALE: '______5679______', NOME: 'nestore', COGNOME: 'berti', SESSO: 'f', STATO_NASCITA: 'italia', DATA_NASCITA: '19861219', COMUNE_NASCITA: 'rotondi', PROVINCIA_NASCITA: 'av', INDIRIZZO: 'stretto ferrara 80', CAP: '51920', PROVINCIA: 'av', TELEFONO: '3951898832315'}
[model.Record]:{PK: '602', CODICE_FISCALE: '______7018______', NOME: 'ermes', COGNOME: 'molinari', SESSO: 'm', STATO_NASCITA: 'italia', DATA_NASCITA: '19660219', COMUNE_NASCITA: 'napoli', PROVINCIA_NASCITA: 'na', INDIRIZZO: 'canale walter', CAP: '54255', PROVINCIA: 'na', TELEFONO: ''}
[utils.math.Vector]:{0.562, 0.000, 0.200, 0.000, 0.143, 0.000, 0.000, 0.000, 0.442, 0.000, 0.000, 0.000, 0.125, 0.000, 0.000, 0.000, 0.000, 0.000, 0.000, 0.000, 0.000, 0.000, 0.000, 0.000, 1.000, 1.000, 1.000, 1.000, 1.000, 1.000, 1.000, 1.000, 0.822, 0.167, 0.333, 0.167, 0.750, 0.167, 0.091, 0.000, 0.540, 0.000, 0.000, 0.000, 0.286, 0.000, 0.000, 0.000, 0.000, 0.000, 0.000, 0.000, 0.000, 0.000, 0.000, 0.000, 0.487, 0.000, 0.074, 0.000, 0.111, 0.000, 0.000, 0.000, 0.600, 0.000, 0.000, 0.000, 0.200, 0.000, 0.000, 0.000, 0.000, 0.000, 0.000, 0.000, 0.000, 0.000, 0.000, 0.000, 0.000, 0.000, 0.000, 0.000, 0.000, 0.000, 0.000, 0.000}   -   classificato come:    NON_MATCH   score: 0,120402


[model.Record]:{PK: '106', CODICE_FISCALE: '______5679______', NOME: 'nestore', COGNOME: 'berti', SESSO: 'f', STATO_NASCITA: 'italia', DATA_NASCITA: '19861219', COMUNE_NASCITA: 'rotondi', PROVINCIA_NASCITA: 'av', INDIRIZZO: 'stretto ferrara 80', CAP: '51920', PROVINCIA: 'av', TELEFONO: '3951898832315'}
[model.Record]:{PK: '638', CODICE_FISCALE: '______7055______', NOME: 'osvaldo', COGNOME: 'bassi', SESSO: 'f', STATO_NASCITA: 'italia', DATA_NASCITA: '19690219', COMUNE_NASCITA: 'mercogliano', PROVINCIA_NASCITA: 'av', INDIRIZZO: 'rotonda rococ', CAP: '35627', PROVINCIA: 'av', TELEFONO: '399126730237'}
[utils.math.Vector]:{0.524, 0.000, 0.000, 0.000, 0.000, 0.000, 0.000, 0.000, 0.600, 0.000, 0.000, 0.000, 0.400, 0.000, 0.000, 0.000, 1.000, 1.000, 1.000, 1.000, 1.000, 1.000, 1.000, 1.000, 1.000, 1.000, 1.000, 1.000, 1.000, 1.000, 1.000, 1.000, 0.822, 0.167, 0.333, 0.167, 0.625, 0.167, 0.091, 0.000, 0.567, 0.000, 0.000, 0.000, 0.182, 0.000, 0.000, 0.000, 1.000, 1.000, 1.000, 1.000, 1.000, 1.000, 1.000, 1.000, 0.432, 0.000, 0.154, 0.000, 0.222, 0.000, 0.000, 0.000, 0.600, 0.000, 0.000, 0.000, 0.200, 0.000, 0.000, 0.000, 1.000, 1.000, 1.000, 1.000, 1.000, 1.000, 1.000, 1.000, 0.612, 0.000, 0.174, 0.000, 0.385, 0.000, 0.000, 0.000}   -   classificato come:    NON_MATCH   score: 0,166984


[model.Record]:{PK: '106', CODICE_FISCALE: '______5679______', NOME: 'nestore', COGNOME: 'berti', SESSO: 'f', STATO_NASCITA: 'italia', DATA_NASCITA: '19861219', COMUNE_NASCITA: 'rotondi', PROVINCIA_NASCITA: 'av', INDIRIZZO: 'stretto ferrara 80', CAP: '51920', PROVINCIA: 'av', TELEFONO: '3951898832315'}
[model.Record]:{PK: '675', CODICE_FISCALE: '______7096______', NOME: 'tancredi', COGNOME: 'ricci', SESSO: 'f', STATO_NASCITA: 'italia', DATA_NASCITA: '19360219', COMUNE_NASCITA: 'scafati', PROVINCIA_NASCITA: 'to', INDIRIZZO: 'viale colombo', CAP: '37055', PROVINCIA: 'to', TELEFONO: '394626777781'}
[utils.math.Vector]:{0.607, 0.000, 0.154, 0.000, 0.125, 0.000, 0.000, 0.000, 0.467, 0.000, 0.000, 0.000, 0.200, 0.000, 0.000, 0.000, 1.000, 1.000, 1.000, 1.000, 1.000, 1.000, 1.000, 1.000, 1.000, 1.000, 1.000, 1.000, 1.000, 1.000, 1.000, 1.000, 0.822, 0.167, 0.333, 0.167, 0.750, 0.167, 0.091, 0.000, 0.429, 0.000, 0.000, 0.000, 0.143, 0.000, 0.000, 0.000, 0.000, 0.000, 0.000, 0.000, 0.000, 0.000, 0.000, 0.000, 0.355, 0.000, 0.000, 0.000, 0.056, 0.000, 0.000, 0.000, 0.000, 0.000, 0.000, 0.000, 0.000, 0.000, 0.000, 0.000, 0.000, 0.000, 0.000, 0.000, 0.000, 0.000, 0.000, 0.000, 0.534, 0.000, 0.095, 0.000, 0.231, 0.000, 0.000, 0.000}   -   classificato come:    NON_MATCH   score: 0,113763


[model.Record]:{PK: '106', CODICE_FISCALE: '______5679______', NOME: 'nestore', COGNOME: 'berti', SESSO: 'f', STATO_NASCITA: 'italia', DATA_NASCITA: '19861219', COMUNE_NASCITA: 'rotondi', PROVINCIA_NASCITA: 'av', INDIRIZZO: 'stretto ferrara 80', CAP: '51920', PROVINCIA: 'av', TELEFONO: '3951898832315'}
[model.Record]:{PK: '689', CODICE_FISCALE: '______7110______', NOME: 'elda', COGNOME: 'brino', SESSO: 'm', STATO_NASCITA: 'italia', DATA_NASCITA: '19661219', COMUNE_NASCITA: 'afragola', PROVINCIA_NASCITA: 'na', INDIRIZZO: 'vicolo grasso', CAP: '72457', PROVINCIA: 'na', TELEFONO: ''}
[utils.math.Vector]:{0.464, 0.000, 0.000, 0.000, 0.143, 0.000, 0.000, 0.000, 0.600, 0.000, 0.000, 0.000, 0.200, 0.000, 0.000, 0.000, 0.000, 0.000, 0.000, 0.000, 0.000, 0.000, 0.000, 0.000, 1.000, 1.000, 1.000, 1.000, 1.000, 1.000, 1.000, 1.000, 0.933, 0.500, 0.667, 0.500, 0.875, 0.500, 0.333, 0.000, 0.512, 0.000, 0.000, 0.000, 0.125, 0.000, 0.000, 0.000, 0.000, 0.000, 0.000, 0.000, 0.000, 0.000, 0.000, 0.000, 0.427, 0.000, 0.143, 0.000, 0.222, 0.000, 0.000, 0.000, 0.000, 0.000, 0.000, 0.000, 0.000, 0.000, 0.000, 0.000, 0.000, 0.000, 0.000, 0.000, 0.000, 0.000, 0.000, 0.000, 0.000, 0.000, 0.000, 0.000, 0.000, 0.000, 0.000, 0.000}   -   classificato come:    NON_MATCH   score: 0,147931


[model.Record]:{PK: '106', CODICE_FISCALE: '______5679______', NOME: 'nestore', COGNOME: 'berti', SESSO: 'f', STATO_NASCITA: 'italia', DATA_NASCITA: '19861219', COMUNE_NASCITA: 'rotondi', PROVINCIA_NASCITA: 'av', INDIRIZZO: 'stretto ferrara 80', CAP: '51920', PROVINCIA: 'av', TELEFONO: '3951898832315'}
[model.Record]:{PK: '710', CODICE_FISCALE: '______7131______', NOME: 'edward', COGNOME: 'vecchio', SESSO: 'm', STATO_NASCITA: 'italia', DATA_NASCITA: '19671219', COMUNE_NASCITA: 'chambersberg', PROVINCIA_NASCITA: 'chambersberg', INDIRIZZO: 'patricia ruad', CAP: '28698', PROVINCIA: 'chambersberg', TELEFONO: '392154120648'}
[utils.math.Vector]:{0.540, 0.000, 0.000, 0.000, 0.286, 0.000, 0.000, 0.000, 0.562, 0.000, 0.000, 0.000, 0.286, 0.000, 0.000, 0.000, 0.000, 0.000, 0.000, 0.000, 0.000, 0.000, 0.000, 0.000, 1.000, 1.000, 1.000, 1.000, 1.000, 1.000, 1.000, 1.000, 0.933, 0.333, 0.500, 0.333, 0.750, 0.333, 0.200, 0.000, 0.000, 0.000, 0.000, 0.000, 0.000, 0.000, 0.000, 0.000, 0.528, 0.000, 0.000, 0.000, 0.083, 0.000, 0.000, 0.000, 0.543, 0.000, 0.143, 0.000, 0.222, 0.000, 0.000, 0.000, 0.467, 0.000, 0.000, 0.000, 0.000, 0.000, 0.000, 0.000, 0.528, 0.000, 0.000, 0.000, 0.083, 0.000, 0.000, 0.000, 0.612, 0.000, 0.174, 0.000, 0.231, 0.000, 0.000, 0.000}   -   classificato come:    NON_MATCH   score: 0,156530


[model.Record]:{PK: '107', CODICE_FISCALE: '______5680______', NOME: 'vinicio', COGNOME: '', SESSO: 'f', STATO_NASCITA: 'italia', DATA_NASCITA: '19850531', COMUNE_NASCITA: 'gesualdo', PROVINCIA_NASCITA: 'av', INDIRIZZO: 'rotonda negri 46', CAP: '96343', PROVINCIA: 'av', TELEFONO: '39452481723'}
[model.Record]:{PK: '534', CODICE_FISCALE: '______6946______', NOME: '', COGNOME: 'ferrari', SESSO: 'f', STATO_NASCITA: 'italia', DATA_NASCITA: '19640531', COMUNE_NASCITA: 'sala consilina', PROVINCIA_NASCITA: 'sa', INDIRIZZO: 'contrada longo', CAP: '2880', PROVINCIA: 'sa', TELEFONO: '44961698119'}
[utils.math.Vector]:{0.000, 0.000, 0.000, 0.000, 0.000, 0.000, 0.000, 0.000, 0.000, 0.000, 0.000, 0.000, 0.000, 0.000, 0.000, 0.000, 1.000, 1.000, 1.000, 1.000, 1.000, 1.000, 1.000, 1.000, 1.000, 1.000, 1.000, 1.000, 1.000, 1.000, 1.000, 1.000, 0.822, 0.333, 0.571, 0.333, 0.750, 0.333, 0.200, 0.000, 0.595, 0.000, 0.100, 0.000, 0.071, 0.000, 0.000, 0.000, 0.000, 0.000, 0.000, 0.000, 0.000, 0.000, 0.000, 0.000, 0.680, 0.077, 0.222, 0.077, 0.250, 0.077, 0.040, 0.000, 0.000, 0.000, 0.000, 0.000, 0.000, 0.000, 0.000, 0.000, 0.000, 0.000, 0.000, 0.000, 0.000, 0.000, 0.000, 0.000, 0.503, 0.000, 0.100, 0.000, 0.182, 0.000, 0.000, 0.000}   -   classificato come:    NON_MATCH   score: 0,139278


[model.Record]:{PK: '108', CODICE_FISCALE: '______5681______', NOME: 'boris', COGNOME: 'ferrari', SESSO: 'm', STATO_NASCITA: 'italia', DATA_NASCITA: '19701006', COMUNE_NASCITA: 'portiri', PROVINCIA_NASCITA: 'na', INDIRIZZO: 'vicolo clea 94', CAP: '45798', PROVINCIA: 'na', TELEFONO: '390432378014'}
[model.Record]:{PK: '238', CODICE_FISCALE: '______6367______', NOME: 'vinicio', COGNOME: 'bertelli', SESSO: 'f', STATO_NASCITA: 'italia', DATA_NASCITA: '19541006', COMUNE_NASCITA: 'sant antonio abate', PROVINCIA_NASCITA: 'na', INDIRIZZO: 'contrada', CAP: '59929', PROVINCIA: '', TELEFONO: '391912983520'}
[utils.math.Vector]:{0.448, 0.000, 0.000, 0.000, 0.143, 0.000, 0.000, 0.000, 0.601, 0.000, 0.154, 0.000, 0.375, 0.000, 0.000, 0.000, 0.000, 0.000, 0.000, 0.000, 0.000, 0.000, 0.000, 0.000, 1.000, 1.000, 1.000, 1.000, 1.000, 1.000, 1.000, 1.000, 0.822, 0.333, 0.571, 0.333, 0.750, 0.333, 0.200, 0.000, 0.421, 0.000, 0.000, 0.000, 0.111, 0.000, 0.000, 0.000, 1.000, 1.000, 1.000, 1.000, 1.000, 1.000, 1.000, 1.000, 0.530, 0.000, 0.100, 0.000, 0.214, 0.000, 0.000, 0.000, 0.600, 0.000, 0.000, 0.000, 0.200, 0.000, 0.000, 0.000, 0.000, 0.000, 0.000, 0.000, 0.000, 0.000, 0.000, 0.000, 0.611, 0.000, 0.095, 0.000, 0.250, 0.000, 0.000, 0.000}   -   classificato come:    NON_MATCH   score: 0,178097


[model.Record]:{PK: '11', CODICE_FISCALE: '______5580______', NOME: 'evita', COGNOME: 'biondi', SESSO: 'f', STATO_NASCITA: '', DATA_NASCITA: '0524', COMUNE_NASCITA: 'sesto fiorentino', PROVINCIA_NASCITA: '', INDIRIZZO: 'strada edvige 91', CAP: '24186', PROVINCIA: 'fi', TELEFONO: '398162433046'}
[model.Record]:{PK: '559', CODICE_FISCALE: '______6972______', NOME: '', COGNOME: 'baroni', SESSO: 'f', STATO_NASCITA: '', DATA_NASCITA: '19650524', COMUNE_NASCITA: 'teano', PROVINCIA_NASCITA: 'na', INDIRIZZO: 'borgo ludovico', CAP: '25372', PROVINCIA: 'na', TELEFONO: '396951423337'}
[utils.math.Vector]:{0.000, 0.000, 0.000, 0.000, 0.000, 0.000, 0.000, 0.000, 0.800, 0.000, 0.200, 0.000, 0.500, 0.000, 0.000, 0.000, 1.000, 1.000, 1.000, 1.000, 1.000, 1.000, 1.000, 1.000, 0.000, 0.000, 0.000, 0.000, 0.000, 0.000, 0.000, 0.000, 0.458, 0.577, 0.600, 0.500, 0.500, 0.500, 0.333, 0.000, 0.485, 0.000, 0.105, 0.000, 0.250, 0.000, 0.000, 0.000, 0.000, 0.000, 0.000, 0.000, 0.000, 0.000, 0.000, 0.000, 0.490, 0.000, 0.071, 0.000, 0.188, 0.000, 0.000, 0.000, 0.467, 0.000, 0.000, 0.000, 0.200, 0.000, 0.000, 0.000, 0.000, 0.000, 0.000, 0.000, 0.000, 0.000, 0.000, 0.000, 0.694, 0.000, 0.190, 0.000, 0.333, 0.000, 0.000, 0.000}   -   classificato come:    NON_MATCH   score: 0,169238


[model.Record]:{PK: '110', CODICE_FISCALE: '______5683______', NOME: 'boris', COGNOME: '', SESSO: 'f', STATO_NASCITA: 'italia', DATA_NASCITA: '19391225', COMUNE_NASCITA: 'aiello del sabato', PROVINCIA_NASCITA: 'av', INDIRIZZO: 'marini96', CAP: '68151', PROVINCIA: 'av', TELEFONO: '39489727295895'}
[model.Record]:{PK: '16', CODICE_FISCALE: '______6125______', NOME: 'tazio', COGNOME: 'romano', SESSO: 'f', STATO_NASCITA: 'italia', DATA_NASCITA: '19940225', COMUNE_NASCITA: 'sazt antimob', PROVINCIA_NASCITA: 'na', INDIRIZZO: 'viale quirino', CAP: '20028', PROVINCIA: 'na', TELEFONO: '396890107499'}
[utils.math.Vector]:{0.467, 0.000, 0.000, 0.000, 0.200, 0.000, 0.000, 0.000, 0.000, 0.000, 0.000, 0.000, 0.000, 0.000, 0.000, 0.000, 1.000, 1.000, 1.000, 1.000, 1.000, 1.000, 1.000, 1.000, 1.000, 1.000, 1.000, 1.000, 1.000, 1.000, 1.000, 1.000, 0.867, 0.167, 0.429, 0.167, 0.625, 0.167, 0.091, 0.000, 0.507, 0.000, 0.077, 0.000, 0.118, 0.000, 0.000, 0.000, 0.000, 0.000, 0.000, 0.000, 0.000, 0.000, 0.000, 0.000, 0.424, 0.123, 0.211, 0.118, 0.231, 0.118, 0.063, 0.000, 0.000, 0.000, 0.000, 0.000, 0.000, 0.000, 0.000, 0.000, 0.000, 0.000, 0.000, 0.000, 0.000, 0.000, 0.000, 0.000, 0.694, 0.000, 0.190, 0.000, 0.429, 0.000, 0.000, 0.000}   -   classificato come:    NON_MATCH   score: 0,132718


[model.Record]:{PK: '110', CODICE_FISCALE: '______5683______', NOME: 'boris', COGNOME: '', SESSO: 'f', STATO_NASCITA: 'italia', DATA_NASCITA: '19391225', COMUNE_NASCITA: 'aiello del sabato', PROVINCIA_NASCITA: 'av', INDIRIZZO: 'marini96', CAP: '68151', PROVINCIA: 'av', TELEFONO: '39489727295895'}
[model.Record]:{PK: '318', CODICE_FISCALE: '______6451______', NOME: 'leonardo', COGNOME: 'colombo', SESSO: 'm', STATO_NASCITA: 'italia', DATA_NASCITA: '19731225', COMUNE_NASCITA: 'calvizzano', PROVINCIA_NASCITA: 'na', INDIRIZZO: 'vicolo giordano', CAP: '14462', PROVINCIA: 'na', TELEFONO: '393834863008'}
[utils.math.Vector]:{0.550, 0.000, 0.000, 0.000, 0.250, 0.000, 0.000, 0.000, 0.000, 0.000, 0.000, 0.000, 0.000, 0.000, 0.000, 0.000, 0.000, 0.000, 0.000, 0.000, 0.000, 0.000, 0.000, 0.000, 1.000, 1.000, 1.000, 1.000, 1.000, 1.000, 1.000, 1.000, 0.933, 0.333, 0.571, 0.333, 0.750, 0.333, 0.200, 0.000, 0.465, 0.000, 0.000, 0.000, 0.176, 0.000, 0.000, 0.000, 0.000, 0.000, 0.000, 0.000, 0.000, 0.000, 0.000, 0.000, 0.461, 0.000, 0.000, 0.000, 0.067, 0.000, 0.000, 0.000, 0.000, 0.000, 0.000, 0.000, 0.000, 0.000, 0.000, 0.000, 0.000, 0.000, 0.000, 0.000, 0.000, 0.000, 0.000, 0.000, 0.525, 0.000, 0.190, 0.000, 0.286, 0.000, 0.000, 0.000}   -   classificato come:    NON_MATCH   score: 0,133221


[model.Record]:{PK: '110', CODICE_FISCALE: '______5683______', NOME: 'boris', COGNOME: '', SESSO: 'f', STATO_NASCITA: 'italia', DATA_NASCITA: '19391225', COMUNE_NASCITA: 'aiello del sabato', PROVINCIA_NASCITA: 'av', INDIRIZZO: 'marini96', CAP: '68151', PROVINCIA: 'av', TELEFONO: '39489727295895'}
[model.Record]:{PK: '390', CODICE_FISCALE: '______6530______', NOME: 'fabio', COGNOME: 'calabrese', SESSO: 'f', STATO_NASCITA: 'italia', DATA_NASCITA: '19741225', COMUNE_NASCITA: 'marcianise', PROVINCIA_NASCITA: 'ce', INDIRIZZO: 'rotonda moreti', CAP: '52409', PROVINCIA: 'ce', TELEFONO: '39952024180'}
[utils.math.Vector]:{0.467, 0.000, 0.000, 0.000, 0.200, 0.000, 0.000, 0.000, 0.000, 0.000, 0.000, 0.000, 0.000, 0.000, 0.000, 0.000, 1.000, 1.000, 1.000, 1.000, 1.000, 1.000, 1.000, 1.000, 1.000, 1.000, 1.000, 1.000, 1.000, 1.000, 1.000, 1.000, 0.867, 0.333, 0.571, 0.333, 0.750, 0.333, 0.200, 0.000, 0.531, 0.000, 0.000, 0.000, 0.059, 0.000, 0.000, 0.000, 0.000, 0.000, 0.000, 0.000, 0.000, 0.000, 0.000, 0.000, 0.419, 0.000, 0.000, 0.000, 0.071, 0.000, 0.000, 0.000, 0.000, 0.000, 0.000, 0.000, 0.000, 0.000, 0.000, 0.000, 0.000, 0.000, 0.000, 0.000, 0.000, 0.000, 0.000, 0.000, 0.617, 0.000, 0.200, 0.000, 0.429, 0.000, 0.000, 0.000}   -   classificato come:    NON_MATCH   score: 0,134041


[model.Record]:{PK: '110', CODICE_FISCALE: '______5683______', NOME: 'boris', COGNOME: '', SESSO: 'f', STATO_NASCITA: 'italia', DATA_NASCITA: '19391225', COMUNE_NASCITA: 'aiello del sabato', PROVINCIA_NASCITA: 'av', INDIRIZZO: 'marini96', CAP: '68151', PROVINCIA: 'av', TELEFONO: '39489727295895'}
[model.Record]:{PK: '431', CODICE_FISCALE: '______6573______', NOME: 'rebecca', COGNOME: 'donati', SESSO: 'm', STATO_NASCITA: 'italia', DATA_NASCITA: '19890225', COMUNE_NASCITA: 'napoli', PROVINCIA_NASCITA: 'na', INDIRIZZO: 'piaziza laura', CAP: '13266', PROVINCIA: 'na', TELEFONO: '399276013339'}
[utils.math.Vector]:{0.395, 0.000, 0.000, 0.000, 0.143, 0.000, 0.000, 0.000, 0.000, 0.000, 0.000, 0.000, 0.000, 0.000, 0.000, 0.000, 0.000, 0.000, 0.000, 0.000, 0.000, 0.000, 0.000, 0.000, 1.000, 1.000, 1.000, 1.000, 1.000, 1.000, 1.000, 1.000, 0.867, 0.167, 0.429, 0.167, 0.750, 0.167, 0.091, 0.000, 0.551, 0.000, 0.000, 0.000, 0.118, 0.000, 0.000, 0.000, 0.000, 0.000, 0.000, 0.000, 0.000, 0.000, 0.000, 0.000, 0.424, 0.000, 0.000, 0.000, 0.154, 0.000, 0.000, 0.000, 0.000, 0.000, 0.000, 0.000, 0.000, 0.000, 0.000, 0.000, 0.000, 0.000, 0.000, 0.000, 0.000, 0.000, 0.000, 0.000, 0.587, 0.000, 0.211, 0.000, 0.286, 0.000, 0.000, 0.000}   -   classificato come:    NON_MATCH   score: 0,114058


[model.Record]:{PK: '110', CODICE_FISCALE: '______5683______', NOME: 'boris', COGNOME: '', SESSO: 'f', STATO_NASCITA: 'italia', DATA_NASCITA: '19391225', COMUNE_NASCITA: 'aiello del sabato', PROVINCIA_NASCITA: 'av', INDIRIZZO: 'marini96', CAP: '68151', PROVINCIA: 'av', TELEFONO: '39489727295895'}
[model.Record]:{PK: '440', CODICE_FISCALE: '______6582______', NOME: 'walter', COGNOME: 'coletta', SESSO: 'f', STATO_NASCITA: 'italia', DATA_NASCITA: '19641225', COMUNE_NASCITA: 'casavatore', PROVINCIA_NASCITA: 'na', INDIRIZZO: 'piazza marino', CAP: '95212', PROVINCIA: 'na', TELEFONO: '392975701628'}
[utils.math.Vector]:{0.000, 0.000, 0.000, 0.000, 0.000, 0.000, 0.000, 0.000, 0.000, 0.000, 0.000, 0.000, 0.000, 0.000, 0.000, 0.000, 1.000, 1.000, 1.000, 1.000, 1.000, 1.000, 1.000, 1.000, 1.000, 1.000, 1.000, 1.000, 1.000, 1.000, 1.000, 1.000, 0.867, 0.333, 0.571, 0.333, 0.750, 0.333, 0.200, 0.000, 0.462, 0.091, 0.250, 0.087, 0.176, 0.087, 0.045, 0.000, 0.000, 0.000, 0.000, 0.000, 0.000, 0.000, 0.000, 0.000, 0.424, 0.369, 0.421, 0.353, 0.231, 0.353, 0.214, 0.000, 0.467, 0.000, 0.000, 0.000, 0.000, 0.000, 0.000, 0.000, 0.000, 0.000, 0.000, 0.000, 0.000, 0.000, 0.000, 0.000, 0.687, 0.000, 0.286, 0.000, 0.357, 0.000, 0.000, 0.000}   -   classificato come:    NON_MATCH   score: 0,186766


[model.Record]:{PK: '110', CODICE_FISCALE: '______5683______', NOME: 'boris', COGNOME: '', SESSO: 'f', STATO_NASCITA: 'italia', DATA_NASCITA: '19391225', COMUNE_NASCITA: 'aiello del sabato', PROVINCIA_NASCITA: 'av', INDIRIZZO: 'marini96', CAP: '68151', PROVINCIA: 'av', TELEFONO: '39489727295895'}
[model.Record]:{PK: '6', CODICE_FISCALE: '______6115______', NOME: 'ingrid', COGNOME: 'olivwer', SESSO: 'm', STATO_NASCITA: 'italia', DATA_NASCITA: '19590225', COMUNE_NASCITA: 'marcianise', PROVINCIA_NASCITA: 'ce', INDIRIZZO: 'piazza damiana', CAP: '64459', PROVINCIA: 'ce', TELEFONO: '393234134331'}
[utils.math.Vector]:{0.578, 0.000, 0.222, 0.000, 0.333, 0.000, 0.000, 0.000, 0.000, 0.000, 0.000, 0.000, 0.000, 0.000, 0.000, 0.000, 0.000, 0.000, 0.000, 0.000, 0.000, 0.000, 0.000, 0.000, 1.000, 1.000, 1.000, 1.000, 1.000, 1.000, 1.000, 1.000, 0.867, 0.167, 0.429, 0.167, 0.750, 0.167, 0.091, 0.000, 0.531, 0.000, 0.000, 0.000, 0.059, 0.000, 0.000, 0.000, 0.000, 0.000, 0.000, 0.000, 0.000, 0.000, 0.000, 0.000, 0.419, 0.000, 0.000, 0.000, 0.143, 0.000, 0.000, 0.000, 0.600, 0.000, 0.000, 0.000, 0.400, 0.000, 0.000, 0.000, 0.000, 0.000, 0.000, 0.000, 0.000, 0.000, 0.000, 0.000, 0.456, 0.000, 0.100, 0.000, 0.143, 0.000, 0.000, 0.000}   -   classificato come:    NON_MATCH   score: 0,131989


[model.Record]:{PK: '110', CODICE_FISCALE: '______5683______', NOME: 'boris', COGNOME: '', SESSO: 'f', STATO_NASCITA: 'italia', DATA_NASCITA: '19391225', COMUNE_NASCITA: 'aiello del sabato', PROVINCIA_NASCITA: 'av', INDIRIZZO: 'marini96', CAP: '68151', PROVINCIA: 'av', TELEFONO: '39489727295895'}
[model.Record]:{PK: '66', CODICE_FISCALE: '______6181______', NOME: 'olimpia', COGNOME: 'orlando', SESSO: 'm', STATO_NASCITA: 'italia', DATA_NASCITA: '19361225', COMUNE_NASCITA: 'frattaminore', PROVINCIA_NASCITA: 'na', INDIRIZZO: 'strada antimo', CAP: '30768', PROVINCIA: 'na', TELEFONO: '397391821297'}
[utils.math.Vector]:{0.562, 0.000, 0.000, 0.000, 0.143, 0.000, 0.000, 0.000, 0.000, 0.000, 0.000, 0.000, 0.000, 0.000, 0.000, 0.000, 0.000, 0.000, 0.000, 0.000, 0.000, 0.000, 0.000, 0.000, 1.000, 1.000, 1.000, 1.000, 1.000, 1.000, 1.000, 1.000, 0.942, 0.500, 0.714, 0.500, 0.875, 0.500, 0.333, 0.000, 0.437, 0.000, 0.077, 0.000, 0.000, 0.000, 0.000, 0.000, 0.000, 0.000, 0.000, 0.000, 0.000, 0.000, 0.000, 0.000, 0.519, 0.000, 0.000, 0.000, 0.231, 0.000, 0.000, 0.000, 0.000, 0.000, 0.250, 0.000, 0.000, 0.000, 0.000, 0.000, 0.000, 0.000, 0.000, 0.000, 0.000, 0.000, 0.000, 0.000, 0.763, 0.000, 0.316, 0.000, 0.357, 0.000, 0.000, 0.000}   -   classificato come:    NON_MATCH   score: 0,172105


[model.Record]:{PK: '110', CODICE_FISCALE: '______5683______', NOME: 'boris', COGNOME: '', SESSO: 'f', STATO_NASCITA: 'italia', DATA_NASCITA: '19391225', COMUNE_NASCITA: 'aiello del sabato', PROVINCIA_NASCITA: 'av', INDIRIZZO: 'marini96', CAP: '68151', PROVINCIA: 'av', TELEFONO: '39489727295895'}
[model.Record]:{PK: '767', CODICE_FISCALE: '______7190______', NOME: 'ian', COGNOME: 'perrotta', SESSO: 'f', STATO_NASCITA: 'italia', DATA_NASCITA: '19761225', COMUNE_NASCITA: 'nocera iiferiore', PROVINCIA_NASCITA: 'sa', INDIRIZZO: 'incrocio folco', CAP: '71641', PROVINCIA: 'sa', TELEFONO: '396829746387'}
[utils.math.Vector]:{0.000, 0.000, 0.000, 0.000, 0.000, 0.000, 0.000, 0.000, 0.000, 0.000, 0.000, 0.000, 0.000, 0.000, 0.000, 0.000, 1.000, 1.000, 1.000, 1.000, 1.000, 1.000, 1.000, 1.000, 1.000, 1.000, 1.000, 1.000, 1.000, 1.000, 1.000, 1.000, 0.867, 0.333, 0.571, 0.333, 0.750, 0.333, 0.200, 0.000, 0.521, 0.000, 0.000, 0.000, 0.059, 0.000, 0.000, 0.000, 0.000, 0.000, 0.000, 0.000, 0.000, 0.000, 0.000, 0.000, 0.512, 0.000, 0.100, 0.000, 0.143, 0.000, 0.000, 0.000, 0.600, 0.000, 0.000, 0.000, 0.200, 0.000, 0.000, 0.000, 0.000, 0.000, 0.000, 0.000, 0.000, 0.000, 0.000, 0.000, 0.763, 0.000, 0.286, 0.000, 0.357, 0.000, 0.000, 0.000}   -   classificato come:    NON_MATCH   score: 0,153865


[model.Record]:{PK: '110', CODICE_FISCALE: '______5683______', NOME: 'boris', COGNOME: '', SESSO: 'f', STATO_NASCITA: 'italia', DATA_NASCITA: '19391225', COMUNE_NASCITA: 'aiello del sabato', PROVINCIA_NASCITA: 'av', INDIRIZZO: 'marini96', CAP: '68151', PROVINCIA: 'av', TELEFONO: '39489727295895'}
[model.Record]:{PK: '78', CODICE_FISCALE: '______6193______', NOME: 'olo', COGNOME: 'pastore', SESSO: 'm', STATO_NASCITA: 'italia', DATA_NASCITA: '19640225', COMUNE_NASCITA: 'agropoli', PROVINCIA_NASCITA: 'sa', INDIRIZZO: 'incrocio', CAP: '5963', PROVINCIA: 'sa', TELEFONO: '397005813265'}
[utils.math.Vector]:{0.511, 0.000, 0.000, 0.000, 0.200, 0.000, 0.000, 0.000, 0.000, 0.000, 0.000, 0.000, 0.000, 0.000, 0.000, 0.000, 0.000, 0.000, 0.000, 0.000, 0.000, 0.000, 0.000, 0.000, 1.000, 1.000, 1.000, 1.000, 1.000, 1.000, 1.000, 1.000, 0.800, 0.167, 0.429, 0.167, 0.625, 0.167, 0.091, 0.000, 0.495, 0.000, 0.000, 0.000, 0.176, 0.000, 0.000, 0.000, 0.000, 0.000, 0.000, 0.000, 0.000, 0.000, 0.000, 0.000, 0.583, 0.000, 0.143, 0.000, 0.125, 0.000, 0.000, 0.000, 0.000, 0.000, 0.000, 0.000, 0.000, 0.000, 0.000, 0.000, 0.000, 0.000, 0.000, 0.000, 0.000, 0.000, 0.000, 0.000, 0.599, 0.000, 0.286, 0.000, 0.214, 0.000, 0.000, 0.000}   -   classificato come:    NON_MATCH   score: 0,117341


[model.Record]:{PK: '111', CODICE_FISCALE: '______5684______', NOME: 'luigi', COGNOME: 'fontana', SESSO: 'f', STATO_NASCITA: 'italia', DATA_NASCITA: '19390616', COMUNE_NASCITA: 'pomigliano d arco', PROVINCIA_NASCITA: 'na', INDIRIZZO: 'contrada edipo 17', CAP: '51008', PROVINCIA: 'na', TELEFONO: '395285667870'}
[model.Record]:{PK: '215', CODICE_FISCALE: '______6340______', NOME: 'giordano', COGNOME: 'leone', SESSO: 'm', STATO_NASCITA: 'italia', DATA_NASCITA: '19430616', COMUNE_NASCITA: 'marano marchesato', PROVINCIA_NASCITA: 'cs', INDIRIZZO: 'borgo martinlli', CAP: '3927', PROVINCIA: 'cs', TELEFONO: '398004904972'}
[utils.math.Vector]:{0.383, 0.000, 0.182, 0.000, 0.000, 0.000, 0.000, 0.000, 0.562, 0.000, 0.200, 0.000, 0.143, 0.000, 0.000, 0.000, 0.000, 0.000, 0.000, 0.000, 0.000, 0.000, 0.000, 0.000, 1.000, 1.000, 1.000, 1.000, 1.000, 1.000, 1.000, 1.000, 0.933, 0.333, 0.571, 0.333, 0.750, 0.333, 0.200, 0.000, 0.538, 0.188, 0.333, 0.207, 0.235, 0.207, 0.115, 0.000, 0.000, 0.000, 0.000, 0.000, 0.000, 0.000, 0.000, 0.000, 0.529, 0.000, 0.067, 0.000, 0.176, 0.000, 0.000, 0.000, 0.000, 0.000, 0.000, 0.000, 0.000, 0.000, 0.000, 0.000, 0.000, 0.000, 0.000, 0.000, 0.000, 0.000, 0.000, 0.000, 0.544, 0.000, 0.100, 0.000, 0.250, 0.000, 0.000, 0.000}   -   classificato come:    NON_MATCH   score: 0,159333


[model.Record]:{PK: '111', CODICE_FISCALE: '______5684______', NOME: 'luigi', COGNOME: 'fontana', SESSO: 'f', STATO_NASCITA: 'italia', DATA_NASCITA: '19390616', COMUNE_NASCITA: 'pomigliano d arco', PROVINCIA_NASCITA: 'na', INDIRIZZO: 'contrada edipo 17', CAP: '51008', PROVINCIA: 'na', TELEFONO: '395285667870'}
[model.Record]:{PK: '398', CODICE_FISCALE: '______6538______', NOME: 'gianleonardo', COGNOME: 'molinari', SESSO: 'm', STATO_NASCITA: 'italia', DATA_NASCITA: '19390616', COMUNE_NASCITA: 'sant anastasia', PROVINCIA_NASCITA: 'na', INDIRIZZO: 'strada radames', CAP: '54284', PROVINCIA: 'na', TELEFONO: '395040239485'}
[utils.math.Vector]:{0.506, 0.000, 0.133, 0.000, 0.083, 0.000, 0.000, 0.000, 0.601, 0.000, 0.154, 0.000, 0.250, 0.000, 0.000, 0.000, 0.000, 0.000, 0.000, 0.000, 0.000, 0.000, 0.000, 0.000, 1.000, 1.000, 1.000, 1.000, 1.000, 1.000, 1.000, 1.000, 1.000, 1.000, 1.000, 1.000, 1.000, 1.000, 1.000, 1.000, 0.417, 0.000, 0.222, 0.000, 0.176, 0.000, 0.000, 0.000, 1.000, 1.000, 1.000, 1.000, 1.000, 1.000, 1.000, 1.000, 0.639, 0.387, 0.385, 0.320, 0.353, 0.320, 0.190, 0.000, 0.600, 0.000, 0.000, 0.000, 0.200, 0.000, 0.000, 0.000, 1.000, 1.000, 1.000, 1.000, 1.000, 1.000, 1.000, 1.000, 0.611, 0.100, 0.286, 0.100, 0.250, 0.100, 0.053, 0.000}   -   classificato come:    NON_MATCH   score: 0,351212


[model.Record]:{PK: '112', CODICE_FISCALE: '______5685______', NOME: '', COGNOME: 'colombo', SESSO: 'm', STATO_NASCITA: 'italia', DATA_NASCITA: '19501113', COMUNE_NASCITA: 'guardia sanframondi', PROVINCIA_NASCITA: 'bn', INDIRIZZO: 'vicolo ferraro 88', CAP: '61629', PROVINCIA: 'bn', TELEFONO: '399639143129'}
[model.Record]:{PK: '185', CODICE_FISCALE: '______6309______', NOME: 'bettino', COGNOME: 'antonini', SESSO: 'm', STATO_NASCITA: 'italia', DATA_NASCITA: '19521113', COMUNE_NASCITA: 'giugliano in campania', PROVINCIA_NASCITA: 'na', INDIRIZZO: 'incrocio guendalina', CAP: '', PROVINCIA: 'na', TELEFONO: '391567728625'}
[utils.math.Vector]:{0.000, 0.000, 0.000, 0.000, 0.000, 0.000, 0.000, 0.000, 0.423, 0.000, 0.000, 0.000, 0.125, 0.000, 0.000, 0.000, 1.000, 1.000, 1.000, 1.000, 1.000, 1.000, 1.000, 1.000, 1.000, 1.000, 1.000, 1.000, 1.000, 1.000, 1.000, 1.000, 0.942, 0.500, 0.667, 0.500, 0.875, 0.500, 0.333, 0.000, 0.614, 0.000, 0.171, 0.000, 0.333, 0.000, 0.000, 0.000, 0.000, 0.000, 0.000, 0.000, 0.000, 0.000, 0.000, 0.000, 0.547, 0.000, 0.125, 0.000, 0.263, 0.000, 0.000, 0.000, 0.000, 0.000, 0.000, 0.000, 0.000, 0.000, 0.000, 0.000, 0.000, 0.000, 0.000, 0.000, 0.000, 0.000, 0.000, 0.000, 0.544, 0.100, 0.190, 0.100, 0.250, 0.100, 0.053, 0.000}   -   classificato come:    NON_MATCH   score: 0,174981


[model.Record]:{PK: '112', CODICE_FISCALE: '______5685______', NOME: '', COGNOME: 'colombo', SESSO: 'm', STATO_NASCITA: 'italia', DATA_NASCITA: '19501113', COMUNE_NASCITA: 'guardia sanframondi', PROVINCIA_NASCITA: 'bn', INDIRIZZO: 'vicolo ferraro 88', CAP: '61629', PROVINCIA: 'bn', TELEFONO: '399639143129'}
[model.Record]:{PK: '379', CODICE_FISCALE: '______6518______', NOME: 'isabel', COGNOME: 'grilli', SESSO: 'm', STATO_NASCITA: 'italia', DATA_NASCITA: '19720113', COMUNE_NASCITA: 'pomigliano d arco', PROVINCIA_NASCITA: 'na', INDIRIZZO: 'vicolo fabbri', CAP: '81391', PROVINCIA: 'na', TELEFONO: '396974271285'}
[utils.math.Vector]:{0.000, 0.000, 0.000, 0.000, 0.000, 0.000, 0.000, 0.000, 0.437, 0.000, 0.000, 0.000, 0.000, 0.000, 0.000, 0.000, 1.000, 1.000, 1.000, 1.000, 1.000, 1.000, 1.000, 1.000, 1.000, 1.000, 1.000, 1.000, 1.000, 1.000, 1.000, 1.000, 0.867, 0.333, 0.615, 0.333, 0.625, 0.333, 0.200, 0.000, 0.520, 0.000, 0.182, 0.000, 0.158, 0.000, 0.000, 0.000, 0.000, 0.000, 0.000, 0.000, 0.000, 0.000, 0.000, 0.000, 0.869, 0.467, 0.519, 0.462, 0.529, 0.462, 0.300, 0.000, 0.600, 0.000, 0.000, 0.000, 0.200, 0.000, 0.000, 0.000, 0.000, 0.000, 0.000, 0.000, 0.000, 0.000, 0.000, 0.000, 0.627, 0.000, 0.286, 0.000, 0.417, 0.000, 0.000, 0.000}   -   classificato come:    NON_MATCH   score: 0,221144


[model.Record]:{PK: '112', CODICE_FISCALE: '______5685______', NOME: '', COGNOME: 'colombo', SESSO: 'm', STATO_NASCITA: 'italia', DATA_NASCITA: '19501113', COMUNE_NASCITA: 'guardia sanframondi', PROVINCIA_NASCITA: 'bn', INDIRIZZO: 'vicolo ferraro 88', CAP: '61629', PROVINCIA: 'bn', TELEFONO: '399639143129'}
[model.Record]:{PK: '407', CODICE_FISCALE: '______6548______', NOME: 'jari', COGNOME: 'fedele', SESSO: 'f', STATO_NASCITA: 'italia', DATA_NASCITA: '19531113', COMUNE_NASCITA: 'san giuseppe vesuviano', PROVINCIA_NASCITA: 'na', INDIRIZZO: 'viale edilio', CAP: '9695', PROVINCIA: 'na', TELEFONO: '399249278182'}
[utils.math.Vector]:{0.000, 0.000, 0.000, 0.000, 0.000, 0.000, 0.000, 0.000, 0.437, 0.000, 0.000, 0.000, 0.000, 0.000, 0.000, 0.000, 0.000, 0.000, 0.000, 0.000, 0.000, 0.000, 0.000, 0.000, 1.000, 1.000, 1.000, 1.000, 1.000, 1.000, 1.000, 1.000, 0.942, 0.500, 0.667, 0.500, 0.875, 0.500, 0.333, 0.000, 0.541, 0.054, 0.162, 0.054, 0.091, 0.054, 0.028, 0.000, 0.000, 0.000, 0.000, 0.000, 0.000, 0.000, 0.000, 0.000, 0.562, 0.000, 0.077, 0.000, 0.353, 0.000, 0.000, 0.000, 0.483, 0.000, 0.000, 0.000, 0.200, 0.000, 0.000, 0.000, 0.000, 0.000, 0.000, 0.000, 0.000, 0.000, 0.000, 0.000, 0.627, 0.100, 0.200, 0.100, 0.417, 0.100, 0.053, 0.000}   -   classificato come:    NON_MATCH   score: 0,193254


[model.Record]:{PK: '112', CODICE_FISCALE: '______5685______', NOME: '', COGNOME: 'colombo', SESSO: 'm', STATO_NASCITA: 'italia', DATA_NASCITA: '19501113', COMUNE_NASCITA: 'guardia sanframondi', PROVINCIA_NASCITA: 'bn', INDIRIZZO: 'vicolo ferraro 88', CAP: '61629', PROVINCIA: 'bn', TELEFONO: '399639143129'}
[model.Record]:{PK: '591', CODICE_FISCALE: '______7006______', NOME: 'guillermo', COGNOME: 'molinari', SESSO: 'm', STATO_NASCITA: 'italia', DATA_NASCITA: '19510113', COMUNE_NASCITA: 'castel san giorgio', PROVINCIA_NASCITA: 'sa', INDIRIZZO: 'vicolo', CAP: '64004', PROVINCIA: 'sa', TELEFONO: '398633947486'}
[utils.math.Vector]:{0.000, 0.000, 0.000, 0.000, 0.000, 0.000, 0.000, 0.000, 0.512, 0.000, 0.154, 0.000, 0.250, 0.000, 0.000, 0.000, 1.000, 1.000, 1.000, 1.000, 1.000, 1.000, 1.000, 1.000, 1.000, 1.000, 1.000, 1.000, 1.000, 1.000, 1.000, 1.000, 0.971, 0.500, 0.769, 0.500, 0.750, 0.500, 0.333, 0.000, 0.547, 0.114, 0.188, 0.125, 0.316, 0.125, 0.067, 0.000, 0.000, 0.000, 0.000, 0.000, 0.000, 0.000, 0.000, 0.000, 0.860, 0.516, 0.500, 0.421, 0.353, 0.421, 0.267, 0.000, 0.467, 0.000, 0.000, 0.000, 0.200, 0.000, 0.000, 0.000, 0.000, 0.000, 0.000, 0.000, 0.000, 0.000, 0.000, 0.000, 0.627, 0.000, 0.211, 0.000, 0.417, 0.000, 0.000, 0.000}   -   classificato come:    NON_MATCH   score: 0,248789


[model.Record]:{PK: '112', CODICE_FISCALE: '______5685______', NOME: '', COGNOME: 'colombo', SESSO: 'm', STATO_NASCITA: 'italia', DATA_NASCITA: '19501113', COMUNE_NASCITA: 'guardia sanframondi', PROVINCIA_NASCITA: 'bn', INDIRIZZO: 'vicolo ferraro 88', CAP: '61629', PROVINCIA: 'bn', TELEFONO: '399639143129'}
[model.Record]:{PK: '618', CODICE_FISCALE: '______7034______', NOME: 'genziana', COGNOME: 'vitale', SESSO: 'f', STATO_NASCITA: 'italia', DATA_NASCITA: '19900113', COMUNE_NASCITA: 'napoli', PROVINCIA_NASCITA: 've', INDIRIZZO: 'strada vitali', CAP: '73020', PROVINCIA: 've', TELEFONO: '398510519678'}
[utils.math.Vector]:{0.000, 0.000, 0.000, 0.000, 0.000, 0.000, 0.000, 0.000, 0.437, 0.000, 0.000, 0.000, 0.000, 0.000, 0.000, 0.000, 0.000, 0.000, 0.000, 0.000, 0.000, 0.000, 0.000, 0.000, 1.000, 1.000, 1.000, 1.000, 1.000, 1.000, 1.000, 1.000, 0.867, 0.333, 0.615, 0.333, 0.750, 0.333, 0.200, 0.000, 0.480, 0.000, 0.000, 0.000, 0.211, 0.000, 0.000, 0.000, 0.000, 0.000, 0.000, 0.000, 0.000, 0.000, 0.000, 0.000, 0.438, 0.000, 0.148, 0.000, 0.118, 0.000, 0.000, 0.000, 0.467, 0.000, 0.000, 0.000, 0.200, 0.000, 0.000, 0.000, 0.000, 0.000, 0.000, 0.000, 0.000, 0.000, 0.000, 0.000, 0.544, 0.000, 0.200, 0.000, 0.167, 0.000, 0.000, 0.000}   -   classificato come:    NON_MATCH   score: 0,147891


[model.Record]:{PK: '112', CODICE_FISCALE: '______5685______', NOME: '', COGNOME: 'colombo', SESSO: 'm', STATO_NASCITA: 'italia', DATA_NASCITA: '19501113', COMUNE_NASCITA: 'guardia sanframondi', PROVINCIA_NASCITA: 'bn', INDIRIZZO: 'vicolo ferraro 88', CAP: '61629', PROVINCIA: 'bn', TELEFONO: '399639143129'}
[model.Record]:{PK: '65', CODICE_FISCALE: '______6180______', NOME: 'carlo', COGNOME: 'meroni', SESSO: 'm', STATO_NASCITA: 'italia', DATA_NASCITA: '19810113', COMUNE_NASCITA: 'terzigno', PROVINCIA_NASCITA: 'na', INDIRIZZO: 'piazza giulio', CAP: '32139', PROVINCIA: 'na', TELEFONO: '39532544786'}
[utils.math.Vector]:{0.000, 0.000, 0.000, 0.000, 0.000, 0.000, 0.000, 0.000, 0.437, 0.000, 0.000, 0.000, 0.143, 0.000, 0.000, 0.000, 1.000, 1.000, 1.000, 1.000, 1.000, 1.000, 1.000, 1.000, 1.000, 1.000, 1.000, 1.000, 1.000, 1.000, 1.000, 1.000, 0.895, 0.333, 0.615, 0.333, 0.625, 0.333, 0.200, 0.000, 0.563, 0.000, 0.000, 0.000, 0.211, 0.000, 0.000, 0.000, 0.000, 0.000, 0.000, 0.000, 0.000, 0.000, 0.000, 0.000, 0.426, 0.000, 0.000, 0.000, 0.176, 0.000, 0.000, 0.000, 0.600, 0.000, 0.000, 0.000, 0.200, 0.000, 0.000, 0.000, 0.000, 0.000, 0.000, 0.000, 0.000, 0.000, 0.000, 0.000, 0.566, 0.000, 0.100, 0.000, 0.333, 0.000, 0.000, 0.000}   -   classificato come:    NON_MATCH   score: 0,150906


[model.Record]:{PK: '112', CODICE_FISCALE: '______5685______', NOME: '', COGNOME: 'colombo', SESSO: 'm', STATO_NASCITA: 'italia', DATA_NASCITA: '19501113', COMUNE_NASCITA: 'guardia sanframondi', PROVINCIA_NASCITA: 'bn', INDIRIZZO: 'vicolo ferraro 88', CAP: '61629', PROVINCIA: 'bn', TELEFONO: '399639143129'}
[model.Record]:{PK: '898', CODICE_FISCALE: '______7332______', NOME: '', COGNOME: 'colombo', SESSO: 'f', STATO_NASCITA: 'italia', DATA_NASCITA: '19501110', COMUNE_NASCITA: 'santa maria a vico', PROVINCIA_NASCITA: '', INDIRIZZO: 'strada benedetti', CAP: '40125', PROVINCIA: 'ce', TELEFONO: '393131907494'}
[utils.math.Vector]:{0.000, 0.000, 0.000, 0.000, 0.000, 0.000, 0.000, 0.000, 1.000, 1.000, 1.000, 1.000, 1.000, 1.000, 1.000, 1.000, 0.000, 0.000, 0.000, 0.000, 0.000, 0.000, 0.000, 0.000, 1.000, 1.000, 1.000, 1.000, 1.000, 1.000, 1.000, 1.000, 0.975, 0.833, 0.833, 0.833, 0.875, 0.833, 0.714, 0.000, 0.655, 0.121, 0.313, 0.121, 0.211, 0.121, 0.065, 0.000, 0.000, 0.000, 0.000, 0.000, 0.000, 0.000, 0.000, 0.000, 0.328, 0.000, 0.067, 0.000, 0.118, 0.000, 0.000, 0.000, 0.600, 0.000, 0.000, 0.000, 0.200, 0.000, 0.000, 0.000, 0.000, 0.000, 0.000, 0.000, 0.000, 0.000, 0.000, 0.000, 0.769, 0.000, 0.200, 0.000, 0.333, 0.000, 0.000, 0.000}   -   classificato come:    NON_MATCH   score: 0,327662


[model.Record]:{PK: '113', CODICE_FISCALE: '______5686______', NOME: 'monia', COGNOME: 'palma', SESSO: 'm', STATO_NASCITA: 'italia', DATA_NASCITA: '19730811', COMUNE_NASCITA: 'val tidone', PROVINCIA_NASCITA: 'pc', INDIRIZZO: 'vicolo montanari 14', CAP: '1839', PROVINCIA: 'pc', TELEFONO: '399756171217'}
[model.Record]:{PK: '372', CODICE_FISCALE: '______6511______', NOME: 'erminia', COGNOME: 'mazzoni', SESSO: 'f', STATO_NASCITA: 'italia', DATA_NASCITA: '19730811', COMUNE_NASCITA: 'salerno', PROVINCIA_NASCITA: 'sa', INDIRIZZO: 'borgo nestore', CAP: '82588', PROVINCIA: 'sa', TELEFONO: '39499221459'}
[utils.math.Vector]:{0.707, 0.258, 0.400, 0.250, 0.571, 0.250, 0.143, 0.000, 0.448, 0.000, 0.200, 0.000, 0.143, 0.000, 0.000, 0.000, 0.000, 0.000, 0.000, 0.000, 0.000, 0.000, 0.000, 0.000, 1.000, 1.000, 1.000, 1.000, 1.000, 1.000, 1.000, 1.000, 1.000, 1.000, 1.000, 1.000, 1.000, 1.000, 1.000, 1.000, 0.574, 0.000, 0.133, 0.000, 0.300, 0.000, 0.000, 0.000, 0.000, 0.000, 0.000, 0.000, 0.000, 0.000, 0.000, 0.000, 0.588, 0.000, 0.069, 0.000, 0.211, 0.000, 0.000, 0.000, 0.483, 0.000, 0.000, 0.000, 0.000, 0.000, 0.000, 0.000, 0.000, 0.000, 0.000, 0.000, 0.000, 0.000, 0.000, 0.000, 0.626, 0.000, 0.300, 0.000, 0.250, 0.000, 0.000, 0.000}   -   classificato come:    NON_MATCH   score: 0,296039


[model.Record]:{PK: '113', CODICE_FISCALE: '______5686______', NOME: 'monia', COGNOME: 'palma', SESSO: 'm', STATO_NASCITA: 'italia', DATA_NASCITA: '19730811', COMUNE_NASCITA: 'val tidone', PROVINCIA_NASCITA: 'pc', INDIRIZZO: 'vicolo montanari 14', CAP: '1839', PROVINCIA: 'pc', TELEFONO: '399756171217'}
[model.Record]:{PK: '55', CODICE_FISCALE: '______6169______', NOME: 'jari', COGNOME: 'carbone', SESSO: 'm', STATO_NASCITA: 'italia', DATA_NASCITA: '19560811', COMUNE_NASCITA: 'varazze', PROVINCIA_NASCITA: 'sv', INDIRIZZO: 'stretto barbieri', CAP: '14831', PROVINCIA: 'sv', TELEFONO: ''}
[utils.math.Vector]:{0.483, 0.000, 0.000, 0.000, 0.200, 0.000, 0.000, 0.000, 0.448, 0.000, 0.000, 0.000, 0.143, 0.000, 0.000, 0.000, 1.000, 1.000, 1.000, 1.000, 1.000, 1.000, 1.000, 1.000, 1.000, 1.000, 1.000, 1.000, 1.000, 1.000, 1.000, 1.000, 0.867, 0.333, 0.571, 0.333, 0.750, 0.333, 0.200, 0.000, 0.576, 0.000, 0.133, 0.000, 0.300, 0.000, 0.000, 0.000, 0.000, 0.000, 0.000, 0.000, 0.000, 0.000, 0.000, 0.000, 0.508, 0.000, 0.182, 0.000, 0.158, 0.000, 0.000, 0.000, 0.805, 0.000, 0.286, 0.000, 0.600, 0.000, 0.000, 0.000, 0.000, 0.000, 0.000, 0.000, 0.000, 0.000, 0.000, 0.000, 0.000, 0.000, 0.000, 0.000, 0.000, 0.000, 0.000, 0.000}   -   classificato come:    NON_MATCH   score: 0,165113


[model.Record]:{PK: '114', CODICE_FISCALE: '______5687______', NOME: 'ippolito', COGNOME: 'martino', SESSO: 'f', STATO_NASCITA: 'italia', DATA_NASCITA: '195101', COMUNE_NASCITA: 'pieve san giacoxo', PROVINCIA_NASCITA: 'cr', INDIRIZZO: 'viale ferri 5', CAP: '43624', PROVINCIA: 'cr', TELEFONO: '3942738979465'}
[model.Record]:{PK: '170', CODICE_FISCALE: '______6293______', NOME: 'folco', COGNOME: 'ruggeri', SESSO: 'm', STATO_NASCITA: 'italia', DATA_NASCITA: '19751101', COMUNE_NASCITA: 'ercolano', PROVINCIA_NASCITA: 'na', INDIRIZZO: 'piazza', CAP: '97911', PROVINCIA: 'na', TELEFONO: '397310903540'}
[utils.math.Vector]:{0.658, 0.000, 0.182, 0.000, 0.375, 0.000, 0.000, 0.000, 0.524, 0.000, 0.000, 0.000, 0.000, 0.000, 0.000, 0.000, 0.000, 0.000, 0.000, 0.000, 0.000, 0.000, 0.000, 0.000, 1.000, 1.000, 1.000, 1.000, 1.000, 1.000, 1.000, 1.000, 0.889, 0.204, 0.667, 0.200, 0.750, 0.200, 0.111, 0.000, 0.578, 0.000, 0.174, 0.000, 0.235, 0.000, 0.000, 0.000, 0.000, 0.000, 0.000, 0.000, 0.000, 0.000, 0.000, 0.000, 0.496, 0.000, 0.118, 0.000, 0.154, 0.000, 0.000, 0.000, 0.000, 0.000, 0.000, 0.000, 0.000, 0.000, 0.000, 0.000, 0.000, 0.000, 0.000, 0.000, 0.000, 0.000, 0.000, 0.000, 0.660, 0.000, 0.273, 0.000, 0.308, 0.000, 0.000, 0.000}   -   classificato come:    NON_MATCH   score: 0,147726


[model.Record]:{PK: '114', CODICE_FISCALE: '______5687______', NOME: 'ippolito', COGNOME: 'martino', SESSO: 'f', STATO_NASCITA: 'italia', DATA_NASCITA: '195101', COMUNE_NASCITA: 'pieve san giacoxo', PROVINCIA_NASCITA: 'cr', INDIRIZZO: 'viale ferri 5', CAP: '43624', PROVINCIA: 'cr', TELEFONO: '3942738979465'}
[model.Record]:{PK: '662', CODICE_FISCALE: '______7083______', NOME: 'luna', COGNOME: 'musumeci', SESSO: 'm', STATO_NASCITA: 'italia', DATA_NASCITA: '19810101', COMUNE_NASCITA: 'napoli', PROVINCIA_NASCITA: 'av', INDIRIZZO: '', CAP: '55884', PROVINCIA: 'av', TELEFONO: '391404668212'}
[utils.math.Vector]:{0.000, 0.000, 0.000, 0.000, 0.125, 0.000, 0.000, 0.000, 0.512, 0.000, 0.000, 0.000, 0.125, 0.000, 0.000, 0.000, 0.000, 0.000, 0.000, 0.000, 0.000, 0.000, 0.000, 0.000, 1.000, 1.000, 1.000, 1.000, 1.000, 1.000, 1.000, 1.000, 0.856, 0.354, 0.600, 0.222, 0.625, 0.222, 0.125, 0.000, 0.448, 0.000, 0.000, 0.000, 0.176, 0.000, 0.000, 0.000, 0.000, 0.000, 0.000, 0.000, 0.000, 0.000, 0.000, 0.000, 0.000, 0.000, 0.000, 0.000, 0.000, 0.000, 0.000, 0.000, 0.467, 0.000, 0.000, 0.000, 0.200, 0.000, 0.000, 0.000, 0.000, 0.000, 0.000, 0.000, 0.000, 0.000, 0.000, 0.000, 0.598, 0.000, 0.182, 0.000, 0.154, 0.000, 0.000, 0.000}   -   classificato come:    NON_MATCH   score: 0,125955


[model.Record]:{PK: '114', CODICE_FISCALE: '______5687______', NOME: 'ippolito', COGNOME: 'martino', SESSO: 'f', STATO_NASCITA: 'italia', DATA_NASCITA: '195101', COMUNE_NASCITA: 'pieve san giacoxo', PROVINCIA_NASCITA: 'cr', INDIRIZZO: 'viale ferri 5', CAP: '43624', PROVINCIA: 'cr', TELEFONO: '3942738979465'}
[model.Record]:{PK: '937', CODICE_FISCALE: '______7373______', NOME: 'matteo', COGNOME: 'zanetti', SESSO: 'm', STATO_NASCITA: 'italia', DATA_NASCITA: '19830101', COMUNE_NASCITA: 'lugo', PROVINCIA_NASCITA: 'ra', INDIRIZZO: '', CAP: '', PROVINCIA: 'ra', TELEFONO: '392919984920'}
[utils.math.Vector]:{0.361, 0.000, 0.000, 0.000, 0.125, 0.000, 0.000, 0.000, 0.619, 0.000, 0.167, 0.000, 0.143, 0.000, 0.000, 0.000, 0.000, 0.000, 0.000, 0.000, 0.000, 0.000, 0.000, 0.000, 1.000, 1.000, 1.000, 1.000, 1.000, 1.000, 1.000, 1.000, 0.802, 0.204, 0.545, 0.200, 0.625, 0.200, 0.111, 0.000, 0.000, 0.000, 0.000, 0.000, 0.118, 0.000, 0.000, 0.000, 0.000, 0.000, 0.000, 0.000, 0.000, 0.000, 0.000, 0.000, 0.000, 0.000, 0.000, 0.000, 0.000, 0.000, 0.000, 0.000, 0.000, 0.000, 0.000, 0.000, 0.000, 0.000, 0.000, 0.000, 0.000, 0.000, 0.000, 0.000, 0.000, 0.000, 0.000, 0.000, 0.660, 0.000, 0.095, 0.000, 0.308, 0.000, 0.000, 0.000}   -   classificato come:    NON_MATCH   score: 0,108562


[model.Record]:{PK: '115', CODICE_FISCALE: '______5688______', NOME: 'luna', COGNOME: 'colombo', SESSO: 'm', STATO_NASCITA: 'italia', DATA_NASCITA: '19590223', COMUNE_NASCITA: 'amafli', PROVINCIA_NASCITA: 'sa', INDIRIZZO: 'via silveatri 45', CAP: '55544', PROVINCIA: 'sa', TELEFONO: '395793291400'}
[model.Record]:{PK: '239', CODICE_FISCALE: '______6368______', NOME: 'arduino', COGNOME: '', SESSO: 'f', STATO_NASCITA: 'italia', DATA_NASCITA: '19421223', COMUNE_NASCITA: 'montecorvimno pugliano', PROVINCIA_NASCITA: 'sa', INDIRIZZO: 'rotonda aroldo', CAP: '85117', PROVINCIA: 'sa', TELEFONO: '393098035910'}
[utils.math.Vector]:{0.464, 0.000, 0.000, 0.000, 0.286, 0.000, 0.000, 0.000, 0.000, 0.000, 0.000, 0.000, 0.000, 0.000, 0.000, 0.000, 0.000, 0.000, 0.000, 0.000, 0.000, 0.000, 0.000, 0.000, 1.000, 1.000, 1.000, 1.000, 1.000, 1.000, 1.000, 1.000, 0.800, 0.167, 0.429, 0.167, 0.625, 0.167, 0.091, 0.000, 0.475, 0.000, 0.080, 0.000, 0.136, 0.000, 0.000, 0.000, 1.000, 1.000, 1.000, 1.000, 1.000, 1.000, 1.000, 1.000, 0.490, 0.000, 0.074, 0.000, 0.125, 0.000, 0.000, 0.000, 0.467, 0.000, 0.000, 0.000, 0.200, 0.000, 0.000, 0.000, 1.000, 1.000, 1.000, 1.000, 1.000, 1.000, 1.000, 1.000, 0.694, 0.000, 0.273, 0.000, 0.417, 0.000, 0.000, 0.000}   -   classificato come:    NON_MATCH   score: 0,155561


[model.Record]:{PK: '115', CODICE_FISCALE: '______5688______', NOME: 'luna', COGNOME: 'colombo', SESSO: 'm', STATO_NASCITA: 'italia', DATA_NASCITA: '19590223', COMUNE_NASCITA: 'amafli', PROVINCIA_NASCITA: 'sa', INDIRIZZO: 'via silveatri 45', CAP: '55544', PROVINCIA: 'sa', TELEFONO: '395793291400'}
[model.Record]:{PK: '288', CODICE_FISCALE: '______6421______', NOME: 'erminio', COGNOME: 'vecchio', SESSO: 'm', STATO_NASCITA: 'italia', DATA_NASCITA: '19711223', COMUNE_NASCITA: 'mercato san severino', PROVINCIA_NASCITA: 'sa', INDIRIZZO: 'via santoro', CAP: '98059', PROVINCIA: 'sa', TELEFONO: '397995361015'}
[utils.math.Vector]:{0.464, 0.000, 0.000, 0.000, 0.143, 0.000, 0.000, 0.000, 0.524, 0.000, 0.000, 0.000, 0.143, 0.000, 0.000, 0.000, 1.000, 1.000, 1.000, 1.000, 1.000, 1.000, 1.000, 1.000, 1.000, 1.000, 1.000, 1.000, 1.000, 1.000, 1.000, 1.000, 0.800, 0.167, 0.429, 0.167, 0.625, 0.167, 0.091, 0.000, 0.439, 0.000, 0.000, 0.000, 0.150, 0.000, 0.000, 0.000, 1.000, 1.000, 1.000, 1.000, 1.000, 1.000, 1.000, 1.000, 0.823, 0.267, 0.320, 0.261, 0.375, 0.261, 0.150, 0.000, 0.467, 0.000, 0.000, 0.000, 0.000, 0.000, 0.000, 0.000, 1.000, 1.000, 1.000, 1.000, 1.000, 1.000, 1.000, 1.000, 0.799, 0.000, 0.273, 0.000, 0.333, 0.000, 0.000, 0.000}   -   classificato come:    NON_MATCH   score: 0,196682


[model.Record]:{PK: '115', CODICE_FISCALE: '______5688______', NOME: 'luna', COGNOME: 'colombo', SESSO: 'm', STATO_NASCITA: 'italia', DATA_NASCITA: '19590223', COMUNE_NASCITA: 'amafli', PROVINCIA_NASCITA: 'sa', INDIRIZZO: 'via silveatri 45', CAP: '55544', PROVINCIA: 'sa', TELEFONO: '395793291400'}
[model.Record]:{PK: '448', CODICE_FISCALE: '______6590______', NOME: 'quasimodo', COGNOME: 'esposito', SESSO: 'm', STATO_NASCITA: 'italia', DATA_NASCITA: '19541223', COMUNE_NASCITA: 'santa maria capua vetene', PROVINCIA_NASCITA: 'ce', INDIRIZZO: 'contrada selvaggia', CAP: '60224', PROVINCIA: 'ce', TELEFONO: '397667406844'}
[utils.math.Vector]:{0.574, 0.000, 0.000, 0.000, 0.111, 0.000, 0.000, 0.000, 0.512, 0.000, 0.000, 0.000, 0.250, 0.000, 0.000, 0.000, 1.000, 1.000, 1.000, 1.000, 1.000, 1.000, 1.000, 1.000, 1.000, 1.000, 1.000, 1.000, 1.000, 1.000, 1.000, 1.000, 0.883, 0.333, 0.571, 0.333, 0.750, 0.333, 0.200, 0.000, 0.528, 0.000, 0.077, 0.000, 0.125, 0.000, 0.000, 0.000, 0.000, 0.000, 0.000, 0.000, 0.000, 0.000, 0.000, 0.000, 0.594, 0.067, 0.313, 0.067, 0.222, 0.067, 0.034, 0.000, 0.467, 0.000, 0.000, 0.000, 0.200, 0.000, 0.000, 0.000, 0.000, 0.000, 0.000, 0.000, 0.000, 0.000, 0.000, 0.000, 0.611, 0.000, 0.182, 0.000, 0.167, 0.000, 0.000, 0.000}   -   classificato come:    NON_MATCH   score: 0,173866


[model.Record]:{PK: '115', CODICE_FISCALE: '______5688______', NOME: 'luna', COGNOME: 'colombo', SESSO: 'm', STATO_NASCITA: 'italia', DATA_NASCITA: '19590223', COMUNE_NASCITA: 'amafli', PROVINCIA_NASCITA: 'sa', INDIRIZZO: 'via silveatri 45', CAP: '55544', PROVINCIA: 'sa', TELEFONO: '395793291400'}
[model.Record]:{PK: '772', CODICE_FISCALE: '______7195______', NOME: 'ettore', COGNOME: 'di domenico', SESSO: 'f', STATO_NASCITA: 'italia', DATA_NASCITA: '19701223', COMUNE_NASCITA: 'marano di napoli', PROVINCIA_NASCITA: 'na', INDIRIZZO: 'contrada mariani', CAP: '22451', PROVINCIA: 'na', TELEFONO: ''}
[utils.math.Vector]:{0.000, 0.000, 0.000, 0.000, 0.000, 0.000, 0.000, 0.000, 0.567, 0.000, 0.250, 0.000, 0.273, 0.000, 0.000, 0.000, 0.000, 0.000, 0.000, 0.000, 0.000, 0.000, 0.000, 0.000, 1.000, 1.000, 1.000, 1.000, 1.000, 1.000, 1.000, 1.000, 0.867, 0.167, 0.429, 0.167, 0.625, 0.167, 0.091, 0.000, 0.556, 0.000, 0.200, 0.000, 0.250, 0.000, 0.000, 0.000, 0.667, 0.000, 0.000, 0.000, 0.500, 0.000, 0.000, 0.000, 0.530, 0.000, 0.267, 0.000, 0.125, 0.000, 0.000, 0.000, 0.433, 0.000, 0.000, 0.000, 0.000, 0.000, 0.000, 0.000, 0.667, 0.000, 0.000, 0.000, 0.500, 0.000, 0.000, 0.000, 0.000, 0.000, 0.000, 0.000, 0.000, 0.000, 0.000, 0.000}   -   classificato come:    NON_MATCH   score: 0,121907


[model.Record]:{PK: '116', CODICE_FISCALE: '______5689______', NOME: 'demi', COGNOME: 'rosso', SESSO: 'f', STATO_NASCITA: 'italia', DATA_NASCITA: '19521011', COMUNE_NASCITA: 'caserta', PROVINCIA_NASCITA: 'ce', INDIRIZZO: 'piazza albino 38', CAP: '99284', PROVINCIA: 'ce', TELEFONO: '3942867654053'}
[model.Record]:{PK: '490', CODICE_FISCALE: '______6635______', NOME: 'sue ellen', COGNOME: 'rossetto', SESSO: 'm', STATO_NASCITA: 'italia', DATA_NASCITA: '19781011', COMUNE_NASCITA: 'san severino', PROVINCIA_NASCITA: 'sa', INDIRIZZO: 'via silverio', CAP: '47432', PROVINCIA: 'sa', TELEFONO: '398362703887'}
[utils.math.Vector]:{0.454, 0.000, 0.000, 0.000, 0.111, 0.000, 0.000, 0.000, 0.925, 0.471, 0.545, 0.444, 0.625, 0.444, 0.286, 0.000, 0.000, 0.000, 0.000, 0.000, 0.000, 0.000, 0.000, 0.000, 1.000, 1.000, 1.000, 1.000, 1.000, 1.000, 1.000, 1.000, 0.867, 0.333, 0.571, 0.333, 0.750, 0.333, 0.200, 0.000, 0.552, 0.000, 0.235, 0.000, 0.333, 0.000, 0.000, 0.000, 0.000, 0.000, 0.000, 0.000, 0.000, 0.000, 0.000, 0.000, 0.569, 0.000, 0.154, 0.000, 0.250, 0.000, 0.000, 0.000, 0.000, 0.000, 0.000, 0.000, 0.000, 0.000, 0.000, 0.000, 0.000, 0.000, 0.000, 0.000, 0.000, 0.000, 0.000, 0.000, 0.762, 0.000, 0.087, 0.000, 0.231, 0.000, 0.000, 0.000}   -   classificato come:    NON_MATCH   score: 0,197049


[model.Record]:{PK: '116', CODICE_FISCALE: '______5689______', NOME: 'demi', COGNOME: 'rosso', SESSO: 'f', STATO_NASCITA: 'italia', DATA_NASCITA: '19521011', COMUNE_NASCITA: 'caserta', PROVINCIA_NASCITA: 'ce', INDIRIZZO: 'piazza albino 38', CAP: '99284', PROVINCIA: 'ce', TELEFONO: '3942867654053'}
[model.Record]:{PK: '612', CODICE_FISCALE: '______7028______', NOME: 'quasimodo', COGNOME: 'ferrario', SESSO: 'm', STATO_NASCITA: 'italia', DATA_NASCITA: '19631011', COMUNE_NASCITA: 'napoli', PROVINCIA_NASCITA: '', INDIRIZZO: '', CAP: '96981', PROVINCIA: 'na', TELEFONO: '396497467994'}
[utils.math.Vector]:{0.407, 0.000, 0.000, 0.000, 0.111, 0.000, 0.000, 0.000, 0.550, 0.000, 0.000, 0.000, 0.250, 0.000, 0.000, 0.000, 0.000, 0.000, 0.000, 0.000, 0.000, 0.000, 0.000, 0.000, 1.000, 1.000, 1.000, 1.000, 1.000, 1.000, 1.000, 1.000, 0.867, 0.333, 0.571, 0.333, 0.750, 0.333, 0.200, 0.000, 0.437, 0.000, 0.000, 0.000, 0.143, 0.000, 0.000, 0.000, 0.000, 0.000, 0.000, 0.000, 0.000, 0.000, 0.000, 0.000, 0.000, 0.000, 0.000, 0.000, 0.000, 0.000, 0.000, 0.000, 0.760, 0.000, 0.000, 0.000, 0.400, 0.000, 0.000, 0.000, 0.000, 0.000, 0.000, 0.000, 0.000, 0.000, 0.000, 0.000, 0.612, 0.000, 0.261, 0.000, 0.308, 0.000, 0.000, 0.000}   -   classificato come:    NON_MATCH   score: 0,156402


[model.Record]:{PK: '116', CODICE_FISCALE: '______5689______', NOME: 'demi', COGNOME: 'rosso', SESSO: 'f', STATO_NASCITA: 'italia', DATA_NASCITA: '19521011', COMUNE_NASCITA: 'caserta', PROVINCIA_NASCITA: 'ce', INDIRIZZO: 'piazza albino 38', CAP: '99284', PROVINCIA: 'ce', TELEFONO: '3942867654053'}
[model.Record]:{PK: '755', CODICE_FISCALE: '______7177______', NOME: '', COGNOME: 'ipnto', SESSO: 'f', STATO_NASCITA: 'italia', DATA_NASCITA: '19481011', COMUNE_NASCITA: 'pozzuoli', PROVINCIA_NASCITA: 'na', INDIRIZZO: 'canale leone', CAP: '92298', PROVINCIA: 'na', TELEFONO: '395922040710'}
[utils.math.Vector]:{0.000, 0.000, 0.000, 0.000, 0.000, 0.000, 0.000, 0.000, 0.467, 0.000, 0.000, 0.000, 0.200, 0.000, 0.000, 0.000, 1.000, 1.000, 1.000, 1.000, 1.000, 1.000, 1.000, 1.000, 1.000, 1.000, 1.000, 1.000, 1.000, 1.000, 1.000, 1.000, 0.867, 0.333, 0.571, 0.333, 0.750, 0.333, 0.200, 0.000, 0.000, 0.000, 0.000, 0.000, 0.000, 0.000, 0.000, 0.000, 0.000, 0.000, 0.000, 0.000, 0.000, 0.000, 0.000, 0.000, 0.514, 0.000, 0.080, 0.000, 0.188, 0.000, 0.000, 0.000, 0.760, 0.000, 0.250, 0.000, 0.400, 0.000, 0.000, 0.000, 0.000, 0.000, 0.000, 0.000, 0.000, 0.000, 0.000, 0.000, 0.543, 0.000, 0.174, 0.000, 0.231, 0.000, 0.000, 0.000}   -   classificato come:    NON_MATCH   score: 0,160854


[model.Record]:{PK: '116', CODICE_FISCALE: '______5689______', NOME: 'demi', COGNOME: 'rosso', SESSO: 'f', STATO_NASCITA: 'italia', DATA_NASCITA: '19521011', COMUNE_NASCITA: 'caserta', PROVINCIA_NASCITA: 'ce', INDIRIZZO: 'piazza albino 38', CAP: '99284', PROVINCIA: 'ce', TELEFONO: '3942867654053'}
[model.Record]:{PK: '916', CODICE_FISCALE: '______7350______', NOME: 'matteo', COGNOME: 'mor', SESSO: 'm', STATO_NASCITA: 'italia', DATA_NASCITA: '19601011', COMUNE_NASCITA: 'pozzuoli', PROVINCIA_NASCITA: 'na', INDIRIZZO: '', CAP: '', PROVINCIA: 'na', TELEFONO: ''}
[utils.math.Vector]:{0.472, 0.000, 0.000, 0.000, 0.000, 0.000, 0.000, 0.000, 0.511, 0.000, 0.000, 0.000, 0.200, 0.000, 0.000, 0.000, 0.000, 0.000, 0.000, 0.000, 0.000, 0.000, 0.000, 0.000, 1.000, 1.000, 1.000, 1.000, 1.000, 1.000, 1.000, 1.000, 0.822, 0.333, 0.615, 0.333, 0.750, 0.333, 0.200, 0.000, 0.000, 0.000, 0.000, 0.000, 0.000, 0.000, 0.000, 0.000, 0.000, 0.000, 0.000, 0.000, 0.000, 0.000, 0.000, 0.000, 0.000, 0.000, 0.000, 0.000, 0.000, 0.000, 0.000, 0.000, 0.000, 0.000, 0.000, 0.000, 0.000, 0.000, 0.000, 0.000, 0.000, 0.000, 0.000, 0.000, 0.000, 0.000, 0.000, 0.000, 0.000, 0.000, 0.000, 0.000, 0.000, 0.000, 0.000, 0.000}   -   classificato come:    NON_MATCH   score: 0,099101


[model.Record]:{PK: '117', CODICE_FISCALE: '______5690______', NOME: 'hctor', COGNOME: 'santucci', SESSO: 'f', STATO_NASCITA: 'italia', DATA_NASCITA: '19320513', COMUNE_NASCITA: 'poggiomarino', PROVINCIA_NASCITA: 'na', INDIRIZZO: 'incrocio ehctor 32', CAP: '25035', PROVINCIA: 'na', TELEFONO: '3916410668774'}
[model.Record]:{PK: '445', CODICE_FISCALE: '______6587______', NOME: 'celeste', COGNOME: 'magni', SESSO: 'm', STATO_NASCITA: 'italia', DATA_NASCITA: '19320513', COMUNE_NASCITA: 'castellammare di stabia', PROVINCIA_NASCITA: '', INDIRIZZO: '', CAP: '57682', PROVINCIA: 'na', TELEFONO: '392101426114'}
[utils.math.Vector]:{0.448, 0.000, 0.000, 0.000, 0.000, 0.000, 0.000, 0.000, 0.658, 0.000, 0.000, 0.000, 0.250, 0.000, 0.000, 0.000, 0.000, 0.000, 0.000, 0.000, 0.000, 0.000, 0.000, 0.000, 1.000, 1.000, 1.000, 1.000, 1.000, 1.000, 1.000, 1.000, 1.000, 1.000, 1.000, 1.000, 1.000, 1.000, 1.000, 1.000, 0.419, 0.069, 0.125, 0.065, 0.174, 0.065, 0.033, 0.000, 0.000, 0.000, 0.000, 0.000, 0.000, 0.000, 0.000, 0.000, 0.000, 0.000, 0.000, 0.000, 0.000, 0.000, 0.000, 0.000, 0.467, 0.000, 0.000, 0.000, 0.000, 0.000, 0.000, 0.000, 1.000, 1.000, 1.000, 1.000, 1.000, 1.000, 1.000, 1.000, 0.677, 0.000, 0.182, 0.000, 0.385, 0.000, 0.000, 0.000}   -   classificato come:    NON_MATCH   score: 0,267907


[model.Record]:{PK: '118', CODICE_FISCALE: '______5691______', NOME: 'carlo', COGNOME: 'marini', SESSO: 'm', STATO_NASCITA: 'italia', DATA_NASCITA: '19370726', COMUNE_NASCITA: 'san cipriano d aversa', PROVINCIA_NASCITA: 'ce', INDIRIZZO: 'longo23', CAP: '54388', PROVINCIA: 'ce', TELEFONO: '39663843359'}
[model.Record]:{PK: '763', CODICE_FISCALE: '______7185______', NOME: '', COGNOME: 'rosso', SESSO: 'm', STATO_NASCITA: 'italia', DATA_NASCITA: '19620726', COMUNE_NASCITA: 'castellabate', PROVINCIA_NASCITA: 'sa', INDIRIZZO: 'strada bianco', CAP: '905', PROVINCIA: 'sa', TELEFONO: ''}
[utils.math.Vector]:{0.000, 0.000, 0.000, 0.000, 0.000, 0.000, 0.000, 0.000, 0.456, 0.000, 0.000, 0.000, 0.000, 0.000, 0.000, 0.000, 1.000, 1.000, 1.000, 1.000, 1.000, 1.000, 1.000, 1.000, 1.000, 1.000, 1.000, 1.000, 1.000, 1.000, 1.000, 1.000, 0.822, 0.333, 0.571, 0.333, 0.750, 0.333, 0.200, 0.000, 0.540, 0.000, 0.000, 0.000, 0.190, 0.000, 0.000, 0.000, 0.000, 0.000, 0.000, 0.000, 0.000, 0.000, 0.000, 0.000, 0.000, 0.000, 0.000, 0.000, 0.000, 0.000, 0.000, 0.000, 0.000, 0.000, 0.000, 0.000, 0.000, 0.000, 0.000, 0.000, 0.000, 0.000, 0.000, 0.000, 0.000, 0.000, 0.000, 0.000, 0.000, 0.000, 0.000, 0.000, 0.000, 0.000, 0.000, 0.000}   -   classificato come:    NON_MATCH   score: 0,098030


[model.Record]:{PK: '119', CODICE_FISCALE: '______5692______', NOME: 'kociss', COGNOME: 'righetti', SESSO: '', STATO_NASCITA: 'italia', DATA_NASCITA: '19530415', COMUNE_NASCITA: 'napoli', PROVINCIA_NASCITA: 'na', INDIRIZZO: 'viale esposito 2', CAP: '5510', PROVINCIA: 'na', TELEFONO: '3947744855637'}
[model.Record]:{PK: '608', CODICE_FISCALE: '______7024______', NOME: 'kris', COGNOME: 'rellegrini', SESSO: 'm', STATO_NASCITA: 'italia', DATA_NASCITA: '19700415', COMUNE_NASCITA: 'napolvi', PROVINCIA_NASCITA: 'sa', INDIRIZZO: 'canale arturo', CAP: '38420', PROVINCIA: 'sa', TELEFONO: '39923042673'}
[utils.math.Vector]:{0.775, 0.000, 0.250, 0.000, 0.500, 0.000, 0.000, 0.000, 0.550, 0.000, 0.125, 0.000, 0.300, 0.000, 0.000, 0.000, 0.000, 0.000, 0.000, 0.000, 0.000, 0.000, 0.000, 0.000, 1.000, 1.000, 1.000, 1.000, 1.000, 1.000, 1.000, 1.000, 0.867, 0.333, 0.571, 0.333, 0.750, 0.333, 0.200, 0.000, 0.976, 0.671, 0.727, 0.667, 0.857, 0.667, 0.500, 0.000, 0.667, 0.000, 0.000, 0.000, 0.500, 0.000, 0.000, 0.000, 0.557, 0.161, 0.222, 0.160, 0.250, 0.160, 0.087, 0.000, 0.483, 0.000, 0.000, 0.000, 0.200, 0.000, 0.000, 0.000, 0.667, 0.000, 0.000, 0.000, 0.500, 0.000, 0.000, 0.000, 0.613, 0.000, 0.091, 0.000, 0.308, 0.000, 0.000, 0.000}   -   classificato come:    NON_MATCH   score: 0,241057


[model.Record]:{PK: '119', CODICE_FISCALE: '______5692______', NOME: 'kociss', COGNOME: 'righetti', SESSO: '', STATO_NASCITA: 'italia', DATA_NASCITA: '19530415', COMUNE_NASCITA: 'napoli', PROVINCIA_NASCITA: 'na', INDIRIZZO: 'viale esposito 2', CAP: '5510', PROVINCIA: 'na', TELEFONO: '3947744855637'}
[model.Record]:{PK: '756', CODICE_FISCALE: '______7178______', NOME: 'olo', COGNOME: 'marotta', SESSO: 'm', STATO_NASCITA: 'italia', DATA_NASCITA: '19400415', COMUNE_NASCITA: 'piedimonte matese', PROVINCIA_NASCITA: 'ce', INDIRIZZO: 'borgo jacopo', CAP: '31951', PROVINCIA: 'ce', TELEFONO: '393908778524'}
[utils.math.Vector]:{0.500, 0.000, 0.000, 0.000, 0.167, 0.000, 0.000, 0.000, 0.601, 0.000, 0.154, 0.000, 0.250, 0.000, 0.000, 0.000, 0.000, 0.000, 0.000, 0.000, 0.000, 0.000, 0.000, 0.000, 1.000, 1.000, 1.000, 1.000, 1.000, 1.000, 1.000, 1.000, 0.822, 0.333, 0.571, 0.333, 0.750, 0.333, 0.200, 0.000, 0.551, 0.000, 0.000, 0.000, 0.118, 0.000, 0.000, 0.000, 0.000, 0.000, 0.000, 0.000, 0.000, 0.000, 0.000, 0.000, 0.510, 0.000, 0.154, 0.000, 0.188, 0.000, 0.000, 0.000, 0.483, 0.000, 0.286, 0.000, 0.200, 0.000, 0.000, 0.000, 0.000, 0.000, 0.000, 0.000, 0.000, 0.000, 0.000, 0.000, 0.612, 0.000, 0.273, 0.000, 0.231, 0.000, 0.000, 0.000}   -   classificato come:    NON_MATCH   score: 0,173497


[model.Record]:{PK: '12', CODICE_FISCALE: '______5581______', NOME: 'giordano', COGNOME: '', SESSO: '', STATO_NASCITA: 'italia', DATA_NASCITA: '19550217', COMUNE_NASCITA: 'qualiano', PROVINCIA_NASCITA: 'na', INDIRIZZO: 'contrada carbone 71', CAP: '45375', PROVINCIA: 'na', TELEFONO: '396683268081'}
[model.Record]:{PK: '18', CODICE_FISCALE: '______6129______', NOME: 'laura', COGNOME: 'crespi', SESSO: 'f', STATO_NASCITA: 'italia', DATA_NASCITA: '19720217', COMUNE_NASCITA: 'napoli', PROVINCIA_NASCITA: 'na', INDIRIZZO: 'incrocio clodovea', CAP: '43074', PROVINCIA: 'na', TELEFONO: '398263049634'}
[utils.math.Vector]:{0.550, 0.000, 0.000, 0.000, 0.250, 0.000, 0.000, 0.000, 0.000, 0.000, 0.000, 0.000, 0.000, 0.000, 0.000, 0.000, 0.000, 0.000, 0.000, 0.000, 0.000, 0.000, 0.000, 0.000, 1.000, 1.000, 1.000, 1.000, 1.000, 1.000, 1.000, 1.000, 0.822, 0.333, 0.571, 0.333, 0.750, 0.333, 0.200, 0.000, 0.625, 0.000, 0.167, 0.000, 0.125, 0.000, 0.000, 0.000, 1.000, 1.000, 1.000, 1.000, 1.000, 1.000, 1.000, 1.000, 0.538, 0.000, 0.061, 0.000, 0.263, 0.000, 0.000, 0.000, 0.760, 0.000, 0.000, 0.000, 0.400, 0.000, 0.000, 0.000, 1.000, 1.000, 1.000, 1.000, 1.000, 1.000, 1.000, 1.000, 0.653, 0.000, 0.300, 0.000, 0.250, 0.000, 0.000, 0.000}   -   classificato come:    NON_MATCH   score: 0,190813


[model.Record]:{PK: '12', CODICE_FISCALE: '______5581______', NOME: 'giordano', COGNOME: '', SESSO: '', STATO_NASCITA: 'italia', DATA_NASCITA: '19550217', COMUNE_NASCITA: 'qualiano', PROVINCIA_NASCITA: 'na', INDIRIZZO: 'contrada carbone 71', CAP: '45375', PROVINCIA: 'na', TELEFONO: '396683268081'}
[model.Record]:{PK: '256', CODICE_FISCALE: '______6388______', NOME: 'nayade', COGNOME: 'molinari', SESSO: 'm', STATO_NASCITA: 'italia', DATA_NASCITA: '19541217', COMUNE_NASCITA: 'napoli', PROVINCIA_NASCITA: 'na', INDIRIZZO: 'rotonda maria', CAP: '51975', PROVINCIA: 'na', TELEFONO: '39381294261'}
[utils.math.Vector]:{0.361, 0.000, 0.000, 0.000, 0.125, 0.000, 0.000, 0.000, 0.000, 0.000, 0.000, 0.000, 0.000, 0.000, 0.000, 0.000, 0.000, 0.000, 0.000, 0.000, 0.000, 0.000, 0.000, 0.000, 1.000, 1.000, 1.000, 1.000, 1.000, 1.000, 1.000, 1.000, 0.844, 0.333, 0.571, 0.333, 0.750, 0.333, 0.200, 0.000, 0.625, 0.000, 0.167, 0.000, 0.125, 0.000, 0.000, 0.000, 1.000, 1.000, 1.000, 1.000, 1.000, 1.000, 1.000, 1.000, 0.632, 0.073, 0.276, 0.071, 0.368, 0.071, 0.037, 0.000, 0.733, 0.000, 0.250, 0.000, 0.400, 0.000, 0.000, 0.000, 1.000, 1.000, 1.000, 1.000, 1.000, 1.000, 1.000, 1.000, 0.692, 0.000, 0.300, 0.000, 0.417, 0.000, 0.000, 0.000}   -   classificato come:    NON_MATCH   score: 0,211906


[model.Record]:{PK: '12', CODICE_FISCALE: '______5581______', NOME: 'giordano', COGNOME: '', SESSO: '', STATO_NASCITA: 'italia', DATA_NASCITA: '19550217', COMUNE_NASCITA: 'qualiano', PROVINCIA_NASCITA: 'na', INDIRIZZO: 'contrada carbone 71', CAP: '45375', PROVINCIA: 'na', TELEFONO: '396683268081'}
[model.Record]:{PK: '309', CODICE_FISCALE: '______6442______', NOME: 'edvige', COGNOME: 'ferrari', SESSO: 'f', STATO_NASCITA: 'italia', DATA_NASCITA: '19790217', COMUNE_NASCITA: 'terme', PROVINCIA_NASCITA: 'sa', INDIRIZZO: 'viale caputo', CAP: '82227', PROVINCIA: 'sa', TELEFONO: '396790051618'}
[utils.math.Vector]:{0.361, 0.000, 0.000, 0.000, 0.000, 0.000, 0.000, 0.000, 0.000, 0.000, 0.000, 0.000, 0.000, 0.000, 0.000, 0.000, 0.000, 0.000, 0.000, 0.000, 0.000, 0.000, 0.000, 0.000, 1.000, 1.000, 1.000, 1.000, 1.000, 1.000, 1.000, 1.000, 0.867, 0.333, 0.571, 0.333, 0.750, 0.333, 0.200, 0.000, 0.000, 0.000, 0.000, 0.000, 0.000, 0.000, 0.000, 0.000, 0.667, 0.000, 0.000, 0.000, 0.500, 0.000, 0.000, 0.000, 0.494, 0.077, 0.214, 0.074, 0.211, 0.074, 0.038, 0.000, 0.467, 0.000, 0.000, 0.000, 0.000, 0.000, 0.000, 0.000, 0.667, 0.000, 0.000, 0.000, 0.500, 0.000, 0.000, 0.000, 0.627, 0.100, 0.190, 0.100, 0.250, 0.100, 0.053, 0.000}   -   classificato come:    NON_MATCH   score: 0,156422


[model.Record]:{PK: '12', CODICE_FISCALE: '______5581______', NOME: 'giordano', COGNOME: '', SESSO: '', STATO_NASCITA: 'italia', DATA_NASCITA: '19550217', COMUNE_NASCITA: 'qualiano', PROVINCIA_NASCITA: 'na', INDIRIZZO: 'contrada carbone 71', CAP: '45375', PROVINCIA: 'na', TELEFONO: '396683268081'}
[model.Record]:{PK: '35', CODICE_FISCALE: '______6147______', NOME: '', COGNOME: 'galli', SESSO: 'f', STATO_NASCITA: 'italia', DATA_NASCITA: '19471217', COMUNE_NASCITA: 'benevento', PROVINCIA_NASCITA: 'bn', INDIRIZZO: 'incrocio amato', CAP: '88000', PROVINCIA: 'bn', TELEFONO: '398749668098'}
[utils.math.Vector]:{0.000, 0.000, 0.000, 0.000, 0.000, 0.000, 0.000, 0.000, 0.000, 0.000, 0.000, 0.000, 0.000, 0.000, 0.000, 0.000, 0.000, 0.000, 0.000, 0.000, 0.000, 0.000, 0.000, 0.000, 1.000, 1.000, 1.000, 1.000, 1.000, 1.000, 1.000, 1.000, 0.683, 0.167, 0.429, 0.167, 0.625, 0.167, 0.091, 0.000, 0.491, 0.000, 0.000, 0.000, 0.222, 0.000, 0.000, 0.000, 0.000, 0.000, 0.000, 0.000, 0.000, 0.000, 0.000, 0.000, 0.557, 0.000, 0.000, 0.000, 0.158, 0.000, 0.000, 0.000, 0.000, 0.000, 0.000, 0.000, 0.000, 0.000, 0.000, 0.000, 0.000, 0.000, 0.000, 0.000, 0.000, 0.000, 0.000, 0.000, 0.780, 0.300, 0.500, 0.300, 0.417, 0.300, 0.176, 0.000}   -   classificato come:    NON_MATCH   score: 0,139948


[model.Record]:{PK: '12', CODICE_FISCALE: '______5581______', NOME: 'giordano', COGNOME: '', SESSO: '', STATO_NASCITA: 'italia', DATA_NASCITA: '19550217', COMUNE_NASCITA: 'qualiano', PROVINCIA_NASCITA: 'na', INDIRIZZO: 'contrada carbone 71', CAP: '45375', PROVINCIA: 'na', TELEFONO: '396683268081'}
[model.Record]:{PK: '617', CODICE_FISCALE: '______7033______', NOME: 'yago', COGNOME: '', SESSO: 'm', STATO_NASCITA: 'italia', DATA_NASCITA: '19941217', COMUNE_NASCITA: 'castellammare di stabia', PROVINCIA_NASCITA: 'na', INDIRIZZO: 'vicolo rzaoul', CAP: '11634', PROVINCIA: 'na', TELEFONO: '396706605250'}
[utils.math.Vector]:{0.583, 0.000, 0.000, 0.000, 0.250, 0.000, 0.000, 0.000, 0.000, 0.000, 0.000, 0.000, 0.000, 0.000, 0.000, 0.000, 0.000, 0.000, 0.000, 0.000, 0.000, 0.000, 0.000, 0.000, 1.000, 1.000, 1.000, 1.000, 1.000, 1.000, 1.000, 1.000, 0.683, 0.167, 0.429, 0.167, 0.625, 0.167, 0.091, 0.000, 0.502, 0.000, 0.071, 0.000, 0.130, 0.000, 0.000, 0.000, 1.000, 1.000, 1.000, 1.000, 1.000, 1.000, 1.000, 1.000, 0.481, 0.000, 0.069, 0.000, 0.105, 0.000, 0.000, 0.000, 0.467, 0.000, 0.000, 0.000, 0.000, 0.000, 0.000, 0.000, 1.000, 1.000, 1.000, 1.000, 1.000, 1.000, 1.000, 1.000, 0.675, 0.100, 0.286, 0.100, 0.250, 0.100, 0.053, 0.000}   -   classificato come:    NON_MATCH   score: 0,152354


[model.Record]:{PK: '12', CODICE_FISCALE: '______5581______', NOME: 'giordano', COGNOME: '', SESSO: '', STATO_NASCITA: 'italia', DATA_NASCITA: '19550217', COMUNE_NASCITA: 'qualiano', PROVINCIA_NASCITA: 'na', INDIRIZZO: 'contrada carbone 71', CAP: '45375', PROVINCIA: 'na', TELEFONO: '396683268081'}
[model.Record]:{PK: '88', CODICE_FISCALE: '______6203______', NOME: 'ippolito', COGNOME: 'mancini', SESSO: 'f', STATO_NASCITA: 'italia', DATA_NASCITA: '19660217', COMUNE_NASCITA: 'somma vesuviana', PROVINCIA_NASCITA: 'na', INDIRIZZO: 'stretto felicia', CAP: '4526', PROVINCIA: 'na', TELEFONO: '393136300547'}
[utils.math.Vector]:{0.583, 0.000, 0.000, 0.000, 0.125, 0.000, 0.000, 0.000, 0.000, 0.000, 0.000, 0.000, 0.000, 0.000, 0.000, 0.000, 0.000, 0.000, 0.000, 0.000, 0.000, 0.000, 0.000, 0.000, 1.000, 1.000, 1.000, 1.000, 1.000, 1.000, 1.000, 1.000, 0.867, 0.333, 0.571, 0.333, 0.750, 0.333, 0.200, 0.000, 0.294, 0.113, 0.190, 0.105, 0.267, 0.105, 0.056, 0.000, 1.000, 1.000, 1.000, 1.000, 1.000, 1.000, 1.000, 1.000, 0.469, 0.000, 0.065, 0.000, 0.105, 0.000, 0.000, 0.000, 0.633, 0.000, 0.286, 0.000, 0.400, 0.000, 0.000, 0.000, 1.000, 1.000, 1.000, 1.000, 1.000, 1.000, 1.000, 1.000, 0.544, 0.000, 0.095, 0.000, 0.250, 0.000, 0.000, 0.000}   -   classificato come:    NON_MATCH   score: 0,185449


[model.Record]:{PK: '121', CODICE_FISCALE: '______5694______', NOME: 'laura', COGNOME: 'vwtli', SESSO: 'm', STATO_NASCITA: 'italia', DATA_NASCITA: '19421118', COMUNE_NASCITA: 'aversa', PROVINCIA_NASCITA: 'ce', INDIRIZZO: 'stretto orlando 30', CAP: '17296', PROVINCIA: 'ce', TELEFONO: '39039610525'}
[model.Record]:{PK: '116', CODICE_FISCALE: '______6233______', NOME: 'muzio', COGNOME: 'basile', SESSO: 'm', STATO_NASCITA: 'italia', DATA_NASCITA: '19471118', COMUNE_NASCITA: 'mugnano di nnpoli', PROVINCIA_NASCITA: 'na', INDIRIZZO: 'stretto lombardi', CAP: '36328', PROVINCIA: 'na', TELEFONO: '395226250415'}
[utils.math.Vector]:{0.467, 0.000, 0.000, 0.000, 0.000, 0.000, 0.000, 0.000, 0.411, 0.000, 0.000, 0.000, 0.167, 0.000, 0.000, 0.000, 1.000, 1.000, 1.000, 1.000, 1.000, 1.000, 1.000, 1.000, 1.000, 1.000, 1.000, 1.000, 1.000, 1.000, 1.000, 1.000, 0.942, 0.500, 0.667, 0.500, 0.875, 0.500, 0.333, 0.000, 0.408, 0.000, 0.000, 0.000, 0.059, 0.000, 0.000, 0.000, 0.000, 0.000, 0.000, 0.000, 0.000, 0.000, 0.000, 0.000, 0.885, 0.401, 0.452, 0.400, 0.556, 0.400, 0.250, 0.000, 0.467, 0.000, 0.000, 0.000, 0.000, 0.000, 0.000, 0.000, 0.000, 0.000, 0.000, 0.000, 0.000, 0.000, 0.000, 0.000, 0.762, 0.000, 0.300, 0.000, 0.417, 0.000, 0.000, 0.000}   -   classificato come:    NON_MATCH   score: 0,237842


[model.Record]:{PK: '121', CODICE_FISCALE: '______5694______', NOME: 'laura', COGNOME: 'vwtli', SESSO: 'm', STATO_NASCITA: 'italia', DATA_NASCITA: '19421118', COMUNE_NASCITA: 'aversa', PROVINCIA_NASCITA: 'ce', INDIRIZZO: 'stretto orlando 30', CAP: '17296', PROVINCIA: 'ce', TELEFONO: '39039610525'}
[model.Record]:{PK: '136', CODICE_FISCALE: '______6254______', NOME: 'lamberto', COGNOME: 'vitali', SESSO: 'f', STATO_NASCITA: 'italia', DATA_NASCITA: '19380428', COMUNE_NASCITA: 'afragola', PROVINCIA_NASCITA: 'na', INDIRIZZO: 'stretto marchetti', CAP: '13876', PROVINCIA: 'na', TELEFONO: '393987667229'}
[utils.math.Vector]:{0.658, 0.000, 0.182, 0.000, 0.375, 0.000, 0.000, 0.000, 0.840, 0.000, 0.222, 0.000, 0.667, 0.000, 0.000, 0.000, 0.000, 0.000, 0.000, 0.000, 0.000, 0.000, 0.000, 0.000, 1.000, 1.000, 1.000, 1.000, 1.000, 1.000, 1.000, 1.000, 0.800, 0.000, 0.308, 0.000, 0.375, 0.000, 0.000, 0.000, 0.625, 0.000, 0.000, 0.000, 0.250, 0.000, 0.000, 0.000, 0.000, 0.000, 0.000, 0.000, 0.000, 0.000, 0.000, 0.000, 0.681, 0.424, 0.467, 0.400, 0.444, 0.400, 0.250, 0.000, 0.600, 0.000, 0.000, 0.000, 0.400, 0.000, 0.000, 0.000, 0.000, 0.000, 0.000, 0.000, 0.000, 0.000, 0.000, 0.000, 0.682, 0.000, 0.105, 0.000, 0.417, 0.000, 0.000, 0.000}   -   classificato come:    NON_MATCH   score: 0,196356


[model.Record]:{PK: '121', CODICE_FISCALE: '______5694______', NOME: 'laura', COGNOME: 'vwtli', SESSO: 'm', STATO_NASCITA: 'italia', DATA_NASCITA: '19421118', COMUNE_NASCITA: 'aversa', PROVINCIA_NASCITA: 'ce', INDIRIZZO: 'stretto orlando 30', CAP: '17296', PROVINCIA: 'ce', TELEFONO: '39039610525'}
[model.Record]:{PK: '319', CODICE_FISCALE: '______6453______', NOME: 'marcella', COGNOME: 'giordano', SESSO: 'm', STATO_NASCITA: 'italia', DATA_NASCITA: '19851118', COMUNE_NASCITA: 'usciano', PROVINCIA_NASCITA: 'ce', INDIRIZZO: 'borgo marini', CAP: '', PROVINCIA: 'ce', TELEFONO: '391568374025'}
[utils.math.Vector]:{0.658, 0.000, 0.182, 0.000, 0.250, 0.000, 0.000, 0.000, 0.442, 0.000, 0.000, 0.000, 0.000, 0.000, 0.000, 0.000, 1.000, 1.000, 1.000, 1.000, 1.000, 1.000, 1.000, 1.000, 1.000, 1.000, 1.000, 1.000, 1.000, 1.000, 1.000, 1.000, 0.867, 0.333, 0.500, 0.333, 0.750, 0.333, 0.200, 0.000, 0.437, 0.000, 0.000, 0.000, 0.000, 0.000, 0.000, 0.000, 1.000, 1.000, 1.000, 1.000, 1.000, 1.000, 1.000, 1.000, 0.515, 0.000, 0.148, 0.000, 0.222, 0.000, 0.000, 0.000, 0.000, 0.000, 0.000, 0.000, 0.000, 0.000, 0.000, 0.000, 1.000, 1.000, 1.000, 1.000, 1.000, 1.000, 1.000, 1.000, 0.818, 0.000, 0.200, 0.000, 0.333, 0.000, 0.000, 0.000}   -   classificato come:    NON_MATCH   score: 0,172389


[model.Record]:{PK: '121', CODICE_FISCALE: '______5694______', NOME: 'laura', COGNOME: 'vwtli', SESSO: 'm', STATO_NASCITA: 'italia', DATA_NASCITA: '19421118', COMUNE_NASCITA: 'aversa', PROVINCIA_NASCITA: 'ce', INDIRIZZO: 'stretto orlando 30', CAP: '17296', PROVINCIA: 'ce', TELEFONO: '39039610525'}
[model.Record]:{PK: '416', CODICE_FISCALE: '______6557______', NOME: 'marcella', COGNOME: 'pellegrini', SESSO: 'm', STATO_NASCITA: 'italia', DATA_NASCITA: '19551118', COMUNE_NASCITA: 'santa maria capua vetere', PROVINCIA_NASCITA: 'ce', INDIRIZZO: 'canale colombo', CAP: '41083', PROVINCIA: '', TELEFONO: '394787961580'}
[utils.math.Vector]:{0.658, 0.000, 0.182, 0.000, 0.250, 0.000, 0.000, 0.000, 0.533, 0.000, 0.000, 0.000, 0.200, 0.000, 0.000, 0.000, 1.000, 1.000, 1.000, 1.000, 1.000, 1.000, 1.000, 1.000, 1.000, 1.000, 1.000, 1.000, 1.000, 1.000, 1.000, 1.000, 0.867, 0.333, 0.500, 0.333, 0.750, 0.333, 0.200, 0.000, 0.444, 0.000, 0.231, 0.000, 0.125, 0.000, 0.000, 0.000, 1.000, 1.000, 1.000, 1.000, 1.000, 1.000, 1.000, 1.000, 0.487, 0.000, 0.069, 0.000, 0.167, 0.000, 0.000, 0.000, 0.467, 0.000, 0.000, 0.000, 0.000, 0.000, 0.000, 0.000, 0.000, 0.000, 0.000, 0.000, 0.000, 0.000, 0.000, 0.000, 0.692, 0.105, 0.300, 0.105, 0.417, 0.105, 0.056, 0.000}   -   classificato come:    NON_MATCH   score: 0,186922


[model.Record]:{PK: '121', CODICE_FISCALE: '______5694______', NOME: 'laura', COGNOME: 'vwtli', SESSO: 'm', STATO_NASCITA: 'italia', DATA_NASCITA: '19421118', COMUNE_NASCITA: 'aversa', PROVINCIA_NASCITA: 'ce', INDIRIZZO: 'stretto orlando 30', CAP: '17296', PROVINCIA: 'ce', TELEFONO: '39039610525'}
[model.Record]:{PK: '601', CODICE_FISCALE: '______7017______', NOME: 'demy', COGNOME: 'woretti', SESSO: 'm', STATO_NASCITA: 'italia', DATA_NASCITA: '19460118', COMUNE_NASCITA: 'monte di procida', PROVINCIA_NASCITA: 'av', INDIRIZZO: 'strada michael', CAP: '1812', PROVINCIA: 'av', TELEFONO: '392004496220'}
[utils.math.Vector]:{0.000, 0.000, 0.000, 0.000, 0.000, 0.000, 0.000, 0.000, 0.676, 0.000, 0.000, 0.000, 0.286, 0.000, 0.000, 0.000, 1.000, 1.000, 1.000, 1.000, 1.000, 1.000, 1.000, 1.000, 1.000, 1.000, 1.000, 1.000, 1.000, 1.000, 1.000, 1.000, 0.883, 0.333, 0.615, 0.333, 0.750, 0.333, 0.200, 0.000, 0.486, 0.000, 0.000, 0.000, 0.188, 0.000, 0.000, 0.000, 0.000, 0.000, 0.000, 0.000, 0.000, 0.000, 0.000, 0.000, 0.532, 0.072, 0.138, 0.071, 0.222, 0.071, 0.037, 0.000, 0.633, 0.000, 0.000, 0.000, 0.200, 0.000, 0.000, 0.000, 0.000, 0.000, 0.000, 0.000, 0.000, 0.000, 0.000, 0.000, 0.692, 0.000, 0.211, 0.000, 0.333, 0.000, 0.000, 0.000}   -   classificato come:    NON_MATCH   score: 0,175138


[model.Record]:{PK: '121', CODICE_FISCALE: '______5694______', NOME: 'laura', COGNOME: 'vwtli', SESSO: 'm', STATO_NASCITA: 'italia', DATA_NASCITA: '19421118', COMUNE_NASCITA: 'aversa', PROVINCIA_NASCITA: 'ce', INDIRIZZO: 'stretto orlando 30', CAP: '17296', PROVINCIA: 'ce', TELEFONO: '39039610525'}
[model.Record]:{PK: '771', CODICE_FISCALE: '______7194______', NOME: 'filomena', COGNOME: 'brambilla', SESSO: 'f', STATO_NASCITA: 'italia', DATA_NASCITA: '19510118', COMUNE_NASCITA: 'napoli', PROVINCIA_NASCITA: 'na', INDIRIZZO: 'contrada dimitri', CAP: '76082', PROVINCIA: 'na', TELEFONO: ''}
[utils.math.Vector]:{0.550, 0.000, 0.000, 0.000, 0.250, 0.000, 0.000, 0.000, 0.374, 0.000, 0.000, 0.000, 0.111, 0.000, 0.000, 0.000, 0.000, 0.000, 0.000, 0.000, 0.000, 0.000, 0.000, 0.000, 1.000, 1.000, 1.000, 1.000, 1.000, 1.000, 1.000, 1.000, 0.867, 0.167, 0.462, 0.167, 0.625, 0.167, 0.091, 0.000, 0.444, 0.000, 0.000, 0.000, 0.000, 0.000, 0.000, 0.000, 0.000, 0.000, 0.000, 0.000, 0.000, 0.000, 0.000, 0.000, 0.481, 0.000, 0.067, 0.000, 0.056, 0.000, 0.000, 0.000, 0.467, 0.000, 0.000, 0.000, 0.000, 0.000, 0.000, 0.000, 0.000, 0.000, 0.000, 0.000, 0.000, 0.000, 0.000, 0.000, 0.000, 0.000, 0.000, 0.000, 0.000, 0.000, 0.000, 0.000}   -   classificato come:    NON_MATCH   score: 0,106660


[model.Record]:{PK: '121', CODICE_FISCALE: '______5694______', NOME: 'laura', COGNOME: 'vwtli', SESSO: 'm', STATO_NASCITA: 'italia', DATA_NASCITA: '19421118', COMUNE_NASCITA: 'aversa', PROVINCIA_NASCITA: 'ce', INDIRIZZO: 'stretto orlando 30', CAP: '17296', PROVINCIA: 'ce', TELEFONO: '39039610525'}
[model.Record]:{PK: '811', CODICE_FISCALE: '______7239______', NOME: '', COGNOME: 'vecchi', SESSO: 'm', STATO_NASCITA: 'italia', DATA_NASCITA: '19370118', COMUNE_NASCITA: 'torre annunziata', PROVINCIA_NASCITA: 'na', INDIRIZZO: '', CAP: '', PROVINCIA: 'na', TELEFONO: ''}
[utils.math.Vector]:{0.000, 0.000, 0.000, 0.000, 0.000, 0.000, 0.000, 0.000, 0.578, 0.000, 0.000, 0.000, 0.333, 0.000, 0.000, 0.000, 1.000, 1.000, 1.000, 1.000, 1.000, 1.000, 1.000, 1.000, 1.000, 1.000, 1.000, 1.000, 1.000, 1.000, 1.000, 1.000, 0.800, 0.167, 0.462, 0.167, 0.625, 0.167, 0.091, 0.000, 0.451, 0.000, 0.000, 0.000, 0.125, 0.000, 0.000, 0.000, 0.000, 0.000, 0.000, 0.000, 0.000, 0.000, 0.000, 0.000, 0.000, 0.000, 0.000, 0.000, 0.000, 0.000, 0.000, 0.000, 0.000, 0.000, 0.000, 0.000, 0.000, 0.000, 0.000, 0.000, 0.000, 0.000, 0.000, 0.000, 0.000, 0.000, 0.000, 0.000, 0.000, 0.000, 0.000, 0.000, 0.000, 0.000, 0.000, 0.000}   -   classificato come:    NON_MATCH   score: 0,081651


[model.Record]:{PK: '122', CODICE_FISCALE: '______5695______', NOME: 'audenico', COGNOME: 'federici', SESSO: 'm', STATO_NASCITA: 'itala', DATA_NASCITA: '19430815', COMUNE_NASCITA: 'padula', PROVINCIA_NASCITA: 'sa', INDIRIZZO: 'contrada palumbo 29', CAP: '27653', PROVINCIA: 'sa', TELEFONO: '390720286074'}
[model.Record]:{PK: '328', CODICE_FISCALE: '______6463______', NOME: 'gerlando', COGNOME: 'barbato', SESSO: 'm', STATO_NASCITA: 'italia', DATA_NASCITA: '19750815', COMUNE_NASCITA: '', PROVINCIA_NASCITA: 'sa', INDIRIZZO: 'viale nathan', CAP: '82931', PROVINCIA: 'sa', TELEFONO: '3999758769'}
[utils.math.Vector]:{0.583, 0.000, 0.000, 0.000, 0.125, 0.000, 0.000, 0.000, 0.423, 0.000, 0.000, 0.000, 0.000, 0.000, 0.000, 0.000, 1.000, 1.000, 1.000, 1.000, 1.000, 1.000, 1.000, 1.000, 0.967, 0.577, 0.667, 0.571, 0.833, 0.571, 0.400, 0.000, 0.867, 0.333, 0.571, 0.333, 0.750, 0.333, 0.200, 0.000, 0.000, 0.000, 0.000, 0.000, 0.000, 0.000, 0.000, 0.000, 1.000, 1.000, 1.000, 1.000, 1.000, 1.000, 1.000, 1.000, 0.508, 0.000, 0.069, 0.000, 0.158, 0.000, 0.000, 0.000, 0.600, 0.000, 0.000, 0.000, 0.000, 0.000, 0.000, 0.000, 1.000, 1.000, 1.000, 1.000, 1.000, 1.000, 1.000, 1.000, 0.644, 0.000, 0.111, 0.000, 0.250, 0.000, 0.000, 0.000}   -   classificato come:    NON_MATCH   score: 0,166661


[model.Record]:{PK: '122', CODICE_FISCALE: '______5695______', NOME: 'audenico', COGNOME: 'federici', SESSO: 'm', STATO_NASCITA: 'itala', DATA_NASCITA: '19430815', COMUNE_NASCITA: 'padula', PROVINCIA_NASCITA: 'sa', INDIRIZZO: 'contrada palumbo 29', CAP: '27653', PROVINCIA: 'sa', TELEFONO: '390720286074'}
[model.Record]:{PK: '519', CODICE_FISCALE: '______6929______', NOME: 'piererminio', COGNOME: 'rcoca', SESSO: 'm', STATO_NASCITA: 'italia', DATA_NASCITA: '19870815', COMUNE_NASCITA: 'wilkinsongate', PROVINCIA_NASCITA: 'wilkinsongate', INDIRIZZO: 'incrocio', CAP: '66427', PROVINCIA: 'wilkinsongate', TELEFONO: '39847227479'}
[utils.math.Vector]:{0.538, 0.000, 0.125, 0.000, 0.273, 0.000, 0.000, 0.000, 0.442, 0.000, 0.000, 0.000, 0.125, 0.000, 0.000, 0.000, 1.000, 1.000, 1.000, 1.000, 1.000, 1.000, 1.000, 1.000, 0.967, 0.577, 0.667, 0.571, 0.833, 0.571, 0.400, 0.000, 0.822, 0.333, 0.571, 0.333, 0.750, 0.333, 0.200, 0.000, 0.496, 0.000, 0.000, 0.000, 0.077, 0.000, 0.000, 0.000, 0.000, 0.000, 0.000, 0.000, 0.154, 0.000, 0.000, 0.000, 0.496, 0.000, 0.000, 0.000, 0.158, 0.000, 0.000, 0.000, 0.467, 0.000, 0.250, 0.000, 0.000, 0.000, 0.000, 0.000, 0.000, 0.000, 0.000, 0.000, 0.154, 0.000, 0.000, 0.000, 0.797, 0.000, 0.316, 0.000, 0.417, 0.000, 0.000, 0.000}   -   classificato come:    NON_MATCH   score: 0,166980


[model.Record]:{PK: '122', CODICE_FISCALE: '______5695______', NOME: 'audenico', COGNOME: 'federici', SESSO: 'm', STATO_NASCITA: 'itala', DATA_NASCITA: '19430815', COMUNE_NASCITA: 'padula', PROVINCIA_NASCITA: 'sa', INDIRIZZO: 'contrada palumbo 29', CAP: '27653', PROVINCIA: 'sa', TELEFONO: '390720286074'}
[model.Record]:{PK: '688', CODICE_FISCALE: '______7109______', NOME: '', COGNOME: 'bruno', SESSO: 'f', STATO_NASCITA: 'italia', DATA_NASCITA: '19640815', COMUNE_NASCITA: 'torre anunziata', PROVINCIA_NASCITA: 'na', INDIRIZZO: '', CAP: '50801', PROVINCIA: 'na', TELEFONO: '398637168933'}
[utils.math.Vector]:{0.000, 0.000, 0.000, 0.000, 0.000, 0.000, 0.000, 0.000, 0.442, 0.000, 0.000, 0.000, 0.125, 0.000, 0.000, 0.000, 0.000, 0.000, 0.000, 0.000, 0.000, 0.000, 0.000, 0.000, 0.967, 0.577, 0.667, 0.571, 0.833, 0.571, 0.400, 0.000, 0.933, 0.333, 0.571, 0.333, 0.750, 0.333, 0.200, 0.000, 0.489, 0.000, 0.000, 0.000, 0.200, 0.000, 0.000, 0.000, 0.667, 0.000, 0.000, 0.000, 0.500, 0.000, 0.000, 0.000, 0.000, 0.000, 0.000, 0.000, 0.000, 0.000, 0.000, 0.000, 0.000, 0.000, 0.000, 0.000, 0.000, 0.000, 0.000, 0.000, 0.667, 0.000, 0.000, 0.000, 0.500, 0.000, 0.000, 0.000, 0.544, 0.000, 0.190, 0.000, 0.167, 0.000, 0.000, 0.000}   -   classificato come:    NON_MATCH   score: 0,122198


[model.Record]:{PK: '122', CODICE_FISCALE: '______5695______', NOME: 'audenico', COGNOME: 'federici', SESSO: 'm', STATO_NASCITA: 'itala', DATA_NASCITA: '19430815', COMUNE_NASCITA: 'padula', PROVINCIA_NASCITA: 'sa', INDIRIZZO: 'contrada palumbo 29', CAP: '27653', PROVINCIA: 'sa', TELEFONO: '390720286074'}
[model.Record]:{PK: '925', CODICE_FISCALE: '______7360______', NOME: 'alessio', COGNOME: 'pecoraro', SESSO: 'f', STATO_NASCITA: 'italia', DATA_NASCITA: '19790815', COMUNE_NASCITA: 'napoli', PROVINCIA_NASCITA: 'na', INDIRIZZO: 'rotonda mercedes', CAP: '35013', PROVINCIA: 'na', TELEFONO: ''}
[utils.math.Vector]:{0.690, 0.000, 0.000, 0.000, 0.375, 0.000, 0.000, 0.000, 0.500, 0.000, 0.000, 0.000, 0.250, 0.000, 0.000, 0.000, 0.000, 0.000, 0.000, 0.000, 0.000, 0.000, 0.000, 0.000, 0.967, 0.577, 0.667, 0.571, 0.833, 0.571, 0.400, 0.000, 0.867, 0.333, 0.571, 0.333, 0.750, 0.333, 0.200, 0.000, 0.556, 0.000, 0.000, 0.000, 0.333, 0.000, 0.000, 0.000, 0.667, 0.000, 0.000, 0.000, 0.500, 0.000, 0.000, 0.000, 0.557, 0.065, 0.182, 0.065, 0.263, 0.065, 0.033, 0.000, 0.467, 0.000, 0.000, 0.000, 0.200, 0.000, 0.000, 0.000, 0.667, 0.000, 0.000, 0.000, 0.500, 0.000, 0.000, 0.000, 0.000, 0.000, 0.000, 0.000, 0.000, 0.000, 0.000, 0.000}   -   classificato come:    NON_MATCH   score: 0,157628


[model.Record]:{PK: '123', CODICE_FISCALE: '______5696______', NOME: 'lzaura', COGNOME: 'russo', SESSO: 'm', STATO_NASCITA: 'italia', DATA_NASCITA: '19520902', COMUNE_NASCITA: 'san marcellino', PROVINCIA_NASCITA: 'ce', INDIRIZZO: 'rotonda conti 9', CAP: '59143', PROVINCIA: 'ce', TELEFONO: '3930901359694'}
[model.Record]:{PK: '27', CODICE_FISCALE: '______6138______', NOME: 'pierfrancesco', COGNOME: 'pagani', SESSO: 'm', STATO_NASCITA: 'italia', DATA_NASCITA: '19500902', COMUNE_NASCITA: 'bxoscoreale', PROVINCIA_NASCITA: 'na', INDIRIZZO: 'borgo ferri', CAP: '16526', PROVINCIA: 'na', TELEFONO: '394580245114'}
[utils.math.Vector]:{0.329, 0.000, 0.118, 0.000, 0.154, 0.000, 0.000, 0.000, 0.000, 0.000, 0.000, 0.000, 0.000, 0.000, 0.000, 0.000, 1.000, 1.000, 1.000, 1.000, 1.000, 1.000, 1.000, 1.000, 1.000, 1.000, 1.000, 1.000, 1.000, 1.000, 1.000, 1.000, 0.908, 0.500, 0.714, 0.500, 0.875, 0.500, 0.333, 0.000, 0.602, 0.000, 0.000, 0.000, 0.214, 0.000, 0.000, 0.000, 0.000, 0.000, 0.000, 0.000, 0.000, 0.000, 0.000, 0.000, 0.529, 0.000, 0.000, 0.000, 0.200, 0.000, 0.000, 0.000, 0.000, 0.000, 0.000, 0.000, 0.000, 0.000, 0.000, 0.000, 0.000, 0.000, 0.000, 0.000, 0.000, 0.000, 0.000, 0.000, 0.543, 0.000, 0.182, 0.000, 0.385, 0.000, 0.000, 0.000}   -   classificato come:    NON_MATCH   score: 0,161033


[model.Record]:{PK: '124', CODICE_FISCALE: '______5697______', NOME: 'mecren', COGNOME: 'innocenti', SESSO: 'f', STATO_NASCITA: 'italia', DATA_NASCITA: '19460219', COMUNE_NASCITA: 'melito di anpoli', PROVINCIA_NASCITA: 'na', INDIRIZZO: '20', CAP: '95595', PROVINCIA: 'na', TELEFONO: '392610484'}
[model.Record]:{PK: '164', CODICE_FISCALE: '______6286______', NOME: 'ercole', COGNOME: 'spinelli', SESSO: 'f', STATO_NASCITA: 'italia', DATA_NASCITA: '19570219', COMUNE_NASCITA: 'afragola', PROVINCIA_NASCITA: 'na', INDIRIZZO: 'incrocio sorrentino', CAP: '89889', PROVINCIA: 'na', TELEFONO: '393846031068'}
[utils.math.Vector]:{0.694, 0.000, 0.000, 0.000, 0.167, 0.000, 0.000, 0.000, 0.648, 0.000, 0.133, 0.000, 0.222, 0.000, 0.000, 0.000, 1.000, 1.000, 1.000, 1.000, 1.000, 1.000, 1.000, 1.000, 1.000, 1.000, 1.000, 1.000, 1.000, 1.000, 1.000, 1.000, 0.867, 0.333, 0.500, 0.333, 0.750, 0.333, 0.200, 0.000, 0.410, 0.000, 0.095, 0.000, 0.188, 0.000, 0.000, 0.000, 1.000, 1.000, 1.000, 1.000, 1.000, 1.000, 1.000, 1.000, 0.000, 0.000, 0.000, 0.000, 0.000, 0.000, 0.000, 0.000, 0.600, 0.000, 0.000, 0.000, 0.200, 0.000, 0.000, 0.000, 1.000, 1.000, 1.000, 1.000, 1.000, 1.000, 1.000, 1.000, 0.692, 0.000, 0.316, 0.000, 0.417, 0.000, 0.000, 0.000}   -   classificato come:    NON_MATCH   score: 0,180195


[model.Record]:{PK: '124', CODICE_FISCALE: '______5697______', NOME: 'mecren', COGNOME: 'innocenti', SESSO: 'f', STATO_NASCITA: 'italia', DATA_NASCITA: '19460219', COMUNE_NASCITA: 'melito di anpoli', PROVINCIA_NASCITA: 'na', INDIRIZZO: '20', CAP: '95595', PROVINCIA: 'na', TELEFONO: '392610484'}
[model.Record]:{PK: '22', CODICE_FISCALE: '______6133______', NOME: 'augusto', COGNOME: 'de macp', SESSO: 'm', STATO_NASCITA: 'italia', DATA_NASCITA: '19840219', COMUNE_NASCITA: '', PROVINCIA_NASCITA: 'na', INDIRIZZO: 'strada sibilla', CAP: '1621', PROVINCIA: 'na', TELEFONO: '39297323945'}
[utils.math.Vector]:{0.000, 0.000, 0.000, 0.000, 0.000, 0.000, 0.000, 0.000, 0.418, 0.000, 0.000, 0.000, 0.000, 0.000, 0.000, 0.000, 0.000, 0.000, 0.000, 0.000, 0.000, 0.000, 0.000, 0.000, 1.000, 1.000, 1.000, 1.000, 1.000, 1.000, 1.000, 1.000, 0.933, 0.333, 0.500, 0.333, 0.750, 0.333, 0.200, 0.000, 0.000, 0.000, 0.000, 0.000, 0.000, 0.000, 0.000, 0.000, 1.000, 1.000, 1.000, 1.000, 1.000, 1.000, 1.000, 1.000, 0.000, 0.000, 0.000, 0.000, 0.000, 0.000, 0.000, 0.000, 0.000, 0.000, 0.000, 0.000, 0.000, 0.000, 0.000, 0.000, 1.000, 1.000, 1.000, 1.000, 1.000, 1.000, 1.000, 1.000, 0.603, 0.126, 0.235, 0.125, 0.364, 0.125, 0.067, 0.000}   -   classificato come:    NON_MATCH   score: 0,145508


[model.Record]:{PK: '124', CODICE_FISCALE: '______5697______', NOME: 'mecren', COGNOME: 'innocenti', SESSO: 'f', STATO_NASCITA: 'italia', DATA_NASCITA: '19460219', COMUNE_NASCITA: 'melito di anpoli', PROVINCIA_NASCITA: 'na', INDIRIZZO: '20', CAP: '95595', PROVINCIA: 'na', TELEFONO: '392610484'}
[model.Record]:{PK: '602', CODICE_FISCALE: '______7018______', NOME: 'ermes', COGNOME: 'molinari', SESSO: 'm', STATO_NASCITA: 'italia', DATA_NASCITA: '19660219', COMUNE_NASCITA: 'napoli', PROVINCIA_NASCITA: 'na', INDIRIZZO: 'canale walter', CAP: '54255', PROVINCIA: 'na', TELEFONO: ''}
[utils.math.Vector]:{0.739, 0.000, 0.222, 0.000, 0.333, 0.000, 0.000, 0.000, 0.565, 0.000, 0.133, 0.000, 0.222, 0.000, 0.000, 0.000, 0.000, 0.000, 0.000, 0.000, 0.000, 0.000, 0.000, 0.000, 1.000, 1.000, 1.000, 1.000, 1.000, 1.000, 1.000, 1.000, 0.933, 0.500, 0.667, 0.500, 0.875, 0.500, 0.333, 0.000, 0.451, 0.267, 0.316, 0.222, 0.313, 0.222, 0.125, 0.000, 1.000, 1.000, 1.000, 1.000, 1.000, 1.000, 1.000, 1.000, 0.000, 0.000, 0.000, 0.000, 0.000, 0.000, 0.000, 0.000, 0.733, 0.000, 0.286, 0.000, 0.200, 0.000, 0.000, 0.000, 1.000, 1.000, 1.000, 1.000, 1.000, 1.000, 1.000, 1.000, 0.000, 0.000, 0.000, 0.000, 0.000, 0.000, 0.000, 0.000}   -   classificato come:    NON_MATCH   score: 0,199960


[model.Record]:{PK: '124', CODICE_FISCALE: '______5697______', NOME: 'mecren', COGNOME: 'innocenti', SESSO: 'f', STATO_NASCITA: 'italia', DATA_NASCITA: '19460219', COMUNE_NASCITA: 'melito di anpoli', PROVINCIA_NASCITA: 'na', INDIRIZZO: '20', CAP: '95595', PROVINCIA: 'na', TELEFONO: '392610484'}
[model.Record]:{PK: '638', CODICE_FISCALE: '______7055______', NOME: 'osvaldo', COGNOME: 'bassi', SESSO: 'f', STATO_NASCITA: 'italia', DATA_NASCITA: '19690219', COMUNE_NASCITA: 'mercogliano', PROVINCIA_NASCITA: 'av', INDIRIZZO: 'rotonda rococ', CAP: '35627', PROVINCIA: 'av', TELEFONO: '399126730237'}
[utils.math.Vector]:{0.000, 0.000, 0.000, 0.000, 0.000, 0.000, 0.000, 0.000, 0.000, 0.000, 0.000, 0.000, 0.111, 0.000, 0.000, 0.000, 1.000, 1.000, 1.000, 1.000, 1.000, 1.000, 1.000, 1.000, 1.000, 1.000, 1.000, 1.000, 1.000, 1.000, 1.000, 1.000, 0.933, 0.333, 0.500, 0.333, 0.750, 0.333, 0.200, 0.000, 0.738, 0.000, 0.250, 0.000, 0.438, 0.000, 0.000, 0.000, 0.000, 0.000, 0.000, 0.000, 0.000, 0.000, 0.000, 0.000, 0.000, 0.000, 0.000, 0.000, 0.000, 0.000, 0.000, 0.000, 0.467, 0.000, 0.000, 0.000, 0.200, 0.000, 0.000, 0.000, 0.000, 0.000, 0.000, 0.000, 0.000, 0.000, 0.000, 0.000, 0.667, 0.000, 0.211, 0.000, 0.417, 0.000, 0.000, 0.000}   -   classificato come:    NON_MATCH   score: 0,142934


[model.Record]:{PK: '124', CODICE_FISCALE: '______5697______', NOME: 'mecren', COGNOME: 'innocenti', SESSO: 'f', STATO_NASCITA: 'italia', DATA_NASCITA: '19460219', COMUNE_NASCITA: 'melito di anpoli', PROVINCIA_NASCITA: 'na', INDIRIZZO: '20', CAP: '95595', PROVINCIA: 'na', TELEFONO: '392610484'}
[model.Record]:{PK: '675', CODICE_FISCALE: '______7096______', NOME: 'tancredi', COGNOME: 'ricci', SESSO: 'f', STATO_NASCITA: 'italia', DATA_NASCITA: '19360219', COMUNE_NASCITA: 'scafati', PROVINCIA_NASCITA: 'to', INDIRIZZO: 'viale colombo', CAP: '37055', PROVINCIA: 'to', TELEFONO: '394626777781'}
[utils.math.Vector]:{0.556, 0.204, 0.333, 0.200, 0.375, 0.200, 0.111, 0.000, 0.541, 0.000, 0.000, 0.000, 0.222, 0.000, 0.000, 0.000, 1.000, 1.000, 1.000, 1.000, 1.000, 1.000, 1.000, 1.000, 1.000, 1.000, 1.000, 1.000, 1.000, 1.000, 1.000, 1.000, 0.933, 0.500, 0.667, 0.500, 0.875, 0.500, 0.333, 0.000, 0.428, 0.000, 0.000, 0.000, 0.125, 0.000, 0.000, 0.000, 0.000, 0.000, 0.000, 0.000, 0.000, 0.000, 0.000, 0.000, 0.000, 0.000, 0.000, 0.000, 0.000, 0.000, 0.000, 0.000, 0.600, 0.000, 0.286, 0.000, 0.200, 0.000, 0.000, 0.000, 0.000, 0.000, 0.000, 0.000, 0.000, 0.000, 0.000, 0.000, 0.667, 0.000, 0.235, 0.000, 0.417, 0.000, 0.000, 0.000}   -   classificato come:    NON_MATCH   score: 0,192901


[model.Record]:{PK: '124', CODICE_FISCALE: '______5697______', NOME: 'mecren', COGNOME: 'innocenti', SESSO: 'f', STATO_NASCITA: 'italia', DATA_NASCITA: '19460219', COMUNE_NASCITA: 'melito di anpoli', PROVINCIA_NASCITA: 'na', INDIRIZZO: '20', CAP: '95595', PROVINCIA: 'na', TELEFONO: '392610484'}
[model.Record]:{PK: '689', CODICE_FISCALE: '______7110______', NOME: 'elda', COGNOME: 'brino', SESSO: 'm', STATO_NASCITA: 'italia', DATA_NASCITA: '19661219', COMUNE_NASCITA: 'afragola', PROVINCIA_NASCITA: 'na', INDIRIZZO: 'vicolo grasso', CAP: '72457', PROVINCIA: 'na', TELEFONO: ''}
[utils.math.Vector]:{0.472, 0.000, 0.000, 0.000, 0.167, 0.000, 0.000, 0.000, 0.644, 0.000, 0.333, 0.000, 0.111, 0.000, 0.000, 0.000, 0.000, 0.000, 0.000, 0.000, 0.000, 0.000, 0.000, 0.000, 1.000, 1.000, 1.000, 1.000, 1.000, 1.000, 1.000, 1.000, 0.822, 0.167, 0.333, 0.167, 0.750, 0.167, 0.091, 0.000, 0.410, 0.000, 0.095, 0.000, 0.188, 0.000, 0.000, 0.000, 1.000, 1.000, 1.000, 1.000, 1.000, 1.000, 1.000, 1.000, 0.000, 0.000, 0.000, 0.000, 0.000, 0.000, 0.000, 0.000, 0.467, 0.000, 0.000, 0.000, 0.000, 0.000, 0.000, 0.000, 1.000, 1.000, 1.000, 1.000, 1.000, 1.000, 1.000, 1.000, 0.000, 0.000, 0.000, 0.000, 0.000, 0.000, 0.000, 0.000}   -   classificato come:    NON_MATCH   score: 0,122811


[model.Record]:{PK: '124', CODICE_FISCALE: '______5697______', NOME: 'mecren', COGNOME: 'innocenti', SESSO: 'f', STATO_NASCITA: 'italia', DATA_NASCITA: '19460219', COMUNE_NASCITA: 'melito di anpoli', PROVINCIA_NASCITA: 'na', INDIRIZZO: '20', CAP: '95595', PROVINCIA: 'na', TELEFONO: '392610484'}
[model.Record]:{PK: '710', CODICE_FISCALE: '______7131______', NOME: 'edward', COGNOME: 'vecchio', SESSO: 'm', STATO_NASCITA: 'italia', DATA_NASCITA: '19671219', COMUNE_NASCITA: 'chambersberg', PROVINCIA_NASCITA: 'chambersberg', INDIRIZZO: 'patricia ruad', CAP: '28698', PROVINCIA: 'chambersberg', TELEFONO: '392154120648'}
[utils.math.Vector]:{0.556, 0.000, 0.000, 0.000, 0.000, 0.000, 0.000, 0.000, 0.476, 0.000, 0.000, 0.000, 0.111, 0.000, 0.000, 0.000, 0.000, 0.000, 0.000, 0.000, 0.000, 0.000, 0.000, 0.000, 1.000, 1.000, 1.000, 1.000, 1.000, 1.000, 1.000, 1.000, 0.822, 0.167, 0.333, 0.167, 0.625, 0.167, 0.091, 0.000, 0.431, 0.000, 0.000, 0.000, 0.000, 0.000, 0.000, 0.000, 0.528, 0.000, 0.000, 0.000, 0.083, 0.000, 0.000, 0.000, 0.000, 0.000, 0.000, 0.000, 0.000, 0.000, 0.000, 0.000, 0.467, 0.000, 0.000, 0.000, 0.200, 0.000, 0.000, 0.000, 0.528, 0.000, 0.000, 0.000, 0.083, 0.000, 0.000, 0.000, 0.826, 0.120, 0.316, 0.118, 0.500, 0.118, 0.063, 0.000}   -   classificato come:    NON_MATCH   score: 0,136850


[model.Record]:{PK: '125', CODICE_FISCALE: '______5698______', NOME: 'muzio', COGNOME: 'biagini', SESSO: 'f', STATO_NASCITA: 'italia', DATA_NASCITA: '19690824', COMUNE_NASCITA: 'ercolano', PROVINCIA_NASCITA: 'na', INDIRIZZO: 'jacopo54', CAP: '44304', PROVINCIA: 'na', TELEFONO: '39692771168662'}
[model.Record]:{PK: '249', CODICE_FISCALE: '______6381______', NOME: 'ferdinando', COGNOME: 'riva', SESSO: 'f', STATO_NASCITA: 'italia', DATA_NASCITA: '19460824', COMUNE_NASCITA: 'acerra', PROVINCIA_NASCITA: 'na', INDIRIZZO: '', CAP: '60416', PROVINCIA: 'na', TELEFONO: '39192675464'}
[utils.math.Vector]:{0.433, 0.000, 0.000, 0.000, 0.200, 0.000, 0.000, 0.000, 0.595, 0.000, 0.000, 0.000, 0.143, 0.000, 0.000, 0.000, 1.000, 1.000, 1.000, 1.000, 1.000, 1.000, 1.000, 1.000, 1.000, 1.000, 1.000, 1.000, 1.000, 1.000, 1.000, 1.000, 0.933, 0.333, 0.571, 0.333, 0.750, 0.333, 0.200, 0.000, 0.639, 0.000, 0.167, 0.000, 0.125, 0.000, 0.000, 0.000, 1.000, 1.000, 1.000, 1.000, 1.000, 1.000, 1.000, 1.000, 0.000, 0.000, 0.000, 0.000, 0.000, 0.000, 0.000, 0.000, 0.467, 0.000, 0.250, 0.000, 0.000, 0.000, 0.000, 0.000, 1.000, 1.000, 1.000, 1.000, 1.000, 1.000, 1.000, 1.000, 0.764, 0.000, 0.174, 0.000, 0.429, 0.000, 0.000, 0.000}   -   classificato come:    NON_MATCH   score: 0,177355


[model.Record]:{PK: '125', CODICE_FISCALE: '______5698______', NOME: 'muzio', COGNOME: 'biagini', SESSO: 'f', STATO_NASCITA: 'italia', DATA_NASCITA: '19690824', COMUNE_NASCITA: 'ercolano', PROVINCIA_NASCITA: 'na', INDIRIZZO: 'jacopo54', CAP: '44304', PROVINCIA: 'na', TELEFONO: '39692771168662'}
[model.Record]:{PK: '393', CODICE_FISCALE: '______6533______', NOME: 'baldassarre', COGNOME: 'greco', SESSO: 'm', STATO_NASCITA: 'italia', DATA_NASCITA: '19460824', COMUNE_NASCITA: 'cesa', PROVINCIA_NASCITA: 'ce', INDIRIZZO: 'viale sala', CAP: '', PROVINCIA: 'ce', TELEFONO: '396228289963'}
[utils.math.Vector]:{0.000, 0.000, 0.000, 0.000, 0.000, 0.000, 0.000, 0.000, 0.000, 0.000, 0.000, 0.000, 0.000, 0.000, 0.000, 0.000, 0.000, 0.000, 0.000, 0.000, 0.000, 0.000, 0.000, 0.000, 1.000, 1.000, 1.000, 1.000, 1.000, 1.000, 1.000, 1.000, 0.933, 0.333, 0.571, 0.333, 0.750, 0.333, 0.200, 0.000, 0.597, 0.000, 0.000, 0.000, 0.250, 0.000, 0.000, 0.000, 0.000, 0.000, 0.000, 0.000, 0.000, 0.000, 0.000, 0.000, 0.408, 0.000, 0.000, 0.000, 0.100, 0.000, 0.000, 0.000, 0.000, 0.000, 0.000, 0.000, 0.000, 0.000, 0.000, 0.000, 0.000, 0.000, 0.000, 0.000, 0.000, 0.000, 0.000, 0.000, 0.599, 0.091, 0.273, 0.091, 0.357, 0.091, 0.048, 0.000}   -   classificato come:    NON_MATCH   score: 0,138846


[model.Record]:{PK: '126', CODICE_FISCALE: '______5700______', NOME: 'fiorentino', COGNOME: 'palermo', SESSO: 'm', STATO_NASCITA: 'italia', DATA_NASCITA: '19470202', COMUNE_NASCITA: 'san bartolomeo in galdo', PROVINCIA_NASCITA: 'bn', INDIRIZZO: 'strada cattaneo 88', CAP: '2187', PROVINCIA: 'bn', TELEFONO: '3965'}
[model.Record]:{PK: '190', CODICE_FISCALE: '______6314______', NOME: 'gaetano', COGNOME: 'pavone', SESSO: 'm', STATO_NASCITA: 'italia', DATA_NASCITA: '19690202', COMUNE_NASCITA: 'lusciano', PROVINCIA_NASCITA: 'ce', INDIRIZZO: 'via', CAP: '61024', PROVINCIA: 'ce', TELEFONO: '398665120489'}
[utils.math.Vector]:{0.574, 0.000, 0.133, 0.000, 0.400, 0.000, 0.000, 0.000, 0.643, 0.000, 0.182, 0.000, 0.286, 0.000, 0.000, 0.000, 1.000, 1.000, 1.000, 1.000, 1.000, 1.000, 1.000, 1.000, 1.000, 1.000, 1.000, 1.000, 1.000, 1.000, 1.000, 1.000, 0.867, 0.333, 0.500, 0.333, 0.750, 0.333, 0.200, 0.000, 0.481, 0.000, 0.071, 0.000, 0.174, 0.000, 0.000, 0.000, 0.000, 0.000, 0.000, 0.000, 0.000, 0.000, 0.000, 0.000, 0.463, 0.000, 0.000, 0.000, 0.056, 0.000, 0.000, 0.000, 0.483, 0.000, 0.000, 0.000, 0.200, 0.000, 0.000, 0.000, 0.000, 0.000, 0.000, 0.000, 0.000, 0.000, 0.000, 0.000, 0.815, 0.000, 0.286, 0.000, 0.333, 0.000, 0.000, 0.000}   -   classificato come:    NON_MATCH   score: 0,172321


[model.Record]:{PK: '126', CODICE_FISCALE: '______5700______', NOME: 'fiorentino', COGNOME: 'palermo', SESSO: 'm', STATO_NASCITA: 'italia', DATA_NASCITA: '19470202', COMUNE_NASCITA: 'san bartolomeo in galdo', PROVINCIA_NASCITA: 'bn', INDIRIZZO: 'strada cattaneo 88', CAP: '2187', PROVINCIA: 'bn', TELEFONO: '3965'}
[model.Record]:{PK: '443', CODICE_FISCALE: '______6585______', NOME: 'rita', COGNOME: 'giordano', SESSO: 'f', STATO_NASCITA: 'italia', DATA_NASCITA: '19700202', COMUNE_NASCITA: 'maddaloni', PROVINCIA_NASCITA: 'ce', INDIRIZZO: 'viale gelsomina', CAP: '15955', PROVINCIA: 'ce', TELEFONO: '397131702126'}
[utils.math.Vector]:{0.572, 0.000, 0.000, 0.000, 0.200, 0.000, 0.000, 0.000, 0.512, 0.000, 0.000, 0.000, 0.125, 0.000, 0.000, 0.000, 0.000, 0.000, 0.000, 0.000, 0.000, 0.000, 0.000, 0.000, 1.000, 1.000, 1.000, 1.000, 1.000, 1.000, 1.000, 1.000, 0.895, 0.333, 0.667, 0.333, 0.750, 0.333, 0.200, 0.000, 0.587, 0.000, 0.138, 0.000, 0.217, 0.000, 0.000, 0.000, 0.000, 0.000, 0.000, 0.000, 0.000, 0.000, 0.000, 0.000, 0.467, 0.000, 0.000, 0.000, 0.111, 0.000, 0.000, 0.000, 0.483, 0.000, 0.000, 0.000, 0.000, 0.000, 0.000, 0.000, 0.000, 0.000, 0.000, 0.000, 0.000, 0.000, 0.000, 0.000, 0.556, 0.000, 0.143, 0.000, 0.167, 0.000, 0.000, 0.000}   -   classificato come:    NON_MATCH   score: 0,154976


[model.Record]:{PK: '126', CODICE_FISCALE: '______5700______', NOME: 'fiorentino', COGNOME: 'palermo', SESSO: 'm', STATO_NASCITA: 'italia', DATA_NASCITA: '19470202', COMUNE_NASCITA: 'san bartolomeo in galdo', PROVINCIA_NASCITA: 'bn', INDIRIZZO: 'strada cattaneo 88', CAP: '2187', PROVINCIA: 'bn', TELEFONO: '3965'}
[model.Record]:{PK: '621', CODICE_FISCALE: '______7037______', NOME: 'italo', COGNOME: 'guarnieri', SESSO: 'm', STATO_NASCITA: 'italia', DATA_NASCITA: '19541202', COMUNE_NASCITA: 'qualiano', PROVINCIA_NASCITA: 'na', INDIRIZZO: 'viale italo', CAP: '', PROVINCIA: 'na', TELEFONO: '391085356918'}
[utils.math.Vector]:{0.533, 0.000, 0.000, 0.000, 0.300, 0.000, 0.000, 0.000, 0.476, 0.000, 0.143, 0.000, 0.222, 0.000, 0.000, 0.000, 1.000, 1.000, 1.000, 1.000, 1.000, 1.000, 1.000, 1.000, 1.000, 1.000, 1.000, 1.000, 1.000, 1.000, 1.000, 1.000, 0.822, 0.167, 0.462, 0.167, 0.625, 0.167, 0.091, 0.000, 0.547, 0.000, 0.143, 0.000, 0.217, 0.000, 0.000, 0.000, 0.000, 0.000, 0.000, 0.000, 0.000, 0.000, 0.000, 0.000, 0.444, 0.000, 0.077, 0.000, 0.278, 0.000, 0.000, 0.000, 0.000, 0.000, 0.000, 0.000, 0.000, 0.000, 0.000, 0.000, 0.000, 0.000, 0.000, 0.000, 0.000, 0.000, 0.000, 0.000, 0.667, 0.000, 0.154, 0.000, 0.250, 0.000, 0.000, 0.000}   -   classificato come:    NON_MATCH   score: 0,132172


[model.Record]:{PK: '126', CODICE_FISCALE: '______5700______', NOME: 'fiorentino', COGNOME: 'palermo', SESSO: 'm', STATO_NASCITA: 'italia', DATA_NASCITA: '19470202', COMUNE_NASCITA: 'san bartolomeo in galdo', PROVINCIA_NASCITA: 'bn', INDIRIZZO: 'strada cattaneo 88', CAP: '2187', PROVINCIA: 'bn', TELEFONO: '3965'}
[model.Record]:{PK: '736', CODICE_FISCALE: '______7157______', NOME: 'maristella', COGNOME: 'capasso', SESSO: '', STATO_NASCITA: 'italia', DATA_NASCITA: '19380202', COMUNE_NASCITA: 'arzano', PROVINCIA_NASCITA: 'ce', INDIRIZZO: 'stretto bortolo', CAP: '24265', PROVINCIA: 'ce', TELEFONO: '39674980568'}
[utils.math.Vector]:{0.433, 0.000, 0.000, 0.000, 0.100, 0.000, 0.000, 0.000, 0.508, 0.000, 0.167, 0.000, 0.286, 0.000, 0.000, 0.000, 0.000, 0.000, 0.000, 0.000, 0.000, 0.000, 0.000, 0.000, 1.000, 1.000, 1.000, 1.000, 1.000, 1.000, 1.000, 1.000, 0.867, 0.333, 0.500, 0.333, 0.750, 0.333, 0.200, 0.000, 0.617, 0.000, 0.154, 0.000, 0.174, 0.000, 0.000, 0.000, 0.000, 0.000, 0.000, 0.000, 0.000, 0.000, 0.000, 0.000, 0.571, 0.069, 0.267, 0.069, 0.278, 0.069, 0.036, 0.000, 0.483, 0.000, 0.000, 0.000, 0.200, 0.000, 0.000, 0.000, 0.000, 0.000, 0.000, 0.000, 0.000, 0.000, 0.000, 0.000, 0.674, 0.236, 0.308, 0.182, 0.364, 0.182, 0.100, 0.000}   -   classificato come:    NON_MATCH   score: 0,198072


[model.Record]:{PK: '126', CODICE_FISCALE: '______5700______', NOME: 'fiorentino', COGNOME: 'palermo', SESSO: 'm', STATO_NASCITA: 'italia', DATA_NASCITA: '19470202', COMUNE_NASCITA: 'san bartolomeo in galdo', PROVINCIA_NASCITA: 'bn', INDIRIZZO: 'strada cattaneo 88', CAP: '2187', PROVINCIA: 'bn', TELEFONO: '3965'}
[model.Record]:{PK: '970', CODICE_FISCALE: '______7408______', NOME: 'davis', COGNOME: 'ferrara', SESSO: 'm', STATO_NASCITA: 'italia', DATA_NASCITA: '19541202', COMUNE_NASCITA: 'salerno', PROVINCIA_NASCITA: 'sa', INDIRIZZO: 'canale battaglia', CAP: '21565', PROVINCIA: 'sa', TELEFONO: ''}
[utils.math.Vector]:{0.433, 0.000, 0.000, 0.000, 0.100, 0.000, 0.000, 0.000, 0.524, 0.000, 0.182, 0.000, 0.000, 0.000, 0.000, 0.000, 1.000, 1.000, 1.000, 1.000, 1.000, 1.000, 1.000, 1.000, 1.000, 1.000, 1.000, 1.000, 1.000, 1.000, 1.000, 1.000, 0.822, 0.167, 0.462, 0.167, 0.625, 0.167, 0.091, 0.000, 0.673, 0.000, 0.148, 0.000, 0.261, 0.000, 0.000, 0.000, 0.000, 0.000, 0.000, 0.000, 0.000, 0.000, 0.000, 0.000, 0.613, 0.134, 0.313, 0.133, 0.333, 0.133, 0.071, 0.000, 0.633, 0.000, 0.286, 0.000, 0.400, 0.000, 0.000, 0.000, 0.000, 0.000, 0.000, 0.000, 0.000, 0.000, 0.000, 0.000, 0.000, 0.000, 0.000, 0.000, 0.000, 0.000, 0.000, 0.000}   -   classificato come:    NON_MATCH   score: 0,155748


[model.Record]:{PK: '127', CODICE_FISCALE: '______5701______', NOME: 'ludovico', COGNOME: 'ferrante', SESSO: 'm', STATO_NASCITA: 'italia', DATA_NASCITA: '19860719', COMUNE_NASCITA: 'sant egidio del monte albino', PROVINCIA_NASCITA: 'sa', INDIRIZZO: 'strada mancini 3', CAP: '48380', PROVINCIA: 'sa', TELEFONO: '39320400233'}
[model.Record]:{PK: '226', CODICE_FISCALE: '______6352______', NOME: 'joey', COGNOME: 'serra', SESSO: 'f', STATO_NASCITA: 'italia', DATA_NASCITA: '19710719', COMUNE_NASCITA: 'treviglio', PROVINCIA_NASCITA: 'bg', INDIRIZZO: 'stretto ranierq', CAP: '975', PROVINCIA: 'bg', TELEFONO: '398947192212'}
[utils.math.Vector]:{0.458, 0.000, 0.000, 0.000, 0.125, 0.000, 0.000, 0.000, 0.767, 0.471, 0.545, 0.444, 0.500, 0.444, 0.286, 0.000, 0.000, 0.000, 0.000, 0.000, 0.000, 0.000, 0.000, 0.000, 1.000, 1.000, 1.000, 1.000, 1.000, 1.000, 1.000, 1.000, 0.822, 0.333, 0.545, 0.333, 0.750, 0.333, 0.200, 0.000, 0.581, 0.000, 0.059, 0.000, 0.214, 0.000, 0.000, 0.000, 0.000, 0.000, 0.000, 0.000, 0.000, 0.000, 0.000, 0.000, 0.587, 0.074, 0.345, 0.074, 0.375, 0.074, 0.038, 0.000, 0.000, 0.000, 0.000, 0.000, 0.000, 0.000, 0.000, 0.000, 0.000, 0.000, 0.000, 0.000, 0.000, 0.000, 0.000, 0.000, 0.557, 0.000, 0.095, 0.000, 0.250, 0.000, 0.000, 0.000}   -   classificato come:    NON_MATCH   score: 0,197953


[model.Record]:{PK: '127', CODICE_FISCALE: '______5701______', NOME: 'ludovico', COGNOME: 'ferrante', SESSO: 'm', STATO_NASCITA: 'italia', DATA_NASCITA: '19860719', COMUNE_NASCITA: 'sant egidio del monte albino', PROVINCIA_NASCITA: 'sa', INDIRIZZO: 'strada mancini 3', CAP: '48380', PROVINCIA: 'sa', TELEFONO: '39320400233'}
[model.Record]:{PK: '433', CODICE_FISCALE: '______6575______', NOME: 'neri', COGNOME: 'gregori', SESSO: 'm', STATO_NASCITA: 'italia', DATA_NASCITA: '19670719', COMUNE_NASCITA: 'visciano', PROVINCIA_NASCITA: 'na', INDIRIZZO: 'vicolo kociss', CAP: '43357', PROVINCIA: 'na', TELEFONO: '399325244964'}
[utils.math.Vector]:{0.458, 0.000, 0.000, 0.000, 0.125, 0.000, 0.000, 0.000, 0.490, 0.000, 0.000, 0.000, 0.125, 0.000, 0.000, 0.000, 1.000, 1.000, 1.000, 1.000, 1.000, 1.000, 1.000, 1.000, 1.000, 1.000, 1.000, 1.000, 1.000, 1.000, 1.000, 1.000, 0.895, 0.333, 0.500, 0.333, 0.750, 0.333, 0.200, 0.000, 0.544, 0.000, 0.121, 0.000, 0.143, 0.000, 0.000, 0.000, 0.667, 0.000, 0.000, 0.000, 0.500, 0.000, 0.000, 0.000, 0.473, 0.000, 0.074, 0.000, 0.188, 0.000, 0.000, 0.000, 0.600, 0.000, 0.000, 0.000, 0.400, 0.000, 0.000, 0.000, 0.667, 0.000, 0.000, 0.000, 0.500, 0.000, 0.000, 0.000, 0.626, 0.105, 0.286, 0.105, 0.333, 0.105, 0.056, 0.000}   -   classificato come:    NON_MATCH   score: 0,180497


[model.Record]:{PK: '127', CODICE_FISCALE: '______5701______', NOME: 'ludovico', COGNOME: 'ferrante', SESSO: 'm', STATO_NASCITA: 'italia', DATA_NASCITA: '19860719', COMUNE_NASCITA: 'sant egidio del monte albino', PROVINCIA_NASCITA: 'sa', INDIRIZZO: 'strada mancini 3', CAP: '48380', PROVINCIA: 'sa', TELEFONO: '39320400233'}
[model.Record]:{PK: '836', CODICE_FISCALE: '______7267______', NOME: 'felicia', COGNOME: 'rizzo', SESSO: 'f', STATO_NASCITA: 'italia', DATA_NASCITA: '19650719', COMUNE_NASCITA: 'mugnano di napoli', PROVINCIA_NASCITA: 'na', INDIRIZZO: 'via sasha', CAP: '43365', PROVINCIA: 'na', TELEFONO: ''}
[utils.math.Vector]:{0.601, 0.000, 0.154, 0.000, 0.125, 0.000, 0.000, 0.000, 0.442, 0.000, 0.000, 0.000, 0.125, 0.000, 0.000, 0.000, 0.000, 0.000, 0.000, 0.000, 0.000, 0.000, 0.000, 0.000, 1.000, 1.000, 1.000, 1.000, 1.000, 1.000, 1.000, 1.000, 0.933, 0.333, 0.500, 0.333, 0.750, 0.333, 0.200, 0.000, 0.615, 0.051, 0.244, 0.049, 0.286, 0.049, 0.025, 0.000, 0.667, 0.000, 0.000, 0.000, 0.500, 0.000, 0.000, 0.000, 0.489, 0.000, 0.087, 0.000, 0.188, 0.000, 0.000, 0.000, 0.600, 0.000, 0.000, 0.000, 0.400, 0.000, 0.000, 0.000, 0.667, 0.000, 0.000, 0.000, 0.500, 0.000, 0.000, 0.000, 0.000, 0.000, 0.000, 0.000, 0.000, 0.000, 0.000, 0.000}   -   classificato come:    NON_MATCH   score: 0,156291


[model.Record]:{PK: '129', CODICE_FISCALE: '______5703______', NOME: 'hector', COGNOME: 'peluso', SESSO: 'm', STATO_NASCITA: 'italia', DATA_NASCITA: '1112', COMUNE_NASCITA: 'villa di briano', PROVINCIA_NASCITA: 'ce', INDIRIZZO: 'borgo thea 8', CAP: '', PROVINCIA: 'ce', TELEFONO: '3967110966070'}
[model.Record]:{PK: '152', CODICE_FISCALE: '______6270______', NOME: 'orfeo', COGNOME: 'villa', SESSO: 'f', STATO_NASCITA: 'italia', DATA_NASCITA: '19410112', COMUNE_NASCITA: 'caserta', PROVINCIA_NASCITA: 'ce', INDIRIZZO: 'incrocio', CAP: '25079', PROVINCIA: 'ce', TELEFONO: '393462091391'}
[utils.math.Vector]:{0.578, 0.000, 0.222, 0.000, 0.167, 0.000, 0.000, 0.000, 0.456, 0.000, 0.000, 0.000, 0.167, 0.000, 0.000, 0.000, 0.000, 0.000, 0.000, 0.000, 0.000, 0.000, 0.000, 0.000, 1.000, 1.000, 1.000, 1.000, 1.000, 1.000, 1.000, 1.000, 0.737, 0.289, 0.444, 0.250, 0.500, 0.250, 0.143, 0.000, 0.543, 0.000, 0.000, 0.000, 0.200, 0.000, 0.000, 0.000, 1.000, 1.000, 1.000, 1.000, 1.000, 1.000, 1.000, 1.000, 0.431, 0.000, 0.000, 0.000, 0.083, 0.000, 0.000, 0.000, 0.000, 0.000, 0.000, 0.000, 0.000, 0.000, 0.000, 0.000, 1.000, 1.000, 1.000, 1.000, 1.000, 1.000, 1.000, 1.000, 0.598, 0.000, 0.200, 0.000, 0.308, 0.000, 0.000, 0.000}   -   classificato come:    NON_MATCH   score: 0,146906


[model.Record]:{PK: '129', CODICE_FISCALE: '______5703______', NOME: 'hector', COGNOME: 'peluso', SESSO: 'm', STATO_NASCITA: 'italia', DATA_NASCITA: '1112', COMUNE_NASCITA: 'villa di briano', PROVINCIA_NASCITA: 'ce', INDIRIZZO: 'borgo thea 8', CAP: '', PROVINCIA: 'ce', TELEFONO: '3967110966070'}
[model.Record]:{PK: '304', CODICE_FISCALE: '______6437______', NOME: 'secondo', COGNOME: 'eblli', SESSO: 'm', STATO_NASCITA: 'italia', DATA_NASCITA: '19701112', COMUNE_NASCITA: 'san marzano sul sarno', PROVINCIA_NASCITA: 'sa', INDIRIZZO: 'strada elio', CAP: '25628', PROVINCIA: 'sa', TELEFONO: ''}
[utils.math.Vector]:{0.643, 0.000, 0.182, 0.000, 0.286, 0.000, 0.000, 0.000, 0.578, 0.000, 0.000, 0.000, 0.167, 0.000, 0.000, 0.000, 1.000, 1.000, 1.000, 1.000, 1.000, 1.000, 1.000, 1.000, 1.000, 1.000, 1.000, 1.000, 1.000, 1.000, 1.000, 1.000, 0.737, 0.577, 0.500, 0.500, 0.500, 0.500, 0.333, 0.000, 0.505, 0.064, 0.138, 0.063, 0.238, 0.063, 0.032, 0.000, 0.000, 0.000, 0.000, 0.000, 0.000, 0.000, 0.000, 0.000, 0.490, 0.000, 0.095, 0.000, 0.167, 0.000, 0.000, 0.000, 0.000, 0.000, 0.000, 0.000, 0.000, 0.000, 0.000, 0.000, 0.000, 0.000, 0.000, 0.000, 0.000, 0.000, 0.000, 0.000, 0.000, 0.000, 0.000, 0.000, 0.000, 0.000, 0.000, 0.000}   -   classificato come:    NON_MATCH   score: 0,140174


[model.Record]:{PK: '129', CODICE_FISCALE: '______5703______', NOME: 'hector', COGNOME: 'peluso', SESSO: 'm', STATO_NASCITA: 'italia', DATA_NASCITA: '1112', COMUNE_NASCITA: 'villa di briano', PROVINCIA_NASCITA: 'ce', INDIRIZZO: 'borgo thea 8', CAP: '', PROVINCIA: 'ce', TELEFONO: '3967110966070'}
[model.Record]:{PK: '581', CODICE_FISCALE: '______6996______', NOME: 'azue', COGNOME: 'belloni', SESSO: 'm', STATO_NASCITA: 'italia', DATA_NASCITA: '19320112', COMUNE_NASCITA: 'casalnuovo di napoli', PROVINCIA_NASCITA: 'na', INDIRIZZO: 'incrocio fernando', CAP: '', PROVINCIA: 'na', TELEFONO: '399562740072'}
[utils.math.Vector]:{0.472, 0.000, 0.000, 0.000, 0.000, 0.000, 0.000, 0.000, 0.643, 0.000, 0.182, 0.000, 0.286, 0.000, 0.000, 0.000, 1.000, 1.000, 1.000, 1.000, 1.000, 1.000, 1.000, 1.000, 1.000, 1.000, 1.000, 1.000, 1.000, 1.000, 1.000, 1.000, 0.597, 0.289, 0.444, 0.250, 0.500, 0.250, 0.143, 0.000, 0.610, 0.131, 0.182, 0.129, 0.250, 0.129, 0.069, 0.000, 0.000, 0.000, 0.000, 0.000, 0.000, 0.000, 0.000, 0.000, 0.562, 0.000, 0.074, 0.000, 0.235, 0.000, 0.000, 0.000, 0.000, 0.000, 0.000, 0.000, 0.000, 0.000, 0.000, 0.000, 0.000, 0.000, 0.000, 0.000, 0.000, 0.000, 0.000, 0.000, 0.677, 0.000, 0.182, 0.000, 0.308, 0.000, 0.000, 0.000}   -   classificato come:    NON_MATCH   score: 0,141806


[model.Record]:{PK: '129', CODICE_FISCALE: '______5703______', NOME: 'hector', COGNOME: 'peluso', SESSO: 'm', STATO_NASCITA: 'italia', DATA_NASCITA: '1112', COMUNE_NASCITA: 'villa di briano', PROVINCIA_NASCITA: 'ce', INDIRIZZO: 'borgo thea 8', CAP: '', PROVINCIA: 'ce', TELEFONO: '3967110966070'}
[model.Record]:{PK: '590', CODICE_FISCALE: '______7005______', NOME: 'mietta', COGNOME: 'devita', SESSO: 'm', STATO_NASCITA: 'italia', DATA_NASCITA: '19560112', COMUNE_NASCITA: 'acerra', PROVINCIA_NASCITA: 'na', INDIRIZZO: 'vicolo mauro', CAP: '17643', PROVINCIA: 'na', TELEFONO: '39342132438'}
[utils.math.Vector]:{0.556, 0.000, 0.000, 0.000, 0.167, 0.000, 0.000, 0.000, 0.444, 0.000, 0.000, 0.000, 0.167, 0.000, 0.000, 0.000, 1.000, 1.000, 1.000, 1.000, 1.000, 1.000, 1.000, 1.000, 1.000, 1.000, 1.000, 1.000, 1.000, 1.000, 1.000, 1.000, 0.583, 0.289, 0.444, 0.250, 0.500, 0.250, 0.143, 0.000, 0.489, 0.000, 0.000, 0.000, 0.200, 0.000, 0.000, 0.000, 0.000, 0.000, 0.000, 0.000, 0.000, 0.000, 0.000, 0.000, 0.556, 0.000, 0.091, 0.000, 0.083, 0.000, 0.000, 0.000, 0.000, 0.000, 0.000, 0.000, 0.000, 0.000, 0.000, 0.000, 0.000, 0.000, 0.000, 0.000, 0.000, 0.000, 0.000, 0.000, 0.501, 0.000, 0.095, 0.000, 0.231, 0.000, 0.000, 0.000}   -   classificato come:    NON_MATCH   score: 0,118088


[model.Record]:{PK: '129', CODICE_FISCALE: '______5703______', NOME: 'hector', COGNOME: 'peluso', SESSO: 'm', STATO_NASCITA: 'italia', DATA_NASCITA: '1112', COMUNE_NASCITA: 'villa di briano', PROVINCIA_NASCITA: 'ce', INDIRIZZO: 'borgo thea 8', CAP: '', PROVINCIA: 'ce', TELEFONO: '3967110966070'}
[model.Record]:{PK: '793', CODICE_FISCALE: '______7219______', NOME: 'emanuel', COGNOME: 'rossini', SESSO: 'm', STATO_NASCITA: 'italia', DATA_NASCITA: '19540112', COMUNE_NASCITA: 'napoli', PROVINCIA_NASCITA: 'na', INDIRIZZO: 'piazza eahtn', CAP: '94267', PROVINCIA: '', TELEFONO: ''}
[utils.math.Vector]:{0.437, 0.000, 0.000, 0.000, 0.000, 0.000, 0.000, 0.000, 0.437, 0.000, 0.000, 0.000, 0.000, 0.000, 0.000, 0.000, 1.000, 1.000, 1.000, 1.000, 1.000, 1.000, 1.000, 1.000, 1.000, 1.000, 1.000, 1.000, 1.000, 1.000, 1.000, 1.000, 0.583, 0.289, 0.444, 0.250, 0.500, 0.250, 0.143, 0.000, 0.456, 0.000, 0.000, 0.000, 0.133, 0.000, 0.000, 0.000, 0.000, 0.000, 0.000, 0.000, 0.000, 0.000, 0.000, 0.000, 0.478, 0.000, 0.182, 0.000, 0.083, 0.000, 0.000, 0.000, 0.000, 0.000, 0.000, 0.000, 0.000, 0.000, 0.000, 0.000, 0.000, 0.000, 0.000, 0.000, 0.000, 0.000, 0.000, 0.000, 0.000, 0.000, 0.000, 0.000, 0.000, 0.000, 0.000, 0.000}   -   classificato come:    NON_MATCH   score: 0,095083


[model.Record]:{PK: '129', CODICE_FISCALE: '______5703______', NOME: 'hector', COGNOME: 'peluso', SESSO: 'm', STATO_NASCITA: 'italia', DATA_NASCITA: '1112', COMUNE_NASCITA: 'villa di briano', PROVINCIA_NASCITA: 'ce', INDIRIZZO: 'borgo thea 8', CAP: '', PROVINCIA: 'ce', TELEFONO: '3967110966070'}
[model.Record]:{PK: '807', CODICE_FISCALE: '______7235______', NOME: 'albino', COGNOME: 'leone', SESSO: 'm', STATO_NASCITA: 'italia', DATA_NASCITA: '19770112', COMUNE_NASCITA: 'guardia sanframondi', PROVINCIA_NASCITA: 'bn', INDIRIZZO: '', CAP: '', PROVINCIA: 'bn', TELEFONO: '39872864364'}
[utils.math.Vector]:{0.444, 0.000, 0.000, 0.000, 0.000, 0.000, 0.000, 0.000, 0.411, 0.000, 0.000, 0.000, 0.167, 0.000, 0.000, 0.000, 1.000, 1.000, 1.000, 1.000, 1.000, 1.000, 1.000, 1.000, 1.000, 1.000, 1.000, 1.000, 1.000, 1.000, 1.000, 1.000, 0.583, 0.289, 0.444, 0.250, 0.500, 0.250, 0.143, 0.000, 0.543, 0.000, 0.258, 0.000, 0.211, 0.000, 0.000, 0.000, 0.000, 0.000, 0.000, 0.000, 0.000, 0.000, 0.000, 0.000, 0.000, 0.000, 0.000, 0.000, 0.000, 0.000, 0.000, 0.000, 0.000, 0.000, 0.000, 0.000, 0.000, 0.000, 0.000, 0.000, 0.000, 0.000, 0.000, 0.000, 0.000, 0.000, 0.000, 0.000, 0.546, 0.000, 0.100, 0.000, 0.308, 0.000, 0.000, 0.000}   -   classificato come:    NON_MATCH   score: 0,105331


[model.Record]:{PK: '13', CODICE_FISCALE: '______5582______', NOME: 'donatella', COGNOME: 'calabrese', SESSO: 'm', STATO_NASCITA: 'italia', DATA_NASCITA: '0112', COMUNE_NASCITA: 'giffoni valle piana', PROVINCIA_NASCITA: 'sa', INDIRIZZO: '82', CAP: '737', PROVINCIA: 'sa', TELEFONO: '39914467740906'}
[model.Record]:{PK: '152', CODICE_FISCALE: '______6270______', NOME: 'orfeo', COGNOME: 'villa', SESSO: 'f', STATO_NASCITA: 'italia', DATA_NASCITA: '19410112', COMUNE_NASCITA: 'caserta', PROVINCIA_NASCITA: 'ce', INDIRIZZO: 'incrocio', CAP: '25079', PROVINCIA: 'ce', TELEFONO: '393462091391'}
[utils.math.Vector]:{0.541, 0.000, 0.000, 0.000, 0.222, 0.000, 0.000, 0.000, 0.374, 0.000, 0.167, 0.000, 0.111, 0.000, 0.000, 0.000, 0.000, 0.000, 0.000, 0.000, 0.000, 0.000, 0.000, 0.000, 1.000, 1.000, 1.000, 1.000, 1.000, 1.000, 1.000, 1.000, 0.583, 0.577, 0.600, 0.500, 0.500, 0.500, 0.333, 0.000, 0.398, 0.000, 0.000, 0.000, 0.158, 0.000, 0.000, 0.000, 0.000, 0.000, 0.000, 0.000, 0.000, 0.000, 0.000, 0.000, 0.000, 0.000, 0.000, 0.000, 0.000, 0.000, 0.000, 0.000, 0.511, 0.000, 0.000, 0.000, 0.200, 0.000, 0.000, 0.000, 0.000, 0.000, 0.000, 0.000, 0.000, 0.000, 0.000, 0.000, 0.663, 0.000, 0.364, 0.000, 0.286, 0.000, 0.000, 0.000}   -   classificato come:    NON_MATCH   score: 0,154495


[model.Record]:{PK: '13', CODICE_FISCALE: '______5582______', NOME: 'donatella', COGNOME: 'calabrese', SESSO: 'm', STATO_NASCITA: 'italia', DATA_NASCITA: '0112', COMUNE_NASCITA: 'giffoni valle piana', PROVINCIA_NASCITA: 'sa', INDIRIZZO: '82', CAP: '737', PROVINCIA: 'sa', TELEFONO: '39914467740906'}
[model.Record]:{PK: '304', CODICE_FISCALE: '______6437______', NOME: 'secondo', COGNOME: 'eblli', SESSO: 'm', STATO_NASCITA: 'italia', DATA_NASCITA: '19701112', COMUNE_NASCITA: 'san marzano sul sarno', PROVINCIA_NASCITA: 'sa', INDIRIZZO: 'strada elio', CAP: '25628', PROVINCIA: 'sa', TELEFONO: ''}
[utils.math.Vector]:{0.503, 0.000, 0.286, 0.000, 0.000, 0.000, 0.000, 0.000, 0.374, 0.000, 0.000, 0.000, 0.111, 0.000, 0.000, 0.000, 1.000, 1.000, 1.000, 1.000, 1.000, 1.000, 1.000, 1.000, 1.000, 1.000, 1.000, 1.000, 1.000, 1.000, 1.000, 1.000, 0.597, 0.577, 0.667, 0.500, 0.500, 0.500, 0.333, 0.000, 0.560, 0.000, 0.061, 0.000, 0.143, 0.000, 0.000, 0.000, 1.000, 1.000, 1.000, 1.000, 1.000, 1.000, 1.000, 1.000, 0.000, 0.000, 0.000, 0.000, 0.000, 0.000, 0.000, 0.000, 0.000, 0.000, 0.000, 0.000, 0.000, 0.000, 0.000, 0.000, 1.000, 1.000, 1.000, 1.000, 1.000, 1.000, 1.000, 1.000, 0.000, 0.000, 0.000, 0.000, 0.000, 0.000, 0.000, 0.000}   -   classificato come:    NON_MATCH   score: 0,135196


[model.Record]:{PK: '13', CODICE_FISCALE: '______5582______', NOME: 'donatella', COGNOME: 'calabrese', SESSO: 'm', STATO_NASCITA: 'italia', DATA_NASCITA: '0112', COMUNE_NASCITA: 'giffoni valle piana', PROVINCIA_NASCITA: 'sa', INDIRIZZO: '82', CAP: '737', PROVINCIA: 'sa', TELEFONO: '39914467740906'}
[model.Record]:{PK: '581', CODICE_FISCALE: '______6996______', NOME: 'azue', COGNOME: 'belloni', SESSO: 'm', STATO_NASCITA: 'italia', DATA_NASCITA: '19320112', COMUNE_NASCITA: 'casalnuovo di napoli', PROVINCIA_NASCITA: 'na', INDIRIZZO: 'incrocio fernando', CAP: '', PROVINCIA: 'na', TELEFONO: '399562740072'}
[utils.math.Vector]:{0.574, 0.000, 0.000, 0.000, 0.111, 0.000, 0.000, 0.000, 0.418, 0.000, 0.000, 0.000, 0.111, 0.000, 0.000, 0.000, 1.000, 1.000, 1.000, 1.000, 1.000, 1.000, 1.000, 1.000, 1.000, 1.000, 1.000, 1.000, 1.000, 1.000, 1.000, 1.000, 0.597, 0.577, 0.600, 0.500, 0.500, 0.500, 0.333, 0.000, 0.624, 0.000, 0.162, 0.000, 0.150, 0.000, 0.000, 0.000, 0.667, 0.000, 0.000, 0.000, 0.500, 0.000, 0.000, 0.000, 0.000, 0.000, 0.000, 0.000, 0.000, 0.000, 0.000, 0.000, 0.000, 0.000, 0.000, 0.000, 0.000, 0.000, 0.000, 0.000, 0.667, 0.000, 0.000, 0.000, 0.500, 0.000, 0.000, 0.000, 0.783, 0.183, 0.333, 0.182, 0.500, 0.182, 0.100, 0.000}   -   classificato come:    NON_MATCH   score: 0,164006


[model.Record]:{PK: '13', CODICE_FISCALE: '______5582______', NOME: 'donatella', COGNOME: 'calabrese', SESSO: 'm', STATO_NASCITA: 'italia', DATA_NASCITA: '0112', COMUNE_NASCITA: 'giffoni valle piana', PROVINCIA_NASCITA: 'sa', INDIRIZZO: '82', CAP: '737', PROVINCIA: 'sa', TELEFONO: '39914467740906'}
[model.Record]:{PK: '590', CODICE_FISCALE: '______7005______', NOME: 'mietta', COGNOME: 'devita', SESSO: 'm', STATO_NASCITA: 'italia', DATA_NASCITA: '19560112', COMUNE_NASCITA: 'acerra', PROVINCIA_NASCITA: 'na', INDIRIZZO: 'vicolo mauro', CAP: '17643', PROVINCIA: 'na', TELEFONO: '39342132438'}
[utils.math.Vector]:{0.500, 0.000, 0.000, 0.000, 0.222, 0.000, 0.000, 0.000, 0.426, 0.000, 0.000, 0.000, 0.000, 0.000, 0.000, 0.000, 1.000, 1.000, 1.000, 1.000, 1.000, 1.000, 1.000, 1.000, 1.000, 1.000, 1.000, 1.000, 1.000, 1.000, 1.000, 1.000, 0.583, 0.577, 0.600, 0.500, 0.500, 0.500, 0.333, 0.000, 0.406, 0.000, 0.000, 0.000, 0.158, 0.000, 0.000, 0.000, 0.667, 0.000, 0.000, 0.000, 0.500, 0.000, 0.000, 0.000, 0.000, 0.000, 0.000, 0.000, 0.000, 0.000, 0.000, 0.000, 0.511, 0.000, 0.000, 0.000, 0.200, 0.000, 0.000, 0.000, 0.667, 0.000, 0.000, 0.000, 0.500, 0.000, 0.000, 0.000, 0.537, 0.000, 0.087, 0.000, 0.286, 0.000, 0.000, 0.000}   -   classificato come:    NON_MATCH   score: 0,145843


[model.Record]:{PK: '13', CODICE_FISCALE: '______5582______', NOME: 'donatella', COGNOME: 'calabrese', SESSO: 'm', STATO_NASCITA: 'italia', DATA_NASCITA: '0112', COMUNE_NASCITA: 'giffoni valle piana', PROVINCIA_NASCITA: 'sa', INDIRIZZO: '82', CAP: '737', PROVINCIA: 'sa', TELEFONO: '39914467740906'}
[model.Record]:{PK: '793', CODICE_FISCALE: '______7219______', NOME: 'emanuel', COGNOME: 'rossini', SESSO: 'm', STATO_NASCITA: 'italia', DATA_NASCITA: '19540112', COMUNE_NASCITA: 'napoli', PROVINCIA_NASCITA: 'na', INDIRIZZO: 'piazza eahtn', CAP: '94267', PROVINCIA: '', TELEFONO: ''}
[utils.math.Vector]:{0.589, 0.000, 0.143, 0.000, 0.222, 0.000, 0.000, 0.000, 0.000, 0.000, 0.000, 0.000, 0.000, 0.000, 0.000, 0.000, 1.000, 1.000, 1.000, 1.000, 1.000, 1.000, 1.000, 1.000, 1.000, 1.000, 1.000, 1.000, 1.000, 1.000, 1.000, 1.000, 0.583, 0.577, 0.600, 0.500, 0.500, 0.500, 0.333, 0.000, 0.565, 0.000, 0.087, 0.000, 0.158, 0.000, 0.000, 0.000, 0.667, 0.000, 0.000, 0.000, 0.500, 0.000, 0.000, 0.000, 0.000, 0.000, 0.000, 0.000, 0.000, 0.000, 0.000, 0.000, 0.000, 0.000, 0.000, 0.000, 0.200, 0.000, 0.000, 0.000, 0.000, 0.000, 0.000, 0.000, 0.000, 0.000, 0.000, 0.000, 0.000, 0.000, 0.000, 0.000, 0.000, 0.000, 0.000, 0.000}   -   classificato come:    NON_MATCH   score: 0,113802


[model.Record]:{PK: '13', CODICE_FISCALE: '______5582______', NOME: 'donatella', COGNOME: 'calabrese', SESSO: 'm', STATO_NASCITA: 'italia', DATA_NASCITA: '0112', COMUNE_NASCITA: 'giffoni valle piana', PROVINCIA_NASCITA: 'sa', INDIRIZZO: '82', CAP: '737', PROVINCIA: 'sa', TELEFONO: '39914467740906'}
[model.Record]:{PK: '807', CODICE_FISCALE: '______7235______', NOME: 'albino', COGNOME: 'leone', SESSO: 'm', STATO_NASCITA: 'italia', DATA_NASCITA: '19770112', COMUNE_NASCITA: 'guardia sanframondi', PROVINCIA_NASCITA: 'bn', INDIRIZZO: '', CAP: '', PROVINCIA: 'bn', TELEFONO: '39872864364'}
[utils.math.Vector]:{0.352, 0.000, 0.000, 0.000, 0.111, 0.000, 0.000, 0.000, 0.541, 0.000, 0.000, 0.000, 0.222, 0.000, 0.000, 0.000, 1.000, 1.000, 1.000, 1.000, 1.000, 1.000, 1.000, 1.000, 1.000, 1.000, 1.000, 1.000, 1.000, 1.000, 1.000, 1.000, 0.583, 0.577, 0.600, 0.500, 0.500, 0.500, 0.333, 0.000, 0.584, 0.000, 0.171, 0.000, 0.158, 0.000, 0.000, 0.000, 0.000, 0.000, 0.000, 0.000, 0.000, 0.000, 0.000, 0.000, 0.000, 0.000, 0.000, 0.000, 0.000, 0.000, 0.000, 0.000, 0.000, 0.000, 0.000, 0.000, 0.000, 0.000, 0.000, 0.000, 0.000, 0.000, 0.000, 0.000, 0.000, 0.000, 0.000, 0.000, 0.617, 0.000, 0.091, 0.000, 0.286, 0.000, 0.000, 0.000}   -   classificato come:    NON_MATCH   score: 0,135210


[model.Record]:{PK: '130', CODICE_FISCALE: '______5704______', NOME: 'mattia', COGNOME: 'paris', SESSO: 'm', STATO_NASCITA: 'italia', DATA_NASCITA: '19780711', COMUNE_NASCITA: 'grumo nevano', PROVINCIA_NASCITA: 'na', INDIRIZZO: 'piazza villa 55', CAP: '2554', PROVINCIA: 'na', TELEFONO: '3995287076346'}
[model.Record]:{PK: '29', CODICE_FISCALE: '______6140______', NOME: 'onunzia', COGNOME: 'di gennaro', SESSO: 'm', STATO_NASCITA: 'italia', DATA_NASCITA: '19310711', COMUNE_NASCITA: 'casalbuono', PROVINCIA_NASCITA: 'sa', INDIRIZZO: 'vicolo grassi', CAP: '15216', PROVINCIA: 'sa', TELEFONO: '396120700259'}
[utils.math.Vector]:{0.540, 0.000, 0.182, 0.000, 0.286, 0.000, 0.000, 0.000, 0.433, 0.000, 0.154, 0.000, 0.100, 0.000, 0.000, 0.000, 1.000, 1.000, 1.000, 1.000, 1.000, 1.000, 1.000, 1.000, 1.000, 1.000, 1.000, 1.000, 1.000, 1.000, 1.000, 1.000, 0.822, 0.333, 0.571, 0.333, 0.750, 0.333, 0.200, 0.000, 0.578, 0.000, 0.100, 0.000, 0.167, 0.000, 0.000, 0.000, 0.667, 0.000, 0.000, 0.000, 0.500, 0.000, 0.000, 0.000, 0.506, 0.000, 0.080, 0.000, 0.200, 0.000, 0.000, 0.000, 0.483, 0.000, 0.000, 0.000, 0.200, 0.000, 0.000, 0.000, 0.667, 0.000, 0.000, 0.000, 0.500, 0.000, 0.000, 0.000, 0.534, 0.000, 0.261, 0.000, 0.385, 0.000, 0.000, 0.000}   -   classificato come:    NON_MATCH   score: 0,171114


[model.Record]:{PK: '130', CODICE_FISCALE: '______5704______', NOME: 'mattia', COGNOME: 'paris', SESSO: 'm', STATO_NASCITA: 'italia', DATA_NASCITA: '19780711', COMUNE_NASCITA: 'grumo nevano', PROVINCIA_NASCITA: 'na', INDIRIZZO: 'piazza villa 55', CAP: '2554', PROVINCIA: 'na', TELEFONO: '3995287076346'}
[model.Record]:{PK: '42', CODICE_FISCALE: '______6155______', NOME: 'hector', COGNOME: 'porcu', SESSO: 'f', STATO_NASCITA: 'italia', DATA_NASCITA: '19570711', COMUNE_NASCITA: 'qualiano', PROVINCIA_NASCITA: 'tna', INDIRIZZO: 'stretto marianita', CAP: '32240', PROVINCIA: 'na', TELEFONO: '394910334452'}
[utils.math.Vector]:{0.444, 0.000, 0.000, 0.000, 0.167, 0.000, 0.000, 0.000, 0.600, 0.000, 0.000, 0.000, 0.400, 0.000, 0.000, 0.000, 0.000, 0.000, 0.000, 0.000, 0.000, 0.000, 0.000, 0.000, 1.000, 1.000, 1.000, 1.000, 1.000, 1.000, 1.000, 1.000, 0.933, 0.333, 0.571, 0.333, 0.750, 0.333, 0.200, 0.000, 0.528, 0.129, 0.222, 0.125, 0.333, 0.125, 0.067, 0.000, 0.000, 0.000, 0.667, 0.000, 0.667, 0.000, 0.000, 0.000, 0.476, 0.000, 0.069, 0.000, 0.118, 0.000, 0.000, 0.000, 0.633, 0.000, 0.000, 0.000, 0.200, 0.000, 0.000, 0.000, 1.000, 1.000, 1.000, 1.000, 1.000, 1.000, 1.000, 1.000, 0.654, 0.000, 0.261, 0.000, 0.231, 0.000, 0.000, 0.000}   -   classificato come:    NON_MATCH   score: 0,189385


[model.Record]:{PK: '130', CODICE_FISCALE: '______5704______', NOME: 'mattia', COGNOME: 'paris', SESSO: 'm', STATO_NASCITA: 'italia', DATA_NASCITA: '19780711', COMUNE_NASCITA: 'grumo nevano', PROVINCIA_NASCITA: 'na', INDIRIZZO: 'piazza villa 55', CAP: '2554', PROVINCIA: 'na', TELEFONO: '3995287076346'}
[model.Record]:{PK: '697', CODICE_FISCALE: '______7118______', NOME: 'dominique', COGNOME: 'vinic', SESSO: 'f', STATO_NASCITA: 'italia', DATA_NASCITA: '19430711', COMUNE_NASCITA: 'casoria', PROVINCIA_NASCITA: 'na', INDIRIZZO: 'vicolo donatella', CAP: '15073', PROVINCIA: 'na', TELEFONO: '398887489906'}
[utils.math.Vector]:{0.519, 0.000, 0.000, 0.000, 0.111, 0.000, 0.000, 0.000, 0.467, 0.000, 0.000, 0.000, 0.200, 0.000, 0.000, 0.000, 0.000, 0.000, 0.000, 0.000, 0.000, 0.000, 0.000, 0.000, 1.000, 1.000, 1.000, 1.000, 1.000, 1.000, 1.000, 1.000, 0.822, 0.333, 0.571, 0.333, 0.750, 0.333, 0.200, 0.000, 0.448, 0.000, 0.000, 0.000, 0.167, 0.000, 0.000, 0.000, 1.000, 1.000, 1.000, 1.000, 1.000, 1.000, 1.000, 1.000, 0.539, 0.074, 0.214, 0.074, 0.125, 0.074, 0.038, 0.000, 0.483, 0.000, 0.000, 0.000, 0.200, 0.000, 0.000, 0.000, 1.000, 1.000, 1.000, 1.000, 1.000, 1.000, 1.000, 1.000, 0.660, 0.000, 0.273, 0.000, 0.385, 0.000, 0.000, 0.000}   -   classificato come:    NON_MATCH   score: 0,193182


[model.Record]:{PK: '131', CODICE_FISCALE: '______5705______', NOME: 'fulvio', COGNOME: 'piazza', SESSO: 'f', STATO_NASCITA: 'italia', DATA_NASCITA: '19540113', COMUNE_NASCITA: 'grumo nevano', PROVINCIA_NASCITA: 'na', INDIRIZZO: 'stretto rossetti 46', CAP: '2597', PROVINCIA: 'na', TELEFONO: '39462703895'}
[model.Record]:{PK: '185', CODICE_FISCALE: '______6309______', NOME: 'bettino', COGNOME: 'antonini', SESSO: 'm', STATO_NASCITA: 'italia', DATA_NASCITA: '19521113', COMUNE_NASCITA: 'giugliano in campania', PROVINCIA_NASCITA: 'na', INDIRIZZO: 'incrocio guendalina', CAP: '', PROVINCIA: 'na', TELEFONO: '391567728625'}
[utils.math.Vector]:{0.540, 0.000, 0.000, 0.000, 0.286, 0.000, 0.000, 0.000, 0.431, 0.000, 0.000, 0.000, 0.000, 0.000, 0.000, 0.000, 0.000, 0.000, 0.000, 0.000, 0.000, 0.000, 0.000, 0.000, 1.000, 1.000, 1.000, 1.000, 1.000, 1.000, 1.000, 1.000, 0.883, 0.333, 0.615, 0.333, 0.750, 0.333, 0.200, 0.000, 0.544, 0.073, 0.207, 0.069, 0.333, 0.069, 0.036, 0.000, 1.000, 1.000, 1.000, 1.000, 1.000, 1.000, 1.000, 1.000, 0.488, 0.000, 0.121, 0.000, 0.158, 0.000, 0.000, 0.000, 0.000, 0.000, 0.000, 0.000, 0.000, 0.000, 0.000, 0.000, 1.000, 1.000, 1.000, 1.000, 1.000, 1.000, 1.000, 1.000, 0.692, 0.000, 0.190, 0.000, 0.417, 0.000, 0.000, 0.000}   -   classificato come:    NON_MATCH   score: 0,179025


[model.Record]:{PK: '131', CODICE_FISCALE: '______5705______', NOME: 'fulvio', COGNOME: 'piazza', SESSO: 'f', STATO_NASCITA: 'italia', DATA_NASCITA: '19540113', COMUNE_NASCITA: 'grumo nevano', PROVINCIA_NASCITA: 'na', INDIRIZZO: 'stretto rossetti 46', CAP: '2597', PROVINCIA: 'na', TELEFONO: '39462703895'}
[model.Record]:{PK: '379', CODICE_FISCALE: '______6518______', NOME: 'isabel', COGNOME: 'grilli', SESSO: 'm', STATO_NASCITA: 'italia', DATA_NASCITA: '19720113', COMUNE_NASCITA: 'pomigliano d arco', PROVINCIA_NASCITA: 'na', INDIRIZZO: 'vicolo fabbri', CAP: '81391', PROVINCIA: 'na', TELEFONO: '396974271285'}
[utils.math.Vector]:{0.000, 0.000, 0.000, 0.000, 0.000, 0.000, 0.000, 0.000, 0.444, 0.000, 0.000, 0.000, 0.000, 0.000, 0.000, 0.000, 0.000, 0.000, 0.000, 0.000, 0.000, 0.000, 0.000, 0.000, 1.000, 1.000, 1.000, 1.000, 1.000, 1.000, 1.000, 1.000, 0.867, 0.333, 0.571, 0.333, 0.750, 0.333, 0.200, 0.000, 0.570, 0.082, 0.222, 0.080, 0.235, 0.080, 0.042, 0.000, 1.000, 1.000, 1.000, 1.000, 1.000, 1.000, 1.000, 1.000, 0.483, 0.000, 0.071, 0.000, 0.158, 0.000, 0.000, 0.000, 0.483, 0.000, 0.000, 0.000, 0.200, 0.000, 0.000, 0.000, 1.000, 1.000, 1.000, 1.000, 1.000, 1.000, 1.000, 1.000, 0.762, 0.000, 0.190, 0.000, 0.417, 0.000, 0.000, 0.000}   -   classificato come:    NON_MATCH   score: 0,184657


[model.Record]:{PK: '131', CODICE_FISCALE: '______5705______', NOME: 'fulvio', COGNOME: 'piazza', SESSO: 'f', STATO_NASCITA: 'italia', DATA_NASCITA: '19540113', COMUNE_NASCITA: 'grumo nevano', PROVINCIA_NASCITA: 'na', INDIRIZZO: 'stretto rossetti 46', CAP: '2597', PROVINCIA: 'na', TELEFONO: '39462703895'}
[model.Record]:{PK: '407', CODICE_FISCALE: '______6548______', NOME: 'jari', COGNOME: 'fedele', SESSO: 'f', STATO_NASCITA: 'italia', DATA_NASCITA: '19531113', COMUNE_NASCITA: 'san giuseppe vesuviano', PROVINCIA_NASCITA: 'na', INDIRIZZO: 'viale edilio', CAP: '9695', PROVINCIA: 'na', TELEFONO: '399249278182'}
[utils.math.Vector]:{0.472, 0.000, 0.000, 0.000, 0.167, 0.000, 0.000, 0.000, 0.000, 0.000, 0.000, 0.000, 0.000, 0.000, 0.000, 0.000, 1.000, 1.000, 1.000, 1.000, 1.000, 1.000, 1.000, 1.000, 1.000, 1.000, 1.000, 1.000, 1.000, 1.000, 1.000, 1.000, 0.883, 0.333, 0.615, 0.333, 0.750, 0.333, 0.200, 0.000, 0.609, 0.071, 0.129, 0.067, 0.364, 0.067, 0.034, 0.000, 1.000, 1.000, 1.000, 1.000, 1.000, 1.000, 1.000, 1.000, 0.427, 0.000, 0.000, 0.000, 0.158, 0.000, 0.000, 0.000, 0.500, 0.000, 0.000, 0.000, 0.250, 0.000, 0.000, 0.000, 1.000, 1.000, 1.000, 1.000, 1.000, 1.000, 1.000, 1.000, 0.645, 0.000, 0.200, 0.000, 0.417, 0.000, 0.000, 0.000}   -   classificato come:    NON_MATCH   score: 0,182832


[model.Record]:{PK: '131', CODICE_FISCALE: '______5705______', NOME: 'fulvio', COGNOME: 'piazza', SESSO: 'f', STATO_NASCITA: 'italia', DATA_NASCITA: '19540113', COMUNE_NASCITA: 'grumo nevano', PROVINCIA_NASCITA: 'na', INDIRIZZO: 'stretto rossetti 46', CAP: '2597', PROVINCIA: 'na', TELEFONO: '39462703895'}
[model.Record]:{PK: '591', CODICE_FISCALE: '______7006______', NOME: 'guillermo', COGNOME: 'molinari', SESSO: 'm', STATO_NASCITA: 'italia', DATA_NASCITA: '19510113', COMUNE_NASCITA: 'castel san giorgio', PROVINCIA_NASCITA: 'sa', INDIRIZZO: 'vicolo', CAP: '64004', PROVINCIA: 'sa', TELEFONO: '398633947486'}
[utils.math.Vector]:{0.620, 0.000, 0.000, 0.000, 0.333, 0.000, 0.000, 0.000, 0.528, 0.000, 0.000, 0.000, 0.125, 0.000, 0.000, 0.000, 0.000, 0.000, 0.000, 0.000, 0.000, 0.000, 0.000, 0.000, 1.000, 1.000, 1.000, 1.000, 1.000, 1.000, 1.000, 1.000, 0.908, 0.500, 0.714, 0.500, 0.875, 0.500, 0.333, 0.000, 0.431, 0.000, 0.077, 0.000, 0.167, 0.000, 0.000, 0.000, 0.667, 0.000, 0.000, 0.000, 0.500, 0.000, 0.000, 0.000, 0.480, 0.000, 0.000, 0.000, 0.105, 0.000, 0.000, 0.000, 0.000, 0.000, 0.000, 0.000, 0.000, 0.000, 0.000, 0.000, 0.667, 0.000, 0.000, 0.000, 0.500, 0.000, 0.000, 0.000, 0.673, 0.105, 0.211, 0.105, 0.250, 0.105, 0.056, 0.000}   -   classificato come:    NON_MATCH   score: 0,179867


[model.Record]:{PK: '131', CODICE_FISCALE: '______5705______', NOME: 'fulvio', COGNOME: 'piazza', SESSO: 'f', STATO_NASCITA: 'italia', DATA_NASCITA: '19540113', COMUNE_NASCITA: 'grumo nevano', PROVINCIA_NASCITA: 'na', INDIRIZZO: 'stretto rossetti 46', CAP: '2597', PROVINCIA: 'na', TELEFONO: '39462703895'}
[model.Record]:{PK: '618', CODICE_FISCALE: '______7034______', NOME: 'genziana', COGNOME: 'vitale', SESSO: 'f', STATO_NASCITA: 'italia', DATA_NASCITA: '19900113', COMUNE_NASCITA: 'napoli', PROVINCIA_NASCITA: 've', INDIRIZZO: 'strada vitali', CAP: '73020', PROVINCIA: 've', TELEFONO: '398510519678'}
[utils.math.Vector]:{0.431, 0.000, 0.000, 0.000, 0.125, 0.000, 0.000, 0.000, 0.556, 0.000, 0.000, 0.000, 0.167, 0.000, 0.000, 0.000, 1.000, 1.000, 1.000, 1.000, 1.000, 1.000, 1.000, 1.000, 1.000, 1.000, 1.000, 1.000, 1.000, 1.000, 1.000, 1.000, 0.867, 0.333, 0.571, 0.333, 0.750, 0.333, 0.200, 0.000, 0.417, 0.000, 0.000, 0.000, 0.083, 0.000, 0.000, 0.000, 0.000, 0.000, 0.000, 0.000, 0.000, 0.000, 0.000, 0.000, 0.537, 0.069, 0.143, 0.074, 0.263, 0.074, 0.038, 0.000, 0.000, 0.000, 0.000, 0.000, 0.000, 0.000, 0.000, 0.000, 0.000, 0.000, 0.000, 0.000, 0.000, 0.000, 0.000, 0.000, 0.645, 0.000, 0.100, 0.000, 0.250, 0.000, 0.000, 0.000}   -   classificato come:    NON_MATCH   score: 0,152052


[model.Record]:{PK: '131', CODICE_FISCALE: '______5705______', NOME: 'fulvio', COGNOME: 'piazza', SESSO: 'f', STATO_NASCITA: 'italia', DATA_NASCITA: '19540113', COMUNE_NASCITA: 'grumo nevano', PROVINCIA_NASCITA: 'na', INDIRIZZO: 'stretto rossetti 46', CAP: '2597', PROVINCIA: 'na', TELEFONO: '39462703895'}
[model.Record]:{PK: '65', CODICE_FISCALE: '______6180______', NOME: 'carlo', COGNOME: 'meroni', SESSO: 'm', STATO_NASCITA: 'italia', DATA_NASCITA: '19810113', COMUNE_NASCITA: 'terzigno', PROVINCIA_NASCITA: 'na', INDIRIZZO: 'piazza giulio', CAP: '32139', PROVINCIA: 'na', TELEFONO: '39532544786'}
[utils.math.Vector]:{0.578, 0.000, 0.000, 0.000, 0.167, 0.000, 0.000, 0.000, 0.000, 0.000, 0.000, 0.000, 0.000, 0.000, 0.000, 0.000, 0.000, 0.000, 0.000, 0.000, 0.000, 0.000, 0.000, 0.000, 1.000, 1.000, 1.000, 1.000, 1.000, 1.000, 1.000, 1.000, 0.822, 0.333, 0.571, 0.333, 0.750, 0.333, 0.200, 0.000, 0.444, 0.000, 0.111, 0.000, 0.167, 0.000, 0.000, 0.000, 1.000, 1.000, 1.000, 1.000, 1.000, 1.000, 1.000, 1.000, 0.352, 0.000, 0.000, 0.000, 0.105, 0.000, 0.000, 0.000, 0.483, 0.000, 0.000, 0.000, 0.200, 0.000, 0.000, 0.000, 1.000, 1.000, 1.000, 1.000, 1.000, 1.000, 1.000, 1.000, 0.763, 0.000, 0.200, 0.000, 0.273, 0.000, 0.000, 0.000}   -   classificato come:    NON_MATCH   score: 0,169839


[model.Record]:{PK: '132', CODICE_FISCALE: '______5706______', NOME: 'leone', COGNOME: 'masi', SESSO: 'f', STATO_NASCITA: 'italia', DATA_NASCITA: '194203', COMUNE_NASCITA: 'napoli', PROVINCIA_NASCITA: 'na', INDIRIZZO: 'contrada parisi 16', CAP: '95170', PROVINCIA: 'na', TELEFONO: '39925619593704'}
[model.Record]:{PK: '161', CODICE_FISCALE: '______6281______', NOME: 'miriam', COGNOME: 'mazza', SESSO: 'f', STATO_NASCITA: 'italia', DATA_NASCITA: '19610808', COMUNE_NASCITA: 'napoli', PROVINCIA_NASCITA: 'na', INDIRIZZO: 'mercedes', CAP: '77547', PROVINCIA: 'na', TELEFONO: '398015522950'}
[utils.math.Vector]:{0.000, 0.000, 0.000, 0.000, 0.000, 0.000, 0.000, 0.000, 0.633, 0.000, 0.286, 0.000, 0.400, 0.000, 0.000, 0.000, 1.000, 1.000, 1.000, 1.000, 1.000, 1.000, 1.000, 1.000, 1.000, 1.000, 1.000, 1.000, 1.000, 1.000, 1.000, 1.000, 0.625, 0.000, 0.182, 0.000, 0.375, 0.000, 0.000, 0.000, 1.000, 1.000, 1.000, 1.000, 1.000, 1.000, 1.000, 1.000, 1.000, 1.000, 1.000, 1.000, 1.000, 1.000, 1.000, 1.000, 0.491, 0.000, 0.000, 0.000, 0.111, 0.000, 0.000, 0.000, 0.600, 0.000, 0.000, 0.000, 0.200, 0.000, 0.000, 0.000, 1.000, 1.000, 1.000, 1.000, 1.000, 1.000, 1.000, 1.000, 0.663, 0.000, 0.167, 0.000, 0.286, 0.000, 0.000, 0.000}   -   classificato come:    NON_MATCH   score: 0,210948


[model.Record]:{PK: '132', CODICE_FISCALE: '______5706______', NOME: 'leone', COGNOME: 'masi', SESSO: 'f', STATO_NASCITA: 'italia', DATA_NASCITA: '194203', COMUNE_NASCITA: 'napoli', PROVINCIA_NASCITA: 'na', INDIRIZZO: 'contrada parisi 16', CAP: '95170', PROVINCIA: 'na', TELEFONO: '39925619593704'}
[model.Record]:{PK: '187', CODICE_FISCALE: '______6311______', NOME: 'ciro', COGNOME: 'capone', SESSO: 'f', STATO_NASCITA: 'italia', DATA_NASCITA: '19741203', COMUNE_NASCITA: 'milano', PROVINCIA_NASCITA: '', INDIRIZZO: 'rotonda monti', CAP: '32754', PROVINCIA: 'mi', TELEFONO: '396367924712'}
[utils.math.Vector]:{0.483, 0.000, 0.000, 0.000, 0.000, 0.000, 0.000, 0.000, 0.472, 0.000, 0.000, 0.000, 0.167, 0.000, 0.000, 0.000, 1.000, 1.000, 1.000, 1.000, 1.000, 1.000, 1.000, 1.000, 1.000, 1.000, 1.000, 1.000, 1.000, 1.000, 1.000, 1.000, 0.933, 0.204, 0.500, 0.200, 0.750, 0.200, 0.111, 0.000, 0.556, 0.000, 0.000, 0.000, 0.000, 0.000, 0.000, 0.000, 0.000, 0.000, 0.000, 0.000, 0.000, 0.000, 0.000, 0.000, 0.603, 0.151, 0.286, 0.148, 0.333, 0.148, 0.080, 0.000, 0.467, 0.000, 0.000, 0.000, 0.000, 0.000, 0.000, 0.000, 0.000, 0.000, 0.000, 0.000, 0.000, 0.000, 0.000, 0.000, 0.621, 0.000, 0.167, 0.000, 0.357, 0.000, 0.000, 0.000}   -   classificato come:    NON_MATCH   score: 0,164065


[model.Record]:{PK: '132', CODICE_FISCALE: '______5706______', NOME: 'leone', COGNOME: 'masi', SESSO: 'f', STATO_NASCITA: 'italia', DATA_NASCITA: '194203', COMUNE_NASCITA: 'napoli', PROVINCIA_NASCITA: 'na', INDIRIZZO: 'contrada parisi 16', CAP: '95170', PROVINCIA: 'na', TELEFONO: '39925619593704'}
[model.Record]:{PK: '560', CODICE_FISCALE: '______6973______', NOME: 'mirco', COGNOME: 'redaelli', SESSO: '', STATO_NASCITA: 'italia', DATA_NASCITA: '19171203', COMUNE_NASCITA: 'napilo', PROVINCIA_NASCITA: 'na', INDIRIZZO: 'pellegrini', CAP: '41177', PROVINCIA: 'na', TELEFONO: '394497699981'}
[utils.math.Vector]:{0.000, 0.000, 0.000, 0.000, 0.000, 0.000, 0.000, 0.000, 0.458, 0.000, 0.000, 0.000, 0.250, 0.000, 0.000, 0.000, 0.000, 0.000, 0.000, 0.000, 0.000, 0.000, 0.000, 0.000, 1.000, 1.000, 1.000, 1.000, 1.000, 1.000, 1.000, 1.000, 0.856, 0.204, 0.500, 0.200, 0.625, 0.200, 0.111, 0.000, 0.961, 0.250, 0.400, 0.250, 0.667, 0.250, 0.143, 0.000, 1.000, 1.000, 1.000, 1.000, 1.000, 1.000, 1.000, 1.000, 0.457, 0.000, 0.077, 0.000, 0.167, 0.000, 0.000, 0.000, 0.600, 0.000, 0.250, 0.000, 0.400, 0.000, 0.000, 0.000, 1.000, 1.000, 1.000, 1.000, 1.000, 1.000, 1.000, 1.000, 0.747, 0.000, 0.174, 0.000, 0.286, 0.000, 0.000, 0.000}   -   classificato come:    NON_MATCH   score: 0,197608


[model.Record]:{PK: '132', CODICE_FISCALE: '______5706______', NOME: 'leone', COGNOME: 'masi', SESSO: 'f', STATO_NASCITA: 'italia', DATA_NASCITA: '194203', COMUNE_NASCITA: 'napoli', PROVINCIA_NASCITA: 'na', INDIRIZZO: 'contrada parisi 16', CAP: '95170', PROVINCIA: 'na', TELEFONO: '39925619593704'}
[model.Record]:{PK: '615', CODICE_FISCALE: '______7031______', NOME: 'raoul', COGNOME: 'marco', SESSO: 'm', STATO_NASCITA: 'italia', DATA_NASCITA: '19631203', COMUNE_NASCITA: 'hnapoli', PROVINCIA_NASCITA: 'av', INDIRIZZO: 'strada sibilla', CAP: '89066', PROVINCIA: 'av', TELEFONO: '398683825920'}
[utils.math.Vector]:{0.467, 0.000, 0.000, 0.000, 0.200, 0.000, 0.000, 0.000, 0.633, 0.000, 0.286, 0.000, 0.400, 0.000, 0.000, 0.000, 0.000, 0.000, 0.000, 0.000, 0.000, 0.000, 0.000, 0.000, 1.000, 1.000, 1.000, 1.000, 1.000, 1.000, 1.000, 1.000, 0.802, 0.204, 0.500, 0.200, 0.625, 0.200, 0.111, 0.000, 0.952, 0.894, 0.909, 0.889, 0.857, 0.889, 0.800, 0.000, 0.000, 0.000, 0.000, 0.000, 0.000, 0.000, 0.000, 0.000, 0.723, 0.289, 0.400, 0.286, 0.444, 0.286, 0.167, 0.000, 0.467, 0.000, 0.000, 0.000, 0.000, 0.000, 0.000, 0.000, 0.000, 0.000, 0.000, 0.000, 0.000, 0.000, 0.000, 0.000, 0.663, 0.000, 0.333, 0.000, 0.357, 0.000, 0.000, 0.000}   -   classificato come:    NON_MATCH   score: 0,252857


[model.Record]:{PK: '132', CODICE_FISCALE: '______5706______', NOME: 'leone', COGNOME: 'masi', SESSO: 'f', STATO_NASCITA: 'italia', DATA_NASCITA: '194203', COMUNE_NASCITA: 'napoli', PROVINCIA_NASCITA: 'na', INDIRIZZO: 'contrada parisi 16', CAP: '95170', PROVINCIA: 'na', TELEFONO: '39925619593704'}
[model.Record]:{PK: '651', CODICE_FISCALE: '______7071______', NOME: 'gianantonio', COGNOME: 'corradini', SESSO: 'f', STATO_NASCITA: 'italia', DATA_NASCITA: '19751203', COMUNE_NASCITA: 'casandrino', PROVINCIA_NASCITA: 'ce', INDIRIZZO: 'rotonda', CAP: '13301', PROVINCIA: 'ce', TELEFONO: '398609423651'}
[utils.math.Vector]:{0.430, 0.000, 0.154, 0.000, 0.182, 0.000, 0.000, 0.000, 0.574, 0.000, 0.000, 0.000, 0.222, 0.000, 0.000, 0.000, 1.000, 1.000, 1.000, 1.000, 1.000, 1.000, 1.000, 1.000, 1.000, 1.000, 1.000, 1.000, 1.000, 1.000, 1.000, 1.000, 0.856, 0.204, 0.500, 0.200, 0.625, 0.200, 0.111, 0.000, 0.489, 0.000, 0.000, 0.000, 0.200, 0.000, 0.000, 0.000, 0.000, 0.000, 0.000, 0.000, 0.000, 0.000, 0.000, 0.000, 0.619, 0.000, 0.174, 0.000, 0.222, 0.000, 0.000, 0.000, 0.467, 0.000, 0.000, 0.000, 0.000, 0.000, 0.000, 0.000, 0.000, 0.000, 0.000, 0.000, 0.000, 0.000, 0.000, 0.000, 0.621, 0.000, 0.083, 0.000, 0.357, 0.000, 0.000, 0.000}   -   classificato come:    NON_MATCH   score: 0,147801


[model.Record]:{PK: '132', CODICE_FISCALE: '______5706______', NOME: 'leone', COGNOME: 'masi', SESSO: 'f', STATO_NASCITA: 'italia', DATA_NASCITA: '194203', COMUNE_NASCITA: 'napoli', PROVINCIA_NASCITA: 'na', INDIRIZZO: 'contrada parisi 16', CAP: '95170', PROVINCIA: 'na', TELEFONO: '39925619593704'}
[model.Record]:{PK: '662', CODICE_FISCALE: '______7083______', NOME: 'luna', COGNOME: 'musumeci', SESSO: 'm', STATO_NASCITA: 'italia', DATA_NASCITA: '19810101', COMUNE_NASCITA: 'napoli', PROVINCIA_NASCITA: 'av', INDIRIZZO: '', CAP: '55884', PROVINCIA: 'av', TELEFONO: '391404668212'}
[utils.math.Vector]:{0.633, 0.000, 0.000, 0.000, 0.400, 0.000, 0.000, 0.000, 0.583, 0.000, 0.000, 0.000, 0.375, 0.000, 0.000, 0.000, 0.000, 0.000, 0.000, 0.000, 0.000, 0.000, 0.000, 0.000, 1.000, 1.000, 1.000, 1.000, 1.000, 1.000, 1.000, 1.000, 0.625, 0.000, 0.200, 0.000, 0.375, 0.000, 0.000, 0.000, 1.000, 1.000, 1.000, 1.000, 1.000, 1.000, 1.000, 1.000, 0.000, 0.000, 0.000, 0.000, 0.000, 0.000, 0.000, 0.000, 0.000, 0.000, 0.000, 0.000, 0.000, 0.000, 0.000, 0.000, 0.467, 0.000, 0.000, 0.000, 0.200, 0.000, 0.000, 0.000, 0.000, 0.000, 0.000, 0.000, 0.000, 0.000, 0.000, 0.000, 0.525, 0.000, 0.167, 0.000, 0.143, 0.000, 0.000, 0.000}   -   classificato come:    NON_MATCH   score: 0,173542


[model.Record]:{PK: '132', CODICE_FISCALE: '______5706______', NOME: 'leone', COGNOME: 'masi', SESSO: 'f', STATO_NASCITA: 'italia', DATA_NASCITA: '194203', COMUNE_NASCITA: 'napoli', PROVINCIA_NASCITA: 'na', INDIRIZZO: 'contrada parisi 16', CAP: '95170', PROVINCIA: 'na', TELEFONO: '39925619593704'}
[model.Record]:{PK: '664', CODICE_FISCALE: '______7085______', NOME: 'mattia', COGNOME: 'macchi', SESSO: 'm', STATO_NASCITA: 'italia', DATA_NASCITA: '19480708', COMUNE_NASCITA: 'napoli', PROVINCIA_NASCITA: 'na', INDIRIZZO: 'rotoadn', CAP: '58846', PROVINCIA: 'na', TELEFONO: '39620864140'}
[utils.math.Vector]:{0.000, 0.000, 0.000, 0.000, 0.000, 0.000, 0.000, 0.000, 0.800, 0.000, 0.250, 0.000, 0.500, 0.000, 0.000, 0.000, 0.000, 0.000, 0.000, 0.000, 0.000, 0.000, 0.000, 0.000, 1.000, 1.000, 1.000, 1.000, 1.000, 1.000, 1.000, 1.000, 0.806, 0.204, 0.333, 0.200, 0.500, 0.200, 0.111, 0.000, 1.000, 1.000, 1.000, 1.000, 1.000, 1.000, 1.000, 1.000, 1.000, 1.000, 1.000, 1.000, 1.000, 1.000, 1.000, 1.000, 0.619, 0.000, 0.087, 0.000, 0.222, 0.000, 0.000, 0.000, 0.467, 0.000, 0.000, 0.000, 0.000, 0.000, 0.000, 0.000, 1.000, 1.000, 1.000, 1.000, 1.000, 1.000, 1.000, 1.000, 0.617, 0.000, 0.087, 0.000, 0.286, 0.000, 0.000, 0.000}   -   classificato come:    NON_MATCH   score: 0,239758


[model.Record]:{PK: '132', CODICE_FISCALE: '______5706______', NOME: 'leone', COGNOME: 'masi', SESSO: 'f', STATO_NASCITA: 'italia', DATA_NASCITA: '194203', COMUNE_NASCITA: 'napoli', PROVINCIA_NASCITA: 'na', INDIRIZZO: 'contrada parisi 16', CAP: '95170', PROVINCIA: 'na', TELEFONO: '39925619593704'}
[model.Record]:{PK: '740', CODICE_FISCALE: '______7161______', NOME: 'alan', COGNOME: 'monti', SESSO: 'm', STATO_NASCITA: 'italia', DATA_NASCITA: '19531203', COMUNE_NASCITA: 'mondragone', PROVINCIA_NASCITA: 'na', INDIRIZZO: 'stretto testa', CAP: '92214', PROVINCIA: 'na', TELEFONO: '39428141831'}
[utils.math.Vector]:{0.633, 0.000, 0.000, 0.000, 0.200, 0.000, 0.000, 0.000, 0.633, 0.000, 0.000, 0.000, 0.400, 0.000, 0.000, 0.000, 0.000, 0.000, 0.000, 0.000, 0.000, 0.000, 0.000, 0.000, 1.000, 1.000, 1.000, 1.000, 1.000, 1.000, 1.000, 1.000, 0.802, 0.204, 0.500, 0.200, 0.625, 0.200, 0.111, 0.000, 0.489, 0.000, 0.000, 0.000, 0.300, 0.000, 0.000, 0.000, 1.000, 1.000, 1.000, 1.000, 1.000, 1.000, 1.000, 1.000, 0.432, 0.000, 0.071, 0.000, 0.167, 0.000, 0.000, 0.000, 0.600, 0.000, 0.000, 0.000, 0.200, 0.000, 0.000, 0.000, 1.000, 1.000, 1.000, 1.000, 1.000, 1.000, 1.000, 1.000, 0.604, 0.000, 0.087, 0.000, 0.357, 0.000, 0.000, 0.000}   -   classificato come:    NON_MATCH   score: 0,171821


[model.Record]:{PK: '132', CODICE_FISCALE: '______5706______', NOME: 'leone', COGNOME: 'masi', SESSO: 'f', STATO_NASCITA: 'italia', DATA_NASCITA: '194203', COMUNE_NASCITA: 'napoli', PROVINCIA_NASCITA: 'na', INDIRIZZO: 'contrada parisi 16', CAP: '95170', PROVINCIA: 'na', TELEFONO: '39925619593704'}
[model.Record]:{PK: '751', CODICE_FISCALE: '______7173______', NOME: 'cristyn', COGNOME: 'leonaidr', SESSO: 'f', STATO_NASCITA: 'italia', DATA_NASCITA: '19721203', COMUNE_NASCITA: 'gragano', PROVINCIA_NASCITA: 'na', INDIRIZZO: 'vicolo benedetti', CAP: '29623', PROVINCIA: 'na', TELEFONO: ''}
[utils.math.Vector]:{0.000, 0.000, 0.000, 0.000, 0.000, 0.000, 0.000, 0.000, 0.583, 0.000, 0.000, 0.000, 0.125, 0.000, 0.000, 0.000, 1.000, 1.000, 1.000, 1.000, 1.000, 1.000, 1.000, 1.000, 1.000, 1.000, 1.000, 1.000, 1.000, 1.000, 1.000, 1.000, 0.856, 0.204, 0.500, 0.200, 0.625, 0.200, 0.111, 0.000, 0.437, 0.000, 0.000, 0.000, 0.143, 0.000, 0.000, 0.000, 1.000, 1.000, 1.000, 1.000, 1.000, 1.000, 1.000, 1.000, 0.514, 0.000, 0.063, 0.000, 0.056, 0.000, 0.000, 0.000, 0.467, 0.000, 0.000, 0.000, 0.000, 0.000, 0.000, 0.000, 1.000, 1.000, 1.000, 1.000, 1.000, 1.000, 1.000, 1.000, 0.000, 0.000, 0.000, 0.000, 0.000, 0.000, 0.000, 0.000}   -   classificato come:    NON_MATCH   score: 0,128856


[model.Record]:{PK: '132', CODICE_FISCALE: '______5706______', NOME: 'leone', COGNOME: 'masi', SESSO: 'f', STATO_NASCITA: 'italia', DATA_NASCITA: '194203', COMUNE_NASCITA: 'napoli', PROVINCIA_NASCITA: 'na', INDIRIZZO: 'contrada parisi 16', CAP: '95170', PROVINCIA: 'na', TELEFONO: '39925619593704'}
[model.Record]:{PK: '789', CODICE_FISCALE: '______7215______', NOME: 'bongiovanni', COGNOME: 'boris', SESSO: 'f', STATO_NASCITA: 'italia', DATA_NASCITA: '19621203', COMUNE_NASCITA: 'mugnano di napoli', PROVINCIA_NASCITA: 'sa', INDIRIZZO: 'piazza orfeo', CAP: '78118', PROVINCIA: 'na', TELEFONO: ''}
[utils.math.Vector]:{0.527, 0.000, 0.143, 0.000, 0.182, 0.000, 0.000, 0.000, 0.483, 0.000, 0.000, 0.000, 0.200, 0.000, 0.000, 0.000, 1.000, 1.000, 1.000, 1.000, 1.000, 1.000, 1.000, 1.000, 1.000, 1.000, 1.000, 1.000, 1.000, 1.000, 1.000, 1.000, 0.856, 0.204, 0.500, 0.200, 0.625, 0.200, 0.111, 0.000, 0.634, 0.516, 0.500, 0.421, 0.353, 0.421, 0.267, 0.000, 0.667, 0.000, 0.000, 0.000, 0.500, 0.000, 0.000, 0.000, 0.431, 0.000, 0.071, 0.000, 0.167, 0.000, 0.000, 0.000, 0.467, 0.000, 0.000, 0.000, 0.200, 0.000, 0.000, 0.000, 1.000, 1.000, 1.000, 1.000, 1.000, 1.000, 1.000, 1.000, 0.000, 0.000, 0.000, 0.000, 0.000, 0.000, 0.000, 0.000}   -   classificato come:    NON_MATCH   score: 0,158835


[model.Record]:{PK: '132', CODICE_FISCALE: '______5706______', NOME: 'leone', COGNOME: 'masi', SESSO: 'f', STATO_NASCITA: 'italia', DATA_NASCITA: '194203', COMUNE_NASCITA: 'napoli', PROVINCIA_NASCITA: 'na', INDIRIZZO: 'contrada parisi 16', CAP: '95170', PROVINCIA: 'na', TELEFONO: '39925619593704'}
[model.Record]:{PK: '957', CODICE_FISCALE: '______7394______', NOME: 'vinicio', COGNOME: 'cappelli', SESSO: 'm', STATO_NASCITA: 'italia', DATA_NASCITA: '19750203', COMUNE_NASCITA: 'napoli', PROVINCIA_NASCITA: 'na', INDIRIZZO: '', CAP: '', PROVINCIA: 'na', TELEFONO: ''}
[utils.math.Vector]:{0.448, 0.000, 0.000, 0.000, 0.000, 0.000, 0.000, 0.000, 0.458, 0.000, 0.000, 0.000, 0.250, 0.000, 0.000, 0.000, 0.000, 0.000, 0.000, 0.000, 0.000, 0.000, 0.000, 0.000, 1.000, 1.000, 1.000, 1.000, 1.000, 1.000, 1.000, 1.000, 0.802, 0.204, 0.500, 0.200, 0.625, 0.200, 0.111, 0.000, 1.000, 1.000, 1.000, 1.000, 1.000, 1.000, 1.000, 1.000, 1.000, 1.000, 1.000, 1.000, 1.000, 1.000, 1.000, 1.000, 0.000, 0.000, 0.000, 0.000, 0.000, 0.000, 0.000, 0.000, 0.000, 0.000, 0.000, 0.000, 0.000, 0.000, 0.000, 0.000, 1.000, 1.000, 1.000, 1.000, 1.000, 1.000, 1.000, 1.000, 0.000, 0.000, 0.000, 0.000, 0.000, 0.000, 0.000, 0.000}   -   classificato come:    NON_MATCH   score: 0,188836


[model.Record]:{PK: '132', CODICE_FISCALE: '______5706______', NOME: 'leone', COGNOME: 'masi', SESSO: 'f', STATO_NASCITA: 'italia', DATA_NASCITA: '194203', COMUNE_NASCITA: 'napoli', PROVINCIA_NASCITA: 'na', INDIRIZZO: 'contrada parisi 16', CAP: '95170', PROVINCIA: 'na', TELEFONO: '39925619593704'}
[model.Record]:{PK: '979', CODICE_FISCALE: '______7418______', NOME: 'donatella', COGNOME: 'rosati', SESSO: 'f', STATO_NASCITA: 'italia', DATA_NASCITA: '19761203', COMUNE_NASCITA: 'frattamaggiore', PROVINCIA_NASCITA: 'na', INDIRIZZO: 'strada conti', CAP: '', PROVINCIA: 'na', TELEFONO: ''}
[utils.math.Vector]:{0.644, 0.000, 0.167, 0.000, 0.222, 0.000, 0.000, 0.000, 0.639, 0.000, 0.000, 0.000, 0.333, 0.000, 0.000, 0.000, 1.000, 1.000, 1.000, 1.000, 1.000, 1.000, 1.000, 1.000, 1.000, 1.000, 1.000, 1.000, 1.000, 1.000, 1.000, 1.000, 0.856, 0.204, 0.500, 0.200, 0.625, 0.200, 0.111, 0.000, 0.492, 0.000, 0.000, 0.000, 0.143, 0.000, 0.000, 0.000, 1.000, 1.000, 1.000, 1.000, 1.000, 1.000, 1.000, 1.000, 0.663, 0.474, 0.571, 0.462, 0.389, 0.462, 0.300, 0.000, 0.000, 0.000, 0.000, 0.000, 0.000, 0.000, 0.000, 0.000, 1.000, 1.000, 1.000, 1.000, 1.000, 1.000, 1.000, 1.000, 0.000, 0.000, 0.000, 0.000, 0.000, 0.000, 0.000, 0.000}   -   classificato come:    NON_MATCH   score: 0,191079


[model.Record]:{PK: '134', CODICE_FISCALE: '______5708______', NOME: 'alighieri', COGNOME: 'brunelli', SESSO: 'm', STATO_NASCITA: 'italia', DATA_NASCITA: '19211022', COMUNE_NASCITA: 'mugnano di napoli', PROVINCIA_NASCITA: 'na', INDIRIZZO: 'via davide 71', CAP: '58673', PROVINCIA: 'na', TELEFONO: '3945037734970'}
[model.Record]:{PK: '504', CODICE_FISCALE: '______6914______', NOME: 'aroldo', COGNOME: 'donatol', SESSO: 'f', STATO_NASCITA: 'italia', DATA_NASCITA: '19791022', COMUNE_NASCITA: 'napoli', PROVINCIA_NASCITA: 'sa', INDIRIZZO: 'borgo monteanari', CAP: '5599', PROVINCIA: 'sa', TELEFONO: '39680502937'}
[utils.math.Vector]:{0.519, 0.000, 0.000, 0.000, 0.111, 0.000, 0.000, 0.000, 0.512, 0.000, 0.000, 0.000, 0.125, 0.000, 0.000, 0.000, 0.000, 0.000, 0.000, 0.000, 0.000, 0.000, 0.000, 0.000, 1.000, 1.000, 1.000, 1.000, 1.000, 1.000, 1.000, 1.000, 0.867, 0.333, 0.571, 0.333, 0.750, 0.333, 0.200, 0.000, 0.634, 0.516, 0.500, 0.421, 0.353, 0.421, 0.267, 0.000, 0.667, 0.000, 0.000, 0.000, 0.500, 0.000, 0.000, 0.000, 0.362, 0.000, 0.000, 0.000, 0.063, 0.000, 0.000, 0.000, 0.483, 0.000, 0.000, 0.000, 0.200, 0.000, 0.000, 0.000, 0.667, 0.000, 0.000, 0.000, 0.500, 0.000, 0.000, 0.000, 0.630, 0.000, 0.273, 0.000, 0.308, 0.000, 0.000, 0.000}   -   classificato come:    NON_MATCH   score: 0,185410


[model.Record]:{PK: '135', CODICE_FISCALE: '______5709______', NOME: 'cira', COGNOME: 'gatti', SESSO: '', STATO_NASCITA: 'italia', DATA_NASCITA: '19600110', COMUNE_NASCITA: 'castellammare di stabia', PROVINCIA_NASCITA: 'na', INDIRIZZO: '82', CAP: '36894', PROVINCIA: 'na', TELEFONO: '39351340668'}
[model.Record]:{PK: '223', CODICE_FISCALE: '______6348______', NOME: 'fiorentino', COGNOME: 'mazzoni', SESSO: 'm', STATO_NASCITA: 'italia', DATA_NASCITA: '19690110', COMUNE_NASCITA: 'napoli', PROVINCIA_NASCITA: 'na', INDIRIZZO: 'vicolo marvin', CAP: '18286', PROVINCIA: 'na', TELEFONO: '396850902208'}
[utils.math.Vector]:{0.567, 0.000, 0.000, 0.000, 0.200, 0.000, 0.000, 0.000, 0.562, 0.000, 0.000, 0.000, 0.286, 0.000, 0.000, 0.000, 0.000, 0.000, 0.000, 0.000, 0.000, 0.000, 0.000, 0.000, 1.000, 1.000, 1.000, 1.000, 1.000, 1.000, 1.000, 1.000, 0.908, 0.500, 0.714, 0.500, 0.875, 0.500, 0.333, 0.000, 0.543, 0.000, 0.000, 0.000, 0.130, 0.000, 0.000, 0.000, 1.000, 1.000, 1.000, 1.000, 1.000, 1.000, 1.000, 1.000, 0.000, 0.000, 0.000, 0.000, 0.000, 0.000, 0.000, 0.000, 0.467, 0.000, 0.000, 0.000, 0.000, 0.000, 0.000, 0.000, 1.000, 1.000, 1.000, 1.000, 1.000, 1.000, 1.000, 1.000, 0.624, 0.000, 0.190, 0.000, 0.333, 0.000, 0.000, 0.000}   -   classificato come:    NON_MATCH   score: 0,188599


[model.Record]:{PK: '135', CODICE_FISCALE: '______5709______', NOME: 'cira', COGNOME: 'gatti', SESSO: '', STATO_NASCITA: 'italia', DATA_NASCITA: '19600110', COMUNE_NASCITA: 'castellammare di stabia', PROVINCIA_NASCITA: 'na', INDIRIZZO: '82', CAP: '36894', PROVINCIA: 'na', TELEFONO: '39351340668'}
[model.Record]:{PK: '498', CODICE_FISCALE: '______6643______', NOME: 'arcibaldo', COGNOME: 'domnifci', SESSO: 'm', STATO_NASCITA: 'italia', DATA_NASCITA: '19360110', COMUNE_NASCITA: 'giffoni sei casali', PROVINCIA_NASCITA: 'sa', INDIRIZZO: 'stretto piras', CAP: '71492', PROVINCIA: 'sa', TELEFONO: '398031222570'}
[utils.math.Vector]:{0.648, 0.000, 0.182, 0.000, 0.333, 0.000, 0.000, 0.000, 0.442, 0.000, 0.000, 0.000, 0.125, 0.000, 0.000, 0.000, 0.000, 0.000, 0.000, 0.000, 0.000, 0.000, 0.000, 0.000, 1.000, 1.000, 1.000, 1.000, 1.000, 1.000, 1.000, 1.000, 0.895, 0.333, 0.714, 0.333, 0.750, 0.333, 0.200, 0.000, 0.530, 0.109, 0.216, 0.108, 0.174, 0.108, 0.057, 0.000, 0.667, 0.000, 0.000, 0.000, 0.500, 0.000, 0.000, 0.000, 0.000, 0.000, 0.000, 0.000, 0.000, 0.000, 0.000, 0.000, 0.467, 0.000, 0.000, 0.000, 0.200, 0.000, 0.000, 0.000, 0.667, 0.000, 0.000, 0.000, 0.500, 0.000, 0.000, 0.000, 0.557, 0.000, 0.100, 0.000, 0.250, 0.000, 0.000, 0.000}   -   classificato come:    NON_MATCH   score: 0,158122


[model.Record]:{PK: '135', CODICE_FISCALE: '______5709______', NOME: 'cira', COGNOME: 'gatti', SESSO: '', STATO_NASCITA: 'italia', DATA_NASCITA: '19600110', COMUNE_NASCITA: 'castellammare di stabia', PROVINCIA_NASCITA: 'na', INDIRIZZO: '82', CAP: '36894', PROVINCIA: 'na', TELEFONO: '39351340668'}
[model.Record]:{PK: '67', CODICE_FISCALE: '______6182______', NOME: 'enrica', COGNOME: 'russo', SESSO: '', STATO_NASCITA: 'italia', DATA_NASCITA: '19710110', COMUNE_NASCITA: 'marano di napoli', PROVINCIA_NASCITA: '', INDIRIZZO: 'piazza brigitta', CAP: '59577', PROVINCIA: 'na', TELEFONO: '39916131538'}
[utils.math.Vector]:{0.639, 0.000, 0.000, 0.000, 0.333, 0.000, 0.000, 0.000, 0.000, 0.000, 0.000, 0.000, 0.000, 0.000, 0.000, 0.000, 0.000, 0.000, 0.000, 0.000, 0.000, 0.000, 0.000, 0.000, 1.000, 1.000, 1.000, 1.000, 1.000, 1.000, 1.000, 1.000, 0.822, 0.333, 0.615, 0.333, 0.750, 0.333, 0.200, 0.000, 0.570, 0.175, 0.278, 0.171, 0.261, 0.171, 0.094, 0.000, 0.000, 0.000, 0.000, 0.000, 0.000, 0.000, 0.000, 0.000, 0.000, 0.000, 0.000, 0.000, 0.000, 0.000, 0.000, 0.000, 0.000, 0.000, 0.000, 0.000, 0.000, 0.000, 0.000, 0.000, 1.000, 1.000, 1.000, 1.000, 1.000, 1.000, 1.000, 1.000, 0.763, 0.000, 0.200, 0.000, 0.364, 0.000, 0.000, 0.000}   -   classificato come:    NON_MATCH   score: 0,149052


[model.Record]:{PK: '135', CODICE_FISCALE: '______5709______', NOME: 'cira', COGNOME: 'gatti', SESSO: '', STATO_NASCITA: 'italia', DATA_NASCITA: '19600110', COMUNE_NASCITA: 'castellammare di stabia', PROVINCIA_NASCITA: 'na', INDIRIZZO: '82', CAP: '36894', PROVINCIA: 'na', TELEFONO: '39351340668'}
[model.Record]:{PK: '814', CODICE_FISCALE: '______7244______', NOME: 'benvenuti', COGNOME: '', SESSO: 'm', STATO_NASCITA: 'italia', DATA_NASCITA: '19161110', COMUNE_NASCITA: 'pompei', PROVINCIA_NASCITA: 'na', INDIRIZZO: 'incrocio montanari', CAP: '76564', PROVINCIA: 'na', TELEFONO: '394221231121'}
[utils.math.Vector]:{0.000, 0.000, 0.000, 0.000, 0.000, 0.000, 0.000, 0.000, 0.000, 0.000, 0.000, 0.000, 0.000, 0.000, 0.000, 0.000, 0.000, 0.000, 0.000, 0.000, 0.000, 0.000, 0.000, 0.000, 1.000, 1.000, 1.000, 1.000, 1.000, 1.000, 1.000, 1.000, 0.822, 0.167, 0.462, 0.167, 0.625, 0.167, 0.091, 0.000, 0.432, 0.000, 0.000, 0.000, 0.130, 0.000, 0.000, 0.000, 1.000, 1.000, 1.000, 1.000, 1.000, 1.000, 1.000, 1.000, 0.000, 0.000, 0.000, 0.000, 0.000, 0.000, 0.000, 0.000, 0.600, 0.000, 0.000, 0.000, 0.400, 0.000, 0.000, 0.000, 1.000, 1.000, 1.000, 1.000, 1.000, 1.000, 1.000, 1.000, 0.557, 0.000, 0.105, 0.000, 0.250, 0.000, 0.000, 0.000}   -   classificato come:    NON_MATCH   score: 0,130884


[model.Record]:{PK: '135', CODICE_FISCALE: '______5709______', NOME: 'cira', COGNOME: 'gatti', SESSO: '', STATO_NASCITA: 'italia', DATA_NASCITA: '19600110', COMUNE_NASCITA: 'castellammare di stabia', PROVINCIA_NASCITA: 'na', INDIRIZZO: '82', CAP: '36894', PROVINCIA: 'na', TELEFONO: '39351340668'}
[model.Record]:{PK: '898', CODICE_FISCALE: '______7332______', NOME: '', COGNOME: 'colombo', SESSO: 'f', STATO_NASCITA: 'italia', DATA_NASCITA: '19501110', COMUNE_NASCITA: 'santa maria a vico', PROVINCIA_NASCITA: '', INDIRIZZO: 'strada benedetti', CAP: '40125', PROVINCIA: 'ce', TELEFONO: '393131907494'}
[utils.math.Vector]:{0.000, 0.000, 0.000, 0.000, 0.000, 0.000, 0.000, 0.000, 0.000, 0.000, 0.000, 0.000, 0.000, 0.000, 0.000, 0.000, 0.000, 0.000, 0.000, 0.000, 0.000, 0.000, 0.000, 0.000, 1.000, 1.000, 1.000, 1.000, 1.000, 1.000, 1.000, 1.000, 0.822, 0.333, 0.615, 0.333, 0.750, 0.333, 0.200, 0.000, 0.634, 0.055, 0.222, 0.054, 0.304, 0.054, 0.028, 0.000, 0.000, 0.000, 0.000, 0.000, 0.000, 0.000, 0.000, 0.000, 0.000, 0.000, 0.000, 0.000, 0.000, 0.000, 0.000, 0.000, 0.000, 0.000, 0.000, 0.000, 0.000, 0.000, 0.000, 0.000, 0.000, 0.000, 0.000, 0.000, 0.000, 0.000, 0.000, 0.000, 0.692, 0.105, 0.300, 0.105, 0.417, 0.105, 0.056, 0.000}   -   classificato come:    NON_MATCH   score: 0,136464


[model.Record]:{PK: '136', CODICE_FISCALE: '______5710______', NOME: 'timoteo', COGNOME: 'mura', SESSO: 'f', STATO_NASCITA: 'italia', DATA_NASCITA: '19580124', COMUNE_NASCITA: 'salerno', PROVINCIA_NASCITA: 'sa', INDIRIZZO: 'strads aala 12', CAP: '7094', PROVINCIA: 'sa', TELEFONO: '395290768289'}
[model.Record]:{PK: '525', CODICE_FISCALE: '______6936______', NOME: 'carlos eduardo', COGNOME: 'quaglia', SESSO: 'm', STATO_NASCITA: 'italia', DATA_NASCITA: '19630124', COMUNE_NASCITA: 'mariglianella', PROVINCIA_NASCITA: 'sa', INDIRIZZO: '', CAP: '27626', PROVINCIA: 'sa', TELEFONO: '365383962768'}
[utils.math.Vector]:{0.476, 0.000, 0.000, 0.000, 0.214, 0.000, 0.000, 0.000, 0.595, 0.000, 0.000, 0.000, 0.286, 0.000, 0.000, 0.000, 0.000, 0.000, 0.000, 0.000, 0.000, 0.000, 0.000, 0.000, 1.000, 1.000, 1.000, 1.000, 1.000, 1.000, 1.000, 1.000, 0.867, 0.333, 0.571, 0.333, 0.750, 0.333, 0.200, 0.000, 0.543, 0.000, 0.000, 0.000, 0.231, 0.000, 0.000, 0.000, 1.000, 1.000, 1.000, 1.000, 1.000, 1.000, 1.000, 1.000, 0.000, 0.000, 0.000, 0.000, 0.000, 0.000, 0.000, 0.000, 0.483, 0.000, 0.000, 0.000, 0.200, 0.000, 0.000, 0.000, 1.000, 1.000, 1.000, 1.000, 1.000, 1.000, 1.000, 1.000, 0.653, 0.100, 0.273, 0.100, 0.250, 0.100, 0.053, 0.000}   -   classificato come:    NON_MATCH   score: 0,179162


[model.Record]:{PK: '136', CODICE_FISCALE: '______5710______', NOME: 'timoteo', COGNOME: 'mura', SESSO: 'f', STATO_NASCITA: 'italia', DATA_NASCITA: '19580124', COMUNE_NASCITA: 'salerno', PROVINCIA_NASCITA: 'sa', INDIRIZZO: 'strads aala 12', CAP: '7094', PROVINCIA: 'sa', TELEFONO: '395290768289'}
[model.Record]:{PK: '63', CODICE_FISCALE: '______6178______', NOME: 'baldassarre', COGNOME: 'simone', SESSO: 'f', STATO_NASCITA: 'italia', DATA_NASCITA: '19441124', COMUNE_NASCITA: 'olgiate comasco', PROVINCIA_NASCITA: 'co', INDIRIZZO: 'incrocio riva', CAP: '7062', PROVINCIA: 'co', TELEFONO: '39100492386'}
[utils.math.Vector]:{0.000, 0.000, 0.000, 0.000, 0.000, 0.000, 0.000, 0.000, 0.472, 0.000, 0.000, 0.000, 0.167, 0.000, 0.000, 0.000, 1.000, 1.000, 1.000, 1.000, 1.000, 1.000, 1.000, 1.000, 1.000, 1.000, 1.000, 1.000, 1.000, 1.000, 1.000, 1.000, 0.800, 0.167, 0.429, 0.167, 0.625, 0.167, 0.091, 0.000, 0.529, 0.000, 0.000, 0.000, 0.200, 0.000, 0.000, 0.000, 0.000, 0.000, 0.000, 0.000, 0.000, 0.000, 0.000, 0.000, 0.482, 0.000, 0.000, 0.000, 0.071, 0.000, 0.000, 0.000, 0.667, 0.000, 0.333, 0.000, 0.500, 0.000, 0.000, 0.000, 0.000, 0.000, 0.000, 0.000, 0.000, 0.000, 0.000, 0.000, 0.645, 0.000, 0.095, 0.000, 0.333, 0.000, 0.000, 0.000}   -   classificato come:    NON_MATCH   score: 0,145194


[model.Record]:{PK: '136', CODICE_FISCALE: '______5710______', NOME: 'timoteo', COGNOME: 'mura', SESSO: 'f', STATO_NASCITA: 'italia', DATA_NASCITA: '19580124', COMUNE_NASCITA: 'salerno', PROVINCIA_NASCITA: 'sa', INDIRIZZO: 'strads aala 12', CAP: '7094', PROVINCIA: 'sa', TELEFONO: '395290768289'}
[model.Record]:{PK: '798', CODICE_FISCALE: '______7225______', NOME: 'costantino', COGNOME: 'di pamla', SESSO: 'f', STATO_NASCITA: 'italia', DATA_NASCITA: '19711124', COMUNE_NASCITA: 'pollena trocchia', PROVINCIA_NASCITA: 'na', INDIRIZZO: 'rotonda montanari', CAP: '64293', PROVINCIA: 'na', TELEFONO: ''}
[utils.math.Vector]:{0.574, 0.000, 0.133, 0.000, 0.200, 0.000, 0.000, 0.000, 0.458, 0.000, 0.000, 0.000, 0.125, 0.000, 0.000, 0.000, 1.000, 1.000, 1.000, 1.000, 1.000, 1.000, 1.000, 1.000, 1.000, 1.000, 1.000, 1.000, 1.000, 1.000, 1.000, 1.000, 0.800, 0.167, 0.462, 0.167, 0.625, 0.167, 0.091, 0.000, 0.633, 0.000, 0.095, 0.000, 0.188, 0.000, 0.000, 0.000, 0.667, 0.000, 0.000, 0.000, 0.500, 0.000, 0.000, 0.000, 0.542, 0.000, 0.071, 0.000, 0.235, 0.000, 0.000, 0.000, 0.483, 0.000, 0.000, 0.000, 0.200, 0.000, 0.000, 0.000, 0.667, 0.000, 0.000, 0.000, 0.500, 0.000, 0.000, 0.000, 0.000, 0.000, 0.000, 0.000, 0.000, 0.000, 0.000, 0.000}   -   classificato come:    NON_MATCH   score: 0,125549


[model.Record]:{PK: '136', CODICE_FISCALE: '______5710______', NOME: 'timoteo', COGNOME: 'mura', SESSO: 'f', STATO_NASCITA: 'italia', DATA_NASCITA: '19580124', COMUNE_NASCITA: 'salerno', PROVINCIA_NASCITA: 'sa', INDIRIZZO: 'strads aala 12', CAP: '7094', PROVINCIA: 'sa', TELEFONO: '395290768289'}
[model.Record]:{PK: '894', CODICE_FISCALE: '______7328______', NOME: 'castiglione', COGNOME: 'germano', SESSO: 'f', STATO_NASCITA: 'italia', DATA_NASCITA: '19540124', COMUNE_NASCITA: 'marcinanise', PROVINCIA_NASCITA: 'ce', INDIRIZZO: 'contradapbasile', CAP: '15987', PROVINCIA: 'ce', TELEFONO: ''}
[utils.math.Vector]:{0.567, 0.000, 0.125, 0.000, 0.273, 0.000, 0.000, 0.000, 0.595, 0.000, 0.000, 0.000, 0.286, 0.000, 0.000, 0.000, 1.000, 1.000, 1.000, 1.000, 1.000, 1.000, 1.000, 1.000, 1.000, 1.000, 1.000, 1.000, 1.000, 1.000, 1.000, 1.000, 0.942, 0.500, 0.714, 0.500, 0.875, 0.500, 0.333, 0.000, 0.567, 0.000, 0.000, 0.000, 0.182, 0.000, 0.000, 0.000, 0.000, 0.000, 0.000, 0.000, 0.000, 0.000, 0.000, 0.000, 0.660, 0.160, 0.222, 0.160, 0.267, 0.160, 0.087, 0.000, 0.483, 0.000, 0.000, 0.000, 0.200, 0.000, 0.000, 0.000, 0.000, 0.000, 0.000, 0.000, 0.000, 0.000, 0.000, 0.000, 0.000, 0.000, 0.000, 0.000, 0.000, 0.000, 0.000, 0.000}   -   classificato come:    NON_MATCH   score: 0,189687


[model.Record]:{PK: '136', CODICE_FISCALE: '______5710______', NOME: 'timoteo', COGNOME: 'mura', SESSO: 'f', STATO_NASCITA: 'italia', DATA_NASCITA: '19580124', COMUNE_NASCITA: 'salerno', PROVINCIA_NASCITA: 'sa', INDIRIZZO: 'strads aala 12', CAP: '7094', PROVINCIA: 'sa', TELEFONO: '395290768289'}
[model.Record]:{PK: '900', CODICE_FISCALE: '______7334______', NOME: 'audenico', COGNOME: 'mura', SESSO: 'f', STATO_NASCITA: 'italia', DATA_NASCITA: '19700626', COMUNE_NASCITA: 'salerno', PROVINCIA_NASCITA: 'sa', INDIRIZZO: '', CAP: '', PROVINCIA: 'sa', TELEFONO: '39552996958'}
[utils.math.Vector]:{0.512, 0.000, 0.000, 0.000, 0.125, 0.000, 0.000, 0.000, 1.000, 1.000, 1.000, 1.000, 1.000, 1.000, 1.000, 1.000, 1.000, 1.000, 1.000, 1.000, 1.000, 1.000, 1.000, 1.000, 1.000, 1.000, 1.000, 1.000, 1.000, 1.000, 1.000, 1.000, 0.667, 0.000, 0.143, 0.000, 0.500, 0.000, 0.000, 0.000, 1.000, 1.000, 1.000, 1.000, 1.000, 1.000, 1.000, 1.000, 1.000, 1.000, 1.000, 1.000, 1.000, 1.000, 1.000, 1.000, 0.000, 0.000, 0.000, 0.000, 0.000, 0.000, 0.000, 0.000, 0.000, 0.000, 0.000, 0.000, 0.000, 0.000, 0.000, 0.000, 1.000, 1.000, 1.000, 1.000, 1.000, 1.000, 1.000, 1.000, 0.817, 0.211, 0.400, 0.211, 0.500, 0.211, 0.118, 0.000}   -   classificato come:    NON_MATCH   score: 0,309143


[model.Record]:{PK: '136', CODICE_FISCALE: '______5710______', NOME: 'timoteo', COGNOME: 'mura', SESSO: 'f', STATO_NASCITA: 'italia', DATA_NASCITA: '19580124', COMUNE_NASCITA: 'salerno', PROVINCIA_NASCITA: 'sa', INDIRIZZO: 'strads aala 12', CAP: '7094', PROVINCIA: 'sa', TELEFONO: '395290768289'}
[model.Record]:{PK: '965', CODICE_FISCALE: '______7402______', NOME: 'audenico', COGNOME: 'orlandi', SESSO: 'm', STATO_NASCITA: 'italia', DATA_NASCITA: '19511124', COMUNE_NASCITA: 'jeslo', PROVINCIA_NASCITA: 've', INDIRIZZO: 'via ferrara', CAP: '3761', PROVINCIA: 've', TELEFONO: ''}
[utils.math.Vector]:{0.512, 0.000, 0.000, 0.000, 0.125, 0.000, 0.000, 0.000, 0.595, 0.000, 0.000, 0.000, 0.143, 0.000, 0.000, 0.000, 0.000, 0.000, 0.000, 0.000, 0.000, 0.000, 0.000, 0.000, 1.000, 1.000, 1.000, 1.000, 1.000, 1.000, 1.000, 1.000, 0.883, 0.333, 0.615, 0.333, 0.750, 0.333, 0.200, 0.000, 0.707, 0.000, 0.000, 0.000, 0.286, 0.000, 0.000, 0.000, 0.000, 0.000, 0.000, 0.000, 0.000, 0.000, 0.000, 0.000, 0.537, 0.000, 0.182, 0.000, 0.143, 0.000, 0.000, 0.000, 0.500, 0.000, 0.000, 0.000, 0.000, 0.000, 0.000, 0.000, 0.000, 0.000, 0.000, 0.000, 0.000, 0.000, 0.000, 0.000, 0.000, 0.000, 0.000, 0.000, 0.000, 0.000, 0.000, 0.000}   -   classificato come:    NON_MATCH   score: 0,142720


[model.Record]:{PK: '137', CODICE_FISCALE: '______5711______', NOME: 'brigita', COGNOME: 'orsi', SESSO: 'm', STATO_NASCITA: 'italia', DATA_NASCITA: '19430904', COMUNE_NASCITA: 'casekta', PROVINCIA_NASCITA: 'ce', INDIRIZZO: 'contrada rkssetti 27', CAP: '349', PROVINCIA: 'ce', TELEFONO: '3971989722972'}
[model.Record]:{PK: '335', CODICE_FISCALE: '______6471______', NOME: 'ingrid', COGNOME: 'giordano', SESSO: 'f', STATO_NASCITA: 'italia', DATA_NASCITA: '19640904', COMUNE_NASCITA: 'napoli', PROVINCIA_NASCITA: 'na', INDIRIZZO: 'borgo milani', CAP: '96026', PROVINCIA: 'na', TELEFONO: '394918185463'}
[utils.math.Vector]:{0.663, 0.000, 0.182, 0.000, 0.143, 0.000, 0.000, 0.000, 0.597, 0.000, 0.200, 0.000, 0.250, 0.000, 0.000, 0.000, 0.000, 0.000, 0.000, 0.000, 0.000, 0.000, 0.000, 0.000, 1.000, 1.000, 1.000, 1.000, 1.000, 1.000, 1.000, 1.000, 0.933, 0.333, 0.571, 0.333, 0.750, 0.333, 0.200, 0.000, 0.437, 0.000, 0.000, 0.000, 0.143, 0.000, 0.000, 0.000, 0.000, 0.000, 0.000, 0.000, 0.000, 0.000, 0.000, 0.000, 0.489, 0.000, 0.000, 0.000, 0.200, 0.000, 0.000, 0.000, 0.000, 0.000, 0.000, 0.000, 0.000, 0.000, 0.000, 0.000, 0.000, 0.000, 0.000, 0.000, 0.000, 0.000, 0.000, 0.000, 0.534, 0.000, 0.105, 0.000, 0.231, 0.000, 0.000, 0.000}   -   classificato come:    NON_MATCH   score: 0,149416


[model.Record]:{PK: '138', CODICE_FISCALE: '______5712______', NOME: 'ingrid', COGNOME: 'fusco', SESSO: 'f', STATO_NASCITA: 'italia', DATA_NASCITA: '0829', COMUNE_NASCITA: 'napoli', PROVINCIA_NASCITA: 'na', INDIRIZZO: 'rotonda furio 97', CAP: '28024', PROVINCIA: 'na', TELEFONO: '3942322086342'}
[model.Record]:{PK: '100', CODICE_FISCALE: '______6216______', NOME: 'nazzareno', COGNOME: 'pellegrini', SESSO: 'f', STATO_NASCITA: 'italia', DATA_NASCITA: '19600829', COMUNE_NASCITA: 'roccaascerana', PROVINCIA_NASCITA: 'av', INDIRIZZO: 'vicolo farina', CAP: '17828', PROVINCIA: 'av', TELEFONO: '396587470559'}
[utils.math.Vector]:{0.519, 0.000, 0.000, 0.000, 0.111, 0.000, 0.000, 0.000, 0.000, 0.000, 0.000, 0.000, 0.000, 0.000, 0.000, 0.000, 1.000, 1.000, 1.000, 1.000, 1.000, 1.000, 1.000, 1.000, 1.000, 1.000, 1.000, 1.000, 1.000, 1.000, 1.000, 1.000, 0.417, 0.577, 0.600, 0.500, 0.500, 0.500, 0.333, 0.000, 0.329, 0.000, 0.118, 0.000, 0.077, 0.000, 0.000, 0.000, 0.000, 0.000, 0.000, 0.000, 0.000, 0.000, 0.000, 0.000, 0.580, 0.000, 0.222, 0.000, 0.313, 0.000, 0.000, 0.000, 0.600, 0.000, 0.250, 0.000, 0.200, 0.000, 0.000, 0.000, 0.000, 0.000, 0.000, 0.000, 0.000, 0.000, 0.000, 0.000, 0.534, 0.000, 0.091, 0.000, 0.154, 0.000, 0.000, 0.000}   -   classificato come:    NON_MATCH   score: 0,160336


[model.Record]:{PK: '138', CODICE_FISCALE: '______5712______', NOME: 'ingrid', COGNOME: 'fusco', SESSO: 'f', STATO_NASCITA: 'italia', DATA_NASCITA: '0829', COMUNE_NASCITA: 'napoli', PROVINCIA_NASCITA: 'na', INDIRIZZO: 'rotonda furio 97', CAP: '28024', PROVINCIA: 'na', TELEFONO: '3942322086342'}
[model.Record]:{PK: '335', CODICE_FISCALE: '______6471______', NOME: 'ingrid', COGNOME: 'giordano', SESSO: 'f', STATO_NASCITA: 'italia', DATA_NASCITA: '19640904', COMUNE_NASCITA: 'napoli', PROVINCIA_NASCITA: 'na', INDIRIZZO: 'borgo milani', CAP: '96026', PROVINCIA: 'na', TELEFONO: '394918185463'}
[utils.math.Vector]:{1.000, 1.000, 1.000, 1.000, 1.000, 1.000, 1.000, 1.000, 0.442, 0.000, 0.000, 0.000, 0.125, 0.000, 0.000, 0.000, 1.000, 1.000, 1.000, 1.000, 1.000, 1.000, 1.000, 1.000, 1.000, 1.000, 1.000, 1.000, 1.000, 1.000, 1.000, 1.000, 0.458, 0.000, 0.000, 0.000, 0.125, 0.000, 0.000, 0.000, 1.000, 1.000, 1.000, 1.000, 1.000, 1.000, 1.000, 1.000, 1.000, 1.000, 1.000, 1.000, 1.000, 1.000, 1.000, 1.000, 0.531, 0.000, 0.077, 0.000, 0.188, 0.000, 0.000, 0.000, 0.600, 0.000, 0.250, 0.000, 0.400, 0.000, 0.000, 0.000, 1.000, 1.000, 1.000, 1.000, 1.000, 1.000, 1.000, 1.000, 0.660, 0.095, 0.286, 0.095, 0.308, 0.095, 0.050, 0.000}   -   classificato come:    NON_MATCH   score: 0,285408


[model.Record]:{PK: '138', CODICE_FISCALE: '______5712______', NOME: 'ingrid', COGNOME: 'fusco', SESSO: 'f', STATO_NASCITA: 'italia', DATA_NASCITA: '0829', COMUNE_NASCITA: 'napoli', PROVINCIA_NASCITA: 'na', INDIRIZZO: 'rotonda furio 97', CAP: '28024', PROVINCIA: 'na', TELEFONO: '3942322086342'}
[model.Record]:{PK: '989', CODICE_FISCALE: '______7429______', NOME: 'gelsomina', COGNOME: 'pugliese', SESSO: 'm', STATO_NASCITA: 'italia', DATA_NASCITA: '19780829', COMUNE_NASCITA: 'casapulla', PROVINCIA_NASCITA: 'ce', INDIRIZZO: 'borgo rinaldi', CAP: '30509', PROVINCIA: 'ce', TELEFONO: ''}
[utils.math.Vector]:{0.519, 0.000, 0.154, 0.000, 0.111, 0.000, 0.000, 0.000, 0.442, 0.000, 0.000, 0.000, 0.125, 0.000, 0.000, 0.000, 0.000, 0.000, 0.000, 0.000, 0.000, 0.000, 0.000, 0.000, 1.000, 1.000, 1.000, 1.000, 1.000, 1.000, 1.000, 1.000, 0.417, 0.577, 0.600, 0.500, 0.500, 0.500, 0.333, 0.000, 0.611, 0.000, 0.154, 0.000, 0.333, 0.000, 0.000, 0.000, 0.000, 0.000, 0.000, 0.000, 0.000, 0.000, 0.000, 0.000, 0.603, 0.000, 0.148, 0.000, 0.188, 0.000, 0.000, 0.000, 0.467, 0.000, 0.000, 0.000, 0.000, 0.000, 0.000, 0.000, 0.000, 0.000, 0.000, 0.000, 0.000, 0.000, 0.000, 0.000, 0.000, 0.000, 0.000, 0.000, 0.000, 0.000, 0.000, 0.000}   -   classificato come:    NON_MATCH   score: 0,143349


[model.Record]:{PK: '139', CODICE_FISCALE: '______5713______', NOME: 'egidio', COGNOME: 'lazzari', SESSO: 'm', STATO_NASCITA: 'italia', DATA_NASCITA: '19651003', COMUNE_NASCITA: 'carinola', PROVINCIA_NASCITA: 'ce', INDIRIZZO: 'stretto eseo 33', CAP: '22874', PROVINCIA: 'ce', TELEFONO: ''}
[model.Record]:{PK: '734', CODICE_FISCALE: '______7155______', NOME: 'moreno', COGNOME: 'capasso', SESSO: 'f', STATO_NASCITA: 'italia', DATA_NASCITA: '19491003', COMUNE_NASCITA: 'napoli', PROVINCIA_NASCITA: 'sa', INDIRIZZO: 'incrocio soriana', CAP: '99106', PROVINCIA: 'sa', TELEFONO: '394233805996'}
[utils.math.Vector]:{0.444, 0.000, 0.000, 0.000, 0.167, 0.000, 0.000, 0.000, 0.524, 0.000, 0.000, 0.000, 0.143, 0.000, 0.000, 0.000, 0.000, 0.000, 0.000, 0.000, 0.000, 0.000, 0.000, 0.000, 1.000, 1.000, 1.000, 1.000, 1.000, 1.000, 1.000, 1.000, 0.867, 0.333, 0.571, 0.333, 0.750, 0.333, 0.200, 0.000, 0.639, 0.000, 0.167, 0.000, 0.375, 0.000, 0.000, 0.000, 0.000, 0.000, 0.000, 0.000, 0.000, 0.000, 0.000, 0.000, 0.482, 0.000, 0.071, 0.000, 0.188, 0.000, 0.000, 0.000, 0.000, 0.000, 0.000, 0.000, 0.000, 0.000, 0.000, 0.000, 0.000, 0.000, 0.000, 0.000, 0.000, 0.000, 0.000, 0.000, 0.000, 0.000, 0.000, 0.000, 0.000, 0.000, 0.000, 0.000}   -   classificato come:    NON_MATCH   score: 0,128720


[model.Record]:{PK: '14', CODICE_FISCALE: '______5583______', NOME: 'jelena', COGNOME: 'motta', SESSO: 'f', STATO_NASCITA: 'italia', DATA_NASCITA: '19780411', COMUNE_NASCITA: 'napoli', PROVINCIA_NASCITA: 'na', INDIRIZZO: 'via morelli 33', CAP: '', PROVINCIA: 'na', TELEFONO: '390827449472'}
[model.Record]:{PK: '126', CODICE_FISCALE: '______6243______', NOME: 'iacopo', COGNOME: 'mancijelli', SESSO: 'm', STATO_NASCITA: 'italia', DATA_NASCITA: '19640411', COMUNE_NASCITA: 'portici', PROVINCIA_NASCITA: '', INDIRIZZO: 'stretto cassiopea', CAP: '', PROVINCIA: 'na', TELEFONO: '397997614946'}
[utils.math.Vector]:{0.000, 0.000, 0.000, 0.000, 0.000, 0.000, 0.000, 0.000, 0.533, 0.000, 0.000, 0.000, 0.100, 0.000, 0.000, 0.000, 0.000, 0.000, 0.000, 0.000, 0.000, 0.000, 0.000, 0.000, 1.000, 1.000, 1.000, 1.000, 1.000, 1.000, 1.000, 1.000, 0.822, 0.333, 0.571, 0.333, 0.750, 0.333, 0.200, 0.000, 0.643, 0.000, 0.182, 0.000, 0.143, 0.000, 0.000, 0.000, 0.000, 0.000, 0.000, 0.000, 0.000, 0.000, 0.000, 0.000, 0.483, 0.000, 0.069, 0.000, 0.118, 0.000, 0.000, 0.000, 0.000, 0.000, 0.000, 0.000, 0.000, 0.000, 0.000, 0.000, 1.000, 1.000, 1.000, 1.000, 1.000, 1.000, 1.000, 1.000, 0.627, 0.100, 0.286, 0.100, 0.417, 0.100, 0.053, 0.000}   -   classificato come:    NON_MATCH   score: 0,161136


[model.Record]:{PK: '14', CODICE_FISCALE: '______5583______', NOME: 'jelena', COGNOME: 'motta', SESSO: 'f', STATO_NASCITA: 'italia', DATA_NASCITA: '19780411', COMUNE_NASCITA: 'napoli', PROVINCIA_NASCITA: 'na', INDIRIZZO: 'via morelli 33', CAP: '', PROVINCIA: 'na', TELEFONO: '390827449472'}
[model.Record]:{PK: '796', CODICE_FISCALE: '______7223______', NOME: 'lorenoz', COGNOME: 'mattei', SESSO: 'f', STATO_NASCITA: 'italia', DATA_NASCITA: '19580621', COMUNE_NASCITA: 'napoli', PROVINCIA_NASCITA: 'na', INDIRIZZO: '', CAP: '', PROVINCIA: 'na', TELEFONO: '39661867602'}
[utils.math.Vector]:{0.532, 0.000, 0.182, 0.000, 0.286, 0.000, 0.000, 0.000, 0.700, 0.000, 0.222, 0.000, 0.500, 0.000, 0.000, 0.000, 1.000, 1.000, 1.000, 1.000, 1.000, 1.000, 1.000, 1.000, 1.000, 1.000, 1.000, 1.000, 1.000, 1.000, 1.000, 1.000, 0.800, 0.000, 0.286, 0.000, 0.625, 0.000, 0.000, 0.000, 1.000, 1.000, 1.000, 1.000, 1.000, 1.000, 1.000, 1.000, 1.000, 1.000, 1.000, 1.000, 1.000, 1.000, 1.000, 1.000, 0.000, 0.000, 0.000, 0.000, 0.000, 0.000, 0.000, 0.000, 0.000, 0.000, 0.000, 0.000, 0.000, 0.000, 0.000, 0.000, 1.000, 1.000, 1.000, 1.000, 1.000, 1.000, 1.000, 1.000, 0.624, 0.000, 0.095, 0.000, 0.250, 0.000, 0.000, 0.000}   -   classificato come:    NON_MATCH   score: 0,201338


[model.Record]:{PK: '140', CODICE_FISCALE: '______5714______', NOME: 'thea', COGNOME: 'vaccari', SESSO: 'f', STATO_NASCITA: 'itaia', DATA_NASCITA: '19500729', COMUNE_NASCITA: 'monte di procida', PROVINCIA_NASCITA: '', INDIRIZZO: 'contrada costa 89', CAP: '43797', PROVINCIA: 'na', TELEFONO: '394047996021'}
[model.Record]:{PK: '147', CODICE_FISCALE: '______6265______', NOME: 'ermes', COGNOME: 'cortese', SESSO: 'm', STATO_NASCITA: 'italia', DATA_NASCITA: '19670729', COMUNE_NASCITA: 'pollena', PROVINCIA_NASCITA: 'na', INDIRIZZO: 'rotonda eustachio', CAP: '53041', PROVINCIA: 'na', TELEFONO: '394135048281'}
[utils.math.Vector]:{0.483, 0.000, 0.000, 0.000, 0.200, 0.000, 0.000, 0.000, 0.429, 0.000, 0.000, 0.000, 0.000, 0.000, 0.000, 0.000, 0.000, 0.000, 0.000, 0.000, 0.000, 0.000, 0.000, 0.000, 0.961, 0.289, 0.667, 0.286, 0.833, 0.286, 0.167, 0.000, 0.822, 0.333, 0.571, 0.333, 0.750, 0.333, 0.200, 0.000, 0.428, 0.000, 0.000, 0.000, 0.188, 0.000, 0.000, 0.000, 0.000, 0.000, 0.000, 0.000, 0.000, 0.000, 0.000, 0.000, 0.693, 0.133, 0.333, 0.133, 0.412, 0.133, 0.071, 0.000, 0.467, 0.000, 0.000, 0.000, 0.200, 0.000, 0.000, 0.000, 1.000, 1.000, 1.000, 1.000, 1.000, 1.000, 1.000, 1.000, 0.792, 0.100, 0.273, 0.100, 0.333, 0.100, 0.053, 0.000}   -   classificato come:    NON_MATCH   score: 0,201837


[model.Record]:{PK: '140', CODICE_FISCALE: '______5714______', NOME: 'thea', COGNOME: 'vaccari', SESSO: 'f', STATO_NASCITA: 'itaia', DATA_NASCITA: '19500729', COMUNE_NASCITA: 'monte di procida', PROVINCIA_NASCITA: '', INDIRIZZO: 'contrada costa 89', CAP: '43797', PROVINCIA: 'na', TELEFONO: '394047996021'}
[model.Record]:{PK: '37', CODICE_FISCALE: '______6149______', NOME: 'deborah', COGNOME: 'forte', SESSO: '', STATO_NASCITA: 'italia', DATA_NASCITA: '19770729', COMUNE_NASCITA: 'catania', PROVINCIA_NASCITA: 'ct', INDIRIZZO: 'rotonda costantini', CAP: '84334', PROVINCIA: 'ct', TELEFONO: '394730404773'}
[utils.math.Vector]:{0.595, 0.000, 0.000, 0.000, 0.143, 0.000, 0.000, 0.000, 0.000, 0.000, 0.000, 0.000, 0.000, 0.000, 0.000, 0.000, 0.000, 0.000, 0.000, 0.000, 0.000, 0.000, 0.000, 0.000, 0.961, 0.289, 0.667, 0.286, 0.833, 0.286, 0.167, 0.000, 0.822, 0.333, 0.571, 0.333, 0.750, 0.333, 0.200, 0.000, 0.428, 0.000, 0.000, 0.000, 0.188, 0.000, 0.000, 0.000, 0.000, 0.000, 0.000, 0.000, 0.000, 0.000, 0.000, 0.000, 0.652, 0.387, 0.581, 0.387, 0.500, 0.387, 0.240, 0.000, 0.600, 0.000, 0.250, 0.000, 0.200, 0.000, 0.000, 0.000, 0.000, 0.000, 0.000, 0.000, 0.000, 0.000, 0.000, 0.000, 0.675, 0.300, 0.526, 0.300, 0.250, 0.300, 0.176, 0.000}   -   classificato come:    NON_MATCH   score: 0,238563


[model.Record]:{PK: '140', CODICE_FISCALE: '______5714______', NOME: 'thea', COGNOME: 'vaccari', SESSO: 'f', STATO_NASCITA: 'itaia', DATA_NASCITA: '19500729', COMUNE_NASCITA: 'monte di procida', PROVINCIA_NASCITA: '', INDIRIZZO: 'contrada costa 89', CAP: '43797', PROVINCIA: 'na', TELEFONO: '394047996021'}
[model.Record]:{PK: '964', CODICE_FISCALE: '______7401______', NOME: 'moreno', COGNOME: 'albanese', SESSO: 'm', STATO_NASCITA: 'italia', DATA_NASCITA: '19640729', COMUNE_NASCITA: 'poggiomarino', PROVINCIA_NASCITA: 'na', INDIRIZZO: 'via', CAP: '30219', PROVINCIA: 'na', TELEFONO: ''}
[utils.math.Vector]:{0.472, 0.000, 0.000, 0.000, 0.167, 0.000, 0.000, 0.000, 0.512, 0.000, 0.000, 0.000, 0.125, 0.000, 0.000, 0.000, 0.000, 0.000, 0.000, 0.000, 0.000, 0.000, 0.000, 0.000, 0.961, 0.289, 0.667, 0.286, 0.833, 0.286, 0.167, 0.000, 0.867, 0.333, 0.571, 0.333, 0.750, 0.333, 0.200, 0.000, 0.514, 0.000, 0.000, 0.000, 0.188, 0.000, 0.000, 0.000, 0.000, 0.000, 0.000, 0.000, 0.000, 0.000, 0.000, 0.000, 0.464, 0.000, 0.000, 0.000, 0.059, 0.000, 0.000, 0.000, 0.600, 0.000, 0.000, 0.000, 0.000, 0.000, 0.000, 0.000, 1.000, 1.000, 1.000, 1.000, 1.000, 1.000, 1.000, 1.000, 0.000, 0.000, 0.000, 0.000, 0.000, 0.000, 0.000, 0.000}   -   classificato come:    NON_MATCH   score: 0,138582


[model.Record]:{PK: '141', CODICE_FISCALE: '______5715______', NOME: 'elsa', COGNOME: 'durante', SESSO: 'm', STATO_NASCITA: 'italia', DATA_NASCITA: '19730213', COMUNE_NASCITA: 'vietri sul mare', PROVINCIA_NASCITA: 'sa', INDIRIZZO: 'piazza fulvio 83', CAP: '93149', PROVINCIA: 'sa', TELEFONO: '3937035041211'}
[model.Record]:{PK: '194', CODICE_FISCALE: '______6319______', NOME: 'mteita', COGNOME: 'emrcuri', SESSO: 'f', STATO_NASCITA: 'italia', DATA_NASCITA: '19661213', COMUNE_NASCITA: '', PROVINCIA_NASCITA: 'av', INDIRIZZO: 'strada miriana', CAP: '56828', PROVINCIA: 'av', TELEFONO: '396339186714'}
[utils.math.Vector]:{0.611, 0.000, 0.000, 0.000, 0.333, 0.000, 0.000, 0.000, 0.429, 0.000, 0.167, 0.000, 0.143, 0.000, 0.000, 0.000, 0.000, 0.000, 0.000, 0.000, 0.000, 0.000, 0.000, 0.000, 1.000, 1.000, 1.000, 1.000, 1.000, 1.000, 1.000, 1.000, 0.683, 0.167, 0.429, 0.167, 0.625, 0.167, 0.091, 0.000, 0.000, 0.000, 0.000, 0.000, 0.000, 0.000, 0.000, 0.000, 0.000, 0.000, 0.000, 0.000, 0.000, 0.000, 0.000, 0.000, 0.490, 0.000, 0.143, 0.000, 0.188, 0.000, 0.000, 0.000, 0.000, 0.000, 0.000, 0.000, 0.000, 0.000, 0.000, 0.000, 0.000, 0.000, 0.000, 0.000, 0.000, 0.000, 0.000, 0.000, 0.660, 0.000, 0.091, 0.000, 0.308, 0.000, 0.000, 0.000}   -   classificato come:    NON_MATCH   score: 0,117989


[model.Record]:{PK: '141', CODICE_FISCALE: '______5715______', NOME: 'elsa', COGNOME: 'durante', SESSO: 'm', STATO_NASCITA: 'italia', DATA_NASCITA: '19730213', COMUNE_NASCITA: 'vietri sul mare', PROVINCIA_NASCITA: 'sa', INDIRIZZO: 'piazza fulvio 83', CAP: '93149', PROVINCIA: 'sa', TELEFONO: '3937035041211'}
[model.Record]:{PK: '76', CODICE_FISCALE: '______6191______', NOME: 'selvaggia', COGNOME: 'rcci', SESSO: 'm', STATO_NASCITA: 'italia', DATA_NASCITA: '19970213', COMUNE_NASCITA: 'casagiove', PROVINCIA_NASCITA: 'ce', INDIRIZZO: 'borgo mariano', CAP: '58875', PROVINCIA: 'ce', TELEFONO: ''}
[utils.math.Vector]:{0.731, 0.000, 0.182, 0.000, 0.333, 0.000, 0.000, 0.000, 0.464, 0.000, 0.000, 0.000, 0.143, 0.000, 0.000, 0.000, 1.000, 1.000, 1.000, 1.000, 1.000, 1.000, 1.000, 1.000, 1.000, 1.000, 1.000, 1.000, 1.000, 1.000, 1.000, 1.000, 0.933, 0.333, 0.714, 0.333, 0.750, 0.333, 0.200, 0.000, 0.400, 0.000, 0.000, 0.000, 0.133, 0.000, 0.000, 0.000, 0.000, 0.000, 0.000, 0.000, 0.000, 0.000, 0.000, 0.000, 0.499, 0.000, 0.148, 0.000, 0.125, 0.000, 0.000, 0.000, 0.000, 0.000, 0.000, 0.000, 0.000, 0.000, 0.000, 0.000, 0.000, 0.000, 0.000, 0.000, 0.000, 0.000, 0.000, 0.000, 0.000, 0.000, 0.000, 0.000, 0.000, 0.000, 0.000, 0.000}   -   classificato come:    NON_MATCH   score: 0,132607


[model.Record]:{PK: '141', CODICE_FISCALE: '______5715______', NOME: 'elsa', COGNOME: 'durante', SESSO: 'm', STATO_NASCITA: 'italia', DATA_NASCITA: '19730213', COMUNE_NASCITA: 'vietri sul mare', PROVINCIA_NASCITA: 'sa', INDIRIZZO: 'piazza fulvio 83', CAP: '93149', PROVINCIA: 'sa', TELEFONO: '3937035041211'}
[model.Record]:{PK: '990', CODICE_FISCALE: '______7430______', NOME: 'quarto', COGNOME: 'vinciguerra', SESSO: 'f', STATO_NASCITA: 'italia', DATA_NASCITA: '19361213', COMUNE_NASCITA: 'casamarciano', PROVINCIA_NASCITA: 'na', INDIRIZZO: 'piazza palmieri', CAP: '82404', PROVINCIA: 'na', TELEFONO: ''}
[utils.math.Vector]:{0.472, 0.000, 0.000, 0.000, 0.000, 0.000, 0.000, 0.000, 0.489, 0.000, 0.125, 0.000, 0.091, 0.000, 0.000, 0.000, 0.000, 0.000, 0.000, 0.000, 0.000, 0.000, 0.000, 0.000, 1.000, 1.000, 1.000, 1.000, 1.000, 1.000, 1.000, 1.000, 0.822, 0.167, 0.429, 0.167, 0.625, 0.167, 0.091, 0.000, 0.450, 0.088, 0.160, 0.087, 0.067, 0.087, 0.045, 0.000, 0.667, 0.000, 0.000, 0.000, 0.500, 0.000, 0.000, 0.000, 0.843, 0.371, 0.414, 0.370, 0.563, 0.370, 0.227, 0.000, 0.467, 0.000, 0.000, 0.000, 0.000, 0.000, 0.000, 0.000, 0.667, 0.000, 0.000, 0.000, 0.500, 0.000, 0.000, 0.000, 0.000, 0.000, 0.000, 0.000, 0.000, 0.000, 0.000, 0.000}   -   classificato come:    NON_MATCH   score: 0,168979


[model.Record]:{PK: '141', CODICE_FISCALE: '______5715______', NOME: 'elsa', COGNOME: 'durante', SESSO: 'm', STATO_NASCITA: 'italia', DATA_NASCITA: '19730213', COMUNE_NASCITA: 'vietri sul mare', PROVINCIA_NASCITA: 'sa', INDIRIZZO: 'piazza fulvio 83', CAP: '93149', PROVINCIA: 'sa', TELEFONO: '3937035041211'}
[model.Record]:{PK: '996', CODICE_FISCALE: '______7437______', NOME: 'italo', COGNOME: 'bianchi', SESSO: 'm', STATO_NASCITA: 'italia', DATA_NASCITA: '19731213', COMUNE_NASCITA: 'anacarp', PROVINCIA_NASCITA: 'na', INDIRIZZO: 'ferretti', CAP: '16051', PROVINCIA: 'na', TELEFONO: '397268226945'}
[utils.math.Vector]:{0.483, 0.000, 0.000, 0.000, 0.000, 0.000, 0.000, 0.000, 0.524, 0.000, 0.167, 0.000, 0.143, 0.000, 0.000, 0.000, 1.000, 1.000, 1.000, 1.000, 1.000, 1.000, 1.000, 1.000, 1.000, 1.000, 1.000, 1.000, 1.000, 1.000, 1.000, 1.000, 0.921, 0.500, 0.714, 0.500, 0.875, 0.500, 0.333, 0.000, 0.403, 0.000, 0.100, 0.000, 0.133, 0.000, 0.000, 0.000, 0.667, 0.000, 0.000, 0.000, 0.500, 0.000, 0.000, 0.000, 0.292, 0.000, 0.000, 0.000, 0.063, 0.000, 0.000, 0.000, 0.000, 0.000, 0.000, 0.000, 0.000, 0.000, 0.000, 0.000, 0.667, 0.000, 0.000, 0.000, 0.500, 0.000, 0.000, 0.000, 0.598, 0.000, 0.091, 0.000, 0.231, 0.000, 0.000, 0.000}   -   classificato come:    NON_MATCH   score: 0,160686


[model.Record]:{PK: '142', CODICE_FISCALE: '______5716______', NOME: 'mrdiano', COGNOME: 'olivieri', SESSO: 'm', STATO_NASCITA: 'italia', DATA_NASCITA: '19550626', COMUNE_NASCITA: 'sant agata goti', PROVINCIA_NASCITA: 'bn', INDIRIZZO: 'canale isira 84', CAP: '91840', PROVINCIA: 'bn', TELEFONO: '3971409514765'}
[model.Record]:{PK: '419', CODICE_FISCALE: '______6560______', NOME: 'eustachio', COGNOME: 'alfieri', SESSO: 'f', STATO_NASCITA: 'italia', DATA_NASCITA: '19630626', COMUNE_NASCITA: 'pozzuoli', PROVINCIA_NASCITA: 'na', INDIRIZZO: 'brogo', CAP: '27274', PROVINCIA: 'na', TELEFONO: '39489548897'}
[utils.math.Vector]:{0.503, 0.000, 0.000, 0.000, 0.222, 0.000, 0.000, 0.000, 0.713, 0.365, 0.462, 0.364, 0.625, 0.364, 0.222, 0.000, 0.000, 0.000, 0.000, 0.000, 0.000, 0.000, 0.000, 0.000, 1.000, 1.000, 1.000, 1.000, 1.000, 1.000, 1.000, 1.000, 0.778, 0.333, 0.571, 0.333, 0.750, 0.333, 0.200, 0.000, 0.000, 0.000, 0.000, 0.000, 0.133, 0.000, 0.000, 0.000, 0.000, 0.000, 0.000, 0.000, 0.000, 0.000, 0.000, 0.000, 0.000, 0.000, 0.000, 0.000, 0.067, 0.000, 0.000, 0.000, 0.467, 0.000, 0.000, 0.000, 0.000, 0.000, 0.000, 0.000, 0.000, 0.000, 0.000, 0.000, 0.000, 0.000, 0.000, 0.000, 0.767, 0.000, 0.316, 0.000, 0.385, 0.000, 0.000, 0.000}   -   classificato come:    NON_MATCH   score: 0,175490


[model.Record]:{PK: '142', CODICE_FISCALE: '______5716______', NOME: 'mrdiano', COGNOME: 'olivieri', SESSO: 'm', STATO_NASCITA: 'italia', DATA_NASCITA: '19550626', COMUNE_NASCITA: 'sant agata goti', PROVINCIA_NASCITA: 'bn', INDIRIZZO: 'canale isira 84', CAP: '91840', PROVINCIA: 'bn', TELEFONO: '3971409514765'}
[model.Record]:{PK: '89', CODICE_FISCALE: '______6204______', NOME: 'sesto', COGNOME: 'barbato', SESSO: 'f', STATO_NASCITA: 'italia', DATA_NASCITA: '19500626', COMUNE_NASCITA: 'giguliano in campania', PROVINCIA_NASCITA: 'na', INDIRIZZO: 'contrada', CAP: '35387', PROVINCIA: 'na', TELEFONO: '397019576264'}
[utils.math.Vector]:{0.448, 0.000, 0.000, 0.000, 0.143, 0.000, 0.000, 0.000, 0.000, 0.000, 0.000, 0.000, 0.000, 0.000, 0.000, 0.000, 0.000, 0.000, 0.000, 0.000, 0.000, 0.000, 0.000, 0.000, 1.000, 1.000, 1.000, 1.000, 1.000, 1.000, 1.000, 1.000, 0.942, 0.500, 0.857, 0.500, 0.875, 0.500, 0.333, 0.000, 0.581, 0.000, 0.063, 0.000, 0.238, 0.000, 0.000, 0.000, 0.000, 0.000, 0.000, 0.000, 0.000, 0.000, 0.000, 0.000, 0.586, 0.000, 0.095, 0.000, 0.267, 0.000, 0.000, 0.000, 0.467, 0.000, 0.000, 0.000, 0.000, 0.000, 0.000, 0.000, 0.000, 0.000, 0.000, 0.000, 0.000, 0.000, 0.000, 0.000, 0.847, 0.095, 0.364, 0.095, 0.462, 0.095, 0.050, 0.000}   -   classificato come:    NON_MATCH   score: 0,199255


[model.Record]:{PK: '142', CODICE_FISCALE: '______5716______', NOME: 'mrdiano', COGNOME: 'olivieri', SESSO: 'm', STATO_NASCITA: 'italia', DATA_NASCITA: '19550626', COMUNE_NASCITA: 'sant agata goti', PROVINCIA_NASCITA: 'bn', INDIRIZZO: 'canale isira 84', CAP: '91840', PROVINCIA: 'bn', TELEFONO: '3971409514765'}
[model.Record]:{PK: '900', CODICE_FISCALE: '______7334______', NOME: 'audenico', COGNOME: 'mura', SESSO: 'f', STATO_NASCITA: 'italia', DATA_NASCITA: '19700626', COMUNE_NASCITA: 'salerno', PROVINCIA_NASCITA: 'sa', INDIRIZZO: '', CAP: '', PROVINCIA: 'sa', TELEFONO: '39552996958'}
[utils.math.Vector]:{0.607, 0.000, 0.000, 0.000, 0.250, 0.000, 0.000, 0.000, 0.000, 0.000, 0.000, 0.000, 0.125, 0.000, 0.000, 0.000, 0.000, 0.000, 0.000, 0.000, 0.000, 0.000, 0.000, 0.000, 1.000, 1.000, 1.000, 1.000, 1.000, 1.000, 1.000, 1.000, 0.867, 0.333, 0.571, 0.333, 0.750, 0.333, 0.200, 0.000, 0.613, 0.000, 0.100, 0.000, 0.200, 0.000, 0.000, 0.000, 0.000, 0.000, 0.000, 0.000, 0.000, 0.000, 0.000, 0.000, 0.000, 0.000, 0.000, 0.000, 0.000, 0.000, 0.000, 0.000, 0.000, 0.000, 0.000, 0.000, 0.000, 0.000, 0.000, 0.000, 0.000, 0.000, 0.000, 0.000, 0.000, 0.000, 0.000, 0.000, 0.613, 0.000, 0.200, 0.000, 0.231, 0.000, 0.000, 0.000}   -   classificato come:    NON_MATCH   score: 0,126274


[model.Record]:{PK: '143', CODICE_FISCALE: '______5717______', NOME: 'anastasio', COGNOME: 'zorzi', SESSO: 'm', STATO_NASCITA: 'italia', DATA_NASCITA: '19620423', COMUNE_NASCITA: 'ravenna', PROVINCIA_NASCITA: 'ra', INDIRIZZO: 'strada damiano 14', CAP: '37980', PROVINCIA: 'ra', TELEFONO: '39466814249299'}
[model.Record]:{PK: '552', CODICE_FISCALE: '______6965______', NOME: 'ettbre', COGNOME: 'bianchi', SESSO: 'm', STATO_NASCITA: 'italia', DATA_NASCITA: '19590423', COMUNE_NASCITA: 'reggio di calabria', PROVINCIA_NASCITA: 'rc', INDIRIZZO: 'incrocio sla', CAP: '40251', PROVINCIA: 'rc', TELEFONO: '39351687502'}
[utils.math.Vector]:{0.426, 0.000, 0.000, 0.000, 0.111, 0.000, 0.000, 0.000, 0.448, 0.000, 0.000, 0.000, 0.143, 0.000, 0.000, 0.000, 1.000, 1.000, 1.000, 1.000, 1.000, 1.000, 1.000, 1.000, 1.000, 1.000, 1.000, 1.000, 1.000, 1.000, 1.000, 1.000, 0.822, 0.333, 0.571, 0.333, 0.750, 0.333, 0.200, 0.000, 0.532, 0.000, 0.000, 0.000, 0.167, 0.000, 0.000, 0.000, 0.667, 0.000, 0.000, 0.000, 0.500, 0.000, 0.000, 0.000, 0.437, 0.000, 0.077, 0.000, 0.118, 0.000, 0.000, 0.000, 0.000, 0.000, 0.000, 0.000, 0.000, 0.000, 0.000, 0.000, 0.667, 0.000, 0.000, 0.000, 0.500, 0.000, 0.000, 0.000, 0.602, 0.000, 0.174, 0.000, 0.286, 0.000, 0.000, 0.000}   -   classificato come:    NON_MATCH   score: 0,143320


[model.Record]:{PK: '143', CODICE_FISCALE: '______5717______', NOME: 'anastasio', COGNOME: 'zorzi', SESSO: 'm', STATO_NASCITA: 'italia', DATA_NASCITA: '19620423', COMUNE_NASCITA: 'ravenna', PROVINCIA_NASCITA: 'ra', INDIRIZZO: 'strada damiano 14', CAP: '37980', PROVINCIA: 'ra', TELEFONO: '39466814249299'}
[model.Record]:{PK: '577', CODICE_FISCALE: '______6992______', NOME: 'osvaldo', COGNOME: 'grilli', SESSO: 'm', STATO_NASCITA: 'italia', DATA_NASCITA: '19470423', COMUNE_NASCITA: 'arienzo', PROVINCIA_NASCITA: 'ce', INDIRIZZO: '', CAP: '86228', PROVINCIA: 'ce', TELEFONO: '395273715479'}
[utils.math.Vector]:{0.476, 0.000, 0.000, 0.000, 0.333, 0.000, 0.000, 0.000, 0.578, 0.000, 0.000, 0.000, 0.167, 0.000, 0.000, 0.000, 1.000, 1.000, 1.000, 1.000, 1.000, 1.000, 1.000, 1.000, 1.000, 1.000, 1.000, 1.000, 1.000, 1.000, 1.000, 1.000, 0.822, 0.333, 0.571, 0.333, 0.750, 0.333, 0.200, 0.000, 0.631, 0.000, 0.167, 0.000, 0.286, 0.000, 0.000, 0.000, 0.000, 0.000, 0.000, 0.000, 0.000, 0.000, 0.000, 0.000, 0.000, 0.000, 0.000, 0.000, 0.000, 0.000, 0.000, 0.000, 0.467, 0.000, 0.000, 0.000, 0.000, 0.000, 0.000, 0.000, 0.000, 0.000, 0.000, 0.000, 0.000, 0.000, 0.000, 0.000, 0.587, 0.000, 0.083, 0.000, 0.286, 0.000, 0.000, 0.000}   -   classificato come:    NON_MATCH   score: 0,143277


[model.Record]:{PK: '144', CODICE_FISCALE: '______5718______', NOME: '', COGNOME: 'vigano', SESSO: 'f', STATO_NASCITA: 'italia', DATA_NASCITA: '19760813', COMUNE_NASCITA: 'napoli', PROVINCIA_NASCITA: 'na', INDIRIZZO: 'canale91', CAP: '92308', PROVINCIA: 'na', TELEFONO: '396715580759'}
[model.Record]:{PK: '111', CODICE_FISCALE: '______6227______', NOME: '', COGNOME: 'vianello', SESSO: 'f', STATO_NASCITA: 'itila', DATA_NASCITA: '', COMUNE_NASCITA: 'napoli', PROVINCIA_NASCITA: 'na', INDIRIZZO: 'stretto', CAP: '48223', PROVINCIA: 'na', TELEFONO: ''}
[utils.math.Vector]:{0.000, 0.000, 0.000, 0.000, 0.000, 0.000, 0.000, 0.000, 0.856, 0.000, 0.333, 0.000, 0.500, 0.000, 0.000, 0.000, 1.000, 1.000, 1.000, 1.000, 1.000, 1.000, 1.000, 1.000, 0.902, 0.000, 0.222, 0.000, 0.667, 0.000, 0.000, 0.000, 0.000, 0.000, 0.000, 0.000, 0.000, 0.000, 0.000, 0.000, 1.000, 1.000, 1.000, 1.000, 1.000, 1.000, 1.000, 1.000, 1.000, 1.000, 1.000, 1.000, 1.000, 1.000, 1.000, 1.000, 0.423, 0.000, 0.000, 0.000, 0.000, 0.000, 0.000, 0.000, 0.467, 0.000, 0.250, 0.000, 0.000, 0.000, 0.000, 0.000, 1.000, 1.000, 1.000, 1.000, 1.000, 1.000, 1.000, 1.000, 0.000, 0.000, 0.000, 0.000, 0.000, 0.000, 0.000, 0.000}   -   classificato come:    NON_MATCH   score: 0,156332


[model.Record]:{PK: '144', CODICE_FISCALE: '______5718______', NOME: '', COGNOME: 'vigano', SESSO: 'f', STATO_NASCITA: 'italia', DATA_NASCITA: '19760813', COMUNE_NASCITA: 'napoli', PROVINCIA_NASCITA: 'na', INDIRIZZO: 'canale91', CAP: '92308', PROVINCIA: 'na', TELEFONO: '396715580759'}
[model.Record]:{PK: '191', CODICE_FISCALE: '______6315______', NOME: '', COGNOME: 'sala', SESSO: 'f', STATO_NASCITA: 'italia', DATA_NASCITA: '19541007', COMUNE_NASCITA: 'napoli', PROVINCIA_NASCITA: 'na', INDIRIZZO: 'streto lidid', CAP: '1298', PROVINCIA: 'na', TELEFONO: '39336453195'}
[utils.math.Vector]:{0.000, 0.000, 0.000, 0.000, 0.000, 0.000, 0.000, 0.000, 0.472, 0.000, 0.000, 0.000, 0.167, 0.000, 0.000, 0.000, 1.000, 1.000, 1.000, 1.000, 1.000, 1.000, 1.000, 1.000, 1.000, 1.000, 1.000, 1.000, 1.000, 1.000, 1.000, 1.000, 0.583, 0.000, 0.143, 0.000, 0.250, 0.000, 0.000, 0.000, 1.000, 1.000, 1.000, 1.000, 1.000, 1.000, 1.000, 1.000, 1.000, 1.000, 1.000, 1.000, 1.000, 1.000, 1.000, 1.000, 0.306, 0.000, 0.000, 0.000, 0.083, 0.000, 0.000, 0.000, 0.633, 0.000, 0.000, 0.000, 0.400, 0.000, 0.000, 0.000, 1.000, 1.000, 1.000, 1.000, 1.000, 1.000, 1.000, 1.000, 0.645, 0.000, 0.095, 0.000, 0.333, 0.000, 0.000, 0.000}   -   classificato come:    NON_MATCH   score: 0,196208


[model.Record]:{PK: '144', CODICE_FISCALE: '______5718______', NOME: '', COGNOME: 'vigano', SESSO: 'f', STATO_NASCITA: 'italia', DATA_NASCITA: '19760813', COMUNE_NASCITA: 'napoli', PROVINCIA_NASCITA: 'na', INDIRIZZO: 'canale91', CAP: '92308', PROVINCIA: 'na', TELEFONO: '396715580759'}
[model.Record]:{PK: '791', CODICE_FISCALE: '______7217______', NOME: '', COGNOME: 'espositot', SESSO: 'm', STATO_NASCITA: 'italia', DATA_NASCITA: '', COMUNE_NASCITA: 'napoli', PROVINCIA_NASCITA: 'a', INDIRIZZO: '', CAP: '', PROVINCIA: 'na', TELEFONO: ''}
[utils.math.Vector]:{0.000, 0.000, 0.000, 0.000, 0.000, 0.000, 0.000, 0.000, 0.426, 0.000, 0.000, 0.000, 0.111, 0.000, 0.000, 0.000, 0.000, 0.000, 0.000, 0.000, 0.000, 0.000, 0.000, 0.000, 1.000, 1.000, 1.000, 1.000, 1.000, 1.000, 1.000, 1.000, 0.000, 0.000, 0.000, 0.000, 0.000, 0.000, 0.000, 0.000, 1.000, 1.000, 1.000, 1.000, 1.000, 1.000, 1.000, 1.000, 0.000, 0.000, 0.000, 0.000, 0.500, 0.000, 0.000, 0.000, 0.000, 0.000, 0.000, 0.000, 0.000, 0.000, 0.000, 0.000, 0.000, 0.000, 0.000, 0.000, 0.000, 0.000, 0.000, 0.000, 1.000, 1.000, 1.000, 1.000, 1.000, 1.000, 1.000, 1.000, 0.000, 0.000, 0.000, 0.000, 0.000, 0.000, 0.000, 0.000}   -   classificato come:    NON_MATCH   score: 0,106991


[model.Record]:{PK: '144', CODICE_FISCALE: '______5718______', NOME: '', COGNOME: 'vigano', SESSO: 'f', STATO_NASCITA: 'italia', DATA_NASCITA: '19760813', COMUNE_NASCITA: 'napoli', PROVINCIA_NASCITA: 'na', INDIRIZZO: 'canale91', CAP: '92308', PROVINCIA: 'na', TELEFONO: '396715580759'}
[model.Record]:{PK: '94', CODICE_FISCALE: '______6209______', NOME: '', COGNOME: 'lazzaoini', SESSO: 'm', STATO_NASCITA: 'italia', DATA_NASCITA: '19200920', COMUNE_NASCITA: 'napoli', PROVINCIA_NASCITA: '', INDIRIZZO: 'piazza battaglia', CAP: '80483', PROVINCIA: 'na', TELEFONO: '398960645646'}
[utils.math.Vector]:{0.000, 0.000, 0.000, 0.000, 0.000, 0.000, 0.000, 0.000, 0.500, 0.000, 0.000, 0.000, 0.222, 0.000, 0.000, 0.000, 0.000, 0.000, 0.000, 0.000, 0.000, 0.000, 0.000, 0.000, 1.000, 1.000, 1.000, 1.000, 1.000, 1.000, 1.000, 1.000, 0.583, 0.000, 0.167, 0.000, 0.375, 0.000, 0.000, 0.000, 1.000, 1.000, 1.000, 1.000, 1.000, 1.000, 1.000, 1.000, 0.000, 0.000, 0.000, 0.000, 0.000, 0.000, 0.000, 0.000, 0.458, 0.000, 0.000, 0.000, 0.125, 0.000, 0.000, 0.000, 0.467, 0.000, 0.000, 0.000, 0.000, 0.000, 0.000, 0.000, 1.000, 1.000, 1.000, 1.000, 1.000, 1.000, 1.000, 1.000, 0.556, 0.000, 0.190, 0.000, 0.167, 0.000, 0.000, 0.000}   -   classificato come:    NON_MATCH   score: 0,177498


[model.Record]:{PK: '145', CODICE_FISCALE: '______5719______', NOME: 'alessio', COGNOME: 'd onofrio', SESSO: 'm', STATO_NASCITA: 'italia', DATA_NASCITA: '199310', COMUNE_NASCITA: 'napoli', PROVINCIA_NASCITA: 'na', INDIRIZZO: 'incrocio mazza 43', CAP: '99735', PROVINCIA: 'na', TELEFONO: '391232615139'}
[model.Record]:{PK: '289', CODICE_FISCALE: '______6422______', NOME: 'elsa', COGNOME: 'ricciardi', SESSO: 'm', STATO_NASCITA: 'italia', DATA_NASCITA: '19270810', COMUNE_NASCITA: 'napoli', PROVINCIA_NASCITA: 'na', INDIRIZZO: 'piazza lombardo', CAP: '25643', PROVINCIA: 'na', TELEFONO: '395664644139'}
[utils.math.Vector]:{0.615, 0.000, 0.000, 0.000, 0.286, 0.000, 0.000, 0.000, 0.315, 0.000, 0.125, 0.000, 0.111, 0.000, 0.000, 0.000, 1.000, 1.000, 1.000, 1.000, 1.000, 1.000, 1.000, 1.000, 1.000, 1.000, 1.000, 1.000, 1.000, 1.000, 1.000, 1.000, 0.639, 0.000, 0.333, 0.000, 0.500, 0.000, 0.000, 0.000, 1.000, 1.000, 1.000, 1.000, 1.000, 1.000, 1.000, 1.000, 1.000, 1.000, 1.000, 1.000, 1.000, 1.000, 1.000, 1.000, 0.543, 0.215, 0.267, 0.214, 0.176, 0.214, 0.120, 0.000, 0.467, 0.000, 0.000, 0.000, 0.000, 0.000, 0.000, 0.000, 1.000, 1.000, 1.000, 1.000, 1.000, 1.000, 1.000, 1.000, 0.667, 0.100, 0.211, 0.100, 0.500, 0.100, 0.053, 0.000}   -   classificato come:    NON_MATCH   score: 0,246408


[model.Record]:{PK: '145', CODICE_FISCALE: '______5719______', NOME: 'alessio', COGNOME: 'd onofrio', SESSO: 'm', STATO_NASCITA: 'italia', DATA_NASCITA: '199310', COMUNE_NASCITA: 'napoli', PROVINCIA_NASCITA: 'na', INDIRIZZO: 'incrocio mazza 43', CAP: '99735', PROVINCIA: 'na', TELEFONO: '391232615139'}
[model.Record]:{PK: '325', CODICE_FISCALE: '______6460______', NOME: 'anastasio', COGNOME: 'fontana', SESSO: 'm', STATO_NASCITA: 'italia', DATA_NASCITA: '19850310', COMUNE_NASCITA: '', PROVINCIA_NASCITA: 'sa', INDIRIZZO: 'vicolo vienna', CAP: '7772', PROVINCIA: 'sa', TELEFONO: '391531506584'}
[utils.math.Vector]:{0.781, 0.169, 0.308, 0.167, 0.556, 0.167, 0.091, 0.000, 0.503, 0.000, 0.143, 0.000, 0.222, 0.000, 0.000, 0.000, 1.000, 1.000, 1.000, 1.000, 1.000, 1.000, 1.000, 1.000, 1.000, 1.000, 1.000, 1.000, 1.000, 1.000, 1.000, 1.000, 0.802, 0.204, 0.500, 0.200, 0.625, 0.200, 0.111, 0.000, 0.000, 0.000, 0.000, 0.000, 0.000, 0.000, 0.000, 0.000, 0.667, 0.000, 0.000, 0.000, 0.500, 0.000, 0.000, 0.000, 0.602, 0.000, 0.074, 0.000, 0.235, 0.000, 0.000, 0.000, 0.483, 0.000, 0.000, 0.000, 0.200, 0.000, 0.000, 0.000, 0.667, 0.000, 0.000, 0.000, 0.500, 0.000, 0.000, 0.000, 0.675, 0.100, 0.300, 0.100, 0.333, 0.100, 0.053, 0.000}   -   classificato come:    NON_MATCH   score: 0,171752


[model.Record]:{PK: '145', CODICE_FISCALE: '______5719______', NOME: 'alessio', COGNOME: 'd onofrio', SESSO: 'm', STATO_NASCITA: 'italia', DATA_NASCITA: '199310', COMUNE_NASCITA: 'napoli', PROVINCIA_NASCITA: 'na', INDIRIZZO: 'incrocio mazza 43', CAP: '99735', PROVINCIA: 'na', TELEFONO: '391232615139'}
[model.Record]:{PK: '546', CODICE_FISCALE: '______6959______', NOME: 'dimitri', COGNOME: 'clerici', SESSO: 'f', STATO_NASCITA: 'italia', DATA_NASCITA: '19960310', COMUNE_NASCITA: 'torre annunziata', PROVINCIA_NASCITA: 'na', INDIRIZZO: 'strada pellegrino', CAP: '63080', PROVINCIA: 'na', TELEFONO: '39292360892'}
[utils.math.Vector]:{0.429, 0.000, 0.000, 0.000, 0.000, 0.000, 0.000, 0.000, 0.503, 0.000, 0.143, 0.000, 0.111, 0.000, 0.000, 0.000, 0.000, 0.000, 0.000, 0.000, 0.000, 0.000, 0.000, 0.000, 1.000, 1.000, 1.000, 1.000, 1.000, 1.000, 1.000, 1.000, 0.903, 0.408, 0.667, 0.400, 0.750, 0.400, 0.250, 0.000, 0.556, 0.000, 0.000, 0.000, 0.125, 0.000, 0.000, 0.000, 1.000, 1.000, 1.000, 1.000, 1.000, 1.000, 1.000, 1.000, 0.340, 0.000, 0.125, 0.000, 0.000, 0.000, 0.000, 0.000, 0.000, 0.000, 0.000, 0.000, 0.000, 0.000, 0.000, 0.000, 1.000, 1.000, 1.000, 1.000, 1.000, 1.000, 1.000, 1.000, 0.692, 0.000, 0.222, 0.000, 0.333, 0.000, 0.000, 0.000}   -   classificato come:    NON_MATCH   score: 0,172993


[model.Record]:{PK: '145', CODICE_FISCALE: '______5719______', NOME: 'alessio', COGNOME: 'd onofrio', SESSO: 'm', STATO_NASCITA: 'italia', DATA_NASCITA: '199310', COMUNE_NASCITA: 'napoli', PROVINCIA_NASCITA: 'na', INDIRIZZO: 'incrocio mazza 43', CAP: '99735', PROVINCIA: 'na', TELEFONO: '391232615139'}
[model.Record]:{PK: '925', CODICE_FISCALE: '______7360______', NOME: 'alessio', COGNOME: 'pecoraro', SESSO: 'f', STATO_NASCITA: 'italia', DATA_NASCITA: '19790815', COMUNE_NASCITA: 'napoli', PROVINCIA_NASCITA: 'na', INDIRIZZO: 'rotonda mercedes', CAP: '35013', PROVINCIA: 'na', TELEFONO: ''}
[utils.math.Vector]:{1.000, 1.000, 1.000, 1.000, 1.000, 1.000, 1.000, 1.000, 0.458, 0.000, 0.000, 0.000, 0.222, 0.000, 0.000, 0.000, 0.000, 0.000, 0.000, 0.000, 0.000, 0.000, 0.000, 0.000, 1.000, 1.000, 1.000, 1.000, 1.000, 1.000, 1.000, 1.000, 0.802, 0.000, 0.167, 0.000, 0.500, 0.000, 0.000, 0.000, 1.000, 1.000, 1.000, 1.000, 1.000, 1.000, 1.000, 1.000, 1.000, 1.000, 1.000, 1.000, 1.000, 1.000, 1.000, 1.000, 0.574, 0.000, 0.194, 0.000, 0.176, 0.000, 0.000, 0.000, 0.467, 0.000, 0.250, 0.000, 0.000, 0.000, 0.000, 0.000, 1.000, 1.000, 1.000, 1.000, 1.000, 1.000, 1.000, 1.000, 0.000, 0.000, 0.000, 0.000, 0.000, 0.000, 0.000, 0.000}   -   classificato come:    NON_MATCH   score: 0,267256


[model.Record]:{PK: '145', CODICE_FISCALE: '______5719______', NOME: 'alessio', COGNOME: 'd onofrio', SESSO: 'm', STATO_NASCITA: 'italia', DATA_NASCITA: '199310', COMUNE_NASCITA: 'napoli', PROVINCIA_NASCITA: 'na', INDIRIZZO: 'incrocio mazza 43', CAP: '99735', PROVINCIA: 'na', TELEFONO: '391232615139'}
[model.Record]:{PK: '953', CODICE_FISCALE: '______7390______', NOME: 'elsa', COGNOME: 'villani', SESSO: '', STATO_NASCITA: 'italia', DATA_NASCITA: '19530421', COMUNE_NASCITA: 'napoli', PROVINCIA_NASCITA: 'na', INDIRIZZO: '', CAP: '', PROVINCIA: 'na', TELEFONO: '395753209371'}
[utils.math.Vector]:{0.615, 0.000, 0.000, 0.000, 0.286, 0.000, 0.000, 0.000, 0.503, 0.000, 0.000, 0.000, 0.111, 0.000, 0.000, 0.000, 0.000, 0.000, 0.000, 0.000, 0.000, 0.000, 0.000, 0.000, 1.000, 1.000, 1.000, 1.000, 1.000, 1.000, 1.000, 1.000, 0.802, 0.000, 0.167, 0.000, 0.375, 0.000, 0.000, 0.000, 1.000, 1.000, 1.000, 1.000, 1.000, 1.000, 1.000, 1.000, 1.000, 1.000, 1.000, 1.000, 1.000, 1.000, 1.000, 1.000, 0.000, 0.000, 0.000, 0.000, 0.000, 0.000, 0.000, 0.000, 0.000, 0.000, 0.000, 0.000, 0.000, 0.000, 0.000, 0.000, 1.000, 1.000, 1.000, 1.000, 1.000, 1.000, 1.000, 1.000, 0.694, 0.000, 0.190, 0.000, 0.250, 0.000, 0.000, 0.000}   -   classificato come:    NON_MATCH   score: 0,183922


[model.Record]:{PK: '146', CODICE_FISCALE: '______5720______', NOME: 'fulvio', COGNOME: 'testa', SESSO: 'f', STATO_NASCITA: 'italia', DATA_NASCITA: '19641119', COMUNE_NASCITA: 'casalnuovo di napoli', PROVINCIA_NASCITA: 'na', INDIRIZZO: 'via ruggiero 93', CAP: '60021', PROVINCIA: 'na', TELEFONO: '3911900098520'}
[model.Record]:{PK: '122', CODICE_FISCALE: '______6239______', NOME: 'joannes', COGNOME: 'gallia', SESSO: 'f', STATO_NASCITA: 'italia', DATA_NASCITA: '19641119', COMUNE_NASCITA: 'massa lubrense', PROVINCIA_NASCITA: 'na', INDIRIZZO: 'stretto', CAP: '24002', PROVINCIA: 'na', TELEFONO: '391132981099'}
[utils.math.Vector]:{0.000, 0.000, 0.000, 0.000, 0.000, 0.000, 0.000, 0.000, 0.456, 0.000, 0.000, 0.000, 0.167, 0.000, 0.000, 0.000, 1.000, 1.000, 1.000, 1.000, 1.000, 1.000, 1.000, 1.000, 1.000, 1.000, 1.000, 1.000, 1.000, 1.000, 1.000, 1.000, 1.000, 1.000, 1.000, 1.000, 1.000, 1.000, 1.000, 1.000, 0.569, 0.000, 0.125, 0.000, 0.200, 0.000, 0.000, 0.000, 1.000, 1.000, 1.000, 1.000, 1.000, 1.000, 1.000, 1.000, 0.543, 0.000, 0.000, 0.000, 0.133, 0.000, 0.000, 0.000, 0.733, 0.333, 0.500, 0.333, 0.400, 0.333, 0.200, 0.000, 1.000, 1.000, 1.000, 1.000, 1.000, 1.000, 1.000, 1.000, 0.805, 0.191, 0.455, 0.190, 0.385, 0.190, 0.105, 0.000}   -   classificato come:    NON_MATCH   score: 0,359103


[model.Record]:{PK: '146', CODICE_FISCALE: '______5720______', NOME: 'fulvio', COGNOME: 'testa', SESSO: 'f', STATO_NASCITA: 'italia', DATA_NASCITA: '19641119', COMUNE_NASCITA: 'casalnuovo di napoli', PROVINCIA_NASCITA: 'na', INDIRIZZO: 'via ruggiero 93', CAP: '60021', PROVINCIA: 'na', TELEFONO: '3911900098520'}
[model.Record]:{PK: '310', CODICE_FISCALE: '______6443______', NOME: 'leone', COGNOME: 'messina', SESSO: 'm', STATO_NASCITA: 'italia', DATA_NASCITA: '19550119', COMUNE_NASCITA: 'montoro', PROVINCIA_NASCITA: 'av', INDIRIZZO: 'contradk guerra', CAP: '50661', PROVINCIA: 'av', TELEFONO: '399845886284'}
[utils.math.Vector]:{0.456, 0.000, 0.000, 0.000, 0.000, 0.000, 0.000, 0.000, 0.676, 0.000, 0.200, 0.000, 0.429, 0.000, 0.000, 0.000, 0.000, 0.000, 0.000, 0.000, 0.000, 0.000, 0.000, 0.000, 1.000, 1.000, 1.000, 1.000, 1.000, 1.000, 1.000, 1.000, 0.800, 0.167, 0.364, 0.167, 0.625, 0.167, 0.091, 0.000, 0.415, 0.000, 0.000, 0.000, 0.150, 0.000, 0.000, 0.000, 0.000, 0.000, 0.000, 0.000, 0.000, 0.000, 0.000, 0.000, 0.549, 0.000, 0.074, 0.000, 0.133, 0.000, 0.000, 0.000, 0.600, 0.000, 0.000, 0.000, 0.400, 0.000, 0.000, 0.000, 0.000, 0.000, 0.000, 0.000, 0.000, 0.000, 0.000, 0.000, 0.598, 0.000, 0.190, 0.000, 0.308, 0.000, 0.000, 0.000}   -   classificato come:    NON_MATCH   score: 0,149400


[model.Record]:{PK: '146', CODICE_FISCALE: '______5720______', NOME: 'fulvio', COGNOME: 'testa', SESSO: 'f', STATO_NASCITA: 'italia', DATA_NASCITA: '19641119', COMUNE_NASCITA: 'casalnuovo di napoli', PROVINCIA_NASCITA: 'na', INDIRIZZO: 'via ruggiero 93', CAP: '60021', PROVINCIA: 'na', TELEFONO: '3911900098520'}
[model.Record]:{PK: '495', CODICE_FISCALE: '______6640______', NOME: 'ulrico', COGNOME: 'palermo', SESSO: '', STATO_NASCITA: 'italia', DATA_NASCITA: '19590119', COMUNE_NASCITA: 'ascea', PROVINCIA_NASCITA: 'sa', INDIRIZZO: 'viale livorio', CAP: '56303', PROVINCIA: 'sa', TELEFONO: '392350086745'}
[utils.math.Vector]:{0.778, 0.000, 0.200, 0.000, 0.500, 0.000, 0.000, 0.000, 0.448, 0.000, 0.000, 0.000, 0.143, 0.000, 0.000, 0.000, 0.000, 0.000, 0.000, 0.000, 0.000, 0.000, 0.000, 0.000, 1.000, 1.000, 1.000, 1.000, 1.000, 1.000, 1.000, 1.000, 0.800, 0.167, 0.364, 0.167, 0.625, 0.167, 0.091, 0.000, 0.583, 0.000, 0.087, 0.000, 0.150, 0.000, 0.000, 0.000, 0.667, 0.000, 0.000, 0.000, 0.500, 0.000, 0.000, 0.000, 0.633, 0.084, 0.154, 0.083, 0.333, 0.083, 0.043, 0.000, 0.600, 0.000, 0.000, 0.000, 0.200, 0.000, 0.000, 0.000, 0.667, 0.000, 0.000, 0.000, 0.500, 0.000, 0.000, 0.000, 0.654, 0.000, 0.182, 0.000, 0.308, 0.000, 0.000, 0.000}   -   classificato come:    NON_MATCH   score: 0,166042


[model.Record]:{PK: '146', CODICE_FISCALE: '______5720______', NOME: 'fulvio', COGNOME: 'testa', SESSO: 'f', STATO_NASCITA: 'italia', DATA_NASCITA: '19641119', COMUNE_NASCITA: 'casalnuovo di napoli', PROVINCIA_NASCITA: 'na', INDIRIZZO: 'via ruggiero 93', CAP: '60021', PROVINCIA: 'na', TELEFONO: '3911900098520'}
[model.Record]:{PK: '915', CODICE_FISCALE: '______7349______', NOME: 'palladino', COGNOME: 'folco', SESSO: 'f', STATO_NASCITA: 'italia', DATA_NASCITA: '19420119', COMUNE_NASCITA: 'torre', PROVINCIA_NASCITA: 'na', INDIRIZZO: 'rotonda ferrari', CAP: '40158', PROVINCIA: 'na', TELEFONO: '397410998021'}
[utils.math.Vector]:{0.611, 0.000, 0.000, 0.000, 0.333, 0.000, 0.000, 0.000, 0.000, 0.000, 0.000, 0.000, 0.000, 0.000, 0.000, 0.000, 1.000, 1.000, 1.000, 1.000, 1.000, 1.000, 1.000, 1.000, 1.000, 1.000, 1.000, 1.000, 1.000, 1.000, 1.000, 1.000, 0.867, 0.167, 0.364, 0.167, 0.625, 0.167, 0.091, 0.000, 0.417, 0.000, 0.000, 0.000, 0.050, 0.000, 0.000, 0.000, 1.000, 1.000, 1.000, 1.000, 1.000, 1.000, 1.000, 1.000, 0.433, 0.000, 0.214, 0.000, 0.133, 0.000, 0.000, 0.000, 0.467, 0.000, 0.000, 0.000, 0.200, 0.000, 0.000, 0.000, 1.000, 1.000, 1.000, 1.000, 1.000, 1.000, 1.000, 1.000, 0.780, 0.000, 0.273, 0.000, 0.462, 0.000, 0.000, 0.000}   -   classificato come:    NON_MATCH   score: 0,159690


[model.Record]:{PK: '147', CODICE_FISCALE: '______5721______', NOME: 'alighieri', COGNOME: 'rosati', SESSO: 'f', STATO_NASCITA: 'italia', DATA_NASCITA: '19500420', COMUNE_NASCITA: 'stnaa maria a vico', PROVINCIA_NASCITA: 'ce', INDIRIZZO: 'strada luce 68', CAP: '', PROVINCIA: 'ce', TELEFONO: '390377587519'}
[model.Record]:{PK: '788', CODICE_FISCALE: '______7214______', NOME: 'samira', COGNOME: 'fanelli', SESSO: 'm', STATO_NASCITA: 'italia', DATA_NASCITA: '19420420', COMUNE_NASCITA: 'ponteladolfo', PROVINCIA_NASCITA: 'bn', INDIRIZZO: 'incrocio lino', CAP: '9062', PROVINCIA: 'bn', TELEFONO: ''}
[utils.math.Vector]:{0.611, 0.000, 0.000, 0.000, 0.222, 0.000, 0.000, 0.000, 0.540, 0.000, 0.000, 0.000, 0.143, 0.000, 0.000, 0.000, 0.000, 0.000, 0.000, 0.000, 0.000, 0.000, 0.000, 0.000, 1.000, 1.000, 1.000, 1.000, 1.000, 1.000, 1.000, 1.000, 0.778, 0.433, 0.667, 0.364, 0.750, 0.364, 0.222, 0.000, 0.435, 0.000, 0.000, 0.000, 0.167, 0.000, 0.000, 0.000, 0.000, 0.000, 0.000, 0.000, 0.000, 0.000, 0.000, 0.000, 0.448, 0.000, 0.083, 0.000, 0.071, 0.000, 0.000, 0.000, 0.000, 0.000, 0.000, 0.000, 0.000, 0.000, 0.000, 0.000, 0.000, 0.000, 0.000, 0.000, 0.000, 0.000, 0.000, 0.000, 0.000, 0.000, 0.000, 0.000, 0.000, 0.000, 0.000, 0.000}   -   classificato come:    NON_MATCH   score: 0,126305


[model.Record]:{PK: '148', CODICE_FISCALE: '______5722______', NOME: 'giobbe', COGNOME: 'guerrieri', SESSO: 'm', STATO_NASCITA: 'italia', DATA_NASCITA: '19770525', COMUNE_NASCITA: 'san nicola la strada', PROVINCIA_NASCITA: 'ce', INDIRIZZO: 'contrada ludovico 93', CAP: '80854', PROVINCIA: 'ce', TELEFONO: '39369257422390'}
[model.Record]:{PK: '268', CODICE_FISCALE: '______6401______', NOME: 'zelida', COGNOME: 'taddei', SESSO: 'f', STATO_NASCITA: 'italia', DATA_NASCITA: '19520525', COMUNE_NASCITA: 'msnoummano terme', PROVINCIA_NASCITA: 'pt', INDIRIZZO: 'piazza nazzareno', CAP: '89', PROVINCIA: 'pt', TELEFONO: '394269680726'}
[utils.math.Vector]:{0.444, 0.000, 0.000, 0.000, 0.000, 0.000, 0.000, 0.000, 0.519, 0.000, 0.000, 0.000, 0.222, 0.000, 0.000, 0.000, 0.000, 0.000, 0.000, 0.000, 0.000, 0.000, 0.000, 0.000, 1.000, 1.000, 1.000, 1.000, 1.000, 1.000, 1.000, 1.000, 0.822, 0.333, 0.615, 0.333, 0.750, 0.333, 0.200, 0.000, 0.550, 0.000, 0.065, 0.000, 0.200, 0.000, 0.000, 0.000, 0.000, 0.000, 0.000, 0.000, 0.000, 0.000, 0.000, 0.000, 0.447, 0.000, 0.067, 0.000, 0.100, 0.000, 0.000, 0.000, 0.567, 0.000, 0.000, 0.000, 0.200, 0.000, 0.000, 0.000, 0.000, 0.000, 0.000, 0.000, 0.000, 0.000, 0.000, 0.000, 0.687, 0.000, 0.273, 0.000, 0.286, 0.000, 0.000, 0.000}   -   classificato come:    NON_MATCH   score: 0,163631


[model.Record]:{PK: '149', CODICE_FISCALE: '______5723______', NOME: 'laura', COGNOME: 'casula', SESSO: 'm', STATO_NASCITA: 'italia', DATA_NASCITA: '19771122', COMUNE_NASCITA: '', PROVINCIA_NASCITA: 'av', INDIRIZZO: 'viale silverio 88', CAP: '', PROVINCIA: 'av', TELEFONO: '3927732155445'}
[model.Record]:{PK: '230', CODICE_FISCALE: '______6356______', NOME: 'dindo', COGNOME: '', SESSO: 'm', STATO_NASCITA: 'italia', DATA_NASCITA: '19611122', COMUNE_NASCITA: 'lusciano', PROVINCIA_NASCITA: '', INDIRIZZO: 'vicolo shabatino', CAP: '36637', PROVINCIA: 'ce', TELEFONO: '39972321231'}
[utils.math.Vector]:{0.000, 0.000, 0.000, 0.000, 0.000, 0.000, 0.000, 0.000, 0.000, 0.000, 0.000, 0.000, 0.000, 0.000, 0.000, 0.000, 1.000, 1.000, 1.000, 1.000, 1.000, 1.000, 1.000, 1.000, 1.000, 1.000, 1.000, 1.000, 1.000, 1.000, 1.000, 1.000, 0.867, 0.333, 0.615, 0.333, 0.750, 0.333, 0.200, 0.000, 0.000, 0.000, 0.000, 0.000, 0.000, 0.000, 0.000, 0.000, 0.000, 0.000, 0.000, 0.000, 0.000, 0.000, 0.000, 0.000, 0.574, 0.000, 0.194, 0.000, 0.294, 0.000, 0.000, 0.000, 0.000, 0.000, 0.000, 0.000, 0.000, 0.000, 0.000, 0.000, 0.000, 0.000, 0.000, 0.000, 0.000, 0.000, 0.000, 0.000, 0.677, 0.101, 0.286, 0.100, 0.462, 0.100, 0.053, 0.000}   -   classificato come:    NON_MATCH   score: 0,145775


[model.Record]:{PK: '149', CODICE_FISCALE: '______5723______', NOME: 'laura', COGNOME: 'casula', SESSO: 'm', STATO_NASCITA: 'italia', DATA_NASCITA: '19771122', COMUNE_NASCITA: '', PROVINCIA_NASCITA: 'av', INDIRIZZO: 'viale silverio 88', CAP: '', PROVINCIA: 'av', TELEFONO: '3927732155445'}
[model.Record]:{PK: '368', CODICE_FISCALE: '______6507______', NOME: 'eliziario', COGNOME: 'leone', SESSO: 'm', STATO_NASCITA: 'italia', DATA_NASCITA: '19540122', COMUNE_NASCITA: 'napoli', PROVINCIA_NASCITA: 'na', INDIRIZZO: 'rotonda moretti', CAP: '77934', PROVINCIA: 'na', TELEFONO: '393431968768'}
[utils.math.Vector]:{0.533, 0.000, 0.000, 0.000, 0.222, 0.000, 0.000, 0.000, 0.000, 0.000, 0.000, 0.000, 0.000, 0.000, 0.000, 0.000, 1.000, 1.000, 1.000, 1.000, 1.000, 1.000, 1.000, 1.000, 1.000, 1.000, 1.000, 1.000, 1.000, 1.000, 1.000, 1.000, 0.800, 0.167, 0.429, 0.167, 0.625, 0.167, 0.091, 0.000, 0.000, 0.000, 0.000, 0.000, 0.000, 0.000, 0.000, 0.000, 0.000, 0.000, 0.000, 0.000, 0.000, 0.000, 0.000, 0.000, 0.473, 0.000, 0.000, 0.000, 0.059, 0.000, 0.000, 0.000, 0.000, 0.000, 0.000, 0.000, 0.000, 0.000, 0.000, 0.000, 0.000, 0.000, 0.000, 0.000, 0.000, 0.000, 0.000, 0.000, 0.534, 0.000, 0.091, 0.000, 0.231, 0.000, 0.000, 0.000}   -   classificato come:    NON_MATCH   score: 0,098491


[model.Record]:{PK: '149', CODICE_FISCALE: '______5723______', NOME: 'laura', COGNOME: 'casula', SESSO: 'm', STATO_NASCITA: 'italia', DATA_NASCITA: '19771122', COMUNE_NASCITA: '', PROVINCIA_NASCITA: 'av', INDIRIZZO: 'viale silverio 88', CAP: '', PROVINCIA: 'av', TELEFONO: '3927732155445'}
[model.Record]:{PK: '413', CODICE_FISCALE: '______6554______', NOME: 'arcibaldo', COGNOME: 'pandolfip', SESSO: 'm', STATO_NASCITA: 'italia', DATA_NASCITA: '19700122', COMUNE_NASCITA: 'cautano', PROVINCIA_NASCITA: 'bn', INDIRIZZO: '', CAP: '13262', PROVINCIA: 'bn', TELEFONO: '396802160974'}
[utils.math.Vector]:{0.644, 0.000, 0.000, 0.000, 0.111, 0.000, 0.000, 0.000, 0.519, 0.000, 0.000, 0.000, 0.222, 0.000, 0.000, 0.000, 1.000, 1.000, 1.000, 1.000, 1.000, 1.000, 1.000, 1.000, 1.000, 1.000, 1.000, 1.000, 1.000, 1.000, 1.000, 1.000, 0.883, 0.333, 0.571, 0.333, 0.750, 0.333, 0.200, 0.000, 0.000, 0.000, 0.000, 0.000, 0.000, 0.000, 0.000, 0.000, 0.000, 0.000, 0.000, 0.000, 0.000, 0.000, 0.000, 0.000, 0.000, 0.000, 0.000, 0.000, 0.000, 0.000, 0.000, 0.000, 0.000, 0.000, 0.000, 0.000, 0.000, 0.000, 0.000, 0.000, 0.000, 0.000, 0.000, 0.000, 0.000, 0.000, 0.000, 0.000, 0.600, 0.000, 0.174, 0.000, 0.308, 0.000, 0.000, 0.000}   -   classificato come:    NON_MATCH   score: 0,124986


[model.Record]:{PK: '149', CODICE_FISCALE: '______5723______', NOME: 'laura', COGNOME: 'casula', SESSO: 'm', STATO_NASCITA: 'italia', DATA_NASCITA: '19771122', COMUNE_NASCITA: '', PROVINCIA_NASCITA: 'av', INDIRIZZO: 'viale silverio 88', CAP: '', PROVINCIA: 'av', TELEFONO: '3927732155445'}
[model.Record]:{PK: '778', CODICE_FISCALE: '______7202______', NOME: 'enzo', COGNOME: 'rocco', SESSO: 'f', STATO_NASCITA: 'itaila', DATA_NASCITA: '19751122', COMUNE_NASCITA: 'eboli', PROVINCIA_NASCITA: 'sa', INDIRIZZO: 'rotonda monia', CAP: '44876', PROVINCIA: 'sa', TELEFONO: ''}
[utils.math.Vector]:{0.000, 0.000, 0.000, 0.000, 0.000, 0.000, 0.000, 0.000, 0.456, 0.000, 0.000, 0.000, 0.000, 0.000, 0.000, 0.000, 0.000, 0.000, 0.000, 0.000, 0.000, 0.000, 0.000, 0.000, 0.961, 0.250, 0.400, 0.250, 0.667, 0.250, 0.143, 0.000, 0.942, 0.500, 0.714, 0.500, 0.875, 0.500, 0.333, 0.000, 0.000, 0.000, 0.000, 0.000, 0.000, 0.000, 0.000, 0.000, 0.000, 0.000, 0.000, 0.000, 0.000, 0.000, 0.000, 0.000, 0.431, 0.000, 0.074, 0.000, 0.059, 0.000, 0.000, 0.000, 0.000, 0.000, 0.000, 0.000, 0.000, 0.000, 0.000, 0.000, 0.000, 0.000, 0.000, 0.000, 0.000, 0.000, 0.000, 0.000, 0.000, 0.000, 0.000, 0.000, 0.000, 0.000, 0.000, 0.000}   -   classificato come:    NON_MATCH   score: 0,125038


[model.Record]:{PK: '149', CODICE_FISCALE: '______5723______', NOME: 'laura', COGNOME: 'casula', SESSO: 'm', STATO_NASCITA: 'italia', DATA_NASCITA: '19771122', COMUNE_NASCITA: '', PROVINCIA_NASCITA: 'av', INDIRIZZO: 'viale silverio 88', CAP: '', PROVINCIA: 'av', TELEFONO: '3927732155445'}
[model.Record]:{PK: '947', CODICE_FISCALE: '______7384______', NOME: 'grazaano', COGNOME: 'di marco', SESSO: 'm', STATO_NASCITA: 'italia', DATA_NASCITA: '19520122', COMUNE_NASCITA: 'salerny', PROVINCIA_NASCITA: 'sa', INDIRIZZO: 'vicolo lauro', CAP: '99474', PROVINCIA: 'sa', TELEFONO: ''}
[utils.math.Vector]:{0.547, 0.000, 0.182, 0.000, 0.250, 0.000, 0.000, 0.000, 0.431, 0.000, 0.000, 0.000, 0.000, 0.000, 0.000, 0.000, 1.000, 1.000, 1.000, 1.000, 1.000, 1.000, 1.000, 1.000, 1.000, 1.000, 1.000, 1.000, 1.000, 1.000, 1.000, 1.000, 0.683, 0.167, 0.429, 0.167, 0.625, 0.167, 0.091, 0.000, 0.000, 0.000, 0.000, 0.000, 0.000, 0.000, 0.000, 0.000, 0.000, 0.000, 0.000, 0.000, 0.000, 0.000, 0.000, 0.000, 0.629, 0.000, 0.148, 0.000, 0.353, 0.000, 0.000, 0.000, 0.000, 0.000, 0.000, 0.000, 0.000, 0.000, 0.000, 0.000, 0.000, 0.000, 0.000, 0.000, 0.000, 0.000, 0.000, 0.000, 0.000, 0.000, 0.000, 0.000, 0.000, 0.000, 0.000, 0.000}   -   classificato come:    NON_MATCH   score: 0,098931


[model.Record]:{PK: '149', CODICE_FISCALE: '______5723______', NOME: 'laura', COGNOME: 'casula', SESSO: 'm', STATO_NASCITA: 'italia', DATA_NASCITA: '19771122', COMUNE_NASCITA: '', PROVINCIA_NASCITA: 'av', INDIRIZZO: 'viale silverio 88', CAP: '', PROVINCIA: 'av', TELEFONO: '3927732155445'}
[model.Record]:{PK: '971', CODICE_FISCALE: '______7409______', NOME: 'nunzia', COGNOME: 'mancineloli', SESSO: 'f', STATO_NASCITA: 'italia', DATA_NASCITA: '19171122', COMUNE_NASCITA: 'casandrino', PROVINCIA_NASCITA: 'na', INDIRIZZO: 'via donatella', CAP: '59665', PROVINCIA: 'na', TELEFONO: ''}
[utils.math.Vector]:{0.578, 0.000, 0.000, 0.000, 0.167, 0.000, 0.000, 0.000, 0.480, 0.000, 0.000, 0.000, 0.182, 0.000, 0.000, 0.000, 0.000, 0.000, 0.000, 0.000, 0.000, 0.000, 0.000, 0.000, 1.000, 1.000, 1.000, 1.000, 1.000, 1.000, 1.000, 1.000, 0.895, 0.500, 0.714, 0.500, 0.875, 0.500, 0.333, 0.000, 0.000, 0.000, 0.000, 0.000, 0.000, 0.000, 0.000, 0.000, 0.000, 0.000, 0.000, 0.000, 0.000, 0.000, 0.000, 0.000, 0.602, 0.078, 0.143, 0.077, 0.235, 0.077, 0.040, 0.000, 0.000, 0.000, 0.000, 0.000, 0.000, 0.000, 0.000, 0.000, 0.000, 0.000, 0.000, 0.000, 0.000, 0.000, 0.000, 0.000, 0.000, 0.000, 0.000, 0.000, 0.000, 0.000, 0.000, 0.000}   -   classificato come:    NON_MATCH   score: 0,150617


[model.Record]:{PK: '149', CODICE_FISCALE: '______5723______', NOME: 'laura', COGNOME: 'casula', SESSO: 'm', STATO_NASCITA: 'italia', DATA_NASCITA: '19771122', COMUNE_NASCITA: '', PROVINCIA_NASCITA: 'av', INDIRIZZO: 'viale silverio 88', CAP: '', PROVINCIA: 'av', TELEFONO: '3927732155445'}
[model.Record]:{PK: '982', CODICE_FISCALE: '______7421______', NOME: 'harrly', COGNOME: 'abate', SESSO: 'f', STATO_NASCITA: 'italia', DATA_NASCITA: '19431122', COMUNE_NASCITA: 'zaivano', PROVINCIA_NASCITA: 'na', INDIRIZZO: '', CAP: '', PROVINCIA: 'na', TELEFONO: '391451416691'}
[utils.math.Vector]:{0.578, 0.000, 0.000, 0.000, 0.333, 0.000, 0.000, 0.000, 0.456, 0.000, 0.000, 0.000, 0.167, 0.000, 0.000, 0.000, 0.000, 0.000, 0.000, 0.000, 0.000, 0.000, 0.000, 0.000, 1.000, 1.000, 1.000, 1.000, 1.000, 1.000, 1.000, 1.000, 0.867, 0.333, 0.571, 0.333, 0.750, 0.333, 0.200, 0.000, 0.000, 0.000, 0.000, 0.000, 0.000, 0.000, 0.000, 0.000, 0.000, 0.000, 0.000, 0.000, 0.000, 0.000, 0.000, 0.000, 0.000, 0.000, 0.000, 0.000, 0.000, 0.000, 0.000, 0.000, 0.000, 0.000, 0.000, 0.000, 0.000, 0.000, 0.000, 0.000, 0.000, 0.000, 0.000, 0.000, 0.000, 0.000, 0.000, 0.000, 0.600, 0.000, 0.190, 0.000, 0.231, 0.000, 0.000, 0.000}   -   classificato come:    NON_MATCH   score: 0,123183


[model.Record]:{PK: '15', CODICE_FISCALE: '______5584______', NOME: 'gianantonio', COGNOME: 'forte', SESSO: 'f', STATO_NASCITA: 'italia', DATA_NASCITA: '195903', COMUNE_NASCITA: 'caivano', PROVINCIA_NASCITA: 'na', INDIRIZZO: 'borgo damiana 47', CAP: '349', PROVINCIA: 'na', TELEFONO: '399344902530'}
[model.Record]:{PK: '484', CODICE_FISCALE: '______6629______', NOME: 'enrica', COGNOME: 'miceli', SESSO: 'f', STATO_NASCITA: 'italia', DATA_NASCITA: '19400903', COMUNE_NASCITA: 'coriglianorossano', PROVINCIA_NASCITA: 'cs', INDIRIZZO: 'contrada fiorenzo', CAP: '67600', PROVINCIA: 'cs', TELEFONO: '393095820807'}
[utils.math.Vector]:{0.480, 0.000, 0.000, 0.000, 0.091, 0.000, 0.000, 0.000, 0.456, 0.000, 0.000, 0.000, 0.000, 0.000, 0.000, 0.000, 1.000, 1.000, 1.000, 1.000, 1.000, 1.000, 1.000, 1.000, 1.000, 1.000, 1.000, 1.000, 1.000, 1.000, 1.000, 1.000, 0.802, 0.204, 0.500, 0.200, 0.625, 0.200, 0.111, 0.000, 0.603, 0.217, 0.211, 0.105, 0.294, 0.105, 0.056, 0.000, 0.000, 0.000, 0.000, 0.000, 0.000, 0.000, 0.000, 0.000, 0.623, 0.000, 0.194, 0.000, 0.235, 0.000, 0.000, 0.000, 0.000, 0.000, 0.000, 0.000, 0.000, 0.000, 0.000, 0.000, 0.000, 0.000, 0.000, 0.000, 0.000, 0.000, 0.000, 0.000, 0.694, 0.000, 0.273, 0.000, 0.333, 0.000, 0.000, 0.000}   -   classificato come:    NON_MATCH   score: 0,145546


[model.Record]:{PK: '15', CODICE_FISCALE: '______5584______', NOME: 'gianantonio', COGNOME: 'forte', SESSO: 'f', STATO_NASCITA: 'italia', DATA_NASCITA: '195903', COMUNE_NASCITA: 'caivano', PROVINCIA_NASCITA: 'na', INDIRIZZO: 'borgo damiana 47', CAP: '349', PROVINCIA: 'na', TELEFONO: '399344902530'}
[model.Record]:{PK: '647', CODICE_FISCALE: '______7067______', NOME: 'anselmo', COGNOME: 'rocqo', SESSO: 'f', STATO_NASCITA: 'italia', DATA_NASCITA: '19410903', COMUNE_NASCITA: 'ebolio', PROVINCIA_NASCITA: 'na', INDIRIZZO: 'rotonda monti', CAP: '81615', PROVINCIA: 'na', TELEFONO: '397163815429'}
[utils.math.Vector]:{0.567, 0.000, 0.133, 0.000, 0.273, 0.000, 0.000, 0.000, 0.467, 0.000, 0.000, 0.000, 0.200, 0.000, 0.000, 0.000, 1.000, 1.000, 1.000, 1.000, 1.000, 1.000, 1.000, 1.000, 1.000, 1.000, 1.000, 1.000, 1.000, 1.000, 1.000, 1.000, 0.802, 0.204, 0.500, 0.200, 0.625, 0.200, 0.111, 0.000, 0.540, 0.000, 0.000, 0.000, 0.143, 0.000, 0.000, 0.000, 1.000, 1.000, 1.000, 1.000, 1.000, 1.000, 1.000, 1.000, 0.640, 0.000, 0.154, 0.000, 0.313, 0.000, 0.000, 0.000, 0.000, 0.000, 0.000, 0.000, 0.000, 0.000, 0.000, 0.000, 1.000, 1.000, 1.000, 1.000, 1.000, 1.000, 1.000, 1.000, 0.675, 0.000, 0.091, 0.000, 0.167, 0.000, 0.000, 0.000}   -   classificato come:    NON_MATCH   score: 0,156873


[model.Record]:{PK: '150', CODICE_FISCALE: '______5724______', NOME: 'alan', COGNOME: '', SESSO: 'm', STATO_NASCITA: 'italia', DATA_NASCITA: '19401222', COMUNE_NASCITA: 'brusciano', PROVINCIA_NASCITA: 'na', INDIRIZZO: 'stretto ferretti 12', CAP: '90036', PROVINCIA: 'na', TELEFONO: '3988918562'}
[model.Record]:{PK: '217', CODICE_FISCALE: '______6342______', NOME: 'serse', COGNOME: 'bassi', SESSO: 'm', STATO_NASCITA: 'italia', DATA_NASCITA: '19970222', COMUNE_NASCITA: 'giugliano in campania', PROVINCIA_NASCITA: 'na', INDIRIZZO: 'incrocio tazio', CAP: '33648', PROVINCIA: 'na', TELEFONO: '399094775644'}
[utils.math.Vector]:{0.000, 0.000, 0.000, 0.000, 0.000, 0.000, 0.000, 0.000, 0.000, 0.000, 0.000, 0.000, 0.000, 0.000, 0.000, 0.000, 1.000, 1.000, 1.000, 1.000, 1.000, 1.000, 1.000, 1.000, 1.000, 1.000, 1.000, 1.000, 1.000, 1.000, 1.000, 1.000, 0.867, 0.167, 0.333, 0.167, 0.625, 0.167, 0.091, 0.000, 0.484, 0.173, 0.231, 0.154, 0.238, 0.154, 0.083, 0.000, 1.000, 1.000, 1.000, 1.000, 1.000, 1.000, 1.000, 1.000, 0.407, 0.000, 0.074, 0.000, 0.158, 0.000, 0.000, 0.000, 0.000, 0.000, 0.250, 0.000, 0.000, 0.000, 0.000, 0.000, 1.000, 1.000, 1.000, 1.000, 1.000, 1.000, 1.000, 1.000, 0.639, 0.000, 0.200, 0.000, 0.417, 0.000, 0.000, 0.000}   -   classificato come:    NON_MATCH   score: 0,144092


[model.Record]:{PK: '150', CODICE_FISCALE: '______5724______', NOME: 'alan', COGNOME: '', SESSO: 'm', STATO_NASCITA: 'italia', DATA_NASCITA: '19401222', COMUNE_NASCITA: 'brusciano', PROVINCIA_NASCITA: 'na', INDIRIZZO: 'stretto ferretti 12', CAP: '90036', PROVINCIA: 'na', TELEFONO: '3988918562'}
[model.Record]:{PK: '235', CODICE_FISCALE: '______6363______', NOME: 'gilda', COGNOME: 'rossi', SESSO: 'f', STATO_NASCITA: 'italia', DATA_NASCITA: '19590222', COMUNE_NASCITA: 'scisciano', PROVINCIA_NASCITA: 'na', INDIRIZZO: 'rotonda silvestri', CAP: '50421', PROVINCIA: 'na', TELEFONO: '392301785415'}
[utils.math.Vector]:{0.483, 0.000, 0.000, 0.000, 0.200, 0.000, 0.000, 0.000, 0.000, 0.000, 0.000, 0.000, 0.000, 0.000, 0.000, 0.000, 0.000, 0.000, 0.000, 0.000, 0.000, 0.000, 0.000, 0.000, 1.000, 1.000, 1.000, 1.000, 1.000, 1.000, 1.000, 1.000, 0.867, 0.167, 0.333, 0.167, 0.625, 0.167, 0.091, 0.000, 0.778, 0.630, 0.714, 0.615, 0.667, 0.615, 0.444, 0.000, 1.000, 1.000, 1.000, 1.000, 1.000, 1.000, 1.000, 1.000, 0.520, 0.056, 0.194, 0.067, 0.158, 0.067, 0.034, 0.000, 0.467, 0.000, 0.000, 0.000, 0.200, 0.000, 0.000, 0.000, 1.000, 1.000, 1.000, 1.000, 1.000, 1.000, 1.000, 1.000, 0.572, 0.000, 0.200, 0.000, 0.417, 0.000, 0.000, 0.000}   -   classificato come:    NON_MATCH   score: 0,200067


[model.Record]:{PK: '150', CODICE_FISCALE: '______5724______', NOME: 'alan', COGNOME: '', SESSO: 'm', STATO_NASCITA: 'italia', DATA_NASCITA: '19401222', COMUNE_NASCITA: 'brusciano', PROVINCIA_NASCITA: 'na', INDIRIZZO: 'stretto ferretti 12', CAP: '90036', PROVINCIA: 'na', TELEFONO: '3988918562'}
[model.Record]:{PK: '4', CODICE_FISCALE: '______6111______', NOME: 'nico', COGNOME: '', SESSO: 'f', STATO_NASCITA: 'italia', DATA_NASCITA: '19830222', COMUNE_NASCITA: 'crispano', PROVINCIA_NASCITA: 'na', INDIRIZZO: 'contrada ferraro', CAP: '220', PROVINCIA: 'na', TELEFONO: '396790899305'}
[utils.math.Vector]:{0.000, 0.000, 0.000, 0.000, 0.000, 0.000, 0.000, 0.000, 0.000, 0.000, 0.000, 0.000, 0.000, 0.000, 0.000, 0.000, 0.000, 0.000, 0.000, 0.000, 0.000, 0.000, 0.000, 0.000, 1.000, 1.000, 1.000, 1.000, 1.000, 1.000, 1.000, 1.000, 0.867, 0.167, 0.333, 0.167, 0.625, 0.167, 0.091, 0.000, 0.750, 0.154, 0.267, 0.154, 0.556, 0.154, 0.083, 0.000, 1.000, 1.000, 1.000, 1.000, 1.000, 1.000, 1.000, 1.000, 0.515, 0.175, 0.345, 0.207, 0.263, 0.207, 0.115, 0.000, 0.511, 0.000, 0.000, 0.000, 0.200, 0.000, 0.000, 0.000, 1.000, 1.000, 1.000, 1.000, 1.000, 1.000, 1.000, 1.000, 0.572, 0.000, 0.200, 0.000, 0.333, 0.000, 0.000, 0.000}   -   classificato come:    NON_MATCH   score: 0,183180


[model.Record]:{PK: '150', CODICE_FISCALE: '______5724______', NOME: 'alan', COGNOME: '', SESSO: 'm', STATO_NASCITA: 'italia', DATA_NASCITA: '19401222', COMUNE_NASCITA: 'brusciano', PROVINCIA_NASCITA: 'na', INDIRIZZO: 'stretto ferretti 12', CAP: '90036', PROVINCIA: 'na', TELEFONO: '3988918562'}
[model.Record]:{PK: '50', CODICE_FISCALE: '______6164______', NOME: 'cecco', COGNOME: 'martinelli', SESSO: 'm', STATO_NASCITA: 'italia', DATA_NASCITA: '19471222', COMUNE_NASCITA: 'vitulazio', PROVINCIA_NASCITA: 'ce', INDIRIZZO: 'piazza marchetti', CAP: '', PROVINCIA: 'ce', TELEFONO: '392660218637'}
[utils.math.Vector]:{0.000, 0.000, 0.000, 0.000, 0.000, 0.000, 0.000, 0.000, 0.000, 0.000, 0.000, 0.000, 0.000, 0.000, 0.000, 0.000, 1.000, 1.000, 1.000, 1.000, 1.000, 1.000, 1.000, 1.000, 1.000, 1.000, 1.000, 1.000, 1.000, 1.000, 1.000, 1.000, 0.942, 0.500, 0.667, 0.500, 0.875, 0.500, 0.333, 0.000, 0.546, 0.000, 0.000, 0.000, 0.111, 0.000, 0.000, 0.000, 0.000, 0.000, 0.000, 0.000, 0.000, 0.000, 0.000, 0.000, 0.452, 0.175, 0.200, 0.138, 0.263, 0.138, 0.074, 0.000, 0.000, 0.000, 0.000, 0.000, 0.000, 0.000, 0.000, 0.000, 0.000, 0.000, 0.000, 0.000, 0.000, 0.000, 0.000, 0.000, 0.589, 0.000, 0.200, 0.000, 0.333, 0.000, 0.000, 0.000}   -   classificato come:    NON_MATCH   score: 0,168966


[model.Record]:{PK: '150', CODICE_FISCALE: '______5724______', NOME: 'alan', COGNOME: '', SESSO: 'm', STATO_NASCITA: 'italia', DATA_NASCITA: '19401222', COMUNE_NASCITA: 'brusciano', PROVINCIA_NASCITA: 'na', INDIRIZZO: 'stretto ferretti 12', CAP: '90036', PROVINCIA: 'na', TELEFONO: '3988918562'}
[model.Record]:{PK: '578', CODICE_FISCALE: '______6993______', NOME: 'giacinto', COGNOME: 'olivieri', SESSO: 'm', STATO_NASCITA: 'italia', DATA_NASCITA: '19500222', COMUNE_NASCITA: 'giffoni valle piana', PROVINCIA_NASCITA: 'av', INDIRIZZO: 'rotonda ricci', CAP: '57084', PROVINCIA: 'av', TELEFONO: '396051379343'}
[utils.math.Vector]:{0.583, 0.000, 0.000, 0.000, 0.250, 0.000, 0.000, 0.000, 0.000, 0.000, 0.000, 0.000, 0.000, 0.000, 0.000, 0.000, 1.000, 1.000, 1.000, 1.000, 1.000, 1.000, 1.000, 1.000, 1.000, 1.000, 1.000, 1.000, 1.000, 1.000, 1.000, 1.000, 0.867, 0.167, 0.333, 0.167, 0.750, 0.167, 0.091, 0.000, 0.468, 0.092, 0.154, 0.083, 0.158, 0.083, 0.043, 0.000, 0.000, 0.000, 0.000, 0.000, 0.000, 0.000, 0.000, 0.000, 0.537, 0.000, 0.074, 0.000, 0.263, 0.000, 0.000, 0.000, 0.467, 0.000, 0.000, 0.000, 0.200, 0.000, 0.000, 0.000, 0.000, 0.000, 0.000, 0.000, 0.000, 0.000, 0.000, 0.000, 0.572, 0.000, 0.100, 0.000, 0.250, 0.000, 0.000, 0.000}   -   classificato come:    NON_MATCH   score: 0,136438


[model.Record]:{PK: '150', CODICE_FISCALE: '______5724______', NOME: 'alan', COGNOME: '', SESSO: 'm', STATO_NASCITA: 'italia', DATA_NASCITA: '19401222', COMUNE_NASCITA: 'brusciano', PROVINCIA_NASCITA: 'na', INDIRIZZO: 'stretto ferretti 12', CAP: '90036', PROVINCIA: 'na', TELEFONO: '3988918562'}
[model.Record]:{PK: '661', CODICE_FISCALE: '______7082______', NOME: 'ubaldo', COGNOME: 'castagna', SESSO: 'm', STATO_NASCITA: 'italia', DATA_NASCITA: '19491222', COMUNE_NASCITA: 'san martino valle caudina', PROVINCIA_NASCITA: '', INDIRIZZO: 'vicolo sue', CAP: '58846', PROVINCIA: 'sa', TELEFONO: '39681880212'}
[utils.math.Vector]:{0.611, 0.000, 0.250, 0.000, 0.333, 0.000, 0.000, 0.000, 0.000, 0.000, 0.000, 0.000, 0.000, 0.000, 0.000, 0.000, 1.000, 1.000, 1.000, 1.000, 1.000, 1.000, 1.000, 1.000, 1.000, 1.000, 1.000, 1.000, 1.000, 1.000, 1.000, 1.000, 0.942, 0.500, 0.667, 0.500, 0.875, 0.500, 0.333, 0.000, 0.524, 0.000, 0.129, 0.000, 0.120, 0.000, 0.000, 0.000, 0.000, 0.000, 0.000, 0.000, 0.000, 0.000, 0.000, 0.000, 0.370, 0.000, 0.083, 0.000, 0.158, 0.000, 0.000, 0.000, 0.467, 0.000, 0.000, 0.000, 0.200, 0.000, 0.000, 0.000, 0.667, 0.000, 0.000, 0.000, 0.500, 0.000, 0.000, 0.000, 0.780, 0.000, 0.316, 0.000, 0.455, 0.000, 0.000, 0.000}   -   classificato come:    NON_MATCH   score: 0,187994


[model.Record]:{PK: '150', CODICE_FISCALE: '______5724______', NOME: 'alan', COGNOME: '', SESSO: 'm', STATO_NASCITA: 'italia', DATA_NASCITA: '19401222', COMUNE_NASCITA: 'brusciano', PROVINCIA_NASCITA: 'na', INDIRIZZO: 'stretto ferretti 12', CAP: '90036', PROVINCIA: 'na', TELEFONO: '3988918562'}
[model.Record]:{PK: '717', CODICE_FISCALE: '______7138______', NOME: 'nabil', COGNOME: 'conti', SESSO: 'f', STATO_NASCITA: 'italia', DATA_NASCITA: '19641222', COMUNE_NASCITA: 'san nicola la strada', PROVINCIA_NASCITA: 'ce', INDIRIZZO: 'piazza piererminio', CAP: '97481', PROVINCIA: 'ce', TELEFONO: '3920408502'}
[utils.math.Vector]:{0.483, 0.000, 0.000, 0.000, 0.200, 0.000, 0.000, 0.000, 0.000, 0.000, 0.000, 0.000, 0.000, 0.000, 0.000, 0.000, 0.000, 0.000, 0.000, 0.000, 0.000, 0.000, 0.000, 0.000, 1.000, 1.000, 1.000, 1.000, 1.000, 1.000, 1.000, 1.000, 0.933, 0.333, 0.500, 0.333, 0.750, 0.333, 0.200, 0.000, 0.544, 0.000, 0.080, 0.000, 0.100, 0.000, 0.000, 0.000, 0.000, 0.000, 0.000, 0.000, 0.000, 0.000, 0.000, 0.000, 0.383, 0.000, 0.133, 0.000, 0.211, 0.000, 0.000, 0.000, 0.467, 0.000, 0.000, 0.000, 0.200, 0.000, 0.000, 0.000, 0.000, 0.000, 0.000, 0.000, 0.000, 0.000, 0.000, 0.000, 0.667, 0.000, 0.222, 0.000, 0.500, 0.000, 0.000, 0.000}   -   classificato come:    NON_MATCH   score: 0,157957


[model.Record]:{PK: '150', CODICE_FISCALE: '______5724______', NOME: 'alan', COGNOME: '', SESSO: 'm', STATO_NASCITA: 'italia', DATA_NASCITA: '19401222', COMUNE_NASCITA: 'brusciano', PROVINCIA_NASCITA: 'na', INDIRIZZO: 'stretto ferretti 12', CAP: '90036', PROVINCIA: 'na', TELEFONO: '3988918562'}
[model.Record]:{PK: '8', CODICE_FISCALE: '______6117______', NOME: 'pablo', COGNOME: 'pastore', SESSO: 'm', STATO_NASCITA: 'italia', DATA_NASCITA: '19731222', COMUNE_NASCITA: 'celle bulgheria', PROVINCIA_NASCITA: 'sa', INDIRIZZO: 'viale mariano', CAP: '79700', PROVINCIA: 'sa', TELEFONO: '392282112209'}
[utils.math.Vector]:{0.483, 0.000, 0.000, 0.000, 0.200, 0.000, 0.000, 0.000, 0.000, 0.000, 0.000, 0.000, 0.000, 0.000, 0.000, 0.000, 1.000, 1.000, 1.000, 1.000, 1.000, 1.000, 1.000, 1.000, 1.000, 1.000, 1.000, 1.000, 1.000, 1.000, 1.000, 1.000, 0.867, 0.333, 0.500, 0.333, 0.750, 0.333, 0.200, 0.000, 0.400, 0.000, 0.091, 0.000, 0.067, 0.000, 0.000, 0.000, 0.667, 0.000, 0.000, 0.000, 0.500, 0.000, 0.000, 0.000, 0.416, 0.000, 0.000, 0.000, 0.158, 0.000, 0.000, 0.000, 0.600, 0.000, 0.250, 0.000, 0.200, 0.000, 0.000, 0.000, 0.667, 0.000, 0.000, 0.000, 0.500, 0.000, 0.000, 0.000, 0.572, 0.000, 0.105, 0.000, 0.333, 0.000, 0.000, 0.000}   -   classificato come:    NON_MATCH   score: 0,154675


[model.Record]:{PK: '150', CODICE_FISCALE: '______5724______', NOME: 'alan', COGNOME: '', SESSO: 'm', STATO_NASCITA: 'italia', DATA_NASCITA: '19401222', COMUNE_NASCITA: 'brusciano', PROVINCIA_NASCITA: 'na', INDIRIZZO: 'stretto ferretti 12', CAP: '90036', PROVINCIA: 'na', TELEFONO: '3988918562'}
[model.Record]:{PK: '889', CODICE_FISCALE: '______7323______', NOME: 'fatima', COGNOME: 'angelini', SESSO: 'f', STATO_NASCITA: 'itaia', DATA_NASCITA: '19410222', COMUNE_NASCITA: 'san dei cavoti', PROVINCIA_NASCITA: 'bn', INDIRIZZO: 'piazza perihcle', CAP: '51112', PROVINCIA: 'bn', TELEFONO: '39860362220'}
[utils.math.Vector]:{0.472, 0.000, 0.000, 0.000, 0.167, 0.000, 0.000, 0.000, 0.000, 0.000, 0.000, 0.000, 0.000, 0.000, 0.000, 0.000, 0.000, 0.000, 0.000, 0.000, 0.000, 0.000, 0.000, 0.000, 0.961, 0.289, 0.667, 0.286, 0.833, 0.286, 0.167, 0.000, 0.971, 0.333, 0.500, 0.333, 0.750, 0.333, 0.200, 0.000, 0.587, 0.000, 0.095, 0.000, 0.214, 0.000, 0.000, 0.000, 0.000, 0.000, 0.000, 0.000, 0.000, 0.000, 0.000, 0.000, 0.399, 0.000, 0.069, 0.000, 0.158, 0.000, 0.000, 0.000, 0.000, 0.000, 0.000, 0.000, 0.000, 0.000, 0.000, 0.000, 0.000, 0.000, 0.000, 0.000, 0.000, 0.000, 0.000, 0.000, 0.652, 0.118, 0.333, 0.118, 0.364, 0.118, 0.063, 0.000}   -   classificato come:    NON_MATCH   score: 0,149860


[model.Record]:{PK: '150', CODICE_FISCALE: '______5724______', NOME: 'alan', COGNOME: '', SESSO: 'm', STATO_NASCITA: 'italia', DATA_NASCITA: '19401222', COMUNE_NASCITA: 'brusciano', PROVINCIA_NASCITA: 'na', INDIRIZZO: 'stretto ferretti 12', CAP: '90036', PROVINCIA: 'na', TELEFONO: '3988918562'}
[model.Record]:{PK: '903', CODICE_FISCALE: '______7337______', NOME: 'giorgio', COGNOME: 'amato', SESSO: 'm', STATO_NASCITA: 'italia', DATA_NASCITA: '19600222', COMUNE_NASCITA: 'arzano', PROVINCIA_NASCITA: 'na', INDIRIZZO: 'via teseo', CAP: '75238', PROVINCIA: 'na', TELEFONO: '392080759899'}
[utils.math.Vector]:{0.000, 0.000, 0.000, 0.000, 0.000, 0.000, 0.000, 0.000, 0.000, 0.000, 0.000, 0.000, 0.000, 0.000, 0.000, 0.000, 1.000, 1.000, 1.000, 1.000, 1.000, 1.000, 1.000, 1.000, 1.000, 1.000, 1.000, 1.000, 1.000, 1.000, 1.000, 1.000, 0.867, 0.167, 0.333, 0.167, 0.750, 0.167, 0.091, 0.000, 0.704, 0.189, 0.308, 0.182, 0.444, 0.182, 0.100, 0.000, 1.000, 1.000, 1.000, 1.000, 1.000, 1.000, 1.000, 1.000, 0.550, 0.000, 0.000, 0.000, 0.158, 0.000, 0.000, 0.000, 0.467, 0.000, 0.000, 0.000, 0.200, 0.000, 0.000, 0.000, 1.000, 1.000, 1.000, 1.000, 1.000, 1.000, 1.000, 1.000, 0.644, 0.000, 0.300, 0.000, 0.250, 0.000, 0.000, 0.000}   -   classificato come:    NON_MATCH   score: 0,162718


[model.Record]:{PK: '151', CODICE_FISCALE: '______5725______', NOME: 'kayla', COGNOME: 'barone', SESSO: 'f', STATO_NASCITA: 'italia', DATA_NASCITA: '19540812', COMUNE_NASCITA: 'castellammare di stabia', PROVINCIA_NASCITA: 'na', INDIRIZZO: 'borgo giacobbe', CAP: '62805', PROVINCIA: 'na', TELEFONO: '3946371899'}
[model.Record]:{PK: '356', CODICE_FISCALE: '______6495______', NOME: 'dante', COGNOME: 'marano', SESSO: 'm', STATO_NASCITA: 'italia', DATA_NASCITA: '19410812', COMUNE_NASCITA: 'procida', PROVINCIA_NASCITA: 'na', INDIRIZZO: 'incrocio farina', CAP: '31808', PROVINCIA: 'na', TELEFONO: '394117397397'}
[utils.math.Vector]:{0.467, 0.000, 0.000, 0.000, 0.200, 0.000, 0.000, 0.000, 0.694, 0.000, 0.200, 0.000, 0.500, 0.000, 0.000, 0.000, 0.000, 0.000, 0.000, 0.000, 0.000, 0.000, 0.000, 0.000, 1.000, 1.000, 1.000, 1.000, 1.000, 1.000, 1.000, 1.000, 0.895, 0.333, 0.571, 0.333, 0.750, 0.333, 0.200, 0.000, 0.415, 0.000, 0.000, 0.000, 0.130, 0.000, 0.000, 0.000, 1.000, 1.000, 1.000, 1.000, 1.000, 1.000, 1.000, 1.000, 0.513, 0.000, 0.077, 0.000, 0.133, 0.000, 0.000, 0.000, 0.600, 0.000, 0.250, 0.000, 0.400, 0.000, 0.000, 0.000, 1.000, 1.000, 1.000, 1.000, 1.000, 1.000, 1.000, 1.000, 0.835, 0.094, 0.250, 0.125, 0.417, 0.125, 0.067, 0.000}   -   classificato come:    NON_MATCH   score: 0,219966


[model.Record]:{PK: '151', CODICE_FISCALE: '______5725______', NOME: 'kayla', COGNOME: 'barone', SESSO: 'f', STATO_NASCITA: 'italia', DATA_NASCITA: '19540812', COMUNE_NASCITA: 'castellammare di stabia', PROVINCIA_NASCITA: 'na', INDIRIZZO: 'borgo giacobbe', CAP: '62805', PROVINCIA: 'na', TELEFONO: '3946371899'}
[model.Record]:{PK: '574', CODICE_FISCALE: '______6989______', NOME: 'artes', COGNOME: 'bruno', SESSO: 'm', STATO_NASCITA: 'italia', DATA_NASCITA: '19760812', COMUNE_NASCITA: 'napoli', PROVINCIA_NASCITA: 'na', INDIRIZZO: 'vicolo fatima', CAP: '98198', PROVINCIA: 'na', TELEFONO: '394496544741'}
[utils.math.Vector]:{0.467, 0.000, 0.000, 0.000, 0.000, 0.000, 0.000, 0.000, 0.765, 0.000, 0.000, 0.000, 0.500, 0.000, 0.000, 0.000, 0.000, 0.000, 0.000, 0.000, 0.000, 0.000, 0.000, 0.000, 1.000, 1.000, 1.000, 1.000, 1.000, 1.000, 1.000, 1.000, 0.867, 0.333, 0.571, 0.333, 0.750, 0.333, 0.200, 0.000, 0.543, 0.000, 0.000, 0.000, 0.130, 0.000, 0.000, 0.000, 1.000, 1.000, 1.000, 1.000, 1.000, 1.000, 1.000, 1.000, 0.514, 0.000, 0.160, 0.000, 0.143, 0.000, 0.000, 0.000, 0.467, 0.000, 0.000, 0.000, 0.000, 0.000, 0.000, 0.000, 1.000, 1.000, 1.000, 1.000, 1.000, 1.000, 1.000, 1.000, 0.666, 0.112, 0.211, 0.111, 0.333, 0.111, 0.059, 0.000}   -   classificato come:    NON_MATCH   score: 0,195801


[model.Record]:{PK: '151', CODICE_FISCALE: '______5725______', NOME: 'kayla', COGNOME: 'barone', SESSO: 'f', STATO_NASCITA: 'italia', DATA_NASCITA: '19540812', COMUNE_NASCITA: 'castellammare di stabia', PROVINCIA_NASCITA: 'na', INDIRIZZO: 'borgo giacobbe', CAP: '62805', PROVINCIA: 'na', TELEFONO: '3946371899'}
[model.Record]:{PK: '589', CODICE_FISCALE: '______7004______', NOME: 'rebecca', COGNOME: 'de vita', SESSO: 'm', STATO_NASCITA: 'italia', DATA_NASCITA: '19560812', COMUNE_NASCITA: 'boscotrecase', PROVINCIA_NASCITA: '', INDIRIZZO: 'jonathan parkway', CAP: '97613', PROVINCIA: 'na', TELEFONO: ''}
[utils.math.Vector]:{0.448, 0.000, 0.000, 0.000, 0.143, 0.000, 0.000, 0.000, 0.000, 0.000, 0.000, 0.000, 0.000, 0.000, 0.000, 0.000, 0.000, 0.000, 0.000, 0.000, 0.000, 0.000, 0.000, 0.000, 1.000, 1.000, 1.000, 1.000, 1.000, 1.000, 1.000, 1.000, 0.942, 0.500, 0.714, 0.500, 0.875, 0.500, 0.333, 0.000, 0.546, 0.069, 0.188, 0.065, 0.174, 0.065, 0.033, 0.000, 0.000, 0.000, 0.000, 0.000, 0.000, 0.000, 0.000, 0.000, 0.356, 0.000, 0.000, 0.000, 0.125, 0.000, 0.000, 0.000, 0.000, 0.000, 0.000, 0.000, 0.000, 0.000, 0.000, 0.000, 1.000, 1.000, 1.000, 1.000, 1.000, 1.000, 1.000, 1.000, 0.000, 0.000, 0.000, 0.000, 0.000, 0.000, 0.000, 0.000}   -   classificato come:    NON_MATCH   score: 0,145708


[model.Record]:{PK: '151', CODICE_FISCALE: '______5725______', NOME: 'kayla', COGNOME: 'barone', SESSO: 'f', STATO_NASCITA: 'italia', DATA_NASCITA: '19540812', COMUNE_NASCITA: 'castellammare di stabia', PROVINCIA_NASCITA: 'na', INDIRIZZO: 'borgo giacobbe', CAP: '62805', PROVINCIA: 'na', TELEFONO: '3946371899'}
[model.Record]:{PK: '630', CODICE_FISCALE: '______7046______', NOME: 'kayla', COGNOME: 'evangelista', SESSO: 'm', STATO_NASCITA: 'italia', DATA_NASCITA: '19570216', COMUNE_NASCITA: 'castel volturno', PROVINCIA_NASCITA: 'qe', INDIRIZZO: 'incrocio rizzo', CAP: '2719', PROVINCIA: 'ce', TELEFONO: '391128604881'}
[utils.math.Vector]:{1.000, 1.000, 1.000, 1.000, 1.000, 1.000, 1.000, 1.000, 0.591, 0.000, 0.000, 0.000, 0.091, 0.000, 0.000, 0.000, 0.000, 0.000, 0.000, 0.000, 0.000, 0.000, 0.000, 0.000, 1.000, 1.000, 1.000, 1.000, 1.000, 1.000, 1.000, 1.000, 0.844, 0.167, 0.286, 0.167, 0.625, 0.167, 0.091, 0.000, 0.634, 0.242, 0.286, 0.235, 0.348, 0.235, 0.133, 0.000, 0.000, 0.000, 0.000, 0.000, 0.000, 0.000, 0.000, 0.000, 0.524, 0.000, 0.077, 0.000, 0.143, 0.000, 0.000, 0.000, 0.483, 0.000, 0.000, 0.000, 0.200, 0.000, 0.000, 0.000, 0.000, 0.000, 0.000, 0.000, 0.000, 0.000, 0.000, 0.000, 0.572, 0.000, 0.100, 0.000, 0.250, 0.000, 0.000, 0.000}   -   classificato come:    NON_MATCH   score: 0,217491


[model.Record]:{PK: '152', CODICE_FISCALE: '______5726______', NOME: 'costantino', COGNOME: 'fasano', SESSO: 'm', STATO_NASCITA: 'italia', DATA_NASCITA: '19661010', COMUNE_NASCITA: 'sant antimo', PROVINCIA_NASCITA: 'na', INDIRIZZO: 'via irene 89', CAP: '2213', PROVINCIA: 'na', TELEFONO: '3976144782414'}
[model.Record]:{PK: '213', CODICE_FISCALE: '______6338______', NOME: 'bacchisio', COGNOME: 'oliva', SESSO: 'm', STATO_NASCITA: 'italia', DATA_NASCITA: '19721010', COMUNE_NASCITA: 'avellmino', PROVINCIA_NASCITA: 'av', INDIRIZZO: 'borgo brigitta', CAP: '12484', PROVINCIA: 'av', TELEFONO: '392487205777'}
[utils.math.Vector]:{0.552, 0.000, 0.000, 0.000, 0.200, 0.000, 0.000, 0.000, 0.456, 0.000, 0.000, 0.000, 0.000, 0.000, 0.000, 0.000, 1.000, 1.000, 1.000, 1.000, 1.000, 1.000, 1.000, 1.000, 1.000, 1.000, 1.000, 1.000, 1.000, 1.000, 1.000, 1.000, 0.867, 0.333, 0.500, 0.333, 0.750, 0.333, 0.200, 0.000, 0.603, 0.000, 0.000, 0.000, 0.273, 0.000, 0.000, 0.000, 0.000, 0.000, 0.000, 0.000, 0.000, 0.000, 0.000, 0.000, 0.377, 0.000, 0.000, 0.000, 0.143, 0.000, 0.000, 0.000, 0.483, 0.000, 0.000, 0.000, 0.200, 0.000, 0.000, 0.000, 0.000, 0.000, 0.000, 0.000, 0.000, 0.000, 0.000, 0.000, 0.612, 0.000, 0.190, 0.000, 0.231, 0.000, 0.000, 0.000}   -   classificato come:    NON_MATCH   score: 0,153384


[model.Record]:{PK: '152', CODICE_FISCALE: '______5726______', NOME: 'costantino', COGNOME: 'fasano', SESSO: 'm', STATO_NASCITA: 'italia', DATA_NASCITA: '19661010', COMUNE_NASCITA: 'sant antimo', PROVINCIA_NASCITA: 'na', INDIRIZZO: 'via irene 89', CAP: '2213', PROVINCIA: 'na', TELEFONO: '3976144782414'}
[model.Record]:{PK: '248', CODICE_FISCALE: '______6380______', NOME: 'kristel', COGNOME: 'bergaaschi', SESSO: 'm', STATO_NASCITA: 'italia', DATA_NASCITA: '19281010', COMUNE_NASCITA: 'napolmi', PROVINCIA_NASCITA: 'na', INDIRIZZO: 'vyia marino', CAP: '79729', PROVINCIA: 'na', TELEFONO: '398737169995'}
[utils.math.Vector]:{0.495, 0.000, 0.133, 0.000, 0.100, 0.000, 0.000, 0.000, 0.489, 0.000, 0.143, 0.000, 0.200, 0.000, 0.000, 0.000, 1.000, 1.000, 1.000, 1.000, 1.000, 1.000, 1.000, 1.000, 1.000, 1.000, 1.000, 1.000, 1.000, 1.000, 1.000, 1.000, 0.867, 0.333, 0.500, 0.333, 0.750, 0.333, 0.200, 0.000, 0.478, 0.000, 0.000, 0.000, 0.273, 0.000, 0.000, 0.000, 1.000, 1.000, 1.000, 1.000, 1.000, 1.000, 1.000, 1.000, 0.692, 0.105, 0.190, 0.105, 0.333, 0.105, 0.056, 0.000, 0.000, 0.000, 0.000, 0.000, 0.000, 0.000, 0.000, 0.000, 1.000, 1.000, 1.000, 1.000, 1.000, 1.000, 1.000, 1.000, 0.598, 0.000, 0.095, 0.000, 0.154, 0.000, 0.000, 0.000}   -   classificato come:    NON_MATCH   score: 0,182524


[model.Record]:{PK: '152', CODICE_FISCALE: '______5726______', NOME: 'costantino', COGNOME: 'fasano', SESSO: 'm', STATO_NASCITA: 'italia', DATA_NASCITA: '19661010', COMUNE_NASCITA: 'sant antimo', PROVINCIA_NASCITA: 'na', INDIRIZZO: 'via irene 89', CAP: '2213', PROVINCIA: 'na', TELEFONO: '3976144782414'}
[model.Record]:{PK: '257', CODICE_FISCALE: '______6389______', NOME: 'naommi', COGNOME: 'maink', SESSO: 'm', STATO_NASCITA: 'italia', DATA_NASCITA: '19651010', COMUNE_NASCITA: 'angri', PROVINCIA_NASCITA: 'sa', INDIRIZZO: 'piazza de santis', CAP: '', PROVINCIA: 'sa', TELEFONO: '39758923757'}
[utils.math.Vector]:{0.489, 0.000, 0.000, 0.000, 0.100, 0.000, 0.000, 0.000, 0.578, 0.000, 0.000, 0.000, 0.333, 0.000, 0.000, 0.000, 1.000, 1.000, 1.000, 1.000, 1.000, 1.000, 1.000, 1.000, 1.000, 1.000, 1.000, 1.000, 1.000, 1.000, 1.000, 1.000, 0.942, 0.500, 0.667, 0.500, 0.875, 0.500, 0.333, 0.000, 0.624, 0.000, 0.167, 0.000, 0.273, 0.000, 0.000, 0.000, 0.667, 0.000, 0.000, 0.000, 0.500, 0.000, 0.000, 0.000, 0.569, 0.000, 0.231, 0.000, 0.250, 0.000, 0.000, 0.000, 0.000, 0.000, 0.000, 0.000, 0.000, 0.000, 0.000, 0.000, 0.667, 0.000, 0.000, 0.000, 0.500, 0.000, 0.000, 0.000, 0.613, 0.101, 0.200, 0.100, 0.231, 0.100, 0.053, 0.000}   -   classificato come:    NON_MATCH   score: 0,191695


[model.Record]:{PK: '152', CODICE_FISCALE: '______5726______', NOME: 'costantino', COGNOME: 'fasano', SESSO: 'm', STATO_NASCITA: 'italia', DATA_NASCITA: '19661010', COMUNE_NASCITA: 'sant antimo', PROVINCIA_NASCITA: 'na', INDIRIZZO: 'via irene 89', CAP: '2213', PROVINCIA: 'na', TELEFONO: '3976144782414'}
[model.Record]:{PK: '286', CODICE_FISCALE: '______6419______', NOME: 'anselmo', COGNOME: 'negro', SESSO: 'm', STATO_NASCITA: 'italia', DATA_NASCITA: '20041010', COMUNE_NASCITA: 'napoli', PROVINCIA_NASCITA: 'na', INDIRIZZO: '', CAP: '52152', PROVINCIA: 'na', TELEFONO: '393161820192'}
[utils.math.Vector]:{0.574, 0.000, 0.133, 0.000, 0.200, 0.000, 0.000, 0.000, 0.456, 0.000, 0.000, 0.000, 0.167, 0.000, 0.000, 0.000, 1.000, 1.000, 1.000, 1.000, 1.000, 1.000, 1.000, 1.000, 1.000, 1.000, 1.000, 1.000, 1.000, 1.000, 1.000, 1.000, 0.500, 0.333, 0.333, 0.333, 0.500, 0.333, 0.200, 0.000, 0.480, 0.000, 0.000, 0.000, 0.182, 0.000, 0.000, 0.000, 1.000, 1.000, 1.000, 1.000, 1.000, 1.000, 1.000, 1.000, 0.000, 0.000, 0.000, 0.000, 0.000, 0.000, 0.000, 0.000, 0.633, 0.000, 0.333, 0.000, 0.400, 0.000, 0.000, 0.000, 1.000, 1.000, 1.000, 1.000, 1.000, 1.000, 1.000, 1.000, 0.660, 0.000, 0.273, 0.000, 0.385, 0.000, 0.000, 0.000}   -   classificato come:    NON_MATCH   score: 0,166093


[model.Record]:{PK: '152', CODICE_FISCALE: '______5726______', NOME: 'costantino', COGNOME: 'fasano', SESSO: 'm', STATO_NASCITA: 'italia', DATA_NASCITA: '19661010', COMUNE_NASCITA: 'sant antimo', PROVINCIA_NASCITA: 'na', INDIRIZZO: 'via irene 89', CAP: '2213', PROVINCIA: 'na', TELEFONO: '3976144782414'}
[model.Record]:{PK: '747', CODICE_FISCALE: '______7168______', NOME: 'ubaldo', COGNOME: 'usai', SESSO: 'f', STATO_NASCITA: 'italia', DATA_NASCITA: '19471010', COMUNE_NASCITA: 'giugliano in campania', PROVINCIA_NASCITA: 'ce', INDIRIZZO: 'stretto vitale', CAP: '92896', PROVINCIA: 'ce', TELEFONO: '391222372265'}
[utils.math.Vector]:{0.344, 0.000, 0.000, 0.000, 0.200, 0.000, 0.000, 0.000, 0.444, 0.000, 0.250, 0.000, 0.333, 0.000, 0.000, 0.000, 0.000, 0.000, 0.000, 0.000, 0.000, 0.000, 0.000, 0.000, 1.000, 1.000, 1.000, 1.000, 1.000, 1.000, 1.000, 1.000, 0.867, 0.333, 0.500, 0.333, 0.750, 0.333, 0.200, 0.000, 0.536, 0.000, 0.077, 0.000, 0.238, 0.000, 0.000, 0.000, 0.000, 0.000, 0.000, 0.000, 0.000, 0.000, 0.000, 0.000, 0.458, 0.000, 0.167, 0.000, 0.000, 0.000, 0.000, 0.000, 0.483, 0.000, 0.000, 0.000, 0.200, 0.000, 0.000, 0.000, 0.000, 0.000, 0.000, 0.000, 0.000, 0.000, 0.000, 0.000, 0.534, 0.000, 0.100, 0.000, 0.308, 0.000, 0.000, 0.000}   -   classificato come:    NON_MATCH   score: 0,159347


[model.Record]:{PK: '152', CODICE_FISCALE: '______5726______', NOME: 'costantino', COGNOME: 'fasano', SESSO: 'm', STATO_NASCITA: 'italia', DATA_NASCITA: '19661010', COMUNE_NASCITA: 'sant antimo', PROVINCIA_NASCITA: 'na', INDIRIZZO: 'via irene 89', CAP: '2213', PROVINCIA: 'na', TELEFONO: '3976144782414'}
[model.Record]:{PK: '794', CODICE_FISCALE: '______7220______', NOME: 'gianleonardo', COGNOME: 'silvestri', SESSO: 'f', STATO_NASCITA: 'italia', DATA_NASCITA: '19721010', COMUNE_NASCITA: 'mirabella eclano', PROVINCIA_NASCITA: 'av', INDIRIZZO: '', CAP: '', PROVINCIA: 'av', TELEFONO: ''}
[utils.math.Vector]:{0.572, 0.000, 0.100, 0.000, 0.167, 0.000, 0.000, 0.000, 0.426, 0.000, 0.000, 0.000, 0.111, 0.000, 0.000, 0.000, 0.000, 0.000, 0.000, 0.000, 0.000, 0.000, 0.000, 0.000, 1.000, 1.000, 1.000, 1.000, 1.000, 1.000, 1.000, 1.000, 0.867, 0.333, 0.500, 0.333, 0.750, 0.333, 0.200, 0.000, 0.522, 0.000, 0.091, 0.000, 0.188, 0.000, 0.000, 0.000, 0.000, 0.000, 0.000, 0.000, 0.000, 0.000, 0.000, 0.000, 0.000, 0.000, 0.000, 0.000, 0.000, 0.000, 0.000, 0.000, 0.000, 0.000, 0.000, 0.000, 0.000, 0.000, 0.000, 0.000, 0.000, 0.000, 0.000, 0.000, 0.000, 0.000, 0.000, 0.000, 0.000, 0.000, 0.000, 0.000, 0.000, 0.000, 0.000, 0.000}   -   classificato come:    NON_MATCH   score: 0,107183


[model.Record]:{PK: '152', CODICE_FISCALE: '______5726______', NOME: 'costantino', COGNOME: 'fasano', SESSO: 'm', STATO_NASCITA: 'italia', DATA_NASCITA: '19661010', COMUNE_NASCITA: 'sant antimo', PROVINCIA_NASCITA: 'na', INDIRIZZO: 'via irene 89', CAP: '2213', PROVINCIA: 'na', TELEFONO: '3976144782414'}
[model.Record]:{PK: '838', CODICE_FISCALE: '______7269______', NOME: 'benedetta', COGNOME: 'di maio', SESSO: 'f', STATO_NASCITA: 'italia', DATA_NASCITA: '19501010', COMUNE_NASCITA: 'piove dqi sacco', PROVINCIA_NASCITA: 'pd', INDIRIZZO: '', CAP: '', PROVINCIA: 'pd', TELEFONO: ''}
[utils.math.Vector]:{0.448, 0.000, 0.118, 0.000, 0.100, 0.000, 0.000, 0.000, 0.540, 0.000, 0.000, 0.000, 0.286, 0.000, 0.000, 0.000, 0.000, 0.000, 0.000, 0.000, 0.000, 0.000, 0.000, 0.000, 1.000, 1.000, 1.000, 1.000, 1.000, 1.000, 1.000, 1.000, 0.778, 0.433, 0.545, 0.364, 0.750, 0.364, 0.222, 0.000, 0.460, 0.000, 0.091, 0.000, 0.133, 0.000, 0.000, 0.000, 0.000, 0.000, 0.000, 0.000, 0.000, 0.000, 0.000, 0.000, 0.000, 0.000, 0.000, 0.000, 0.000, 0.000, 0.000, 0.000, 0.000, 0.000, 0.000, 0.000, 0.000, 0.000, 0.000, 0.000, 0.000, 0.000, 0.000, 0.000, 0.000, 0.000, 0.000, 0.000, 0.000, 0.000, 0.000, 0.000, 0.000, 0.000, 0.000, 0.000}   -   classificato come:    NON_MATCH   score: 0,111585


[model.Record]:{PK: '152', CODICE_FISCALE: '______5726______', NOME: 'costantino', COGNOME: 'fasano', SESSO: 'm', STATO_NASCITA: 'italia', DATA_NASCITA: '19661010', COMUNE_NASCITA: 'sant antimo', PROVINCIA_NASCITA: 'na', INDIRIZZO: 'via irene 89', CAP: '2213', PROVINCIA: 'na', TELEFONO: '3976144782414'}
[model.Record]:{PK: '992', CODICE_FISCALE: '______7432______', NOME: 'erminio', COGNOME: 'giordano', SESSO: '', STATO_NASCITA: 'italia', DATA_NASCITA: '19851010', COMUNE_NASCITA: 'eboli', PROVINCIA_NASCITA: 'sa', INDIRIZZO: 'via pericle', CAP: '86949', PROVINCIA: 'sa', TELEFONO: ''}
[utils.math.Vector]:{0.465, 0.000, 0.133, 0.000, 0.300, 0.000, 0.000, 0.000, 0.514, 0.204, 0.333, 0.200, 0.375, 0.200, 0.111, 0.000, 0.000, 0.000, 0.000, 0.000, 0.000, 0.000, 0.000, 0.000, 1.000, 1.000, 1.000, 1.000, 1.000, 1.000, 1.000, 1.000, 0.867, 0.333, 0.500, 0.333, 0.750, 0.333, 0.200, 0.000, 0.430, 0.000, 0.000, 0.000, 0.091, 0.000, 0.000, 0.000, 0.667, 0.000, 0.000, 0.000, 0.500, 0.000, 0.000, 0.000, 0.838, 0.211, 0.286, 0.211, 0.417, 0.211, 0.118, 0.000, 0.000, 0.000, 0.000, 0.000, 0.000, 0.000, 0.000, 0.000, 0.667, 0.000, 0.000, 0.000, 0.500, 0.000, 0.000, 0.000, 0.000, 0.000, 0.000, 0.000, 0.000, 0.000, 0.000, 0.000}   -   classificato come:    NON_MATCH   score: 0,176522


[model.Record]:{PK: '153', CODICE_FISCALE: '______5727______', NOME: 'adriano', COGNOME: 'martelli', SESSO: 'm', STATO_NASCITA: 'italia', DATA_NASCITA: '19260804', COMUNE_NASCITA: 'torre del greco', PROVINCIA_NASCITA: 'na', INDIRIZZO: 'stretto flavio 59', CAP: '40210', PROVINCIA: 'na', TELEFONO: '39548034474'}
[model.Record]:{PK: '208', CODICE_FISCALE: '______6333______', NOME: 'osvaldo', COGNOME: 'mocano', SESSO: '', STATO_NASCITA: 'italia', DATA_NASCITA: '19650804', COMUNE_NASCITA: 'firenze', PROVINCIA_NASCITA: 'fi', INDIRIZZO: 'vicolo nabil', CAP: '51643', PROVINCIA: 'fi', TELEFONO: '398479901663'}
[utils.math.Vector]:{0.524, 0.000, 0.000, 0.000, 0.143, 0.000, 0.000, 0.000, 0.528, 0.000, 0.000, 0.000, 0.125, 0.000, 0.000, 0.000, 0.000, 0.000, 0.000, 0.000, 0.000, 0.000, 0.000, 0.000, 1.000, 1.000, 1.000, 1.000, 1.000, 1.000, 1.000, 1.000, 0.933, 0.333, 0.571, 0.333, 0.750, 0.333, 0.200, 0.000, 0.543, 0.000, 0.105, 0.000, 0.200, 0.000, 0.000, 0.000, 0.000, 0.000, 0.000, 0.000, 0.000, 0.000, 0.000, 0.000, 0.504, 0.000, 0.154, 0.000, 0.235, 0.000, 0.000, 0.000, 0.000, 0.000, 0.000, 0.000, 0.000, 0.000, 0.000, 0.000, 0.000, 0.000, 0.000, 0.000, 0.000, 0.000, 0.000, 0.000, 0.645, 0.000, 0.190, 0.000, 0.250, 0.000, 0.000, 0.000}   -   classificato come:    NON_MATCH   score: 0,152793


[model.Record]:{PK: '153', CODICE_FISCALE: '______5727______', NOME: 'adriano', COGNOME: 'martelli', SESSO: 'm', STATO_NASCITA: 'italia', DATA_NASCITA: '19260804', COMUNE_NASCITA: 'torre del greco', PROVINCIA_NASCITA: 'na', INDIRIZZO: 'stretto flavio 59', CAP: '40210', PROVINCIA: 'na', TELEFONO: '39548034474'}
[model.Record]:{PK: '250', CODICE_FISCALE: '______6382______', NOME: '', COGNOME: 'conti', SESSO: 'm', STATO_NASCITA: 'italia', DATA_NASCITA: '19770804', COMUNE_NASCITA: 'casorga', PROVINCIA_NASCITA: 'na', INDIRIZZO: 'strada orlando', CAP: '59730', PROVINCIA: 'na', TELEFONO: '399168228209'}
[utils.math.Vector]:{0.000, 0.000, 0.000, 0.000, 0.000, 0.000, 0.000, 0.000, 0.550, 0.000, 0.000, 0.000, 0.250, 0.000, 0.000, 0.000, 1.000, 1.000, 1.000, 1.000, 1.000, 1.000, 1.000, 1.000, 1.000, 1.000, 1.000, 1.000, 1.000, 1.000, 1.000, 1.000, 0.867, 0.333, 0.571, 0.333, 0.750, 0.333, 0.200, 0.000, 0.543, 0.000, 0.105, 0.000, 0.067, 0.000, 0.000, 0.000, 1.000, 1.000, 1.000, 1.000, 1.000, 1.000, 1.000, 1.000, 0.639, 0.075, 0.214, 0.074, 0.353, 0.074, 0.038, 0.000, 0.467, 0.000, 0.000, 0.000, 0.200, 0.000, 0.000, 0.000, 1.000, 1.000, 1.000, 1.000, 1.000, 1.000, 1.000, 1.000, 0.566, 0.000, 0.100, 0.000, 0.250, 0.000, 0.000, 0.000}   -   classificato come:    NON_MATCH   score: 0,189661


[model.Record]:{PK: '153', CODICE_FISCALE: '______5727______', NOME: 'adriano', COGNOME: 'martelli', SESSO: 'm', STATO_NASCITA: 'italia', DATA_NASCITA: '19260804', COMUNE_NASCITA: 'torre del greco', PROVINCIA_NASCITA: 'na', INDIRIZZO: 'stretto flavio 59', CAP: '40210', PROVINCIA: 'na', TELEFONO: '39548034474'}
[model.Record]:{PK: '263', CODICE_FISCALE: '______6396______', NOME: 'edvige', COGNOME: 'boscolo', SESSO: 'f', STATO_NASCITA: 'italia', DATA_NASCITA: '19780804', COMUNE_NASCITA: 'pozzuoli', PROVINCIA_NASCITA: 'na', INDIRIZZO: 'borgo lombardi', CAP: '1423', PROVINCIA: 'na', TELEFONO: '398221735273'}
[utils.math.Vector]:{0.540, 0.000, 0.000, 0.000, 0.286, 0.000, 0.000, 0.000, 0.423, 0.000, 0.000, 0.000, 0.125, 0.000, 0.000, 0.000, 0.000, 0.000, 0.000, 0.000, 0.000, 0.000, 0.000, 0.000, 1.000, 1.000, 1.000, 1.000, 1.000, 1.000, 1.000, 1.000, 0.822, 0.333, 0.615, 0.333, 0.750, 0.333, 0.200, 0.000, 0.461, 0.000, 0.000, 0.000, 0.133, 0.000, 0.000, 0.000, 1.000, 1.000, 1.000, 1.000, 1.000, 1.000, 1.000, 1.000, 0.542, 0.000, 0.071, 0.000, 0.235, 0.000, 0.000, 0.000, 0.633, 0.000, 0.000, 0.000, 0.200, 0.000, 0.000, 0.000, 1.000, 1.000, 1.000, 1.000, 1.000, 1.000, 1.000, 1.000, 0.557, 0.000, 0.100, 0.000, 0.333, 0.000, 0.000, 0.000}   -   classificato come:    NON_MATCH   score: 0,184402


[model.Record]:{PK: '153', CODICE_FISCALE: '______5727______', NOME: 'adriano', COGNOME: 'martelli', SESSO: 'm', STATO_NASCITA: 'italia', DATA_NASCITA: '19260804', COMUNE_NASCITA: 'torre del greco', PROVINCIA_NASCITA: 'na', INDIRIZZO: 'stretto flavio 59', CAP: '40210', PROVINCIA: 'na', TELEFONO: '39548034474'}
[model.Record]:{PK: '583', CODICE_FISCALE: '______6998______', NOME: 'shaira', COGNOME: 'martini', SESSO: 'm', STATO_NASCITA: 'italia', DATA_NASCITA: '19430804', COMUNE_NASCITA: 'montefredane', PROVINCIA_NASCITA: 'av', INDIRIZZO: '', CAP: '54408', PROVINCIA: 'av', TELEFONO: '393366716911'}
[utils.math.Vector]:{0.663, 0.000, 0.000, 0.000, 0.143, 0.000, 0.000, 0.000, 0.868, 0.365, 0.462, 0.364, 0.625, 0.364, 0.222, 0.000, 1.000, 1.000, 1.000, 1.000, 1.000, 1.000, 1.000, 1.000, 1.000, 1.000, 1.000, 1.000, 1.000, 1.000, 1.000, 1.000, 0.867, 0.333, 0.571, 0.333, 0.750, 0.333, 0.200, 0.000, 0.540, 0.000, 0.083, 0.000, 0.267, 0.000, 0.000, 0.000, 0.000, 0.000, 0.000, 0.000, 0.000, 0.000, 0.000, 0.000, 0.000, 0.000, 0.000, 0.000, 0.000, 0.000, 0.000, 0.000, 0.600, 0.000, 0.250, 0.000, 0.000, 0.000, 0.000, 0.000, 0.000, 0.000, 0.000, 0.000, 0.000, 0.000, 0.000, 0.000, 0.566, 0.000, 0.095, 0.000, 0.167, 0.000, 0.000, 0.000}   -   classificato come:    NON_MATCH   score: 0,182296


[model.Record]:{PK: '153', CODICE_FISCALE: '______5727______', NOME: 'adriano', COGNOME: 'martelli', SESSO: 'm', STATO_NASCITA: 'italia', DATA_NASCITA: '19260804', COMUNE_NASCITA: 'torre del greco', PROVINCIA_NASCITA: 'na', INDIRIZZO: 'stretto flavio 59', CAP: '40210', PROVINCIA: 'na', TELEFONO: '39548034474'}
[model.Record]:{PK: '845', CODICE_FISCALE: '______7276______', NOME: 'carmela', COGNOME: 'mazrconi', SESSO: 'm', STATO_NASCITA: 'italia', DATA_NASCITA: '19940804', COMUNE_NASCITA: 'torino', PROVINCIA_NASCITA: 'to', INDIRIZZO: 'canale', CAP: '36', PROVINCIA: 'to', TELEFONO: '39936429586'}
[utils.math.Vector]:{0.619, 0.000, 0.000, 0.000, 0.143, 0.000, 0.000, 0.000, 0.667, 0.000, 0.143, 0.000, 0.375, 0.000, 0.000, 0.000, 1.000, 1.000, 1.000, 1.000, 1.000, 1.000, 1.000, 1.000, 1.000, 1.000, 1.000, 1.000, 1.000, 1.000, 1.000, 1.000, 0.867, 0.333, 0.571, 0.333, 0.750, 0.333, 0.200, 0.000, 0.567, 0.139, 0.222, 0.118, 0.267, 0.118, 0.063, 0.000, 0.000, 0.000, 0.000, 0.000, 0.000, 0.000, 0.000, 0.000, 0.448, 0.000, 0.000, 0.000, 0.059, 0.000, 0.000, 0.000, 0.000, 0.000, 0.000, 0.000, 0.000, 0.000, 0.000, 0.000, 0.000, 0.000, 0.000, 0.000, 0.000, 0.000, 0.000, 0.000, 0.492, 0.000, 0.200, 0.000, 0.182, 0.000, 0.000, 0.000}   -   classificato come:    NON_MATCH   score: 0,153625


[model.Record]:{PK: '153', CODICE_FISCALE: '______5727______', NOME: 'adriano', COGNOME: 'martelli', SESSO: 'm', STATO_NASCITA: 'italia', DATA_NASCITA: '19260804', COMUNE_NASCITA: 'torre del greco', PROVINCIA_NASCITA: 'na', INDIRIZZO: 'stretto flavio 59', CAP: '40210', PROVINCIA: 'na', TELEFONO: '39548034474'}
[model.Record]:{PK: '911', CODICE_FISCALE: '______7345______', NOME: 'ippolito', COGNOME: 'zaccaria', SESSO: 'm', STATO_NASCITA: 'italia', DATA_NASCITA: '19830804', COMUNE_NASCITA: 'alvignano', PROVINCIA_NASCITA: 'ce', INDIRIZZO: 'contrada marchetti', CAP: '58720', PROVINCIA: 'ce', TELEFONO: ''}
[utils.math.Vector]:{0.512, 0.000, 0.000, 0.000, 0.125, 0.000, 0.000, 0.000, 0.583, 0.000, 0.143, 0.000, 0.125, 0.000, 0.000, 0.000, 1.000, 1.000, 1.000, 1.000, 1.000, 1.000, 1.000, 1.000, 1.000, 1.000, 1.000, 1.000, 1.000, 1.000, 1.000, 1.000, 0.822, 0.333, 0.571, 0.333, 0.750, 0.333, 0.200, 0.000, 0.452, 0.000, 0.000, 0.000, 0.133, 0.000, 0.000, 0.000, 0.000, 0.000, 0.000, 0.000, 0.000, 0.000, 0.000, 0.000, 0.451, 0.065, 0.188, 0.065, 0.111, 0.065, 0.033, 0.000, 0.600, 0.000, 0.000, 0.000, 0.200, 0.000, 0.000, 0.000, 0.000, 0.000, 0.000, 0.000, 0.000, 0.000, 0.000, 0.000, 0.000, 0.000, 0.000, 0.000, 0.000, 0.000, 0.000, 0.000}   -   classificato come:    NON_MATCH   score: 0,146215


[model.Record]:{PK: '155', CODICE_FISCALE: '______5730______', NOME: 'ccaligola', COGNOME: 'cerri', SESSO: 'm', STATO_NASCITA: 'italia', DATA_NASCITA: '19780724', COMUNE_NASCITA: 'qualiano', PROVINCIA_NASCITA: 'na', INDIRIZZO: 'via longo 68', CAP: '46743', PROVINCIA: 'na', TELEFONO: '3900602775598'}
[model.Record]:{PK: '308', CODICE_FISCALE: '______6441______', NOME: 'pietro', COGNOME: 'mari', SESSO: 'm', STATO_NASCITA: 'italia', DATA_NASCITA: '19680724', COMUNE_NASCITA: 'figline e incisa valdarno', PROVINCIA_NASCITA: 'fi', INDIRIZZO: 'canale giacinta', CAP: '53745', PROVINCIA: 'fi', TELEFONO: '39943949930'}
[utils.math.Vector]:{0.519, 0.000, 0.000, 0.000, 0.111, 0.000, 0.000, 0.000, 0.633, 0.000, 0.286, 0.000, 0.400, 0.000, 0.000, 0.000, 1.000, 1.000, 1.000, 1.000, 1.000, 1.000, 1.000, 1.000, 1.000, 1.000, 1.000, 1.000, 1.000, 1.000, 1.000, 1.000, 0.895, 0.500, 0.714, 0.500, 0.875, 0.500, 0.333, 0.000, 0.387, 0.000, 0.207, 0.000, 0.200, 0.000, 0.000, 0.000, 0.000, 0.000, 0.000, 0.000, 0.000, 0.000, 0.000, 0.000, 0.517, 0.000, 0.080, 0.000, 0.133, 0.000, 0.000, 0.000, 0.600, 0.000, 0.250, 0.000, 0.400, 0.000, 0.000, 0.000, 0.000, 0.000, 0.000, 0.000, 0.000, 0.000, 0.000, 0.000, 0.474, 0.000, 0.105, 0.000, 0.154, 0.000, 0.000, 0.000}   -   classificato come:    NON_MATCH   score: 0,197839


[model.Record]:{PK: '155', CODICE_FISCALE: '______5730______', NOME: 'ccaligola', COGNOME: 'cerri', SESSO: 'm', STATO_NASCITA: 'italia', DATA_NASCITA: '19780724', COMUNE_NASCITA: 'qualiano', PROVINCIA_NASCITA: 'na', INDIRIZZO: 'via longo 68', CAP: '46743', PROVINCIA: 'na', TELEFONO: '3900602775598'}
[model.Record]:{PK: '699', CODICE_FISCALE: '______7120______', NOME: 'lisa', COGNOME: 'franchi', SESSO: 'f', STATO_NASCITA: 'italia', DATA_NASCITA: '19790724', COMUNE_NASCITA: 'ricigliano', PROVINCIA_NASCITA: 'sa', INDIRIZZO: 'contrada donati', CAP: '38572', PROVINCIA: 'sa', TELEFONO: '399212984714'}
[utils.math.Vector]:{0.583, 0.000, 0.182, 0.000, 0.333, 0.000, 0.000, 0.000, 0.562, 0.000, 0.000, 0.000, 0.143, 0.000, 0.000, 0.000, 0.000, 0.000, 0.000, 0.000, 0.000, 0.000, 0.000, 0.000, 1.000, 1.000, 1.000, 1.000, 1.000, 1.000, 1.000, 1.000, 0.942, 0.500, 0.714, 0.500, 0.875, 0.500, 0.333, 0.000, 0.642, 0.433, 0.500, 0.429, 0.500, 0.429, 0.273, 0.000, 0.667, 0.000, 0.000, 0.000, 0.500, 0.000, 0.000, 0.000, 0.450, 0.000, 0.167, 0.000, 0.133, 0.000, 0.000, 0.000, 0.467, 0.000, 0.000, 0.000, 0.000, 0.000, 0.000, 0.000, 0.667, 0.000, 0.000, 0.000, 0.500, 0.000, 0.000, 0.000, 0.598, 0.000, 0.174, 0.000, 0.231, 0.000, 0.000, 0.000}   -   classificato come:    NON_MATCH   score: 0,213489


[model.Record]:{PK: '155', CODICE_FISCALE: '______5730______', NOME: 'ccaligola', COGNOME: 'cerri', SESSO: 'm', STATO_NASCITA: 'italia', DATA_NASCITA: '19780724', COMUNE_NASCITA: 'qualiano', PROVINCIA_NASCITA: 'na', INDIRIZZO: 'via longo 68', CAP: '46743', PROVINCIA: 'na', TELEFONO: '3900602775598'}
[model.Record]:{PK: '80', CODICE_FISCALE: '______6195______', NOME: 'timoteo', COGNOME: 'landi', SESSO: 'f', STATO_NASCITA: 'italia', DATA_NASCITA: '19680724', COMUNE_NASCITA: 'napoli', PROVINCIA_NASCITA: 'na', INDIRIZZO: 'viale nabil', CAP: '89058', PROVINCIA: 'na', TELEFONO: '394969104770'}
[utils.math.Vector]:{0.503, 0.000, 0.000, 0.000, 0.111, 0.000, 0.000, 0.000, 0.467, 0.000, 0.000, 0.000, 0.200, 0.000, 0.000, 0.000, 0.000, 0.000, 0.000, 0.000, 0.000, 0.000, 0.000, 0.000, 1.000, 1.000, 1.000, 1.000, 1.000, 1.000, 1.000, 1.000, 0.895, 0.500, 0.714, 0.500, 0.875, 0.500, 0.333, 0.000, 0.625, 0.000, 0.167, 0.000, 0.125, 0.000, 0.000, 0.000, 1.000, 1.000, 1.000, 1.000, 1.000, 1.000, 1.000, 1.000, 0.626, 0.105, 0.190, 0.105, 0.333, 0.105, 0.056, 0.000, 0.000, 0.000, 0.000, 0.000, 0.000, 0.000, 0.000, 0.000, 1.000, 1.000, 1.000, 1.000, 1.000, 1.000, 1.000, 1.000, 0.598, 0.000, 0.174, 0.000, 0.308, 0.000, 0.000, 0.000}   -   classificato come:    NON_MATCH   score: 0,208562


[model.Record]:{PK: '155', CODICE_FISCALE: '______5730______', NOME: 'ccaligola', COGNOME: 'cerri', SESSO: 'm', STATO_NASCITA: 'italia', DATA_NASCITA: '19780724', COMUNE_NASCITA: 'qualiano', PROVINCIA_NASCITA: 'na', INDIRIZZO: 'via longo 68', CAP: '46743', PROVINCIA: 'na', TELEFONO: '3900602775598'}
[model.Record]:{PK: '869', CODICE_FISCALE: '______7302______', NOME: 'gremano', COGNOME: 'mattioli', SESSO: 'f', STATO_NASCITA: 'italia', DATA_NASCITA: '19580724', COMUNE_NASCITA: 'boscoreale', PROVINCIA_NASCITA: 'na', INDIRIZZO: 'viale caruso', CAP: '38659', PROVINCIA: 'na', TELEFONO: ''}
[utils.math.Vector]:{0.503, 0.000, 0.000, 0.000, 0.111, 0.000, 0.000, 0.000, 0.442, 0.000, 0.000, 0.000, 0.125, 0.000, 0.000, 0.000, 0.000, 0.000, 0.000, 0.000, 0.000, 0.000, 0.000, 0.000, 1.000, 1.000, 1.000, 1.000, 1.000, 1.000, 1.000, 1.000, 0.895, 0.500, 0.714, 0.500, 0.875, 0.500, 0.333, 0.000, 0.317, 0.000, 0.125, 0.000, 0.100, 0.000, 0.000, 0.000, 1.000, 1.000, 1.000, 1.000, 1.000, 1.000, 1.000, 1.000, 0.611, 0.100, 0.182, 0.100, 0.250, 0.100, 0.053, 0.000, 0.467, 0.000, 0.000, 0.000, 0.000, 0.000, 0.000, 0.000, 1.000, 1.000, 1.000, 1.000, 1.000, 1.000, 1.000, 1.000, 0.000, 0.000, 0.000, 0.000, 0.000, 0.000, 0.000, 0.000}   -   classificato come:    NON_MATCH   score: 0,188057


[model.Record]:{PK: '155', CODICE_FISCALE: '______5730______', NOME: 'ccaligola', COGNOME: 'cerri', SESSO: 'm', STATO_NASCITA: 'italia', DATA_NASCITA: '19780724', COMUNE_NASCITA: 'qualiano', PROVINCIA_NASCITA: 'na', INDIRIZZO: 'via longo 68', CAP: '46743', PROVINCIA: 'na', TELEFONO: '3900602775598'}
[model.Record]:{PK: '99', CODICE_FISCALE: '______6215______', NOME: 'soriana', COGNOME: 'panzeri', SESSO: 'm', STATO_NASCITA: 'italia', DATA_NASCITA: '19220724', COMUNE_NASCITA: 'milano', PROVINCIA_NASCITA: 'mi', INDIRIZZO: 'strada silvestri', CAP: '49191', PROVINCIA: 'mi', TELEFONO: '3967785476'}
[utils.math.Vector]:{0.476, 0.000, 0.000, 0.000, 0.222, 0.000, 0.000, 0.000, 0.562, 0.000, 0.400, 0.000, 0.286, 0.000, 0.000, 0.000, 1.000, 1.000, 1.000, 1.000, 1.000, 1.000, 1.000, 1.000, 1.000, 1.000, 1.000, 1.000, 1.000, 1.000, 1.000, 1.000, 0.822, 0.333, 0.571, 0.333, 0.750, 0.333, 0.200, 0.000, 0.753, 0.204, 0.333, 0.200, 0.500, 0.200, 0.111, 0.000, 0.000, 0.000, 0.000, 0.000, 0.000, 0.000, 0.000, 0.000, 0.444, 0.000, 0.083, 0.000, 0.125, 0.000, 0.000, 0.000, 0.467, 0.000, 0.000, 0.000, 0.200, 0.000, 0.000, 0.000, 0.000, 0.000, 0.000, 0.000, 0.000, 0.000, 0.000, 0.000, 0.687, 0.000, 0.190, 0.000, 0.385, 0.000, 0.000, 0.000}   -   classificato come:    NON_MATCH   score: 0,187132


[model.Record]:{PK: '156', CODICE_FISCALE: '______5731______', NOME: 'lo', COGNOME: 'bruschi', SESSO: 'f', STATO_NASCITA: 'italia', DATA_NASCITA: '19540402', COMUNE_NASCITA: '', PROVINCIA_NASCITA: 'sa', INDIRIZZO: 'rotonda diana 17', CAP: '79480', PROVINCIA: 'sa', TELEFONO: ''}
[model.Record]:{PK: '205', CODICE_FISCALE: '______6330______', NOME: 'rudy', COGNOME: 'saracino', SESSO: 'm', STATO_NASCITA: 'italia', DATA_NASCITA: '19600402', COMUNE_NASCITA: 'capodrise', PROVINCIA_NASCITA: 'ce', INDIRIZZO: 'viale gianriccardo', CAP: '54558', PROVINCIA: 'ce', TELEFONO: '39921182595'}
[utils.math.Vector]:{0.000, 0.000, 0.000, 0.000, 0.000, 0.000, 0.000, 0.000, 0.607, 0.000, 0.000, 0.000, 0.125, 0.000, 0.000, 0.000, 0.000, 0.000, 0.000, 0.000, 0.000, 0.000, 0.000, 0.000, 1.000, 1.000, 1.000, 1.000, 1.000, 1.000, 1.000, 1.000, 0.822, 0.333, 0.615, 0.333, 0.750, 0.333, 0.200, 0.000, 0.000, 0.000, 0.000, 0.000, 0.000, 0.000, 0.000, 0.000, 0.000, 0.000, 0.000, 0.000, 0.000, 0.000, 0.000, 0.000, 0.514, 0.067, 0.133, 0.067, 0.167, 0.067, 0.034, 0.000, 0.600, 0.000, 0.000, 0.000, 0.000, 0.000, 0.000, 0.000, 0.000, 0.000, 0.000, 0.000, 0.000, 0.000, 0.000, 0.000, 0.000, 0.000, 0.000, 0.000, 0.000, 0.000, 0.000, 0.000}   -   classificato come:    NON_MATCH   score: 0,130526


[model.Record]:{PK: '156', CODICE_FISCALE: '______5731______', NOME: 'lo', COGNOME: 'bruschi', SESSO: 'f', STATO_NASCITA: 'italia', DATA_NASCITA: '19540402', COMUNE_NASCITA: '', PROVINCIA_NASCITA: 'sa', INDIRIZZO: 'rotonda diana 17', CAP: '79480', PROVINCIA: 'sa', TELEFONO: ''}
[model.Record]:{PK: '267', CODICE_FISCALE: '______6400______', NOME: 'odone', COGNOME: 'damoe', SESSO: '', STATO_NASCITA: 'italia', DATA_NASCITA: '19630402', COMUNE_NASCITA: 'marigliano', PROVINCIA_NASCITA: 'na', INDIRIZZO: 'viale emanuel', CAP: '66778', PROVINCIA: 'na', TELEFONO: '394957117448'}
[utils.math.Vector]:{0.567, 0.000, 0.000, 0.000, 0.200, 0.000, 0.000, 0.000, 0.000, 0.000, 0.000, 0.000, 0.000, 0.000, 0.000, 0.000, 0.000, 0.000, 0.000, 0.000, 0.000, 0.000, 0.000, 0.000, 1.000, 1.000, 1.000, 1.000, 1.000, 1.000, 1.000, 1.000, 0.822, 0.333, 0.615, 0.333, 0.750, 0.333, 0.200, 0.000, 0.000, 0.000, 0.000, 0.000, 0.000, 0.000, 0.000, 0.000, 0.667, 0.000, 0.000, 0.000, 0.500, 0.000, 0.000, 0.000, 0.353, 0.000, 0.154, 0.000, 0.188, 0.000, 0.000, 0.000, 0.467, 0.000, 0.000, 0.000, 0.000, 0.000, 0.000, 0.000, 0.667, 0.000, 0.000, 0.000, 0.500, 0.000, 0.000, 0.000, 0.000, 0.000, 0.000, 0.000, 0.000, 0.000, 0.000, 0.000}   -   classificato come:    NON_MATCH   score: 0,120272


[model.Record]:{PK: '156', CODICE_FISCALE: '______5731______', NOME: 'lo', COGNOME: 'bruschi', SESSO: 'f', STATO_NASCITA: 'italia', DATA_NASCITA: '19540402', COMUNE_NASCITA: '', PROVINCIA_NASCITA: 'sa', INDIRIZZO: 'rotonda diana 17', CAP: '79480', PROVINCIA: 'sa', TELEFONO: ''}
[model.Record]:{PK: '488', CODICE_FISCALE: '______6633______', NOME: 'rosolino', COGNOME: 'bianco', SESSO: 'm', STATO_NASCITA: 'italia', DATA_NASCITA: '19710402', COMUNE_NASCITA: 'carbonara di nola', PROVINCIA_NASCITA: 'na', INDIRIZZO: 'viale guido', CAP: '67115', PROVINCIA: 'na', TELEFONO: '396867903910'}
[utils.math.Vector]:{0.542, 0.000, 0.000, 0.000, 0.250, 0.000, 0.000, 0.000, 0.540, 0.000, 0.000, 0.000, 0.286, 0.000, 0.000, 0.000, 0.000, 0.000, 0.000, 0.000, 0.000, 0.000, 0.000, 0.000, 1.000, 1.000, 1.000, 1.000, 1.000, 1.000, 1.000, 1.000, 0.822, 0.333, 0.615, 0.333, 0.750, 0.333, 0.200, 0.000, 0.000, 0.000, 0.000, 0.000, 0.000, 0.000, 0.000, 0.000, 0.667, 0.000, 0.000, 0.000, 0.500, 0.000, 0.000, 0.000, 0.456, 0.000, 0.083, 0.000, 0.063, 0.000, 0.000, 0.000, 0.467, 0.000, 0.000, 0.000, 0.000, 0.000, 0.000, 0.000, 0.667, 0.000, 0.000, 0.000, 0.500, 0.000, 0.000, 0.000, 0.000, 0.000, 0.000, 0.000, 0.000, 0.000, 0.000, 0.000}   -   classificato come:    NON_MATCH   score: 0,129791


[model.Record]:{PK: '157', CODICE_FISCALE: '______5732______', NOME: 'timoteo', COGNOME: 'ventura', SESSO: 'f', STATO_NASCITA: 'italia', DATA_NASCITA: '19830523', COMUNE_NASCITA: 'napoli', PROVINCIA_NASCITA: 'na', INDIRIZZO: 'viale rizzi 52', CAP: '57618', PROVINCIA: 'na', TELEFONO: '390029675832'}
[model.Record]:{PK: '426', CODICE_FISCALE: '______6567______', NOME: 'olo', COGNOME: 'barbieri', SESSO: 'f', STATO_NASCITA: 'italia', DATA_NASCITA: '19720523', COMUNE_NASCITA: 'scafati', PROVINCIA_NASCITA: 'sa', INDIRIZZO: 'inorccio cqleste', CAP: '48910', PROVINCIA: 'sa', TELEFONO: '39163055700'}
[utils.math.Vector]:{0.492, 0.000, 0.000, 0.000, 0.286, 0.000, 0.000, 0.000, 0.423, 0.000, 0.000, 0.000, 0.125, 0.000, 0.000, 0.000, 1.000, 1.000, 1.000, 1.000, 1.000, 1.000, 1.000, 1.000, 1.000, 1.000, 1.000, 1.000, 1.000, 1.000, 1.000, 1.000, 0.822, 0.333, 0.571, 0.333, 0.750, 0.333, 0.200, 0.000, 0.540, 0.000, 0.000, 0.000, 0.286, 0.000, 0.000, 0.000, 0.667, 0.000, 0.000, 0.000, 0.500, 0.000, 0.000, 0.000, 0.429, 0.000, 0.071, 0.000, 0.063, 0.000, 0.000, 0.000, 0.467, 0.000, 0.000, 0.000, 0.200, 0.000, 0.000, 0.000, 0.667, 0.000, 0.000, 0.000, 0.500, 0.000, 0.000, 0.000, 0.571, 0.000, 0.190, 0.000, 0.250, 0.000, 0.000, 0.000}   -   classificato come:    NON_MATCH   score: 0,158153


[model.Record]:{PK: '157', CODICE_FISCALE: '______5732______', NOME: 'timoteo', COGNOME: 'ventura', SESSO: 'f', STATO_NASCITA: 'italia', DATA_NASCITA: '19830523', COMUNE_NASCITA: 'napoli', PROVINCIA_NASCITA: 'na', INDIRIZZO: 'viale rizzi 52', CAP: '57618', PROVINCIA: 'na', TELEFONO: '390029675832'}
[model.Record]:{PK: '446', CODICE_FISCALE: '______6588______', NOME: 'maria', COGNOME: 'marinelli', SESSO: 'm', STATO_NASCITA: 'italia', DATA_NASCITA: '19490523', COMUNE_NASCITA: 'gragnano', PROVINCIA_NASCITA: 'na', INDIRIZZO: 'stretto walter', CAP: '78806', PROVINCIA: 'na', TELEFONO: '394868592425'}
[utils.math.Vector]:{0.395, 0.000, 0.000, 0.000, 0.143, 0.000, 0.000, 0.000, 0.336, 0.000, 0.000, 0.000, 0.111, 0.000, 0.000, 0.000, 0.000, 0.000, 0.000, 0.000, 0.000, 0.000, 0.000, 0.000, 1.000, 1.000, 1.000, 1.000, 1.000, 1.000, 1.000, 1.000, 0.867, 0.333, 0.571, 0.333, 0.750, 0.333, 0.200, 0.000, 0.431, 0.000, 0.167, 0.000, 0.125, 0.000, 0.000, 0.000, 1.000, 1.000, 1.000, 1.000, 1.000, 1.000, 1.000, 1.000, 0.365, 0.000, 0.077, 0.000, 0.000, 0.000, 0.000, 0.000, 0.467, 0.000, 0.000, 0.000, 0.000, 0.000, 0.000, 0.000, 1.000, 1.000, 1.000, 1.000, 1.000, 1.000, 1.000, 1.000, 0.694, 0.000, 0.091, 0.000, 0.250, 0.000, 0.000, 0.000}   -   classificato come:    NON_MATCH   score: 0,165960


[model.Record]:{PK: '157', CODICE_FISCALE: '______5732______', NOME: 'timoteo', COGNOME: 'ventura', SESSO: 'f', STATO_NASCITA: 'italia', DATA_NASCITA: '19830523', COMUNE_NASCITA: 'napoli', PROVINCIA_NASCITA: 'na', INDIRIZZO: 'viale rizzi 52', CAP: '57618', PROVINCIA: 'na', TELEFONO: '390029675832'}
[model.Record]:{PK: '80', CODICE_FISCALE: '______6195______', NOME: 'timoteo', COGNOME: 'landi', SESSO: 'f', STATO_NASCITA: 'italia', DATA_NASCITA: '19680724', COMUNE_NASCITA: 'napoli', PROVINCIA_NASCITA: 'na', INDIRIZZO: 'viale nabil', CAP: '89058', PROVINCIA: 'na', TELEFONO: '394969104770'}
[utils.math.Vector]:{1.000, 1.000, 1.000, 1.000, 1.000, 1.000, 1.000, 1.000, 0.448, 0.000, 0.000, 0.000, 0.143, 0.000, 0.000, 0.000, 1.000, 1.000, 1.000, 1.000, 1.000, 1.000, 1.000, 1.000, 1.000, 1.000, 1.000, 1.000, 1.000, 1.000, 1.000, 1.000, 0.800, 0.000, 0.143, 0.000, 0.500, 0.000, 0.000, 0.000, 1.000, 1.000, 1.000, 1.000, 1.000, 1.000, 1.000, 1.000, 1.000, 1.000, 1.000, 1.000, 1.000, 1.000, 1.000, 1.000, 0.835, 0.385, 0.435, 0.381, 0.500, 0.381, 0.235, 0.000, 0.467, 0.000, 0.000, 0.000, 0.200, 0.000, 0.000, 0.000, 1.000, 1.000, 1.000, 1.000, 1.000, 1.000, 1.000, 1.000, 0.611, 0.000, 0.182, 0.000, 0.250, 0.000, 0.000, 0.000}   -   classificato come:    NON_MATCH   score: 0,333771


[model.Record]:{PK: '157', CODICE_FISCALE: '______5732______', NOME: 'timoteo', COGNOME: 'ventura', SESSO: 'f', STATO_NASCITA: 'italia', DATA_NASCITA: '19830523', COMUNE_NASCITA: 'napoli', PROVINCIA_NASCITA: 'na', INDIRIZZO: 'viale rizzi 52', CAP: '57618', PROVINCIA: 'na', TELEFONO: '390029675832'}
[model.Record]:{PK: '822', CODICE_FISCALE: '______7253______', NOME: 'longo', COGNOME: 'mietta', SESSO: 'm', STATO_NASCITA: 'italia', DATA_NASCITA: '19560523', COMUNE_NASCITA: 'maiori', PROVINCIA_NASCITA: 'sa', INDIRIZZO: 'rotonda bruno', CAP: '19725', PROVINCIA: 'sa', TELEFONO: ''}
[utils.math.Vector]:{0.562, 0.000, 0.000, 0.000, 0.286, 0.000, 0.000, 0.000, 0.643, 0.000, 0.000, 0.000, 0.286, 0.000, 0.000, 0.000, 0.000, 0.000, 0.000, 0.000, 0.000, 0.000, 0.000, 0.000, 1.000, 1.000, 1.000, 1.000, 1.000, 1.000, 1.000, 1.000, 0.822, 0.333, 0.571, 0.333, 0.750, 0.333, 0.200, 0.000, 0.667, 0.000, 0.000, 0.000, 0.500, 0.000, 0.000, 0.000, 0.667, 0.000, 0.000, 0.000, 0.500, 0.000, 0.000, 0.000, 0.371, 0.000, 0.000, 0.000, 0.000, 0.000, 0.000, 0.000, 0.467, 0.000, 0.000, 0.000, 0.000, 0.000, 0.000, 0.000, 0.667, 0.000, 0.000, 0.000, 0.500, 0.000, 0.000, 0.000, 0.000, 0.000, 0.000, 0.000, 0.000, 0.000, 0.000, 0.000}   -   classificato come:    NON_MATCH   score: 0,138359


[model.Record]:{PK: '157', CODICE_FISCALE: '______5732______', NOME: 'timoteo', COGNOME: 'ventura', SESSO: 'f', STATO_NASCITA: 'italia', DATA_NASCITA: '19830523', COMUNE_NASCITA: 'napoli', PROVINCIA_NASCITA: 'na', INDIRIZZO: 'viale rizzi 52', CAP: '57618', PROVINCIA: 'na', TELEFONO: '390029675832'}
[model.Record]:{PK: '936', CODICE_FISCALE: '______7372______', NOME: 'pacifico', COGNOME: 'durante', SESSO: 'f', STATO_NASCITA: 'italia', DATA_NASCITA: '19440523', COMUNE_NASCITA: 'napoli', PROVINCIA_NASCITA: 'na', INDIRIZZO: '', CAP: '', PROVINCIA: 'na', TELEFONO: ''}
[utils.math.Vector]:{0.512, 0.000, 0.000, 0.000, 0.125, 0.000, 0.000, 0.000, 0.524, 0.200, 0.500, 0.200, 0.000, 0.200, 0.111, 0.000, 1.000, 1.000, 1.000, 1.000, 1.000, 1.000, 1.000, 1.000, 1.000, 1.000, 1.000, 1.000, 1.000, 1.000, 1.000, 1.000, 0.867, 0.333, 0.571, 0.333, 0.750, 0.333, 0.200, 0.000, 1.000, 1.000, 1.000, 1.000, 1.000, 1.000, 1.000, 1.000, 1.000, 1.000, 1.000, 1.000, 1.000, 1.000, 1.000, 1.000, 0.000, 0.000, 0.000, 0.000, 0.000, 0.000, 0.000, 0.000, 0.000, 0.000, 0.000, 0.000, 0.000, 0.000, 0.000, 0.000, 1.000, 1.000, 1.000, 1.000, 1.000, 1.000, 1.000, 1.000, 0.000, 0.000, 0.000, 0.000, 0.000, 0.000, 0.000, 0.000}   -   classificato come:    NON_MATCH   score: 0,222680


[model.Record]:{PK: '158', CODICE_FISCALE: '______5733______', NOME: 'odone', COGNOME: 'boschi', SESSO: 'm', STATO_NASCITA: 'italia', DATA_NASCITA: '19560907', COMUNE_NASCITA: 'torre annunziata', PROVINCIA_NASCITA: 'na', INDIRIZZO: 'borgo rossetti 39', CAP: '96891', PROVINCIA: 'na', TELEFONO: '39808875169414'}
[model.Record]:{PK: '229', CODICE_FISCALE: '______6355______', NOME: 'giancarlo', COGNOME: 'manzo', SESSO: 'f', STATO_NASCITA: 'italia', DATA_NASCITA: '19480907', COMUNE_NASCITA: 'napoli', PROVINCIA_NASCITA: 'na', INDIRIZZO: 'riva', CAP: '80497', PROVINCIA: 'na', TELEFONO: ''}
[utils.math.Vector]:{0.437, 0.000, 0.000, 0.000, 0.111, 0.000, 0.000, 0.000, 0.000, 0.000, 0.000, 0.000, 0.000, 0.000, 0.000, 0.000, 0.000, 0.000, 0.000, 0.000, 0.000, 0.000, 0.000, 0.000, 1.000, 1.000, 1.000, 1.000, 1.000, 1.000, 1.000, 1.000, 0.867, 0.333, 0.571, 0.333, 0.750, 0.333, 0.200, 0.000, 0.556, 0.000, 0.000, 0.000, 0.125, 0.000, 0.000, 0.000, 1.000, 1.000, 1.000, 1.000, 1.000, 1.000, 1.000, 1.000, 0.436, 0.000, 0.000, 0.000, 0.118, 0.000, 0.000, 0.000, 0.467, 0.000, 0.000, 0.000, 0.200, 0.000, 0.000, 0.000, 1.000, 1.000, 1.000, 1.000, 1.000, 1.000, 1.000, 1.000, 0.000, 0.000, 0.000, 0.000, 0.000, 0.000, 0.000, 0.000}   -   classificato come:    NON_MATCH   score: 0,144784


[model.Record]:{PK: '158', CODICE_FISCALE: '______5733______', NOME: 'odone', COGNOME: 'boschi', SESSO: 'm', STATO_NASCITA: 'italia', DATA_NASCITA: '19560907', COMUNE_NASCITA: 'torre annunziata', PROVINCIA_NASCITA: 'na', INDIRIZZO: 'borgo rossetti 39', CAP: '96891', PROVINCIA: 'na', TELEFONO: '39808875169414'}
[model.Record]:{PK: '684', CODICE_FISCALE: '______7105______', NOME: 'erminio', COGNOME: 'bosio', SESSO: 'm', STATO_NASCITA: 'italia', DATA_NASCITA: '19610907', COMUNE_NASCITA: 'cusano mutsi', PROVINCIA_NASCITA: 'bn', INDIRIZZO: 'contrada nico', CAP: '', PROVINCIA: 'bn', TELEFONO: '39227261822'}
[utils.math.Vector]:{0.448, 0.000, 0.000, 0.000, 0.143, 0.000, 0.000, 0.000, 0.876, 0.289, 0.444, 0.286, 0.500, 0.286, 0.167, 0.000, 1.000, 1.000, 1.000, 1.000, 1.000, 1.000, 1.000, 1.000, 1.000, 1.000, 1.000, 1.000, 1.000, 1.000, 1.000, 1.000, 0.933, 0.333, 0.571, 0.333, 0.750, 0.333, 0.200, 0.000, 0.531, 0.000, 0.077, 0.000, 0.125, 0.000, 0.000, 0.000, 0.000, 0.000, 0.000, 0.000, 0.000, 0.000, 0.000, 0.000, 0.493, 0.000, 0.000, 0.000, 0.176, 0.000, 0.000, 0.000, 0.000, 0.000, 0.000, 0.000, 0.000, 0.000, 0.000, 0.000, 0.000, 0.000, 0.000, 0.000, 0.000, 0.000, 0.000, 0.000, 0.602, 0.000, 0.091, 0.000, 0.286, 0.000, 0.000, 0.000}   -   classificato come:    NON_MATCH   score: 0,173779


[model.Record]:{PK: '159', CODICE_FISCALE: '______5734______', NOME: 'harry', COGNOME: 'bianchi', SESSO: 'f', STATO_NASCITA: 'italia', DATA_NASCITA: '19511107', COMUNE_NASCITA: 'ischia', PROVINCIA_NASCITA: 'na', INDIRIZZO: 'rotonda noah 32', CAP: '57481', PROVINCIA: 'na', TELEFONO: '3912015500260'}
[model.Record]:{PK: '102', CODICE_FISCALE: '______6218______', NOME: 'loris', COGNOME: '', SESSO: 'm', STATO_NASCITA: 'italia', DATA_NASCITA: '19710107', COMUNE_NASCITA: 'napoli', PROVINCIA_NASCITA: 'na', INDIRIZZO: 'viale joshua', CAP: '10242', PROVINCIA: 'na', TELEFONO: '39583321992'}
[utils.math.Vector]:{0.467, 0.000, 0.000, 0.000, 0.200, 0.000, 0.000, 0.000, 0.000, 0.000, 0.000, 0.000, 0.000, 0.000, 0.000, 0.000, 0.000, 0.000, 0.000, 0.000, 0.000, 0.000, 0.000, 0.000, 1.000, 1.000, 1.000, 1.000, 1.000, 1.000, 1.000, 1.000, 0.822, 0.167, 0.500, 0.167, 0.750, 0.167, 0.091, 0.000, 0.444, 0.000, 0.000, 0.000, 0.000, 0.000, 0.000, 0.000, 1.000, 1.000, 1.000, 1.000, 1.000, 1.000, 1.000, 1.000, 0.450, 0.000, 0.000, 0.000, 0.200, 0.000, 0.000, 0.000, 0.467, 0.000, 0.000, 0.000, 0.000, 0.000, 0.000, 0.000, 1.000, 1.000, 1.000, 1.000, 1.000, 1.000, 1.000, 1.000, 0.613, 0.000, 0.091, 0.000, 0.231, 0.000, 0.000, 0.000}   -   classificato come:    NON_MATCH   score: 0,142951


[model.Record]:{PK: '159', CODICE_FISCALE: '______5734______', NOME: 'harry', COGNOME: 'bianchi', SESSO: 'f', STATO_NASCITA: 'italia', DATA_NASCITA: '19511107', COMUNE_NASCITA: 'ischia', PROVINCIA_NASCITA: 'na', INDIRIZZO: 'rotonda noah 32', CAP: '57481', PROVINCIA: 'na', TELEFONO: '3912015500260'}
[model.Record]:{PK: '524', CODICE_FISCALE: '______6935______', NOME: 'sue ellen', COGNOME: 'botta', SESSO: '', STATO_NASCITA: 'italia', DATA_NASCITA: '19520107', COMUNE_NASCITA: 'nola', PROVINCIA_NASCITA: 'le', INDIRIZZO: 'viale fontanl', CAP: '56554', PROVINCIA: 'le', TELEFONO: '39815084539'}
[utils.math.Vector]:{0.000, 0.000, 0.000, 0.000, 0.000, 0.000, 0.000, 0.000, 0.562, 0.000, 0.000, 0.000, 0.143, 0.000, 0.000, 0.000, 0.000, 0.000, 0.000, 0.000, 0.000, 0.000, 0.000, 0.000, 1.000, 1.000, 1.000, 1.000, 1.000, 1.000, 1.000, 1.000, 0.844, 0.333, 0.615, 0.333, 0.750, 0.333, 0.200, 0.000, 0.472, 0.000, 0.000, 0.000, 0.167, 0.000, 0.000, 0.000, 0.000, 0.000, 0.000, 0.000, 0.000, 0.000, 0.000, 0.000, 0.454, 0.000, 0.077, 0.000, 0.133, 0.000, 0.000, 0.000, 0.467, 0.000, 0.000, 0.000, 0.200, 0.000, 0.000, 0.000, 0.000, 0.000, 0.000, 0.000, 0.000, 0.000, 0.000, 0.000, 0.613, 0.000, 0.286, 0.000, 0.308, 0.000, 0.000, 0.000}   -   classificato come:    NON_MATCH   score: 0,155721


[model.Record]:{PK: '159', CODICE_FISCALE: '______5734______', NOME: 'harry', COGNOME: 'bianchi', SESSO: 'f', STATO_NASCITA: 'italia', DATA_NASCITA: '19511107', COMUNE_NASCITA: 'ischia', PROVINCIA_NASCITA: 'na', INDIRIZZO: 'rotonda noah 32', CAP: '57481', PROVINCIA: 'na', TELEFONO: '3912015500260'}
[model.Record]:{PK: '847', CODICE_FISCALE: '______7278______', NOME: 'xavier', COGNOME: 'farina', SESSO: 'm', STATO_NASCITA: 'italia', DATA_NASCITA: '19671107', COMUNE_NASCITA: 'ercolanor', PROVINCIA_NASCITA: 'na', INDIRIZZO: 'vicvlo deangelis', CAP: '13762', PROVINCIA: 'na', TELEFONO: ''}
[utils.math.Vector]:{0.578, 0.000, 0.000, 0.000, 0.167, 0.000, 0.000, 0.000, 0.532, 0.000, 0.000, 0.000, 0.143, 0.000, 0.000, 0.000, 0.000, 0.000, 0.000, 0.000, 0.000, 0.000, 0.000, 0.000, 1.000, 1.000, 1.000, 1.000, 1.000, 1.000, 1.000, 1.000, 0.867, 0.333, 0.615, 0.333, 0.750, 0.333, 0.200, 0.000, 0.519, 0.000, 0.000, 0.000, 0.222, 0.000, 0.000, 0.000, 1.000, 1.000, 1.000, 1.000, 1.000, 1.000, 1.000, 1.000, 0.482, 0.000, 0.000, 0.000, 0.125, 0.000, 0.000, 0.000, 0.467, 0.000, 0.000, 0.000, 0.000, 0.000, 0.000, 0.000, 1.000, 1.000, 1.000, 1.000, 1.000, 1.000, 1.000, 1.000, 0.000, 0.000, 0.000, 0.000, 0.000, 0.000, 0.000, 0.000}   -   classificato come:    NON_MATCH   score: 0,154434


[model.Record]:{PK: '159', CODICE_FISCALE: '______5734______', NOME: 'harry', COGNOME: 'bianchi', SESSO: 'f', STATO_NASCITA: 'italia', DATA_NASCITA: '19511107', COMUNE_NASCITA: 'ischia', PROVINCIA_NASCITA: 'na', INDIRIZZO: 'rotonda noah 32', CAP: '57481', PROVINCIA: 'na', TELEFONO: '3912015500260'}
[model.Record]:{PK: '951', CODICE_FISCALE: '______7388______', NOME: 'eufemia', COGNOME: 'tosi', SESSO: 'm', STATO_NASCITA: 'italia', DATA_NASCITA: '19690107', COMUNE_NASCITA: 'torre del greco', PROVINCIA_NASCITA: 'na', INDIRIZZO: '', CAP: '', PROVINCIA: 'na', TELEFONO: ''}
[utils.math.Vector]:{0.000, 0.000, 0.000, 0.000, 0.000, 0.000, 0.000, 0.000, 0.464, 0.000, 0.000, 0.000, 0.143, 0.000, 0.000, 0.000, 0.000, 0.000, 0.000, 0.000, 0.000, 0.000, 0.000, 0.000, 1.000, 1.000, 1.000, 1.000, 1.000, 1.000, 1.000, 1.000, 0.683, 0.167, 0.462, 0.167, 0.625, 0.167, 0.091, 0.000, 0.000, 0.000, 0.000, 0.000, 0.000, 0.000, 0.000, 0.000, 1.000, 1.000, 1.000, 1.000, 1.000, 1.000, 1.000, 1.000, 0.000, 0.000, 0.000, 0.000, 0.000, 0.000, 0.000, 0.000, 0.000, 0.000, 0.000, 0.000, 0.000, 0.000, 0.000, 0.000, 1.000, 1.000, 1.000, 1.000, 1.000, 1.000, 1.000, 1.000, 0.000, 0.000, 0.000, 0.000, 0.000, 0.000, 0.000, 0.000}   -   classificato come:    NON_MATCH   score: 0,089357


[model.Record]:{PK: '16', CODICE_FISCALE: '______5585______', NOME: 'jelena', COGNOME: 'poli', SESSO: 'm', STATO_NASCITA: 'italia', DATA_NASCITA: '198511', COMUNE_NASCITA: 'fontanafredda', PROVINCIA_NASCITA: 'pk', INDIRIZZO: 'piazza87', CAP: '72111', PROVINCIA: 'pn', TELEFONO: '39865510653'}
[model.Record]:{PK: '946', CODICE_FISCALE: '______7383______', NOME: 'marcella', COGNOME: 'mattioli', SESSO: 'f', STATO_NASCITA: 'italiy', DATA_NASCITA: '19630511', COMUNE_NASCITA: 'napoli', PROVINCIA_NASCITA: '', INDIRIZZO: '', CAP: '', PROVINCIA: 'na', TELEFONO: ''}
[utils.math.Vector]:{0.625, 0.000, 0.167, 0.000, 0.250, 0.000, 0.000, 0.000, 0.458, 0.289, 0.400, 0.250, 0.375, 0.250, 0.143, 0.000, 0.000, 0.000, 0.000, 0.000, 0.000, 0.000, 0.000, 0.000, 0.944, 0.750, 0.800, 0.750, 0.833, 0.750, 0.600, 0.000, 0.856, 0.204, 0.500, 0.200, 0.625, 0.200, 0.111, 0.000, 0.466, 0.000, 0.118, 0.000, 0.154, 0.000, 0.000, 0.000, 0.000, 0.000, 0.000, 0.000, 0.000, 0.000, 0.000, 0.000, 0.000, 0.000, 0.000, 0.000, 0.000, 0.000, 0.000, 0.000, 0.000, 0.000, 0.000, 0.000, 0.000, 0.000, 0.000, 0.000, 0.000, 0.000, 0.000, 0.000, 0.000, 0.000, 0.000, 0.000, 0.000, 0.000, 0.000, 0.000, 0.000, 0.000, 0.000, 0.000}   -   classificato come:    NON_MATCH   score: 0,114679


[model.Record]:{PK: '160', CODICE_FISCALE: '______5735______', NOME: '', COGNOME: 'goei', SESSO: 'f', STATO_NASCITA: 'italia', DATA_NASCITA: '19560128', COMUNE_NASCITA: 'pomarico', PROVINCIA_NASCITA: 'mt', INDIRIZZO: 'strada silkerio 60', CAP: '97208', PROVINCIA: 'mt', TELEFONO: '39086988623'}
[model.Record]:{PK: '278', CODICE_FISCALE: '______6411______', NOME: 'valdo', COGNOME: 'pacini', SESSO: 'm', STATO_NASCITA: 'italia', DATA_NASCITA: '19620128', COMUNE_NASCITA: 'san marcellino', PROVINCIA_NASCITA: 'ce', INDIRIZZO: 'stretto olo', CAP: '23561', PROVINCIA: 'ce', TELEFONO: '399064611638'}
[utils.math.Vector]:{0.000, 0.000, 0.000, 0.000, 0.000, 0.000, 0.000, 0.000, 0.472, 0.000, 0.000, 0.000, 0.167, 0.000, 0.000, 0.000, 0.000, 0.000, 0.000, 0.000, 0.000, 0.000, 0.000, 0.000, 1.000, 1.000, 1.000, 1.000, 1.000, 1.000, 1.000, 1.000, 0.895, 0.333, 0.571, 0.333, 0.750, 0.333, 0.200, 0.000, 0.615, 0.118, 0.200, 0.111, 0.357, 0.111, 0.059, 0.000, 0.000, 0.000, 0.000, 0.000, 0.000, 0.000, 0.000, 0.000, 0.580, 0.083, 0.222, 0.080, 0.278, 0.080, 0.042, 0.000, 0.000, 0.000, 0.000, 0.000, 0.000, 0.000, 0.000, 0.000, 0.000, 0.000, 0.000, 0.000, 0.000, 0.000, 0.000, 0.000, 0.673, 0.000, 0.200, 0.000, 0.333, 0.000, 0.000, 0.000}   -   classificato come:    NON_MATCH   score: 0,165993


[model.Record]:{PK: '160', CODICE_FISCALE: '______5735______', NOME: '', COGNOME: 'goei', SESSO: 'f', STATO_NASCITA: 'italia', DATA_NASCITA: '19560128', COMUNE_NASCITA: 'pomarico', PROVINCIA_NASCITA: 'mt', INDIRIZZO: 'strada silkerio 60', CAP: '97208', PROVINCIA: 'mt', TELEFONO: '39086988623'}
[model.Record]:{PK: '825', CODICE_FISCALE: '______7256______', NOME: 'lamberto', COGNOME: '', SESSO: 'm', STATO_NASCITA: 'italia', DATA_NASCITA: '19541128', COMUNE_NASCITA: 'napoli', PROVINCIA_NASCITA: 'na', INDIRIZZO: 'canale concetta', CAP: '78082', PROVINCIA: 'na', TELEFONO: ''}
[utils.math.Vector]:{0.000, 0.000, 0.000, 0.000, 0.000, 0.000, 0.000, 0.000, 0.000, 0.000, 0.000, 0.000, 0.000, 0.000, 0.000, 0.000, 0.000, 0.000, 0.000, 0.000, 0.000, 0.000, 0.000, 0.000, 1.000, 1.000, 1.000, 1.000, 1.000, 1.000, 1.000, 1.000, 0.883, 0.333, 0.571, 0.333, 0.750, 0.333, 0.200, 0.000, 0.639, 0.000, 0.167, 0.000, 0.125, 0.000, 0.000, 0.000, 0.000, 0.000, 0.000, 0.000, 0.000, 0.000, 0.000, 0.000, 0.522, 0.000, 0.000, 0.000, 0.167, 0.000, 0.000, 0.000, 0.733, 0.000, 0.250, 0.000, 0.400, 0.000, 0.000, 0.000, 0.000, 0.000, 0.000, 0.000, 0.000, 0.000, 0.000, 0.000, 0.000, 0.000, 0.000, 0.000, 0.000, 0.000, 0.000, 0.000}   -   classificato come:    NON_MATCH   score: 0,140088


[model.Record]:{PK: '161', CODICE_FISCALE: '______5736______', NOME: 'ciro', COGNOME: 'cantoni', SESSO: 'm', STATO_NASCITA: 'italia', DATA_NASCITA: '19611207', COMUNE_NASCITA: 'eboli', PROVINCIA_NASCITA: 'sa', INDIRIZZO: 'stvada teseo 67', CAP: '93684', PROVINCIA: 'sa', TELEFONO: '39584496766'}
[model.Record]:{PK: '30', CODICE_FISCALE: '______6141______', NOME: '', COGNOME: 'di matteo', SESSO: 'f', STATO_NASCITA: 'italia', DATA_NASCITA: '19801207', COMUNE_NASCITA: 'montepulciano', PROVINCIA_NASCITA: 'si', INDIRIZZO: 'rotonda rinaldi', CAP: '29569', PROVINCIA: 'si', TELEFONO: '39713179909'}
[utils.math.Vector]:{0.000, 0.000, 0.000, 0.000, 0.000, 0.000, 0.000, 0.000, 0.503, 0.000, 0.000, 0.000, 0.111, 0.000, 0.000, 0.000, 0.000, 0.000, 0.000, 0.000, 0.000, 0.000, 0.000, 0.000, 1.000, 1.000, 1.000, 1.000, 1.000, 1.000, 1.000, 1.000, 0.822, 0.333, 0.571, 0.333, 0.750, 0.333, 0.200, 0.000, 0.619, 0.000, 0.000, 0.000, 0.231, 0.000, 0.000, 0.000, 0.667, 0.000, 0.000, 0.000, 0.500, 0.000, 0.000, 0.000, 0.422, 0.077, 0.143, 0.077, 0.200, 0.077, 0.040, 0.000, 0.600, 0.000, 0.000, 0.000, 0.200, 0.000, 0.000, 0.000, 0.667, 0.000, 0.000, 0.000, 0.500, 0.000, 0.000, 0.000, 0.492, 0.000, 0.100, 0.000, 0.182, 0.000, 0.000, 0.000}   -   classificato come:    NON_MATCH   score: 0,160198


[model.Record]:{PK: '161', CODICE_FISCALE: '______5736______', NOME: 'ciro', COGNOME: 'cantoni', SESSO: 'm', STATO_NASCITA: 'italia', DATA_NASCITA: '19611207', COMUNE_NASCITA: 'eboli', PROVINCIA_NASCITA: 'sa', INDIRIZZO: 'stvada teseo 67', CAP: '93684', PROVINCIA: 'sa', TELEFONO: '39584496766'}
[model.Record]:{PK: '568', CODICE_FISCALE: '______6982______', NOME: 'karim', COGNOME: 'spinelli', SESSO: 'm', STATO_NASCITA: 'italia', DATA_NASCITA: '19930207', COMUNE_NASCITA: 'laurito', PROVINCIA_NASCITA: 'bxn', INDIRIZZO: 'escobar flat', CAP: '6273', PROVINCIA: 'bn', TELEFONO: '392401748301'}
[utils.math.Vector]:{0.483, 0.000, 0.000, 0.000, 0.200, 0.000, 0.000, 0.000, 0.512, 0.000, 0.000, 0.000, 0.250, 0.000, 0.000, 0.000, 1.000, 1.000, 1.000, 1.000, 1.000, 1.000, 1.000, 1.000, 1.000, 1.000, 1.000, 1.000, 1.000, 1.000, 1.000, 1.000, 0.683, 0.167, 0.429, 0.167, 0.625, 0.167, 0.091, 0.000, 0.448, 0.000, 0.000, 0.000, 0.143, 0.000, 0.000, 0.000, 0.000, 0.000, 0.000, 0.000, 0.000, 0.000, 0.000, 0.000, 0.517, 0.000, 0.080, 0.000, 0.067, 0.000, 0.000, 0.000, 0.000, 0.000, 0.000, 0.000, 0.000, 0.000, 0.000, 0.000, 0.000, 0.000, 0.000, 0.000, 0.000, 0.000, 0.000, 0.000, 0.626, 0.000, 0.100, 0.000, 0.167, 0.000, 0.000, 0.000}   -   classificato come:    NON_MATCH   score: 0,115454


[model.Record]:{PK: '161', CODICE_FISCALE: '______5736______', NOME: 'ciro', COGNOME: 'cantoni', SESSO: 'm', STATO_NASCITA: 'italia', DATA_NASCITA: '19611207', COMUNE_NASCITA: 'eboli', PROVINCIA_NASCITA: 'sa', INDIRIZZO: 'stvada teseo 67', CAP: '93684', PROVINCIA: 'sa', TELEFONO: '39584496766'}
[model.Record]:{PK: '714', CODICE_FISCALE: '______7135______', NOME: 'laura', COGNOME: 'romagnoli', SESSO: 'f', STATO_NASCITA: 'italia', DATA_NASCITA: '19350207', COMUNE_NASCITA: 'spezzano della sila', PROVINCIA_NASCITA: 'cs', INDIRIZZO: '', CAP: '97481', PROVINCIA: 'cs', TELEFONO: '392312758500'}
[utils.math.Vector]:{0.483, 0.000, 0.000, 0.000, 0.200, 0.000, 0.000, 0.000, 0.589, 0.000, 0.000, 0.000, 0.333, 0.000, 0.000, 0.000, 0.000, 0.000, 0.000, 0.000, 0.000, 0.000, 0.000, 0.000, 1.000, 1.000, 1.000, 1.000, 1.000, 1.000, 1.000, 1.000, 0.683, 0.167, 0.429, 0.167, 0.625, 0.167, 0.091, 0.000, 0.586, 0.000, 0.000, 0.000, 0.211, 0.000, 0.000, 0.000, 0.000, 0.000, 0.000, 0.000, 0.000, 0.000, 0.000, 0.000, 0.000, 0.000, 0.000, 0.000, 0.000, 0.000, 0.000, 0.000, 0.600, 0.000, 0.000, 0.000, 0.400, 0.000, 0.000, 0.000, 0.000, 0.000, 0.000, 0.000, 0.000, 0.000, 0.000, 0.000, 0.557, 0.000, 0.190, 0.000, 0.167, 0.000, 0.000, 0.000}   -   classificato come:    NON_MATCH   score: 0,127417


[model.Record]:{PK: '161', CODICE_FISCALE: '______5736______', NOME: 'ciro', COGNOME: 'cantoni', SESSO: 'm', STATO_NASCITA: 'italia', DATA_NASCITA: '19611207', COMUNE_NASCITA: 'eboli', PROVINCIA_NASCITA: 'sa', INDIRIZZO: 'stvada teseo 67', CAP: '93684', PROVINCIA: 'sa', TELEFONO: '39584496766'}
[model.Record]:{PK: '741', CODICE_FISCALE: '______7162______', NOME: 'armando', COGNOME: 'biondi', SESSO: 'm', STATO_NASCITA: 'italia', DATA_NASCITA: '19530207', COMUNE_NASCITA: 'napoli', PROVINCIA_NASCITA: 'na', INDIRIZZO: 'testa', CAP: '9684', PROVINCIA: 'na', TELEFONO: ''}
[utils.math.Vector]:{0.464, 0.000, 0.000, 0.000, 0.143, 0.000, 0.000, 0.000, 0.532, 0.000, 0.182, 0.000, 0.286, 0.000, 0.000, 0.000, 1.000, 1.000, 1.000, 1.000, 1.000, 1.000, 1.000, 1.000, 1.000, 1.000, 1.000, 1.000, 1.000, 1.000, 1.000, 1.000, 0.683, 0.167, 0.429, 0.167, 0.625, 0.167, 0.091, 0.000, 0.700, 0.289, 0.444, 0.286, 0.500, 0.286, 0.167, 0.000, 0.667, 0.000, 0.000, 0.000, 0.500, 0.000, 0.000, 0.000, 0.522, 0.160, 0.333, 0.125, 0.200, 0.125, 0.067, 0.000, 0.940, 0.408, 0.571, 0.400, 0.800, 0.400, 0.250, 0.000, 0.667, 0.000, 0.000, 0.000, 0.500, 0.000, 0.000, 0.000, 0.000, 0.000, 0.000, 0.000, 0.000, 0.000, 0.000, 0.000}   -   classificato come:    NON_MATCH   score: 0,224966


[model.Record]:{PK: '161', CODICE_FISCALE: '______5736______', NOME: 'ciro', COGNOME: 'cantoni', SESSO: 'm', STATO_NASCITA: 'italia', DATA_NASCITA: '19611207', COMUNE_NASCITA: 'eboli', PROVINCIA_NASCITA: 'sa', INDIRIZZO: 'stvada teseo 67', CAP: '93684', PROVINCIA: 'sa', TELEFONO: '39584496766'}
[model.Record]:{PK: '786', CODICE_FISCALE: '______7212______', NOME: 'lucia', COGNOME: 'maggi', SESSO: 'm', STATO_NASCITA: 'italia', DATA_NASCITA: '19290207', COMUNE_NASCITA: 'pomigliano d arco', PROVINCIA_NASCITA: 'na', INDIRIZZO: 'canale sueellen', CAP: '96880', PROVINCIA: 'na', TELEFONO: '394268891684'}
[utils.math.Vector]:{0.000, 0.000, 0.286, 0.000, 0.200, 0.000, 0.000, 0.000, 0.562, 0.000, 0.000, 0.000, 0.286, 0.000, 0.000, 0.000, 1.000, 1.000, 1.000, 1.000, 1.000, 1.000, 1.000, 1.000, 1.000, 1.000, 1.000, 1.000, 1.000, 1.000, 1.000, 1.000, 0.800, 0.167, 0.429, 0.167, 0.625, 0.167, 0.091, 0.000, 0.481, 0.000, 0.100, 0.000, 0.118, 0.000, 0.000, 0.000, 0.667, 0.000, 0.000, 0.000, 0.500, 0.000, 0.000, 0.000, 0.544, 0.000, 0.000, 0.000, 0.200, 0.000, 0.000, 0.000, 0.760, 0.000, 0.250, 0.000, 0.400, 0.000, 0.000, 0.000, 0.667, 0.000, 0.000, 0.000, 0.500, 0.000, 0.000, 0.000, 0.645, 0.000, 0.200, 0.000, 0.250, 0.000, 0.000, 0.000}   -   classificato come:    NON_MATCH   score: 0,158015


[model.Record]:{PK: '162', CODICE_FISCALE: '______5737______', NOME: 'rufo', COGNOME: 'ferraro', SESSO: 'f', STATO_NASCITA: 'italia', DATA_NASCITA: '19430312', COMUNE_NASCITA: 'sant antimo', PROVINCIA_NASCITA: 'na', INDIRIZZO: 'borgo sorrentino 46', CAP: '', PROVINCIA: 'na', TELEFONO: '399818854174'}
[model.Record]:{PK: '301', CODICE_FISCALE: '______6434______', NOME: 'soriana', COGNOME: 'di paola', SESSO: 'm', STATO_NASCITA: 'italia', DATA_NASCITA: '19800312', COMUNE_NASCITA: 'roma', PROVINCIA_NASCITA: 'rm', INDIRIZZO: 'strada crityn', CAP: '', PROVINCIA: 'rm', TELEFONO: '39694041221'}
[utils.math.Vector]:{0.429, 0.000, 0.000, 0.000, 0.143, 0.000, 0.000, 0.000, 0.512, 0.000, 0.000, 0.000, 0.125, 0.000, 0.000, 0.000, 0.000, 0.000, 0.000, 0.000, 0.000, 0.000, 0.000, 0.000, 1.000, 1.000, 1.000, 1.000, 1.000, 1.000, 1.000, 1.000, 0.822, 0.333, 0.571, 0.333, 0.750, 0.333, 0.200, 0.000, 0.447, 0.000, 0.000, 0.000, 0.091, 0.000, 0.000, 0.000, 0.000, 0.000, 0.000, 0.000, 0.000, 0.000, 0.000, 0.000, 0.540, 0.000, 0.000, 0.000, 0.211, 0.000, 0.000, 0.000, 0.000, 0.000, 0.000, 0.000, 0.000, 0.000, 0.000, 0.000, 0.000, 0.000, 0.000, 0.000, 0.000, 0.000, 0.000, 0.000, 0.692, 0.000, 0.190, 0.000, 0.250, 0.000, 0.000, 0.000}   -   classificato come:    NON_MATCH   score: 0,143527


[model.Record]:{PK: '162', CODICE_FISCALE: '______5737______', NOME: 'rufo', COGNOME: 'ferraro', SESSO: 'f', STATO_NASCITA: 'italia', DATA_NASCITA: '19430312', COMUNE_NASCITA: 'sant antimo', PROVINCIA_NASCITA: 'na', INDIRIZZO: 'borgo sorrentino 46', CAP: '', PROVINCIA: 'na', TELEFONO: '399818854174'}
[model.Record]:{PK: '815', CODICE_FISCALE: '______7245______', NOME: 'artes', COGNOME: 'gabto', SESSO: 'm', STATO_NASCITA: 'italia', DATA_NASCITA: '19310312', COMUNE_NASCITA: 'sessa aurunca', PROVINCIA_NASCITA: 'ce', INDIRIZZO: 'contraad quarto', CAP: '1739', PROVINCIA: 'ce', TELEFONO: ''}
[utils.math.Vector]:{0.483, 0.000, 0.000, 0.000, 0.200, 0.000, 0.000, 0.000, 0.448, 0.000, 0.000, 0.000, 0.143, 0.000, 0.000, 0.000, 0.000, 0.000, 0.000, 0.000, 0.000, 0.000, 0.000, 0.000, 1.000, 1.000, 1.000, 1.000, 1.000, 1.000, 1.000, 1.000, 0.895, 0.333, 0.615, 0.333, 0.750, 0.333, 0.200, 0.000, 0.613, 0.000, 0.200, 0.000, 0.231, 0.000, 0.000, 0.000, 0.000, 0.000, 0.000, 0.000, 0.000, 0.000, 0.000, 0.000, 0.516, 0.000, 0.067, 0.000, 0.158, 0.000, 0.000, 0.000, 0.000, 0.000, 0.000, 0.000, 0.000, 0.000, 0.000, 0.000, 0.000, 0.000, 0.000, 0.000, 0.000, 0.000, 0.000, 0.000, 0.000, 0.000, 0.000, 0.000, 0.000, 0.000, 0.000, 0.000}   -   classificato come:    NON_MATCH   score: 0,128627


[model.Record]:{PK: '163', CODICE_FISCALE: '______5738______', NOME: 'thea', COGNOME: '', SESSO: 'm', STATO_NASCITA: 'italia', DATA_NASCITA: '19570118', COMUNE_NASCITA: 'san felice a cancello', PROVINCIA_NASCITA: 'ce', INDIRIZZO: 'piazza ferraro 92', CAP: '10551', PROVINCIA: 'ce', TELEFONO: '39252639347'}
[model.Record]:{PK: '116', CODICE_FISCALE: '______6233______', NOME: 'muzio', COGNOME: 'basile', SESSO: 'm', STATO_NASCITA: 'italia', DATA_NASCITA: '19471118', COMUNE_NASCITA: 'mugnano di nnpoli', PROVINCIA_NASCITA: 'na', INDIRIZZO: 'stretto lombardi', CAP: '36328', PROVINCIA: 'na', TELEFONO: '395226250415'}
[utils.math.Vector]:{0.000, 0.000, 0.000, 0.000, 0.000, 0.000, 0.000, 0.000, 0.000, 0.000, 0.000, 0.000, 0.000, 0.000, 0.000, 0.000, 1.000, 1.000, 1.000, 1.000, 1.000, 1.000, 1.000, 1.000, 1.000, 1.000, 1.000, 1.000, 1.000, 1.000, 1.000, 1.000, 0.867, 0.167, 0.462, 0.167, 0.750, 0.167, 0.091, 0.000, 0.492, 0.000, 0.121, 0.000, 0.143, 0.000, 0.000, 0.000, 0.000, 0.000, 0.000, 0.000, 0.000, 0.000, 0.000, 0.000, 0.409, 0.000, 0.129, 0.000, 0.118, 0.000, 0.000, 0.000, 0.000, 0.000, 0.000, 0.000, 0.000, 0.000, 0.000, 0.000, 0.000, 0.000, 0.000, 0.000, 0.000, 0.000, 0.000, 0.000, 0.692, 0.000, 0.400, 0.000, 0.417, 0.000, 0.000, 0.000}   -   classificato come:    NON_MATCH   score: 0,121223


[model.Record]:{PK: '163', CODICE_FISCALE: '______5738______', NOME: 'thea', COGNOME: '', SESSO: 'm', STATO_NASCITA: 'italia', DATA_NASCITA: '19570118', COMUNE_NASCITA: 'san felice a cancello', PROVINCIA_NASCITA: 'ce', INDIRIZZO: 'piazza ferraro 92', CAP: '10551', PROVINCIA: 'ce', TELEFONO: '39252639347'}
[model.Record]:{PK: '319', CODICE_FISCALE: '______6453______', NOME: 'marcella', COGNOME: 'giordano', SESSO: 'm', STATO_NASCITA: 'italia', DATA_NASCITA: '19851118', COMUNE_NASCITA: 'usciano', PROVINCIA_NASCITA: 'ce', INDIRIZZO: 'borgo marini', CAP: '', PROVINCIA: 'ce', TELEFONO: '391568374025'}
[utils.math.Vector]:{0.417, 0.000, 0.000, 0.000, 0.250, 0.000, 0.000, 0.000, 0.000, 0.000, 0.000, 0.000, 0.000, 0.000, 0.000, 0.000, 1.000, 1.000, 1.000, 1.000, 1.000, 1.000, 1.000, 1.000, 1.000, 1.000, 1.000, 1.000, 1.000, 1.000, 1.000, 1.000, 0.867, 0.167, 0.462, 0.167, 0.625, 0.167, 0.091, 0.000, 0.517, 0.000, 0.087, 0.000, 0.190, 0.000, 0.000, 0.000, 1.000, 1.000, 1.000, 1.000, 1.000, 1.000, 1.000, 1.000, 0.440, 0.000, 0.148, 0.000, 0.176, 0.000, 0.000, 0.000, 0.000, 0.000, 0.000, 0.000, 0.000, 0.000, 0.000, 0.000, 1.000, 1.000, 1.000, 1.000, 1.000, 1.000, 1.000, 1.000, 0.692, 0.000, 0.200, 0.000, 0.333, 0.000, 0.000, 0.000}   -   classificato come:    NON_MATCH   score: 0,142355


[model.Record]:{PK: '163', CODICE_FISCALE: '______5738______', NOME: 'thea', COGNOME: '', SESSO: 'm', STATO_NASCITA: 'italia', DATA_NASCITA: '19570118', COMUNE_NASCITA: 'san felice a cancello', PROVINCIA_NASCITA: 'ce', INDIRIZZO: 'piazza ferraro 92', CAP: '10551', PROVINCIA: 'ce', TELEFONO: '39252639347'}
[model.Record]:{PK: '416', CODICE_FISCALE: '______6557______', NOME: 'marcella', COGNOME: 'pellegrini', SESSO: 'm', STATO_NASCITA: 'italia', DATA_NASCITA: '19551118', COMUNE_NASCITA: 'santa maria capua vetere', PROVINCIA_NASCITA: 'ce', INDIRIZZO: 'canale colombo', CAP: '41083', PROVINCIA: '', TELEFONO: '394787961580'}
[utils.math.Vector]:{0.417, 0.000, 0.000, 0.000, 0.250, 0.000, 0.000, 0.000, 0.000, 0.000, 0.000, 0.000, 0.000, 0.000, 0.000, 0.000, 1.000, 1.000, 1.000, 1.000, 1.000, 1.000, 1.000, 1.000, 1.000, 1.000, 1.000, 1.000, 1.000, 1.000, 1.000, 1.000, 0.883, 0.333, 0.615, 0.333, 0.750, 0.333, 0.200, 0.000, 0.607, 0.147, 0.263, 0.146, 0.333, 0.146, 0.079, 0.000, 1.000, 1.000, 1.000, 1.000, 1.000, 1.000, 1.000, 1.000, 0.484, 0.000, 0.000, 0.000, 0.235, 0.000, 0.000, 0.000, 0.600, 0.000, 0.250, 0.000, 0.200, 0.000, 0.000, 0.000, 0.000, 0.000, 0.000, 0.000, 0.000, 0.000, 0.000, 0.000, 0.557, 0.000, 0.200, 0.000, 0.167, 0.000, 0.000, 0.000}   -   classificato come:    NON_MATCH   score: 0,180843


[model.Record]:{PK: '163', CODICE_FISCALE: '______5738______', NOME: 'thea', COGNOME: '', SESSO: 'm', STATO_NASCITA: 'italia', DATA_NASCITA: '19570118', COMUNE_NASCITA: 'san felice a cancello', PROVINCIA_NASCITA: 'ce', INDIRIZZO: 'piazza ferraro 92', CAP: '10551', PROVINCIA: 'ce', TELEFONO: '39252639347'}
[model.Record]:{PK: '601', CODICE_FISCALE: '______7017______', NOME: 'demy', COGNOME: 'woretti', SESSO: 'm', STATO_NASCITA: 'italia', DATA_NASCITA: '19460118', COMUNE_NASCITA: 'monte di procida', PROVINCIA_NASCITA: 'av', INDIRIZZO: 'strada michael', CAP: '1812', PROVINCIA: 'av', TELEFONO: '392004496220'}
[utils.math.Vector]:{0.500, 0.000, 0.000, 0.000, 0.000, 0.000, 0.000, 0.000, 0.000, 0.000, 0.000, 0.000, 0.000, 0.000, 0.000, 0.000, 1.000, 1.000, 1.000, 1.000, 1.000, 1.000, 1.000, 1.000, 1.000, 1.000, 1.000, 1.000, 1.000, 1.000, 1.000, 1.000, 0.867, 0.333, 0.571, 0.333, 0.750, 0.333, 0.200, 0.000, 0.502, 0.000, 0.063, 0.000, 0.190, 0.000, 0.000, 0.000, 0.000, 0.000, 0.000, 0.000, 0.000, 0.000, 0.000, 0.000, 0.542, 0.000, 0.138, 0.000, 0.176, 0.000, 0.000, 0.000, 0.483, 0.000, 0.000, 0.000, 0.200, 0.000, 0.000, 0.000, 0.000, 0.000, 0.000, 0.000, 0.000, 0.000, 0.000, 0.000, 0.645, 0.105, 0.211, 0.105, 0.333, 0.105, 0.056, 0.000}   -   classificato come:    NON_MATCH   score: 0,163378


[model.Record]:{PK: '163', CODICE_FISCALE: '______5738______', NOME: 'thea', COGNOME: '', SESSO: 'm', STATO_NASCITA: 'italia', DATA_NASCITA: '19570118', COMUNE_NASCITA: 'san felice a cancello', PROVINCIA_NASCITA: 'ce', INDIRIZZO: 'piazza ferraro 92', CAP: '10551', PROVINCIA: 'ce', TELEFONO: '39252639347'}
[model.Record]:{PK: '771', CODICE_FISCALE: '______7194______', NOME: 'filomena', COGNOME: 'brambilla', SESSO: 'f', STATO_NASCITA: 'italia', DATA_NASCITA: '19510118', COMUNE_NASCITA: 'napoli', PROVINCIA_NASCITA: 'na', INDIRIZZO: 'contrada dimitri', CAP: '76082', PROVINCIA: 'na', TELEFONO: ''}
[utils.math.Vector]:{0.458, 0.000, 0.000, 0.000, 0.250, 0.000, 0.000, 0.000, 0.000, 0.000, 0.000, 0.000, 0.000, 0.000, 0.000, 0.000, 0.000, 0.000, 0.000, 0.000, 0.000, 0.000, 0.000, 0.000, 1.000, 1.000, 1.000, 1.000, 1.000, 1.000, 1.000, 1.000, 0.908, 0.500, 0.714, 0.500, 0.875, 0.500, 0.333, 0.000, 0.536, 0.000, 0.091, 0.000, 0.143, 0.000, 0.000, 0.000, 0.000, 0.000, 0.000, 0.000, 0.000, 0.000, 0.000, 0.000, 0.469, 0.000, 0.133, 0.000, 0.059, 0.000, 0.000, 0.000, 0.467, 0.000, 0.000, 0.000, 0.000, 0.000, 0.000, 0.000, 0.000, 0.000, 0.000, 0.000, 0.000, 0.000, 0.000, 0.000, 0.000, 0.000, 0.000, 0.000, 0.000, 0.000, 0.000, 0.000}   -   classificato come:    NON_MATCH   score: 0,147125


[model.Record]:{PK: '163', CODICE_FISCALE: '______5738______', NOME: 'thea', COGNOME: '', SESSO: 'm', STATO_NASCITA: 'italia', DATA_NASCITA: '19570118', COMUNE_NASCITA: 'san felice a cancello', PROVINCIA_NASCITA: 'ce', INDIRIZZO: 'piazza ferraro 92', CAP: '10551', PROVINCIA: 'ce', TELEFONO: '39252639347'}
[model.Record]:{PK: '811', CODICE_FISCALE: '______7239______', NOME: '', COGNOME: 'vecchi', SESSO: 'm', STATO_NASCITA: 'italia', DATA_NASCITA: '19370118', COMUNE_NASCITA: 'torre annunziata', PROVINCIA_NASCITA: 'na', INDIRIZZO: '', CAP: '', PROVINCIA: 'na', TELEFONO: ''}
[utils.math.Vector]:{0.000, 0.000, 0.000, 0.000, 0.000, 0.000, 0.000, 0.000, 0.000, 0.000, 0.000, 0.000, 0.000, 0.000, 0.000, 0.000, 1.000, 1.000, 1.000, 1.000, 1.000, 1.000, 1.000, 1.000, 1.000, 1.000, 1.000, 1.000, 1.000, 1.000, 1.000, 1.000, 0.933, 0.500, 0.714, 0.500, 0.875, 0.500, 0.333, 0.000, 0.502, 0.061, 0.188, 0.061, 0.190, 0.061, 0.031, 0.000, 0.000, 0.000, 0.000, 0.000, 0.000, 0.000, 0.000, 0.000, 0.000, 0.000, 0.000, 0.000, 0.000, 0.000, 0.000, 0.000, 0.000, 0.000, 0.000, 0.000, 0.000, 0.000, 0.000, 0.000, 0.000, 0.000, 0.000, 0.000, 0.000, 0.000, 0.000, 0.000, 0.000, 0.000, 0.000, 0.000, 0.000, 0.000, 0.000, 0.000}   -   classificato come:    NON_MATCH   score: 0,120224


[model.Record]:{PK: '164', CODICE_FISCALE: '______5739______', NOME: 'prisca', COGNOME: '', SESSO: 'f', STATO_NASCITA: 'italia', DATA_NASCITA: '19680122', COMUNE_NASCITA: 'agropoli', PROVINCIA_NASCITA: 'sa', INDIRIZZO: 'via snnaa 18', CAP: '17199', PROVINCIA: 'sa', TELEFONO: '39841481677528'}
[model.Record]:{PK: '230', CODICE_FISCALE: '______6356______', NOME: 'dindo', COGNOME: '', SESSO: 'm', STATO_NASCITA: 'italia', DATA_NASCITA: '19611122', COMUNE_NASCITA: 'lusciano', PROVINCIA_NASCITA: '', INDIRIZZO: 'vicolo shabatino', CAP: '36637', PROVINCIA: 'ce', TELEFONO: '39972321231'}
[utils.math.Vector]:{0.456, 0.000, 0.000, 0.000, 0.167, 0.000, 0.000, 0.000, 0.000, 0.000, 0.000, 0.000, 0.000, 0.000, 0.000, 0.000, 0.000, 0.000, 0.000, 0.000, 0.000, 0.000, 0.000, 0.000, 1.000, 1.000, 1.000, 1.000, 1.000, 1.000, 1.000, 1.000, 0.883, 0.333, 0.615, 0.333, 0.750, 0.333, 0.200, 0.000, 0.333, 0.000, 0.000, 0.000, 0.000, 0.000, 0.000, 0.000, 0.000, 0.000, 0.000, 0.000, 0.000, 0.000, 0.000, 0.000, 0.569, 0.000, 0.160, 0.000, 0.313, 0.000, 0.000, 0.000, 0.000, 0.000, 0.000, 0.000, 0.000, 0.000, 0.000, 0.000, 0.000, 0.000, 0.000, 0.000, 0.000, 0.000, 0.000, 0.000, 0.547, 0.000, 0.091, 0.000, 0.214, 0.000, 0.000, 0.000}   -   classificato come:    NON_MATCH   score: 0,136112


[model.Record]:{PK: '164', CODICE_FISCALE: '______5739______', NOME: 'prisca', COGNOME: '', SESSO: 'f', STATO_NASCITA: 'italia', DATA_NASCITA: '19680122', COMUNE_NASCITA: 'agropoli', PROVINCIA_NASCITA: 'sa', INDIRIZZO: 'via snnaa 18', CAP: '17199', PROVINCIA: 'sa', TELEFONO: '39841481677528'}
[model.Record]:{PK: '368', CODICE_FISCALE: '______6507______', NOME: 'eliziario', COGNOME: 'leone', SESSO: 'm', STATO_NASCITA: 'italia', DATA_NASCITA: '19540122', COMUNE_NASCITA: 'napoli', PROVINCIA_NASCITA: 'na', INDIRIZZO: 'rotonda moretti', CAP: '77934', PROVINCIA: 'na', TELEFONO: '393431968768'}
[utils.math.Vector]:{0.519, 0.000, 0.154, 0.000, 0.222, 0.000, 0.000, 0.000, 0.000, 0.000, 0.000, 0.000, 0.000, 0.000, 0.000, 0.000, 0.000, 0.000, 0.000, 0.000, 0.000, 0.000, 0.000, 0.000, 1.000, 1.000, 1.000, 1.000, 1.000, 1.000, 1.000, 1.000, 0.867, 0.333, 0.571, 0.333, 0.750, 0.333, 0.200, 0.000, 0.753, 0.408, 0.500, 0.400, 0.500, 0.400, 0.250, 0.000, 0.667, 0.000, 0.000, 0.000, 0.500, 0.000, 0.000, 0.000, 0.372, 0.000, 0.083, 0.000, 0.067, 0.000, 0.000, 0.000, 0.600, 0.000, 0.000, 0.000, 0.200, 0.000, 0.000, 0.000, 0.667, 0.000, 0.000, 0.000, 0.500, 0.000, 0.000, 0.000, 0.663, 0.000, 0.087, 0.000, 0.429, 0.000, 0.000, 0.000}   -   classificato come:    NON_MATCH   score: 0,184251


[model.Record]:{PK: '164', CODICE_FISCALE: '______5739______', NOME: 'prisca', COGNOME: '', SESSO: 'f', STATO_NASCITA: 'italia', DATA_NASCITA: '19680122', COMUNE_NASCITA: 'agropoli', PROVINCIA_NASCITA: 'sa', INDIRIZZO: 'via snnaa 18', CAP: '17199', PROVINCIA: 'sa', TELEFONO: '39841481677528'}
[model.Record]:{PK: '413', CODICE_FISCALE: '______6554______', NOME: 'arcibaldo', COGNOME: 'pandolfip', SESSO: 'm', STATO_NASCITA: 'italia', DATA_NASCITA: '19700122', COMUNE_NASCITA: 'cautano', PROVINCIA_NASCITA: 'bn', INDIRIZZO: '', CAP: '13262', PROVINCIA: 'bn', TELEFONO: '396802160974'}
[utils.math.Vector]:{0.620, 0.000, 0.000, 0.000, 0.222, 0.000, 0.000, 0.000, 0.000, 0.000, 0.000, 0.000, 0.000, 0.000, 0.000, 0.000, 0.000, 0.000, 0.000, 0.000, 0.000, 0.000, 0.000, 0.000, 1.000, 1.000, 1.000, 1.000, 1.000, 1.000, 1.000, 1.000, 0.867, 0.333, 0.571, 0.333, 0.750, 0.333, 0.200, 0.000, 0.512, 0.000, 0.000, 0.000, 0.125, 0.000, 0.000, 0.000, 0.000, 0.000, 0.000, 0.000, 0.000, 0.000, 0.000, 0.000, 0.000, 0.000, 0.000, 0.000, 0.000, 0.000, 0.000, 0.000, 0.467, 0.000, 0.000, 0.000, 0.200, 0.000, 0.000, 0.000, 0.000, 0.000, 0.000, 0.000, 0.000, 0.000, 0.000, 0.000, 0.599, 0.000, 0.167, 0.000, 0.286, 0.000, 0.000, 0.000}   -   classificato come:    NON_MATCH   score: 0,135891


[model.Record]:{PK: '164', CODICE_FISCALE: '______5739______', NOME: 'prisca', COGNOME: '', SESSO: 'f', STATO_NASCITA: 'italia', DATA_NASCITA: '19680122', COMUNE_NASCITA: 'agropoli', PROVINCIA_NASCITA: 'sa', INDIRIZZO: 'via snnaa 18', CAP: '17199', PROVINCIA: 'sa', TELEFONO: '39841481677528'}
[model.Record]:{PK: '778', CODICE_FISCALE: '______7202______', NOME: 'enzo', COGNOME: 'rocco', SESSO: 'f', STATO_NASCITA: 'itaila', DATA_NASCITA: '19751122', COMUNE_NASCITA: 'eboli', PROVINCIA_NASCITA: 'sa', INDIRIZZO: 'rotonda monia', CAP: '44876', PROVINCIA: 'sa', TELEFONO: ''}
[utils.math.Vector]:{0.000, 0.000, 0.000, 0.000, 0.000, 0.000, 0.000, 0.000, 0.000, 0.000, 0.000, 0.000, 0.000, 0.000, 0.000, 0.000, 1.000, 1.000, 1.000, 1.000, 1.000, 1.000, 1.000, 1.000, 0.961, 0.250, 0.400, 0.250, 0.667, 0.250, 0.143, 0.000, 0.800, 0.167, 0.429, 0.167, 0.625, 0.167, 0.091, 0.000, 0.658, 0.236, 0.364, 0.222, 0.375, 0.222, 0.125, 0.000, 1.000, 1.000, 1.000, 1.000, 1.000, 1.000, 1.000, 1.000, 0.534, 0.000, 0.190, 0.000, 0.077, 0.000, 0.000, 0.000, 0.000, 0.000, 0.000, 0.000, 0.000, 0.000, 0.000, 0.000, 1.000, 1.000, 1.000, 1.000, 1.000, 1.000, 1.000, 1.000, 0.000, 0.000, 0.000, 0.000, 0.000, 0.000, 0.000, 0.000}   -   classificato come:    NON_MATCH   score: 0,122472


[model.Record]:{PK: '164', CODICE_FISCALE: '______5739______', NOME: 'prisca', COGNOME: '', SESSO: 'f', STATO_NASCITA: 'italia', DATA_NASCITA: '19680122', COMUNE_NASCITA: 'agropoli', PROVINCIA_NASCITA: 'sa', INDIRIZZO: 'via snnaa 18', CAP: '17199', PROVINCIA: 'sa', TELEFONO: '39841481677528'}
[model.Record]:{PK: '947', CODICE_FISCALE: '______7384______', NOME: 'grazaano', COGNOME: 'di marco', SESSO: 'm', STATO_NASCITA: 'italia', DATA_NASCITA: '19520122', COMUNE_NASCITA: 'salerny', PROVINCIA_NASCITA: 'sa', INDIRIZZO: 'vicolo lauro', CAP: '99474', PROVINCIA: 'sa', TELEFONO: ''}
[utils.math.Vector]:{0.528, 0.000, 0.000, 0.000, 0.250, 0.000, 0.000, 0.000, 0.000, 0.000, 0.000, 0.000, 0.000, 0.000, 0.000, 0.000, 0.000, 0.000, 0.000, 0.000, 0.000, 0.000, 0.000, 0.000, 1.000, 1.000, 1.000, 1.000, 1.000, 1.000, 1.000, 1.000, 0.822, 0.333, 0.571, 0.333, 0.750, 0.333, 0.200, 0.000, 0.512, 0.000, 0.000, 0.000, 0.000, 0.000, 0.000, 0.000, 1.000, 1.000, 1.000, 1.000, 1.000, 1.000, 1.000, 1.000, 0.556, 0.000, 0.095, 0.000, 0.250, 0.000, 0.000, 0.000, 0.000, 0.000, 0.250, 0.000, 0.000, 0.000, 0.000, 0.000, 1.000, 1.000, 1.000, 1.000, 1.000, 1.000, 1.000, 1.000, 0.000, 0.000, 0.000, 0.000, 0.000, 0.000, 0.000, 0.000}   -   classificato come:    NON_MATCH   score: 0,142616


[model.Record]:{PK: '164', CODICE_FISCALE: '______5739______', NOME: 'prisca', COGNOME: '', SESSO: 'f', STATO_NASCITA: 'italia', DATA_NASCITA: '19680122', COMUNE_NASCITA: 'agropoli', PROVINCIA_NASCITA: 'sa', INDIRIZZO: 'via snnaa 18', CAP: '17199', PROVINCIA: 'sa', TELEFONO: '39841481677528'}
[model.Record]:{PK: '971', CODICE_FISCALE: '______7409______', NOME: 'nunzia', COGNOME: 'mancineloli', SESSO: 'f', STATO_NASCITA: 'italia', DATA_NASCITA: '19171122', COMUNE_NASCITA: 'casandrino', PROVINCIA_NASCITA: 'na', INDIRIZZO: 'via donatella', CAP: '59665', PROVINCIA: 'na', TELEFONO: ''}
[utils.math.Vector]:{0.556, 0.000, 0.000, 0.000, 0.167, 0.000, 0.000, 0.000, 0.000, 0.000, 0.000, 0.000, 0.000, 0.000, 0.000, 0.000, 1.000, 1.000, 1.000, 1.000, 1.000, 1.000, 1.000, 1.000, 1.000, 1.000, 1.000, 1.000, 1.000, 1.000, 1.000, 1.000, 0.800, 0.167, 0.429, 0.167, 0.625, 0.167, 0.091, 0.000, 0.550, 0.000, 0.000, 0.000, 0.100, 0.000, 0.000, 0.000, 0.667, 0.000, 0.000, 0.000, 0.500, 0.000, 0.000, 0.000, 0.797, 0.191, 0.364, 0.190, 0.462, 0.190, 0.105, 0.000, 0.000, 0.000, 0.000, 0.000, 0.000, 0.000, 0.000, 0.000, 0.667, 0.000, 0.000, 0.000, 0.500, 0.000, 0.000, 0.000, 0.000, 0.000, 0.000, 0.000, 0.000, 0.000, 0.000, 0.000}   -   classificato come:    NON_MATCH   score: 0,128908


[model.Record]:{PK: '164', CODICE_FISCALE: '______5739______', NOME: 'prisca', COGNOME: '', SESSO: 'f', STATO_NASCITA: 'italia', DATA_NASCITA: '19680122', COMUNE_NASCITA: 'agropoli', PROVINCIA_NASCITA: 'sa', INDIRIZZO: 'via snnaa 18', CAP: '17199', PROVINCIA: 'sa', TELEFONO: '39841481677528'}
[model.Record]:{PK: '982', CODICE_FISCALE: '______7421______', NOME: 'harrly', COGNOME: 'abate', SESSO: 'f', STATO_NASCITA: 'italia', DATA_NASCITA: '19431122', COMUNE_NASCITA: 'zaivano', PROVINCIA_NASCITA: 'na', INDIRIZZO: '', CAP: '', PROVINCIA: 'na', TELEFONO: '391451416691'}
[utils.math.Vector]:{0.444, 0.000, 0.000, 0.000, 0.000, 0.000, 0.000, 0.000, 0.000, 0.000, 0.000, 0.000, 0.000, 0.000, 0.000, 0.000, 1.000, 1.000, 1.000, 1.000, 1.000, 1.000, 1.000, 1.000, 1.000, 1.000, 1.000, 1.000, 1.000, 1.000, 1.000, 1.000, 0.800, 0.167, 0.429, 0.167, 0.625, 0.167, 0.091, 0.000, 0.512, 0.000, 0.000, 0.000, 0.125, 0.000, 0.000, 0.000, 0.667, 0.000, 0.000, 0.000, 0.500, 0.000, 0.000, 0.000, 0.000, 0.000, 0.000, 0.000, 0.000, 0.000, 0.000, 0.000, 0.000, 0.000, 0.000, 0.000, 0.000, 0.000, 0.000, 0.000, 0.667, 0.000, 0.000, 0.000, 0.500, 0.000, 0.000, 0.000, 0.599, 0.000, 0.364, 0.000, 0.429, 0.000, 0.000, 0.000}   -   classificato come:    NON_MATCH   score: 0,105100


[model.Record]:{PK: '165', CODICE_FISCALE: '______5740______', NOME: 'tosca', COGNOME: 'mattei', SESSO: 'm', STATO_NASCITA: 'italia', DATA_NASCITA: '19600825', COMUNE_NASCITA: 'procida', PROVINCIA_NASCITA: 'na', INDIRIZZO: 'contrada violante 69', CAP: '33192', PROVINCIA: 'na', TELEFONO: '39340806453'}
[model.Record]:{PK: '899', CODICE_FISCALE: '______7333______', NOME: 'elga', COGNOME: 'quaglia', SESSO: 'm', STATO_NASCITA: 'italia', DATA_NASCITA: '19530825', COMUNE_NASCITA: 'pompei', PROVINCIA_NASCITA: 'na', INDIRIZZO: 'vicolo d angelo', CAP: '77380', PROVINCIA: 'na', TELEFONO: '3996482622'}
[utils.math.Vector]:{0.483, 0.000, 0.000, 0.000, 0.200, 0.000, 0.000, 0.000, 0.540, 0.000, 0.000, 0.000, 0.143, 0.000, 0.000, 0.000, 1.000, 1.000, 1.000, 1.000, 1.000, 1.000, 1.000, 1.000, 1.000, 1.000, 1.000, 1.000, 1.000, 1.000, 1.000, 1.000, 0.867, 0.333, 0.571, 0.333, 0.750, 0.333, 0.200, 0.000, 0.643, 0.000, 0.000, 0.000, 0.286, 0.000, 0.000, 0.000, 1.000, 1.000, 1.000, 1.000, 1.000, 1.000, 1.000, 1.000, 0.633, 0.000, 0.258, 0.000, 0.250, 0.000, 0.000, 0.000, 0.467, 0.000, 0.000, 0.000, 0.000, 0.000, 0.000, 0.000, 1.000, 1.000, 1.000, 1.000, 1.000, 1.000, 1.000, 1.000, 0.585, 0.000, 0.211, 0.000, 0.364, 0.000, 0.000, 0.000}   -   classificato come:    NON_MATCH   score: 0,190512


[model.Record]:{PK: '165', CODICE_FISCALE: '______5740______', NOME: 'tosca', COGNOME: 'mattei', SESSO: 'm', STATO_NASCITA: 'italia', DATA_NASCITA: '19600825', COMUNE_NASCITA: 'procida', PROVINCIA_NASCITA: 'na', INDIRIZZO: 'contrada violante 69', CAP: '33192', PROVINCIA: 'na', TELEFONO: '39340806453'}
[model.Record]:{PK: '980', CODICE_FISCALE: '______7419______', NOME: 'azue', COGNOME: 'cassano', SESSO: 'm', STATO_NASCITA: 'italia', DATA_NASCITA: '19490825', COMUNE_NASCITA: 'volla', PROVINCIA_NASCITA: 'na', INDIRIZZO: '', CAP: '', PROVINCIA: 'na', TELEFONO: '398418612235'}
[utils.math.Vector]:{0.000, 0.000, 0.000, 0.000, 0.000, 0.000, 0.000, 0.000, 0.437, 0.000, 0.000, 0.000, 0.143, 0.000, 0.000, 0.000, 1.000, 1.000, 1.000, 1.000, 1.000, 1.000, 1.000, 1.000, 1.000, 1.000, 1.000, 1.000, 1.000, 1.000, 1.000, 1.000, 0.867, 0.333, 0.571, 0.333, 0.750, 0.333, 0.200, 0.000, 0.562, 0.000, 0.000, 0.000, 0.286, 0.000, 0.000, 0.000, 1.000, 1.000, 1.000, 1.000, 1.000, 1.000, 1.000, 1.000, 0.000, 0.000, 0.000, 0.000, 0.000, 0.000, 0.000, 0.000, 0.000, 0.000, 0.000, 0.000, 0.000, 0.000, 0.000, 0.000, 1.000, 1.000, 1.000, 1.000, 1.000, 1.000, 1.000, 1.000, 0.645, 0.000, 0.095, 0.000, 0.417, 0.000, 0.000, 0.000}   -   classificato come:    NON_MATCH   score: 0,146961


[model.Record]:{PK: '166', CODICE_FISCALE: '______5741______', NOME: 'filomena', COGNOME: 'ferrari', SESSO: 'm', STATO_NASCITA: 'italia', DATA_NASCITA: '19920528', COMUNE_NASCITA: 'san marcellino', PROVINCIA_NASCITA: 'ce', INDIRIZZO: 'vicolo milani 16', CAP: '59183', PROVINCIA: 'ce', TELEFONO: ''}
[model.Record]:{PK: '142', CODICE_FISCALE: '______6260______', NOME: 'vienna', COGNOME: 'gentile', SESSO: 'm', STATO_NASCITA: 'italia', DATA_NASCITA: '19300528', COMUNE_NASCITA: 'napoli', PROVINCIA_NASCITA: 'na', INDIRIZZO: 'viale riva', CAP: '31152', PROVINCIA: 'na', TELEFONO: '392180152322'}
[utils.math.Vector]:{0.722, 0.000, 0.333, 0.000, 0.375, 0.000, 0.000, 0.000, 0.524, 0.000, 0.000, 0.000, 0.143, 0.000, 0.000, 0.000, 1.000, 1.000, 1.000, 1.000, 1.000, 1.000, 1.000, 1.000, 1.000, 1.000, 1.000, 1.000, 1.000, 1.000, 1.000, 1.000, 0.822, 0.333, 0.571, 0.333, 0.750, 0.333, 0.200, 0.000, 0.567, 0.000, 0.111, 0.000, 0.286, 0.000, 0.000, 0.000, 0.000, 0.000, 0.000, 0.000, 0.000, 0.000, 0.000, 0.000, 0.658, 0.000, 0.083, 0.000, 0.375, 0.000, 0.000, 0.000, 0.467, 0.000, 0.000, 0.000, 0.200, 0.000, 0.000, 0.000, 0.000, 0.000, 0.000, 0.000, 0.000, 0.000, 0.000, 0.000, 0.000, 0.000, 0.000, 0.000, 0.000, 0.000, 0.000, 0.000}   -   classificato come:    NON_MATCH   score: 0,155488


[model.Record]:{PK: '166', CODICE_FISCALE: '______5741______', NOME: 'filomena', COGNOME: 'ferrari', SESSO: 'm', STATO_NASCITA: 'italia', DATA_NASCITA: '19920528', COMUNE_NASCITA: 'san marcellino', PROVINCIA_NASCITA: 'ce', INDIRIZZO: 'vicolo milani 16', CAP: '59183', PROVINCIA: 'ce', TELEFONO: ''}
[model.Record]:{PK: '209', CODICE_FISCALE: '______6334______', NOME: 'cesidia', COGNOME: 'poggi', SESSO: 'f', STATO_NASCITA: 'italia', DATA_NASCITA: '19320528', COMUNE_NASCITA: 'vazzola', PROVINCIA_NASCITA: 'tv', INDIRIZZO: 'incroci battaglia', CAP: '13689', PROVINCIA: 'tv', TELEFONO: '392836349224'}
[utils.math.Vector]:{0.512, 0.000, 0.000, 0.000, 0.125, 0.000, 0.000, 0.000, 0.448, 0.000, 0.000, 0.000, 0.143, 0.000, 0.000, 0.000, 0.000, 0.000, 0.000, 0.000, 0.000, 0.000, 0.000, 0.000, 1.000, 1.000, 1.000, 1.000, 1.000, 1.000, 1.000, 1.000, 0.933, 0.500, 0.714, 0.500, 0.875, 0.500, 0.333, 0.000, 0.437, 0.000, 0.000, 0.000, 0.143, 0.000, 0.000, 0.000, 0.000, 0.000, 0.000, 0.000, 0.000, 0.000, 0.000, 0.000, 0.574, 0.000, 0.065, 0.000, 0.176, 0.000, 0.000, 0.000, 0.467, 0.000, 0.000, 0.000, 0.200, 0.000, 0.000, 0.000, 0.000, 0.000, 0.000, 0.000, 0.000, 0.000, 0.000, 0.000, 0.000, 0.000, 0.000, 0.000, 0.000, 0.000, 0.000, 0.000}   -   classificato come:    NON_MATCH   score: 0,160679


[model.Record]:{PK: '166', CODICE_FISCALE: '______5741______', NOME: 'filomena', COGNOME: 'ferrari', SESSO: 'm', STATO_NASCITA: 'italia', DATA_NASCITA: '19920528', COMUNE_NASCITA: 'san marcellino', PROVINCIA_NASCITA: 'ce', INDIRIZZO: 'vicolo milani 16', CAP: '59183', PROVINCIA: 'ce', TELEFONO: ''}
[model.Record]:{PK: '529', CODICE_FISCALE: '______6941______', NOME: 'jeffery', COGNOME: 'guarnieri', SESSO: 'f', STATO_NASCITA: 'italia', DATA_NASCITA: '19750528', COMUNE_NASCITA: 'brittneymouth', PROVINCIA_NASCITA: 'av', INDIRIZZO: 'stretto battaglia', CAP: '62286', PROVINCIA: 'av', TELEFONO: '39789064347'}
[utils.math.Vector]:{0.512, 0.000, 0.000, 0.000, 0.125, 0.000, 0.000, 0.000, 0.505, 0.000, 0.429, 0.000, 0.333, 0.000, 0.000, 0.000, 0.000, 0.000, 0.000, 0.000, 0.000, 0.000, 0.000, 0.000, 1.000, 1.000, 1.000, 1.000, 1.000, 1.000, 1.000, 1.000, 0.822, 0.333, 0.571, 0.333, 0.750, 0.333, 0.200, 0.000, 0.447, 0.000, 0.000, 0.000, 0.000, 0.000, 0.000, 0.000, 0.000, 0.000, 0.000, 0.000, 0.000, 0.000, 0.000, 0.000, 0.469, 0.000, 0.067, 0.000, 0.118, 0.000, 0.000, 0.000, 0.467, 0.000, 0.000, 0.000, 0.200, 0.000, 0.000, 0.000, 0.000, 0.000, 0.000, 0.000, 0.000, 0.000, 0.000, 0.000, 0.000, 0.000, 0.000, 0.000, 0.000, 0.000, 0.000, 0.000}   -   classificato come:    NON_MATCH   score: 0,140532


[model.Record]:{PK: '168', CODICE_FISCALE: '______5743______', NOME: 'mara', COGNOME: 'rosi', SESSO: 'f', STATO_NASCITA: 'italia', DATA_NASCITA: '19280621', COMUNE_NASCITA: 'giugliano in calpania', PROVINCIA_NASCITA: 'na', INDIRIZZO: 'stretto lino 91', CAP: '73891', PROVINCIA: 'na', TELEFONO: '39634404425'}
[model.Record]:{PK: '167', CODICE_FISCALE: '______6290______', NOME: 'tancredi', COGNOME: 'vinciguerra', SESSO: 'm', STATO_NASCITA: 'italia', DATA_NASCITA: '19600621', COMUNE_NASCITA: 'nocera superiore', PROVINCIA_NASCITA: 'sa', INDIRIZZO: 'viale ferrari', CAP: '42666', PROVINCIA: 'sa', TELEFONO: '392127601423'}
[utils.math.Vector]:{0.583, 0.000, 0.000, 0.000, 0.250, 0.000, 0.000, 0.000, 0.447, 0.000, 0.000, 0.000, 0.091, 0.000, 0.000, 0.000, 0.000, 0.000, 0.000, 0.000, 0.000, 0.000, 0.000, 0.000, 1.000, 1.000, 1.000, 1.000, 1.000, 1.000, 1.000, 1.000, 0.822, 0.333, 0.571, 0.333, 0.750, 0.333, 0.200, 0.000, 0.447, 0.000, 0.063, 0.000, 0.095, 0.000, 0.000, 0.000, 0.667, 0.000, 0.000, 0.000, 0.500, 0.000, 0.000, 0.000, 0.506, 0.000, 0.000, 0.000, 0.067, 0.000, 0.000, 0.000, 0.000, 0.000, 0.000, 0.000, 0.000, 0.000, 0.000, 0.000, 0.667, 0.000, 0.000, 0.000, 0.500, 0.000, 0.000, 0.000, 0.626, 0.000, 0.200, 0.000, 0.417, 0.000, 0.000, 0.000}   -   classificato come:    NON_MATCH   score: 0,146851


[model.Record]:{PK: '168', CODICE_FISCALE: '______5743______', NOME: 'mara', COGNOME: 'rosi', SESSO: 'f', STATO_NASCITA: 'italia', DATA_NASCITA: '19280621', COMUNE_NASCITA: 'giugliano in calpania', PROVINCIA_NASCITA: 'na', INDIRIZZO: 'stretto lino 91', CAP: '73891', PROVINCIA: 'na', TELEFONO: '39634404425'}
[model.Record]:{PK: '202', CODICE_FISCALE: '______6327______', NOME: 'maria', COGNOME: 'amato', SESSO: 'f', STATO_NASCITA: 'italia', DATA_NASCITA: '19890216', COMUNE_NASCITA: 'giugliano in campania', PROVINCIA_NASCITA: 'na', INDIRIZZO: 'piazza rinaldi', CAP: '59868', PROVINCIA: '', TELEFONO: '39720702057'}
[utils.math.Vector]:{0.953, 0.408, 0.571, 0.400, 0.800, 0.400, 0.250, 0.000, 0.000, 0.000, 0.000, 0.000, 0.000, 0.000, 0.000, 0.000, 1.000, 1.000, 1.000, 1.000, 1.000, 1.000, 1.000, 1.000, 1.000, 1.000, 1.000, 1.000, 1.000, 1.000, 1.000, 1.000, 0.857, 0.000, 0.286, 0.000, 0.500, 0.000, 0.000, 0.000, 0.991, 0.842, 0.889, 0.842, 0.952, 0.842, 0.727, 0.000, 1.000, 1.000, 1.000, 1.000, 1.000, 1.000, 1.000, 1.000, 0.430, 0.000, 0.077, 0.000, 0.200, 0.000, 0.000, 0.000, 0.467, 0.000, 0.000, 0.000, 0.200, 0.000, 0.000, 0.000, 0.000, 0.000, 0.000, 0.000, 0.000, 0.000, 0.000, 0.000, 0.636, 0.000, 0.111, 0.000, 0.273, 0.000, 0.000, 0.000}   -   classificato come:    NON_MATCH   score: 0,207627


[model.Record]:{PK: '168', CODICE_FISCALE: '______5743______', NOME: 'mara', COGNOME: 'rosi', SESSO: 'f', STATO_NASCITA: 'italia', DATA_NASCITA: '19280621', COMUNE_NASCITA: 'giugliano in calpania', PROVINCIA_NASCITA: 'na', INDIRIZZO: 'stretto lino 91', CAP: '73891', PROVINCIA: 'na', TELEFONO: '39634404425'}
[model.Record]:{PK: '231', CODICE_FISCALE: '______6358______', NOME: 'gavino', COGNOME: 'alberti', SESSO: 'f', STATO_NASCITA: 'italia', DATA_NASCITA: '19780621', COMUNE_NASCITA: 'villa literno', PROVINCIA_NASCITA: 'ce', INDIRIZZO: 'boogr sxorrentino', CAP: '27406', PROVINCIA: 'ce', TELEFONO: '391881069088'}
[utils.math.Vector]:{0.472, 0.000, 0.000, 0.000, 0.167, 0.000, 0.000, 0.000, 0.000, 0.000, 0.000, 0.000, 0.143, 0.000, 0.000, 0.000, 1.000, 1.000, 1.000, 1.000, 1.000, 1.000, 1.000, 1.000, 1.000, 1.000, 1.000, 1.000, 1.000, 1.000, 1.000, 1.000, 0.933, 0.500, 0.714, 0.500, 0.875, 0.500, 0.333, 0.000, 0.540, 0.000, 0.133, 0.000, 0.238, 0.000, 0.000, 0.000, 0.000, 0.000, 0.000, 0.000, 0.000, 0.000, 0.000, 0.000, 0.531, 0.072, 0.207, 0.071, 0.176, 0.071, 0.037, 0.000, 0.467, 0.000, 0.000, 0.000, 0.000, 0.000, 0.000, 0.000, 0.000, 0.000, 0.000, 0.000, 0.000, 0.000, 0.000, 0.000, 0.482, 0.000, 0.105, 0.000, 0.250, 0.000, 0.000, 0.000}   -   classificato come:    NON_MATCH   score: 0,178847


[model.Record]:{PK: '168', CODICE_FISCALE: '______5743______', NOME: 'mara', COGNOME: 'rosi', SESSO: 'f', STATO_NASCITA: 'italia', DATA_NASCITA: '19280621', COMUNE_NASCITA: 'giugliano in calpania', PROVINCIA_NASCITA: 'na', INDIRIZZO: 'stretto lino 91', CAP: '73891', PROVINCIA: 'na', TELEFONO: '39634404425'}
[model.Record]:{PK: '465', CODICE_FISCALE: '______6609______', NOME: 'maria', COGNOME: 'marotta', SESSO: 'm', STATO_NASCITA: 'italia', DATA_NASCITA: '19650322', COMUNE_NASCITA: 'giugliano in campania', PROVINCIA_NASCITA: 'na', INDIRIZZO: 'rotonda moretti', CAP: '79358', PROVINCIA: 'na', TELEFONO: '398502326379'}
[utils.math.Vector]:{0.953, 0.408, 0.571, 0.400, 0.800, 0.400, 0.250, 0.000, 0.595, 0.000, 0.222, 0.000, 0.286, 0.000, 0.000, 0.000, 0.000, 0.000, 0.000, 0.000, 0.000, 0.000, 0.000, 0.000, 1.000, 1.000, 1.000, 1.000, 1.000, 1.000, 1.000, 1.000, 0.683, 0.000, 0.143, 0.000, 0.500, 0.000, 0.000, 0.000, 0.991, 0.842, 0.889, 0.842, 0.952, 0.842, 0.727, 0.000, 1.000, 1.000, 1.000, 1.000, 1.000, 1.000, 1.000, 1.000, 0.502, 0.154, 0.296, 0.154, 0.067, 0.154, 0.083, 0.000, 0.600, 0.000, 0.000, 0.000, 0.200, 0.000, 0.000, 0.000, 1.000, 1.000, 1.000, 1.000, 1.000, 1.000, 1.000, 1.000, 0.557, 0.000, 0.200, 0.000, 0.167, 0.000, 0.000, 0.000}   -   classificato come:    NON_MATCH   score: 0,239926


[model.Record]:{PK: '168', CODICE_FISCALE: '______5743______', NOME: 'mara', COGNOME: 'rosi', SESSO: 'f', STATO_NASCITA: 'italia', DATA_NASCITA: '19280621', COMUNE_NASCITA: 'giugliano in calpania', PROVINCIA_NASCITA: 'na', INDIRIZZO: 'stretto lino 91', CAP: '73891', PROVINCIA: 'na', TELEFONO: '39634404425'}
[model.Record]:{PK: '732', CODICE_FISCALE: '______7153______', NOME: 'kristel', COGNOME: 'ferraro', SESSO: 'f', STATO_NASCITA: 'italia', DATA_NASCITA: '19550621', COMUNE_NASCITA: 'napoli', PROVINCIA_NASCITA: 'na', INDIRIZZO: 'canale', CAP: '13571', PROVINCIA: 'na', TELEFONO: '399328109066'}
[utils.math.Vector]:{0.464, 0.000, 0.000, 0.000, 0.000, 0.000, 0.000, 0.000, 0.464, 0.000, 0.222, 0.000, 0.143, 0.000, 0.000, 0.000, 1.000, 1.000, 1.000, 1.000, 1.000, 1.000, 1.000, 1.000, 1.000, 1.000, 1.000, 1.000, 1.000, 1.000, 1.000, 1.000, 0.867, 0.333, 0.571, 0.333, 0.750, 0.333, 0.200, 0.000, 0.557, 0.000, 0.087, 0.000, 0.190, 0.000, 0.000, 0.000, 1.000, 1.000, 1.000, 1.000, 1.000, 1.000, 1.000, 1.000, 0.322, 0.000, 0.000, 0.000, 0.067, 0.000, 0.000, 0.000, 0.600, 0.000, 0.000, 0.000, 0.400, 0.000, 0.000, 0.000, 1.000, 1.000, 1.000, 1.000, 1.000, 1.000, 1.000, 1.000, 0.557, 0.000, 0.100, 0.000, 0.333, 0.000, 0.000, 0.000}   -   classificato come:    NON_MATCH   score: 0,181081


[model.Record]:{PK: '168', CODICE_FISCALE: '______5743______', NOME: 'mara', COGNOME: 'rosi', SESSO: 'f', STATO_NASCITA: 'italia', DATA_NASCITA: '19280621', COMUNE_NASCITA: 'giugliano in calpania', PROVINCIA_NASCITA: 'na', INDIRIZZO: 'stretto lino 91', CAP: '73891', PROVINCIA: 'na', TELEFONO: '39634404425'}
[model.Record]:{PK: '796', CODICE_FISCALE: '______7223______', NOME: 'lorenoz', COGNOME: 'mattei', SESSO: 'f', STATO_NASCITA: 'italia', DATA_NASCITA: '19580621', COMUNE_NASCITA: 'napoli', PROVINCIA_NASCITA: 'na', INDIRIZZO: '', CAP: '', PROVINCIA: 'na', TELEFONO: '39661867602'}
[utils.math.Vector]:{0.464, 0.000, 0.000, 0.000, 0.143, 0.000, 0.000, 0.000, 0.472, 0.000, 0.000, 0.000, 0.167, 0.000, 0.000, 0.000, 1.000, 1.000, 1.000, 1.000, 1.000, 1.000, 1.000, 1.000, 1.000, 1.000, 1.000, 1.000, 1.000, 1.000, 1.000, 1.000, 0.933, 0.500, 0.714, 0.500, 0.875, 0.500, 0.333, 0.000, 0.557, 0.000, 0.087, 0.000, 0.190, 0.000, 0.000, 0.000, 1.000, 1.000, 1.000, 1.000, 1.000, 1.000, 1.000, 1.000, 0.000, 0.000, 0.000, 0.000, 0.000, 0.000, 0.000, 0.000, 0.000, 0.000, 0.000, 0.000, 0.000, 0.000, 0.000, 0.000, 1.000, 1.000, 1.000, 1.000, 1.000, 1.000, 1.000, 1.000, 0.636, 0.111, 0.211, 0.111, 0.273, 0.111, 0.059, 0.000}   -   classificato come:    NON_MATCH   score: 0,184109


[model.Record]:{PK: '171', CODICE_FISCALE: '______5746______', NOME: 'eliziario', COGNOME: 'fois', SESSO: 'm', STATO_NASCITA: 'italia', DATA_NASCITA: '19690919', COMUNE_NASCITA: 'napoli', PROVINCIA_NASCITA: 'na', INDIRIZZO: 'canale baronu 10', CAP: '43189', PROVINCIA: 'na', TELEFONO: '390960010872'}
[model.Record]:{PK: '241', CODICE_FISCALE: '______6372______', NOME: 'olimpia', COGNOME: '', SESSO: 'f', STATO_NASCITA: 'itania', DATA_NASCITA: '19400919', COMUNE_NASCITA: 'camerota', PROVINCIA_NASCITA: 'sa', INDIRIZZO: 'incroco aroldo', CAP: '', PROVINCIA: 'sa', TELEFONO: '399057035480'}
[utils.math.Vector]:{0.672, 0.000, 0.286, 0.000, 0.333, 0.000, 0.000, 0.000, 0.000, 0.000, 0.000, 0.000, 0.000, 0.000, 0.000, 0.000, 0.000, 0.000, 0.000, 0.000, 0.000, 0.000, 0.000, 0.000, 0.922, 0.250, 0.600, 0.250, 0.833, 0.250, 0.143, 0.000, 0.778, 0.333, 0.500, 0.333, 0.750, 0.333, 0.200, 0.000, 0.528, 0.000, 0.000, 0.000, 0.250, 0.000, 0.000, 0.000, 0.667, 0.000, 0.000, 0.000, 0.500, 0.000, 0.000, 0.000, 0.503, 0.077, 0.148, 0.077, 0.188, 0.077, 0.040, 0.000, 0.000, 0.000, 0.000, 0.000, 0.000, 0.000, 0.000, 0.000, 0.667, 0.000, 0.000, 0.000, 0.500, 0.000, 0.000, 0.000, 0.694, 0.000, 0.182, 0.000, 0.333, 0.000, 0.000, 0.000}   -   classificato come:    NON_MATCH   score: 0,152036


[model.Record]:{PK: '171', CODICE_FISCALE: '______5746______', NOME: 'eliziario', COGNOME: 'fois', SESSO: 'm', STATO_NASCITA: 'italia', DATA_NASCITA: '19690919', COMUNE_NASCITA: 'napoli', PROVINCIA_NASCITA: 'na', INDIRIZZO: 'canale baronu 10', CAP: '43189', PROVINCIA: 'na', TELEFONO: '390960010872'}
[model.Record]:{PK: '368', CODICE_FISCALE: '______6507______', NOME: 'eliziario', COGNOME: 'leone', SESSO: 'm', STATO_NASCITA: 'italia', DATA_NASCITA: '19540122', COMUNE_NASCITA: 'napoli', PROVINCIA_NASCITA: 'na', INDIRIZZO: 'rotonda moretti', CAP: '77934', PROVINCIA: 'na', TELEFONO: '393431968768'}
[utils.math.Vector]:{1.000, 1.000, 1.000, 1.000, 1.000, 1.000, 1.000, 1.000, 0.483, 0.000, 0.000, 0.000, 0.200, 0.000, 0.000, 0.000, 1.000, 1.000, 1.000, 1.000, 1.000, 1.000, 1.000, 1.000, 1.000, 1.000, 1.000, 1.000, 1.000, 1.000, 1.000, 1.000, 0.667, 0.000, 0.154, 0.000, 0.375, 0.000, 0.000, 0.000, 1.000, 1.000, 1.000, 1.000, 1.000, 1.000, 1.000, 1.000, 1.000, 1.000, 1.000, 1.000, 1.000, 1.000, 1.000, 1.000, 0.536, 0.000, 0.138, 0.000, 0.063, 0.000, 0.000, 0.000, 0.000, 0.000, 0.000, 0.000, 0.000, 0.000, 0.000, 0.000, 1.000, 1.000, 1.000, 1.000, 1.000, 1.000, 1.000, 1.000, 0.675, 0.000, 0.286, 0.000, 0.250, 0.000, 0.000, 0.000}   -   classificato come:    NON_MATCH   score: 0,265859


[model.Record]:{PK: '171', CODICE_FISCALE: '______5746______', NOME: 'eliziario', COGNOME: 'fois', SESSO: 'm', STATO_NASCITA: 'italia', DATA_NASCITA: '19690919', COMUNE_NASCITA: 'napoli', PROVINCIA_NASCITA: 'na', INDIRIZZO: 'canale baronu 10', CAP: '43189', PROVINCIA: 'na', TELEFONO: '390960010872'}
[model.Record]:{PK: '831', CODICE_FISCALE: '______7262______', NOME: 'gaetano', COGNOME: 'bartoli', SESSO: 'm', STATO_NASCITA: 'italia', DATA_NASCITA: '19650919', COMUNE_NASCITA: 'ottavano', PROVINCIA_NASCITA: 'na', INDIRIZZO: 'borgo noah', CAP: '57006', PROVINCIA: 'na', TELEFONO: ''}
[utils.math.Vector]:{0.587, 0.000, 0.000, 0.000, 0.222, 0.000, 0.000, 0.000, 0.000, 0.000, 0.000, 0.000, 0.143, 0.000, 0.000, 0.000, 1.000, 1.000, 1.000, 1.000, 1.000, 1.000, 1.000, 1.000, 1.000, 1.000, 1.000, 1.000, 1.000, 1.000, 1.000, 1.000, 0.875, 0.500, 0.667, 0.500, 0.875, 0.500, 0.333, 0.000, 0.361, 0.000, 0.000, 0.000, 0.125, 0.000, 0.000, 0.000, 1.000, 1.000, 1.000, 1.000, 1.000, 1.000, 1.000, 1.000, 0.492, 0.000, 0.000, 0.000, 0.125, 0.000, 0.000, 0.000, 0.000, 0.000, 0.000, 0.000, 0.000, 0.000, 0.000, 0.000, 1.000, 1.000, 1.000, 1.000, 1.000, 1.000, 1.000, 1.000, 0.000, 0.000, 0.000, 0.000, 0.000, 0.000, 0.000, 0.000}   -   classificato come:    NON_MATCH   score: 0,154968


[model.Record]:{PK: '171', CODICE_FISCALE: '______5746______', NOME: 'eliziario', COGNOME: 'fois', SESSO: 'm', STATO_NASCITA: 'italia', DATA_NASCITA: '19690919', COMUNE_NASCITA: 'napoli', PROVINCIA_NASCITA: 'na', INDIRIZZO: 'canale baronu 10', CAP: '43189', PROVINCIA: 'na', TELEFONO: '390960010872'}
[model.Record]:{PK: '9', CODICE_FISCALE: '______6118______', NOME: 'eliziario', COGNOME: 'musumeci', SESSO: 'f', STATO_NASCITA: 'italia', DATA_NASCITA: '19550901', COMUNE_NASCITA: 'napoli', PROVINCIA_NASCITA: 'na', INDIRIZZO: 'piazza pablo', CAP: '5063', PROVINCIA: 'na', TELEFONO: '3999269397'}
[utils.math.Vector]:{1.000, 1.000, 1.000, 1.000, 1.000, 1.000, 1.000, 1.000, 0.458, 0.000, 0.000, 0.000, 0.000, 0.000, 0.000, 0.000, 0.000, 0.000, 0.000, 0.000, 0.000, 0.000, 0.000, 0.000, 1.000, 1.000, 1.000, 1.000, 1.000, 1.000, 1.000, 1.000, 0.683, 0.000, 0.462, 0.000, 0.500, 0.000, 0.000, 0.000, 1.000, 1.000, 1.000, 1.000, 1.000, 1.000, 1.000, 1.000, 1.000, 1.000, 1.000, 1.000, 1.000, 1.000, 1.000, 1.000, 0.626, 0.000, 0.000, 0.000, 0.125, 0.000, 0.000, 0.000, 0.000, 0.000, 0.000, 0.000, 0.000, 0.000, 0.000, 0.000, 1.000, 1.000, 1.000, 1.000, 1.000, 1.000, 1.000, 1.000, 0.639, 0.000, 0.111, 0.000, 0.333, 0.000, 0.000, 0.000}   -   classificato come:    NON_MATCH   score: 0,271328


[model.Record]:{PK: '172', CODICE_FISCALE: '______5747______', NOME: 'sasha', COGNOME: 'russo', SESSO: 'm', STATO_NASCITA: 'italia', DATA_NASCITA: '19430203', COMUNE_NASCITA: 'geonva', PROVINCIA_NASCITA: 'ge', INDIRIZZO: 'vicolo lombardo 47', CAP: '67145', PROVINCIA: 'ge', TELEFONO: '3936211536227'}
[model.Record]:{PK: '187', CODICE_FISCALE: '______6311______', NOME: 'ciro', COGNOME: 'capone', SESSO: 'f', STATO_NASCITA: 'italia', DATA_NASCITA: '19741203', COMUNE_NASCITA: 'milano', PROVINCIA_NASCITA: '', INDIRIZZO: 'rotonda monti', CAP: '32754', PROVINCIA: 'mi', TELEFONO: '396367924712'}
[utils.math.Vector]:{0.000, 0.000, 0.000, 0.000, 0.000, 0.000, 0.000, 0.000, 0.456, 0.000, 0.000, 0.000, 0.000, 0.000, 0.000, 0.000, 0.000, 0.000, 0.000, 0.000, 0.000, 0.000, 0.000, 0.000, 1.000, 1.000, 1.000, 1.000, 1.000, 1.000, 1.000, 1.000, 0.822, 0.167, 0.429, 0.167, 0.625, 0.167, 0.091, 0.000, 0.389, 0.000, 0.000, 0.000, 0.000, 0.000, 0.000, 0.000, 0.000, 0.000, 0.000, 0.000, 0.000, 0.000, 0.000, 0.000, 0.547, 0.000, 0.000, 0.000, 0.222, 0.000, 0.000, 0.000, 0.622, 0.000, 0.000, 0.000, 0.200, 0.000, 0.000, 0.000, 0.000, 0.000, 0.000, 0.000, 0.000, 0.000, 0.000, 0.000, 0.749, 0.000, 0.190, 0.000, 0.308, 0.000, 0.000, 0.000}   -   classificato come:    NON_MATCH   score: 0,133249


[model.Record]:{PK: '172', CODICE_FISCALE: '______5747______', NOME: 'sasha', COGNOME: 'russo', SESSO: 'm', STATO_NASCITA: 'italia', DATA_NASCITA: '19430203', COMUNE_NASCITA: 'geonva', PROVINCIA_NASCITA: 'ge', INDIRIZZO: 'vicolo lombardo 47', CAP: '67145', PROVINCIA: 'ge', TELEFONO: '3936211536227'}
[model.Record]:{PK: '560', CODICE_FISCALE: '______6973______', NOME: 'mirco', COGNOME: 'redaelli', SESSO: '', STATO_NASCITA: 'italia', DATA_NASCITA: '19171203', COMUNE_NASCITA: 'napilo', PROVINCIA_NASCITA: 'na', INDIRIZZO: 'pellegrini', CAP: '41177', PROVINCIA: 'na', TELEFONO: '394497699981'}
[utils.math.Vector]:{0.000, 0.000, 0.000, 0.000, 0.000, 0.000, 0.000, 0.000, 0.442, 0.000, 0.000, 0.000, 0.125, 0.000, 0.000, 0.000, 0.000, 0.000, 0.000, 0.000, 0.000, 0.000, 0.000, 0.000, 1.000, 1.000, 1.000, 1.000, 1.000, 1.000, 1.000, 1.000, 0.683, 0.167, 0.429, 0.167, 0.625, 0.167, 0.091, 0.000, 0.000, 0.000, 0.000, 0.000, 0.000, 0.000, 0.000, 0.000, 0.000, 0.000, 0.000, 0.000, 0.000, 0.000, 0.000, 0.000, 0.457, 0.000, 0.000, 0.000, 0.167, 0.000, 0.000, 0.000, 0.467, 0.000, 0.000, 0.000, 0.200, 0.000, 0.000, 0.000, 0.000, 0.000, 0.000, 0.000, 0.000, 0.000, 0.000, 0.000, 0.547, 0.000, 0.100, 0.000, 0.154, 0.000, 0.000, 0.000}   -   classificato come:    NON_MATCH   score: 0,111461


[model.Record]:{PK: '172', CODICE_FISCALE: '______5747______', NOME: 'sasha', COGNOME: 'russo', SESSO: 'm', STATO_NASCITA: 'italia', DATA_NASCITA: '19430203', COMUNE_NASCITA: 'geonva', PROVINCIA_NASCITA: 'ge', INDIRIZZO: 'vicolo lombardo 47', CAP: '67145', PROVINCIA: 'ge', TELEFONO: '3936211536227'}
[model.Record]:{PK: '615', CODICE_FISCALE: '______7031______', NOME: 'raoul', COGNOME: 'marco', SESSO: 'm', STATO_NASCITA: 'italia', DATA_NASCITA: '19631203', COMUNE_NASCITA: 'hnapoli', PROVINCIA_NASCITA: 'av', INDIRIZZO: 'strada sibilla', CAP: '89066', PROVINCIA: 'av', TELEFONO: '398683825920'}
[utils.math.Vector]:{0.467, 0.000, 0.000, 0.000, 0.200, 0.000, 0.000, 0.000, 0.467, 0.000, 0.000, 0.000, 0.200, 0.000, 0.000, 0.000, 1.000, 1.000, 1.000, 1.000, 1.000, 1.000, 1.000, 1.000, 1.000, 1.000, 1.000, 1.000, 1.000, 1.000, 1.000, 1.000, 0.822, 0.167, 0.429, 0.167, 0.750, 0.167, 0.091, 0.000, 0.373, 0.000, 0.000, 0.000, 0.000, 0.000, 0.000, 0.000, 0.000, 0.000, 0.000, 0.000, 0.000, 0.000, 0.000, 0.000, 0.421, 0.000, 0.000, 0.000, 0.111, 0.000, 0.000, 0.000, 0.000, 0.000, 0.000, 0.000, 0.000, 0.000, 0.000, 0.000, 0.000, 0.000, 0.000, 0.000, 0.000, 0.000, 0.000, 0.000, 0.660, 0.000, 0.095, 0.000, 0.308, 0.000, 0.000, 0.000}   -   classificato come:    NON_MATCH   score: 0,118664


[model.Record]:{PK: '172', CODICE_FISCALE: '______5747______', NOME: 'sasha', COGNOME: 'russo', SESSO: 'm', STATO_NASCITA: 'italia', DATA_NASCITA: '19430203', COMUNE_NASCITA: 'geonva', PROVINCIA_NASCITA: 'ge', INDIRIZZO: 'vicolo lombardo 47', CAP: '67145', PROVINCIA: 'ge', TELEFONO: '3936211536227'}
[model.Record]:{PK: '651', CODICE_FISCALE: '______7071______', NOME: 'gianantonio', COGNOME: 'corradini', SESSO: 'f', STATO_NASCITA: 'italia', DATA_NASCITA: '19751203', COMUNE_NASCITA: 'casandrino', PROVINCIA_NASCITA: 'ce', INDIRIZZO: 'rotonda', CAP: '13301', PROVINCIA: 'ce', TELEFONO: '398609423651'}
[utils.math.Vector]:{0.527, 0.000, 0.000, 0.000, 0.091, 0.000, 0.000, 0.000, 0.374, 0.000, 0.000, 0.000, 0.111, 0.000, 0.000, 0.000, 0.000, 0.000, 0.000, 0.000, 0.000, 0.000, 0.000, 0.000, 1.000, 1.000, 1.000, 1.000, 1.000, 1.000, 1.000, 1.000, 0.683, 0.167, 0.429, 0.167, 0.625, 0.167, 0.091, 0.000, 0.344, 0.000, 0.000, 0.000, 0.100, 0.000, 0.000, 0.000, 0.667, 0.000, 0.000, 0.000, 0.500, 0.000, 0.000, 0.000, 0.515, 0.000, 0.000, 0.000, 0.167, 0.000, 0.000, 0.000, 0.000, 0.000, 0.000, 0.000, 0.000, 0.000, 0.000, 0.000, 0.667, 0.000, 0.000, 0.000, 0.500, 0.000, 0.000, 0.000, 0.677, 0.000, 0.190, 0.000, 0.385, 0.000, 0.000, 0.000}   -   classificato come:    NON_MATCH   score: 0,120348


[model.Record]:{PK: '172', CODICE_FISCALE: '______5747______', NOME: 'sasha', COGNOME: 'russo', SESSO: 'm', STATO_NASCITA: 'italia', DATA_NASCITA: '19430203', COMUNE_NASCITA: 'geonva', PROVINCIA_NASCITA: 'ge', INDIRIZZO: 'vicolo lombardo 47', CAP: '67145', PROVINCIA: 'ge', TELEFONO: '3936211536227'}
[model.Record]:{PK: '740', CODICE_FISCALE: '______7161______', NOME: 'alan', COGNOME: 'monti', SESSO: 'm', STATO_NASCITA: 'italia', DATA_NASCITA: '19531203', COMUNE_NASCITA: 'mondragone', PROVINCIA_NASCITA: 'na', INDIRIZZO: 'stretto testa', CAP: '92214', PROVINCIA: 'na', TELEFONO: '39428141831'}
[utils.math.Vector]:{0.483, 0.000, 0.000, 0.000, 0.200, 0.000, 0.000, 0.000, 0.000, 0.000, 0.000, 0.000, 0.000, 0.000, 0.000, 0.000, 1.000, 1.000, 1.000, 1.000, 1.000, 1.000, 1.000, 1.000, 1.000, 1.000, 1.000, 1.000, 1.000, 1.000, 1.000, 1.000, 0.822, 0.167, 0.429, 0.167, 0.750, 0.167, 0.091, 0.000, 0.600, 0.000, 0.154, 0.000, 0.200, 0.000, 0.000, 0.000, 0.000, 0.000, 0.000, 0.000, 0.000, 0.000, 0.000, 0.000, 0.466, 0.000, 0.077, 0.000, 0.111, 0.000, 0.000, 0.000, 0.600, 0.000, 0.250, 0.000, 0.200, 0.000, 0.000, 0.000, 0.000, 0.000, 0.000, 0.000, 0.000, 0.000, 0.000, 0.000, 0.669, 0.000, 0.100, 0.000, 0.308, 0.000, 0.000, 0.000}   -   classificato come:    NON_MATCH   score: 0,141508


[model.Record]:{PK: '172', CODICE_FISCALE: '______5747______', NOME: 'sasha', COGNOME: 'russo', SESSO: 'm', STATO_NASCITA: 'italia', DATA_NASCITA: '19430203', COMUNE_NASCITA: 'geonva', PROVINCIA_NASCITA: 'ge', INDIRIZZO: 'vicolo lombardo 47', CAP: '67145', PROVINCIA: 'ge', TELEFONO: '3936211536227'}
[model.Record]:{PK: '751', CODICE_FISCALE: '______7173______', NOME: 'cristyn', COGNOME: 'leonaidr', SESSO: 'f', STATO_NASCITA: 'italia', DATA_NASCITA: '19721203', COMUNE_NASCITA: 'gragano', PROVINCIA_NASCITA: 'na', INDIRIZZO: 'vicolo benedetti', CAP: '29623', PROVINCIA: 'na', TELEFONO: ''}
[utils.math.Vector]:{0.448, 0.000, 0.000, 0.000, 0.143, 0.000, 0.000, 0.000, 0.442, 0.000, 0.000, 0.000, 0.000, 0.000, 0.000, 0.000, 0.000, 0.000, 0.000, 0.000, 0.000, 0.000, 0.000, 0.000, 1.000, 1.000, 1.000, 1.000, 1.000, 1.000, 1.000, 1.000, 0.683, 0.167, 0.429, 0.167, 0.625, 0.167, 0.091, 0.000, 0.532, 0.000, 0.000, 0.000, 0.143, 0.000, 0.000, 0.000, 0.000, 0.000, 0.000, 0.000, 0.000, 0.000, 0.000, 0.000, 0.688, 0.334, 0.400, 0.333, 0.444, 0.333, 0.200, 0.000, 0.000, 0.000, 0.000, 0.000, 0.000, 0.000, 0.000, 0.000, 0.000, 0.000, 0.000, 0.000, 0.000, 0.000, 0.000, 0.000, 0.000, 0.000, 0.000, 0.000, 0.000, 0.000, 0.000, 0.000}   -   classificato come:    NON_MATCH   score: 0,137484


[model.Record]:{PK: '172', CODICE_FISCALE: '______5747______', NOME: 'sasha', COGNOME: 'russo', SESSO: 'm', STATO_NASCITA: 'italia', DATA_NASCITA: '19430203', COMUNE_NASCITA: 'geonva', PROVINCIA_NASCITA: 'ge', INDIRIZZO: 'vicolo lombardo 47', CAP: '67145', PROVINCIA: 'ge', TELEFONO: '3936211536227'}
[model.Record]:{PK: '789', CODICE_FISCALE: '______7215______', NOME: 'bongiovanni', COGNOME: 'boris', SESSO: 'f', STATO_NASCITA: 'italia', DATA_NASCITA: '19621203', COMUNE_NASCITA: 'mugnano di napoli', PROVINCIA_NASCITA: 'sa', INDIRIZZO: 'piazza orfeo', CAP: '78118', PROVINCIA: 'na', TELEFONO: ''}
[utils.math.Vector]:{0.430, 0.000, 0.000, 0.000, 0.091, 0.000, 0.000, 0.000, 0.467, 0.000, 0.000, 0.000, 0.000, 0.000, 0.000, 0.000, 0.000, 0.000, 0.000, 0.000, 0.000, 0.000, 0.000, 0.000, 1.000, 1.000, 1.000, 1.000, 1.000, 1.000, 1.000, 1.000, 0.683, 0.167, 0.429, 0.167, 0.625, 0.167, 0.091, 0.000, 0.551, 0.000, 0.000, 0.000, 0.176, 0.000, 0.000, 0.000, 0.000, 0.000, 0.000, 0.000, 0.000, 0.000, 0.000, 0.000, 0.500, 0.000, 0.000, 0.000, 0.222, 0.000, 0.000, 0.000, 0.600, 0.000, 0.000, 0.000, 0.200, 0.000, 0.000, 0.000, 0.000, 0.000, 0.000, 0.000, 0.000, 0.000, 0.000, 0.000, 0.000, 0.000, 0.000, 0.000, 0.000, 0.000, 0.000, 0.000}   -   classificato come:    NON_MATCH   score: 0,111348


[model.Record]:{PK: '172', CODICE_FISCALE: '______5747______', NOME: 'sasha', COGNOME: 'russo', SESSO: 'm', STATO_NASCITA: 'italia', DATA_NASCITA: '19430203', COMUNE_NASCITA: 'geonva', PROVINCIA_NASCITA: 'ge', INDIRIZZO: 'vicolo lombardo 47', CAP: '67145', PROVINCIA: 'ge', TELEFONO: '3936211536227'}
[model.Record]:{PK: '957', CODICE_FISCALE: '______7394______', NOME: 'vinicio', COGNOME: 'cappelli', SESSO: 'm', STATO_NASCITA: 'italia', DATA_NASCITA: '19750203', COMUNE_NASCITA: 'napoli', PROVINCIA_NASCITA: 'na', INDIRIZZO: '', CAP: '', PROVINCIA: 'na', TELEFONO: ''}
[utils.math.Vector]:{0.000, 0.000, 0.000, 0.000, 0.000, 0.000, 0.000, 0.000, 0.000, 0.000, 0.000, 0.000, 0.000, 0.000, 0.000, 0.000, 1.000, 1.000, 1.000, 1.000, 1.000, 1.000, 1.000, 1.000, 1.000, 1.000, 1.000, 1.000, 1.000, 1.000, 1.000, 1.000, 0.867, 0.333, 0.571, 0.333, 0.750, 0.333, 0.200, 0.000, 0.444, 0.000, 0.000, 0.000, 0.000, 0.000, 0.000, 0.000, 0.000, 0.000, 0.000, 0.000, 0.000, 0.000, 0.000, 0.000, 0.000, 0.000, 0.000, 0.000, 0.000, 0.000, 0.000, 0.000, 0.000, 0.000, 0.000, 0.000, 0.000, 0.000, 0.000, 0.000, 0.000, 0.000, 0.000, 0.000, 0.000, 0.000, 0.000, 0.000, 0.000, 0.000, 0.000, 0.000, 0.000, 0.000, 0.000, 0.000}   -   classificato come:    NON_MATCH   score: 0,089767


[model.Record]:{PK: '172', CODICE_FISCALE: '______5747______', NOME: 'sasha', COGNOME: 'russo', SESSO: 'm', STATO_NASCITA: 'italia', DATA_NASCITA: '19430203', COMUNE_NASCITA: 'geonva', PROVINCIA_NASCITA: 'ge', INDIRIZZO: 'vicolo lombardo 47', CAP: '67145', PROVINCIA: 'ge', TELEFONO: '3936211536227'}
[model.Record]:{PK: '979', CODICE_FISCALE: '______7418______', NOME: 'donatella', COGNOME: 'rosati', SESSO: 'f', STATO_NASCITA: 'italia', DATA_NASCITA: '19761203', COMUNE_NASCITA: 'frattamaggiore', PROVINCIA_NASCITA: 'na', INDIRIZZO: 'strada conti', CAP: '', PROVINCIA: 'na', TELEFONO: ''}
[utils.math.Vector]:{0.437, 0.000, 0.000, 0.000, 0.222, 0.000, 0.000, 0.000, 0.578, 0.000, 0.000, 0.000, 0.333, 0.000, 0.000, 0.000, 0.000, 0.000, 0.000, 0.000, 0.000, 0.000, 0.000, 0.000, 1.000, 1.000, 1.000, 1.000, 1.000, 1.000, 1.000, 1.000, 0.683, 0.167, 0.429, 0.167, 0.625, 0.167, 0.091, 0.000, 0.413, 0.000, 0.000, 0.000, 0.071, 0.000, 0.000, 0.000, 0.000, 0.000, 0.000, 0.000, 0.000, 0.000, 0.000, 0.000, 0.352, 0.000, 0.077, 0.000, 0.111, 0.000, 0.000, 0.000, 0.000, 0.000, 0.000, 0.000, 0.000, 0.000, 0.000, 0.000, 0.000, 0.000, 0.000, 0.000, 0.000, 0.000, 0.000, 0.000, 0.000, 0.000, 0.000, 0.000, 0.000, 0.000, 0.000, 0.000}   -   classificato come:    NON_MATCH   score: 0,094957


[model.Record]:{PK: '173', CODICE_FISCALE: '______5748______', NOME: 'helga', COGNOME: 'bianco', SESSO: 'm', STATO_NASCITA: 'italia', DATA_NASCITA: '0415', COMUNE_NASCITA: 'pomigliano d arco', PROVINCIA_NASCITA: 'na', INDIRIZZO: 'piazza moretti 41', CAP: '40025', PROVINCIA: 'na', TELEFONO: '39776377924194'}
[model.Record]:{PK: '608', CODICE_FISCALE: '______7024______', NOME: 'kris', COGNOME: 'rellegrini', SESSO: 'm', STATO_NASCITA: 'italia', DATA_NASCITA: '19700415', COMUNE_NASCITA: 'napolvi', PROVINCIA_NASCITA: 'sa', INDIRIZZO: 'canale arturo', CAP: '38420', PROVINCIA: 'sa', TELEFONO: '39923042673'}
[utils.math.Vector]:{0.000, 0.000, 0.000, 0.000, 0.000, 0.000, 0.000, 0.000, 0.000, 0.000, 0.000, 0.000, 0.000, 0.000, 0.000, 0.000, 1.000, 1.000, 1.000, 1.000, 1.000, 1.000, 1.000, 1.000, 1.000, 1.000, 1.000, 1.000, 1.000, 1.000, 1.000, 1.000, 0.417, 0.577, 0.600, 0.500, 0.500, 0.500, 0.333, 0.000, 0.536, 0.000, 0.091, 0.000, 0.118, 0.000, 0.000, 0.000, 0.667, 0.000, 0.000, 0.000, 0.500, 0.000, 0.000, 0.000, 0.555, 0.000, 0.000, 0.000, 0.176, 0.000, 0.000, 0.000, 0.467, 0.000, 0.000, 0.000, 0.200, 0.000, 0.000, 0.000, 0.667, 0.000, 0.000, 0.000, 0.500, 0.000, 0.000, 0.000, 0.683, 0.000, 0.182, 0.000, 0.286, 0.000, 0.000, 0.000}   -   classificato come:    NON_MATCH   score: 0,151005


[model.Record]:{PK: '173', CODICE_FISCALE: '______5748______', NOME: 'helga', COGNOME: 'bianco', SESSO: 'm', STATO_NASCITA: 'italia', DATA_NASCITA: '0415', COMUNE_NASCITA: 'pomigliano d arco', PROVINCIA_NASCITA: 'na', INDIRIZZO: 'piazza moretti 41', CAP: '40025', PROVINCIA: 'na', TELEFONO: '39776377924194'}
[model.Record]:{PK: '756', CODICE_FISCALE: '______7178______', NOME: 'olo', COGNOME: 'marotta', SESSO: 'm', STATO_NASCITA: 'italia', DATA_NASCITA: '19400415', COMUNE_NASCITA: 'piedimonte matese', PROVINCIA_NASCITA: 'ce', INDIRIZZO: 'borgo jacopo', CAP: '31951', PROVINCIA: 'ce', TELEFONO: '393908778524'}
[utils.math.Vector]:{0.511, 0.000, 0.000, 0.000, 0.200, 0.000, 0.000, 0.000, 0.540, 0.000, 0.000, 0.000, 0.000, 0.000, 0.000, 0.000, 1.000, 1.000, 1.000, 1.000, 1.000, 1.000, 1.000, 1.000, 1.000, 1.000, 1.000, 1.000, 1.000, 1.000, 1.000, 1.000, 0.597, 0.577, 0.600, 0.500, 0.500, 0.500, 0.333, 0.000, 0.522, 0.000, 0.000, 0.000, 0.176, 0.000, 0.000, 0.000, 0.000, 0.000, 0.000, 0.000, 0.000, 0.000, 0.000, 0.000, 0.356, 0.000, 0.074, 0.000, 0.059, 0.000, 0.000, 0.000, 0.467, 0.000, 0.000, 0.000, 0.000, 0.000, 0.000, 0.000, 0.000, 0.000, 0.000, 0.000, 0.000, 0.000, 0.000, 0.000, 0.663, 0.000, 0.273, 0.000, 0.357, 0.000, 0.000, 0.000}   -   classificato come:    NON_MATCH   score: 0,159303


[model.Record]:{PK: '174', CODICE_FISCALE: '______5749______', NOME: 'sasha', COGNOME: 'benassi', SESSO: 'f', STATO_NASCITA: 'italia', DATA_NASCITA: '19701206', COMUNE_NASCITA: 'lamezia terme', PROVINCIA_NASCITA: 'cz', INDIRIZZO: '70', CAP: '10991', PROVINCIA: 'cz', TELEFONO: '39206234926'}
[model.Record]:{PK: '68', CODICE_FISCALE: '______6183______', NOME: 'assia', COGNOME: 'ruggiero', SESSO: 'm', STATO_NASCITA: 'italia', DATA_NASCITA: '19551206', COMUNE_NASCITA: 'salerno', PROVINCIA_NASCITA: '', INDIRIZZO: 'contrada', CAP: '21699', PROVINCIA: 'sa', TELEFONO: '391020658504'}
[utils.math.Vector]:{0.783, 0.000, 0.250, 0.000, 0.400, 0.000, 0.000, 0.000, 0.423, 0.000, 0.000, 0.000, 0.000, 0.000, 0.000, 0.000, 0.000, 0.000, 0.000, 0.000, 0.000, 0.000, 0.000, 0.000, 1.000, 1.000, 1.000, 1.000, 1.000, 1.000, 1.000, 1.000, 0.822, 0.333, 0.571, 0.333, 0.750, 0.333, 0.200, 0.000, 0.442, 0.000, 0.118, 0.000, 0.231, 0.000, 0.000, 0.000, 0.000, 0.000, 0.000, 0.000, 0.000, 0.000, 0.000, 0.000, 0.000, 0.000, 0.000, 0.000, 0.000, 0.000, 0.000, 0.000, 0.733, 0.000, 0.250, 0.000, 0.400, 0.000, 0.000, 0.000, 0.000, 0.000, 0.000, 0.000, 0.000, 0.000, 0.000, 0.000, 0.626, 0.105, 0.300, 0.105, 0.333, 0.105, 0.056, 0.000}   -   classificato come:    NON_MATCH   score: 0,175222


[model.Record]:{PK: '174', CODICE_FISCALE: '______5749______', NOME: 'sasha', COGNOME: 'benassi', SESSO: 'f', STATO_NASCITA: 'italia', DATA_NASCITA: '19701206', COMUNE_NASCITA: 'lamezia terme', PROVINCIA_NASCITA: 'cz', INDIRIZZO: '70', CAP: '10991', PROVINCIA: 'cz', TELEFONO: '39206234926'}
[model.Record]:{PK: '777', CODICE_FISCALE: '______7201______', NOME: 'lauro', COGNOME: 'anelln', SESSO: '', STATO_NASCITA: 'italia', DATA_NASCITA: '19450206', COMUNE_NASCITA: 'morciano di romagna', PROVINCIA_NASCITA: 'rn', INDIRIZZO: '', CAP: '', PROVINCIA: 'rn', TELEFONO: ''}
[utils.math.Vector]:{0.467, 0.000, 0.000, 0.000, 0.200, 0.000, 0.000, 0.000, 0.373, 0.000, 0.000, 0.000, 0.143, 0.000, 0.000, 0.000, 0.000, 0.000, 0.000, 0.000, 0.000, 0.000, 0.000, 0.000, 1.000, 1.000, 1.000, 1.000, 1.000, 1.000, 1.000, 1.000, 0.867, 0.167, 0.429, 0.167, 0.625, 0.167, 0.091, 0.000, 0.481, 0.000, 0.069, 0.000, 0.211, 0.000, 0.000, 0.000, 0.000, 0.000, 0.000, 0.000, 0.000, 0.000, 0.000, 0.000, 0.000, 0.000, 0.000, 0.000, 0.000, 0.000, 0.000, 0.000, 0.000, 0.000, 0.000, 0.000, 0.000, 0.000, 0.000, 0.000, 0.000, 0.000, 0.000, 0.000, 0.000, 0.000, 0.000, 0.000, 0.000, 0.000, 0.000, 0.000, 0.000, 0.000, 0.000, 0.000}   -   classificato come:    NON_MATCH   score: 0,085365


[model.Record]:{PK: '174', CODICE_FISCALE: '______5749______', NOME: 'sasha', COGNOME: 'benassi', SESSO: 'f', STATO_NASCITA: 'italia', DATA_NASCITA: '19701206', COMUNE_NASCITA: 'lamezia terme', PROVINCIA_NASCITA: 'cz', INDIRIZZO: '70', CAP: '10991', PROVINCIA: 'cz', TELEFONO: '39206234926'}
[model.Record]:{PK: '785', CODICE_FISCALE: '______7211______', NOME: 'italo', COGNOME: 'zanon', SESSO: 'm', STATO_NASCITA: 'italia', DATA_NASCITA: '19440206', COMUNE_NASCITA: 'monzzuno', PROVINCIA_NASCITA: 'bo', INDIRIZZO: '', CAP: '', PROVINCIA: '', TELEFONO: ''}
[utils.math.Vector]:{0.467, 0.000, 0.000, 0.000, 0.000, 0.000, 0.000, 0.000, 0.395, 0.000, 0.000, 0.000, 0.143, 0.000, 0.000, 0.000, 0.000, 0.000, 0.000, 0.000, 0.000, 0.000, 0.000, 0.000, 1.000, 1.000, 1.000, 1.000, 1.000, 1.000, 1.000, 1.000, 0.867, 0.167, 0.429, 0.167, 0.625, 0.167, 0.091, 0.000, 0.468, 0.000, 0.000, 0.000, 0.077, 0.000, 0.000, 0.000, 0.000, 0.000, 0.000, 0.000, 0.000, 0.000, 0.000, 0.000, 0.000, 0.000, 0.000, 0.000, 0.000, 0.000, 0.000, 0.000, 0.000, 0.000, 0.000, 0.000, 0.000, 0.000, 0.000, 0.000, 0.000, 0.000, 0.000, 0.000, 0.000, 0.000, 0.000, 0.000, 0.000, 0.000, 0.000, 0.000, 0.000, 0.000, 0.000, 0.000}   -   classificato come:    NON_MATCH   score: 0,081430


[model.Record]:{PK: '175', CODICE_FISCALE: '______5750______', NOME: 'rosolino', COGNOME: 'gatto', SESSO: 'f', STATO_NASCITA: 'italia', DATA_NASCITA: '19820608', COMUNE_NASCITA: 'capua', PROVINCIA_NASCITA: 'ce', INDIRIZZO: 'via benedetta 29', CAP: '96737', PROVINCIA: 'ce', TELEFONO: '39394530685'}
[model.Record]:{PK: '53', CODICE_FISCALE: '______6167______', NOME: 'alihgiero', COGNOME: 'angelini', SESSO: 'f', STATO_NASCITA: 'italia', DATA_NASCITA: '19400608', COMUNE_NASCITA: 'napoli', PROVINCIA_NASCITA: 'na', INDIRIZZO: 'incrocio domiziano', CAP: '50788', PROVINCIA: 'na', TELEFONO: '391111712023'}
[utils.math.Vector]:{0.569, 0.000, 0.267, 0.000, 0.222, 0.000, 0.000, 0.000, 0.383, 0.000, 0.000, 0.000, 0.125, 0.000, 0.000, 0.000, 1.000, 1.000, 1.000, 1.000, 1.000, 1.000, 1.000, 1.000, 1.000, 1.000, 1.000, 1.000, 1.000, 1.000, 1.000, 1.000, 0.822, 0.333, 0.571, 0.333, 0.750, 0.333, 0.200, 0.000, 0.578, 0.000, 0.222, 0.000, 0.333, 0.000, 0.000, 0.000, 0.000, 0.000, 0.000, 0.000, 0.000, 0.000, 0.000, 0.000, 0.463, 0.000, 0.065, 0.000, 0.056, 0.000, 0.000, 0.000, 0.467, 0.000, 0.000, 0.000, 0.200, 0.000, 0.000, 0.000, 0.000, 0.000, 0.000, 0.000, 0.000, 0.000, 0.000, 0.000, 0.482, 0.000, 0.111, 0.000, 0.167, 0.000, 0.000, 0.000}   -   classificato come:    NON_MATCH   score: 0,155821


[model.Record]:{PK: '175', CODICE_FISCALE: '______5750______', NOME: 'rosolino', COGNOME: 'gatto', SESSO: 'f', STATO_NASCITA: 'italia', DATA_NASCITA: '19820608', COMUNE_NASCITA: 'capua', PROVINCIA_NASCITA: 'ce', INDIRIZZO: 'via benedetta 29', CAP: '96737', PROVINCIA: 'ce', TELEFONO: '39394530685'}
[model.Record]:{PK: '644', CODICE_FISCALE: '______7062______', NOME: 'furio', COGNOME: '', SESSO: 'f', STATO_NASCITA: 'italia', DATA_NASCITA: '19620608', COMUNE_NASCITA: 'melito di napolii', PROVINCIA_NASCITA: 'na', INDIRIZZO: 'rotonda grassi', CAP: '74921', PROVINCIA: 'na', TELEFONO: '395176206724'}
[utils.math.Vector]:{0.547, 0.000, 0.000, 0.000, 0.250, 0.000, 0.000, 0.000, 0.000, 0.000, 0.000, 0.000, 0.000, 0.000, 0.000, 0.000, 1.000, 1.000, 1.000, 1.000, 1.000, 1.000, 1.000, 1.000, 1.000, 1.000, 1.000, 1.000, 1.000, 1.000, 1.000, 1.000, 0.895, 0.500, 0.714, 0.500, 0.875, 0.500, 0.333, 0.000, 0.420, 0.000, 0.105, 0.000, 0.118, 0.000, 0.000, 0.000, 0.000, 0.000, 0.000, 0.000, 0.000, 0.000, 0.000, 0.000, 0.423, 0.000, 0.074, 0.000, 0.125, 0.000, 0.000, 0.000, 0.000, 0.000, 0.000, 0.000, 0.000, 0.000, 0.000, 0.000, 0.000, 0.000, 0.000, 0.000, 0.000, 0.000, 0.000, 0.000, 0.557, 0.000, 0.200, 0.000, 0.333, 0.000, 0.000, 0.000}   -   classificato come:    NON_MATCH   score: 0,157971


[model.Record]:{PK: '175', CODICE_FISCALE: '______5750______', NOME: 'rosolino', COGNOME: 'gatto', SESSO: 'f', STATO_NASCITA: 'italia', DATA_NASCITA: '19820608', COMUNE_NASCITA: 'capua', PROVINCIA_NASCITA: 'ce', INDIRIZZO: 'via benedetta 29', CAP: '96737', PROVINCIA: 'ce', TELEFONO: '39394530685'}
[model.Record]:{PK: '821', CODICE_FISCALE: '______7252______', NOME: 'lamberto', COGNOME: 'trevisan', SESSO: 'm', STATO_NASCITA: 'italia', DATA_NASCITA: '19370608', COMUNE_NASCITA: 'caivano', PROVINCIA_NASCITA: 'na', INDIRIZZO: '', CAP: '', PROVINCIA: 'na', TELEFONO: ''}
[utils.math.Vector]:{0.417, 0.000, 0.000, 0.000, 0.125, 0.000, 0.000, 0.000, 0.442, 0.000, 0.000, 0.000, 0.000, 0.000, 0.000, 0.000, 0.000, 0.000, 0.000, 0.000, 0.000, 0.000, 0.000, 0.000, 1.000, 1.000, 1.000, 1.000, 1.000, 1.000, 1.000, 1.000, 0.867, 0.333, 0.571, 0.333, 0.750, 0.333, 0.200, 0.000, 0.676, 0.000, 0.200, 0.000, 0.429, 0.000, 0.000, 0.000, 0.000, 0.000, 0.000, 0.000, 0.000, 0.000, 0.000, 0.000, 0.000, 0.000, 0.000, 0.000, 0.000, 0.000, 0.000, 0.000, 0.000, 0.000, 0.000, 0.000, 0.000, 0.000, 0.000, 0.000, 0.000, 0.000, 0.000, 0.000, 0.000, 0.000, 0.000, 0.000, 0.000, 0.000, 0.000, 0.000, 0.000, 0.000, 0.000, 0.000}   -   classificato come:    NON_MATCH   score: 0,110283


[model.Record]:{PK: '175', CODICE_FISCALE: '______5750______', NOME: 'rosolino', COGNOME: 'gatto', SESSO: 'f', STATO_NASCITA: 'italia', DATA_NASCITA: '19820608', COMUNE_NASCITA: 'capua', PROVINCIA_NASCITA: 'ce', INDIRIZZO: 'via benedetta 29', CAP: '96737', PROVINCIA: 'ce', TELEFONO: '39394530685'}
[model.Record]:{PK: '87', CODICE_FISCALE: '______6202______', NOME: 'samuel', COGNOME: 'nardi', SESSO: 'f', STATO_NASCITA: 'italia', DATA_NASCITA: '19360608', COMUNE_NASCITA: 'salerno', PROVINCIA_NASCITA: 'sa', INDIRIZZO: 'vicolo vinicio', CAP: '15178', PROVINCIA: 'sa', TELEFONO: '3939641155'}
[utils.math.Vector]:{0.528, 0.000, 0.000, 0.000, 0.125, 0.000, 0.000, 0.000, 0.467, 0.000, 0.000, 0.000, 0.200, 0.000, 0.000, 0.000, 1.000, 1.000, 1.000, 1.000, 1.000, 1.000, 1.000, 1.000, 1.000, 1.000, 1.000, 1.000, 1.000, 1.000, 1.000, 1.000, 0.822, 0.333, 0.615, 0.333, 0.750, 0.333, 0.200, 0.000, 0.448, 0.000, 0.000, 0.000, 0.143, 0.000, 0.000, 0.000, 0.000, 0.000, 0.000, 0.000, 0.000, 0.000, 0.000, 0.000, 0.512, 0.000, 0.080, 0.000, 0.125, 0.000, 0.000, 0.000, 0.467, 0.000, 0.000, 0.000, 0.000, 0.000, 0.000, 0.000, 0.000, 0.000, 0.000, 0.000, 0.000, 0.000, 0.000, 0.000, 0.873, 0.236, 0.235, 0.235, 0.455, 0.235, 0.133, 0.000}   -   classificato come:    NON_MATCH   score: 0,181896


[model.Record]:{PK: '176', CODICE_FISCALE: '______5751______', NOME: 'giacobbe', COGNOME: 'rossini', SESSO: 'm', STATO_NASCITA: 'italia', DATA_NASCITA: '20090702', COMUNE_NASCITA: 'battipaglia', PROVINCIA_NASCITA: 'sa', INDIRIZZO: 'piazza mazza 47', CAP: '94321', PROVINCIA: 'sa', TELEFONO: '3995385712092'}
[model.Record]:{PK: '456', CODICE_FISCALE: '______6599______', NOME: 'davide', COGNOME: '', SESSO: 'f', STATO_NASCITA: 'italia', DATA_NASCITA: '19800702', COMUNE_NASCITA: 'marcianise', PROVINCIA_NASCITA: 'ce', INDIRIZZO: 'piazza enrico', CAP: '85601', PROVINCIA: 'ce', TELEFONO: '397525208045'}
[utils.math.Vector]:{0.514, 0.000, 0.000, 0.000, 0.250, 0.000, 0.000, 0.000, 0.000, 0.000, 0.000, 0.000, 0.000, 0.000, 0.000, 0.000, 0.000, 0.000, 0.000, 0.000, 0.000, 0.000, 0.000, 0.000, 1.000, 1.000, 1.000, 1.000, 1.000, 1.000, 1.000, 1.000, 0.722, 0.333, 0.571, 0.333, 0.500, 0.333, 0.200, 0.000, 0.588, 0.000, 0.105, 0.000, 0.273, 0.000, 0.000, 0.000, 0.000, 0.000, 0.000, 0.000, 0.000, 0.000, 0.000, 0.000, 0.668, 0.553, 0.545, 0.476, 0.467, 0.476, 0.313, 0.000, 0.467, 0.000, 0.000, 0.000, 0.200, 0.000, 0.000, 0.000, 0.000, 0.000, 0.000, 0.000, 0.000, 0.000, 0.000, 0.000, 0.636, 0.000, 0.182, 0.000, 0.385, 0.000, 0.000, 0.000}   -   classificato come:    NON_MATCH   score: 0,208133


[model.Record]:{PK: '176', CODICE_FISCALE: '______5751______', NOME: 'giacobbe', COGNOME: 'rossini', SESSO: 'm', STATO_NASCITA: 'italia', DATA_NASCITA: '20090702', COMUNE_NASCITA: 'battipaglia', PROVINCIA_NASCITA: 'sa', INDIRIZZO: 'piazza mazza 47', CAP: '94321', PROVINCIA: 'sa', TELEFONO: '3995385712092'}
[model.Record]:{PK: '707', CODICE_FISCALE: '______7128______', NOME: 'ettore', COGNOME: 'vecchio', SESSO: 'm', STATO_NASCITA: 'italia', DATA_NASCITA: '19830702', COMUNE_NASCITA: 'alto reno terme', PROVINCIA_NASCITA: 'bo', INDIRIZZO: 'strada jacopo', CAP: '28698', PROVINCIA: 'bo', TELEFONO: '39269698613'}
[utils.math.Vector]:{0.528, 0.000, 0.000, 0.000, 0.250, 0.000, 0.000, 0.000, 0.429, 0.000, 0.000, 0.000, 0.000, 0.000, 0.000, 0.000, 1.000, 1.000, 1.000, 1.000, 1.000, 1.000, 1.000, 1.000, 1.000, 1.000, 1.000, 1.000, 1.000, 1.000, 1.000, 1.000, 0.617, 0.333, 0.429, 0.333, 0.500, 0.333, 0.200, 0.000, 0.438, 0.000, 0.000, 0.000, 0.067, 0.000, 0.000, 0.000, 0.000, 0.000, 0.000, 0.000, 0.000, 0.000, 0.000, 0.000, 0.525, 0.000, 0.091, 0.000, 0.200, 0.000, 0.000, 0.000, 0.000, 0.000, 0.000, 0.000, 0.000, 0.000, 0.000, 0.000, 0.000, 0.000, 0.000, 0.000, 0.000, 0.000, 0.000, 0.000, 0.613, 0.000, 0.190, 0.000, 0.231, 0.000, 0.000, 0.000}   -   classificato come:    NON_MATCH   score: 0,127182


[model.Record]:{PK: '176', CODICE_FISCALE: '______5751______', NOME: 'giacobbe', COGNOME: 'rossini', SESSO: 'm', STATO_NASCITA: 'italia', DATA_NASCITA: '20090702', COMUNE_NASCITA: 'battipaglia', PROVINCIA_NASCITA: 'sa', INDIRIZZO: 'piazza mazza 47', CAP: '94321', PROVINCIA: 'sa', TELEFONO: '3995385712092'}
[model.Record]:{PK: '938', CODICE_FISCALE: '______7374______', NOME: 'fatima', COGNOME: 'moro', SESSO: 'm', STATO_NASCITA: 'italia', DATA_NASCITA: '19800702', COMUNE_NASCITA: 'benevento', PROVINCIA_NASCITA: 'bn', INDIRIZZO: '', CAP: '', PROVINCIA: 'bn', TELEFONO: ''}
[utils.math.Vector]:{0.361, 0.000, 0.000, 0.000, 0.125, 0.000, 0.000, 0.000, 0.429, 0.000, 0.222, 0.000, 0.143, 0.000, 0.000, 0.000, 1.000, 1.000, 1.000, 1.000, 1.000, 1.000, 1.000, 1.000, 1.000, 1.000, 1.000, 1.000, 1.000, 1.000, 1.000, 1.000, 0.722, 0.333, 0.571, 0.333, 0.500, 0.333, 0.200, 0.000, 0.468, 0.000, 0.000, 0.000, 0.091, 0.000, 0.000, 0.000, 0.000, 0.000, 0.000, 0.000, 0.000, 0.000, 0.000, 0.000, 0.000, 0.000, 0.000, 0.000, 0.000, 0.000, 0.000, 0.000, 0.000, 0.000, 0.000, 0.000, 0.000, 0.000, 0.000, 0.000, 0.000, 0.000, 0.000, 0.000, 0.000, 0.000, 0.000, 0.000, 0.000, 0.000, 0.000, 0.000, 0.000, 0.000, 0.000, 0.000}   -   classificato come:    NON_MATCH   score: 0,096922


[model.Record]:{PK: '177', CODICE_FISCALE: '______5752______', NOME: 'amos', COGNOME: 'greco', SESSO: 'f', STATO_NASCITA: 'italia', DATA_NASCITA: '194809', COMUNE_NASCITA: 'benevvento', PROVINCIA_NASCITA: 'bn', INDIRIZZO: '22', CAP: '89867', PROVINCIA: 'bn', TELEFONO: '3963399403457'}
[model.Record]:{PK: '112', CODICE_FISCALE: '______6229______', NOME: '', COGNOME: 'fasano', SESSO: 'm', STATO_NASCITA: 'italia', DATA_NASCITA: '19650809', COMUNE_NASCITA: 'pompei', PROVINCIA_NASCITA: 'sna', INDIRIZZO: 'contrada rosaria', CAP: '9671', PROVINCIA: 'na', TELEFONO: '39657867049'}
[utils.math.Vector]:{0.000, 0.000, 0.000, 0.000, 0.000, 0.000, 0.000, 0.000, 0.456, 0.000, 0.000, 0.000, 0.167, 0.000, 0.000, 0.000, 0.000, 0.000, 0.000, 0.000, 0.000, 0.000, 0.000, 0.000, 1.000, 1.000, 1.000, 1.000, 1.000, 1.000, 1.000, 1.000, 0.802, 0.204, 0.500, 0.200, 0.625, 0.200, 0.111, 0.000, 0.422, 0.000, 0.000, 0.000, 0.100, 0.000, 0.000, 0.000, 0.611, 0.000, 0.000, 0.000, 0.333, 0.000, 0.000, 0.000, 0.000, 0.000, 0.000, 0.000, 0.000, 0.000, 0.000, 0.000, 0.483, 0.000, 0.286, 0.000, 0.400, 0.000, 0.000, 0.000, 0.000, 0.000, 0.000, 0.000, 0.000, 0.000, 0.000, 0.000, 0.630, 0.101, 0.286, 0.100, 0.385, 0.100, 0.053, 0.000}   -   classificato come:    NON_MATCH   score: 0,141842


[model.Record]:{PK: '177', CODICE_FISCALE: '______5752______', NOME: 'amos', COGNOME: 'greco', SESSO: 'f', STATO_NASCITA: 'italia', DATA_NASCITA: '194809', COMUNE_NASCITA: 'benevvento', PROVINCIA_NASCITA: 'bn', INDIRIZZO: '22', CAP: '89867', PROVINCIA: 'bn', TELEFONO: '3963399403457'}
[model.Record]:{PK: '245', CODICE_FISCALE: '______6377______', NOME: 'danthon', COGNOME: 'vinciguerra', SESSO: 'f', STATO_NASCITA: 'italia', DATA_NASCITA: '19670809', COMUNE_NASCITA: 'melito di napoli', PROVINCIA_NASCITA: 'na', INDIRIZZO: 'incrocio joannes', CAP: '82606', PROVINCIA: 'na', TELEFONO: '391976197673'}
[utils.math.Vector]:{0.464, 0.000, 0.000, 0.000, 0.286, 0.000, 0.000, 0.000, 0.430, 0.000, 0.000, 0.000, 0.182, 0.000, 0.000, 0.000, 1.000, 1.000, 1.000, 1.000, 1.000, 1.000, 1.000, 1.000, 1.000, 1.000, 1.000, 1.000, 1.000, 1.000, 1.000, 1.000, 0.802, 0.204, 0.500, 0.200, 0.625, 0.200, 0.111, 0.000, 0.467, 0.000, 0.091, 0.000, 0.188, 0.000, 0.000, 0.000, 0.000, 0.000, 0.000, 0.000, 0.000, 0.000, 0.000, 0.000, 0.000, 0.000, 0.000, 0.000, 0.000, 0.000, 0.000, 0.000, 0.600, 0.000, 0.000, 0.000, 0.200, 0.000, 0.000, 0.000, 0.000, 0.000, 0.000, 0.000, 0.000, 0.000, 0.000, 0.000, 0.612, 0.000, 0.105, 0.000, 0.231, 0.000, 0.000, 0.000}   -   classificato come:    NON_MATCH   score: 0,127262


[model.Record]:{PK: '177', CODICE_FISCALE: '______5752______', NOME: 'amos', COGNOME: 'greco', SESSO: 'f', STATO_NASCITA: 'italia', DATA_NASCITA: '194809', COMUNE_NASCITA: 'benevvento', PROVINCIA_NASCITA: 'bn', INDIRIZZO: '22', CAP: '89867', PROVINCIA: 'bn', TELEFONO: '3963399403457'}
[model.Record]:{PK: '507', CODICE_FISCALE: '______6917______', NOME: 'kociss', COGNOME: 'vannini', SESSO: 'm', STATO_NASCITA: 'italia', DATA_NASCITA: '19460809', COMUNE_NASCITA: 'salerno', PROVINCIA_NASCITA: 'sa', INDIRIZZO: 'rotonda caligola', CAP: '11738', PROVINCIA: 'sa', TELEFONO: '395637313226'}
[utils.math.Vector]:{0.611, 0.000, 0.000, 0.000, 0.167, 0.000, 0.000, 0.000, 0.000, 0.000, 0.000, 0.000, 0.000, 0.000, 0.000, 0.000, 0.000, 0.000, 0.000, 0.000, 0.000, 0.000, 0.000, 0.000, 1.000, 1.000, 1.000, 1.000, 1.000, 1.000, 1.000, 1.000, 0.903, 0.408, 0.667, 0.400, 0.750, 0.400, 0.250, 0.000, 0.576, 0.000, 0.000, 0.000, 0.300, 0.000, 0.000, 0.000, 0.000, 0.000, 0.000, 0.000, 0.000, 0.000, 0.000, 0.000, 0.000, 0.000, 0.000, 0.000, 0.000, 0.000, 0.000, 0.000, 0.000, 0.000, 0.000, 0.000, 0.000, 0.000, 0.000, 0.000, 0.000, 0.000, 0.000, 0.000, 0.000, 0.000, 0.000, 0.000, 0.654, 0.000, 0.182, 0.000, 0.308, 0.000, 0.000, 0.000}   -   classificato come:    NON_MATCH   score: 0,134885


[model.Record]:{PK: '178', CODICE_FISCALE: '______5753______', NOME: 'silverio', COGNOME: '', SESSO: 'f', STATO_NASCITA: 'italia', DATA_NASCITA: '19460805', COMUNE_NASCITA: 'mugfano di napoli', PROVINCIA_NASCITA: 'na', INDIRIZZO: 'viale barone 20', CAP: '36781', PROVINCIA: 'na', TELEFONO: '3939137292110'}
[model.Record]:{PK: '875', CODICE_FISCALE: '______7309______', NOME: 'fatima', COGNOME: 'biaigni', SESSO: 'f', STATO_NASCITA: 'italia', DATA_NASCITA: '19560805', COMUNE_NASCITA: 'caserta', PROVINCIA_NASCITA: 'ce', INDIRIZZO: 'strada de santis', CAP: '1534', PROVINCIA: 'ce', TELEFONO: ''}
[utils.math.Vector]:{0.431, 0.000, 0.000, 0.000, 0.000, 0.000, 0.000, 0.000, 0.000, 0.000, 0.000, 0.000, 0.000, 0.000, 0.000, 0.000, 1.000, 1.000, 1.000, 1.000, 1.000, 1.000, 1.000, 1.000, 1.000, 1.000, 1.000, 1.000, 1.000, 1.000, 1.000, 1.000, 0.933, 0.500, 0.714, 0.500, 0.875, 0.500, 0.333, 0.000, 0.468, 0.000, 0.000, 0.000, 0.118, 0.000, 0.000, 0.000, 0.000, 0.000, 0.000, 0.000, 0.000, 0.000, 0.000, 0.000, 0.492, 0.000, 0.071, 0.000, 0.125, 0.000, 0.000, 0.000, 0.000, 0.000, 0.000, 0.000, 0.000, 0.000, 0.000, 0.000, 0.000, 0.000, 0.000, 0.000, 0.000, 0.000, 0.000, 0.000, 0.000, 0.000, 0.000, 0.000, 0.000, 0.000, 0.000, 0.000}   -   classificato come:    NON_MATCH   score: 0,133675


[model.Record]:{PK: '179', CODICE_FISCALE: '______5754______', NOME: 'nunzia', COGNOME: 'bernardi', SESSO: 'm', STATO_NASCITA: 'italia', DATA_NASCITA: '19431017', COMUNE_NASCITA: 'hapoli', PROVINCIA_NASCITA: 'na', INDIRIZZO: 'piazza olimpia 26', CAP: '61156', PROVINCIA: '', TELEFONO: '3973357686765'}
[model.Record]:{PK: '58', CODICE_FISCALE: '______6173______', NOME: 'penelopo', COGNOME: 'cossu', SESSO: 'f', STATO_NASCITA: 'italia', DATA_NASCITA: '19351017', COMUNE_NASCITA: 'san nicola la strada', PROVINCIA_NASCITA: 'ce', INDIRIZZO: 'strad martino', CAP: '54942', PROVINCIA: 'ce', TELEFONO: '398686372507'}
[utils.math.Vector]:{0.431, 0.000, 0.000, 0.000, 0.125, 0.000, 0.000, 0.000, 0.000, 0.000, 0.000, 0.000, 0.000, 0.000, 0.000, 0.000, 0.000, 0.000, 0.000, 0.000, 0.000, 0.000, 0.000, 0.000, 1.000, 1.000, 1.000, 1.000, 1.000, 1.000, 1.000, 1.000, 0.933, 0.333, 0.571, 0.333, 0.750, 0.333, 0.200, 0.000, 0.539, 0.000, 0.091, 0.000, 0.150, 0.000, 0.000, 0.000, 0.000, 0.000, 0.000, 0.000, 0.000, 0.000, 0.000, 0.000, 0.494, 0.000, 0.000, 0.000, 0.118, 0.000, 0.000, 0.000, 0.000, 0.000, 0.000, 0.000, 0.000, 0.000, 0.000, 0.000, 0.000, 0.000, 0.000, 0.000, 0.000, 0.000, 0.000, 0.000, 0.749, 0.095, 0.286, 0.095, 0.308, 0.095, 0.050, 0.000}   -   classificato come:    NON_MATCH   score: 0,148243


[model.Record]:{PK: '18', CODICE_FISCALE: '______5587______', NOME: 'giorgio', COGNOME: 'stefani', SESSO: 'm', STATO_NASCITA: 'itaail', DATA_NASCITA: '197110', COMUNE_NASCITA: 'torre annunziata', PROVINCIA_NASCITA: 'na', INDIRIZZO: '57', CAP: '15165', PROVINCIA: 'na', TELEFONO: '3996995084369'}
[model.Record]:{PK: '223', CODICE_FISCALE: '______6348______', NOME: 'fiorentino', COGNOME: 'mazzoni', SESSO: 'm', STATO_NASCITA: 'italia', DATA_NASCITA: '19690110', COMUNE_NASCITA: 'napoli', PROVINCIA_NASCITA: 'na', INDIRIZZO: 'vicolo marvin', CAP: '18286', PROVINCIA: 'na', TELEFONO: '396850902208'}
[utils.math.Vector]:{0.738, 0.134, 0.308, 0.167, 0.500, 0.167, 0.091, 0.000, 0.524, 0.000, 0.167, 0.000, 0.286, 0.000, 0.000, 0.000, 1.000, 1.000, 1.000, 1.000, 1.000, 1.000, 1.000, 1.000, 0.961, 0.250, 0.400, 0.250, 0.667, 0.250, 0.143, 0.000, 0.802, 0.204, 0.500, 0.200, 0.625, 0.200, 0.111, 0.000, 0.556, 0.000, 0.000, 0.000, 0.125, 0.000, 0.000, 0.000, 1.000, 1.000, 1.000, 1.000, 1.000, 1.000, 1.000, 1.000, 0.000, 0.000, 0.000, 0.000, 0.000, 0.000, 0.000, 0.000, 0.600, 0.000, 0.000, 0.000, 0.200, 0.000, 0.000, 0.000, 1.000, 1.000, 1.000, 1.000, 1.000, 1.000, 1.000, 1.000, 0.660, 0.000, 0.381, 0.000, 0.308, 0.000, 0.000, 0.000}   -   classificato come:    NON_MATCH   score: 0,171625


[model.Record]:{PK: '18', CODICE_FISCALE: '______5587______', NOME: 'giorgio', COGNOME: 'stefani', SESSO: 'm', STATO_NASCITA: 'itaail', DATA_NASCITA: '197110', COMUNE_NASCITA: 'torre annunziata', PROVINCIA_NASCITA: 'na', INDIRIZZO: '57', CAP: '15165', PROVINCIA: 'na', TELEFONO: '3996995084369'}
[truncated: 3,592,990 more chars]
