# Supplementary material for: Record linkage of banks and municipalities through multiple criteria and neural networks
Source: PeerJ Comput Sci. 2020 Feb 24;6:e258. doi: 10.7717/peerj-cs.258 (PMC7924437; doi:10.7717/peerj-cs.258)
Supplement: Supplemental Information 4 — Java and Python code to perform Record Linkage as described in the paper. Please refer to the READ_ME file. [file peerj-cs-06-258-s004.zip › RecordLinkagePaper/Results/Threshold_0.6/FALSE_NEGATIVE.txt]

[model.Record]:{PK: '1000', CODICE_FISCALE: '______7441______', NOME: 'harry', COGNOME: 'caapmnella', SESSO: 'f', STATO_NASCITA: 'italia', DATA_NASCITA: '19401024', COMUNE_NASCITA: 'postiglione', PROVINCIA_NASCITA: 'sa', INDIRIZZO: 'vicolo tristano 47', CAP: '30177', PROVINCIA: 'sa', TELEFONO: '396130492358'}
[model.Record]:{PK: '1000', CODICE_FISCALE: '______7441______', NOME: 'harry', COGNOME: 'campanella', SESSO: 'f', STATO_NASCITA: 'italia', DATA_NASCITA: '19401023', COMUNE_NASCITA: 'postiglione', PROVINCIA_NASCITA: 'sa', INDIRIZZO: '4', CAP: '', PROVINCIA: '', TELEFONO: '396130492358'}
[utils.math.Vector]:{1.000, 1.000, 1.000, 1.000, 1.000, 1.000, 1.000, 1.000, 0.973, 0.375, 0.556, 0.375, 0.800, 0.375, 0.231, 0.000, 1.000, 1.000, 1.000, 1.000, 1.000, 1.000, 1.000, 1.000, 1.000, 1.000, 1.000, 1.000, 1.000, 1.000, 1.000, 1.000, 0.975, 0.833, 0.857, 0.833, 0.875, 0.833, 0.714, 0.000, 1.000, 1.000, 1.000, 1.000, 1.000, 1.000, 1.000, 1.000, 1.000, 1.000, 1.000, 1.000, 1.000, 1.000, 1.000, 1.000, 0.000, 0.000, 0.000, 0.000, 0.056, 0.000, 0.000, 0.000, 0.000, 0.000, 0.000, 0.000, 0.000, 0.000, 0.000, 0.000, 0.000, 0.000, 0.000, 0.000, 0.000, 0.000, 0.000, 0.000, 1.000, 1.000, 1.000, 1.000, 1.000, 1.000, 1.000, 1.000}   -   classificato come:    NON_MATCH   score: 0,538062


[model.Record]:{PK: '752', CODICE_FISCALE: '______7174______', NOME: 'enzo', COGNOME: 'pisani', SESSO: 'm', STATO_NASCITA: 'italic', DATA_NASCITA: '19841102', COMUNE_NASCITA: 'in val fortore', PROVINCIA_NASCITA: 'bn', INDIRIZZO: 'incrocio joseph 93', CAP: '29455', PROVINCIA: 'bn', TELEFONO: '399631129744'}
[model.Record]:{PK: '752', CODICE_FISCALE: '______7174______', NOME: '', COGNOME: 'pisani', SESSO: 'f', STATO_NASCITA: 'italwia', DATA_NASCITA: '19841102', COMUNE_NASCITA: 'castelvetere in val fortore', PROVINCIA_NASCITA: 'bn', INDIRIZZO: '', CAP: '', PROVINCIA: 'bn', TELEFONO: ''}
[utils.math.Vector]:{0.000, 0.000, 0.000, 0.000, 0.000, 0.000, 0.000, 0.000, 1.000, 1.000, 1.000, 1.000, 1.000, 1.000, 1.000, 1.000, 0.000, 0.000, 0.000, 0.000, 0.000, 0.000, 0.000, 0.000, 0.910, 0.447, 0.545, 0.444, 0.714, 0.444, 0.286, 0.000, 1.000, 1.000, 1.000, 1.000, 1.000, 1.000, 1.000, 1.000, 0.562, 0.693, 0.686, 0.649, 0.519, 0.649, 0.480, 0.000, 1.000, 1.000, 1.000, 1.000, 1.000, 1.000, 1.000, 1.000, 0.000, 0.000, 0.000, 0.000, 0.000, 0.000, 0.000, 0.000, 0.000, 0.000, 0.000, 0.000, 0.000, 0.000, 0.000, 0.000, 1.000, 1.000, 1.000, 1.000, 1.000, 1.000, 1.000, 1.000, 0.000, 0.000, 0.000, 0.000, 0.000, 0.000, 0.000, 0.000}   -   classificato come:    NON_MATCH   score: 0,371218


[model.Record]:{PK: '753', CODICE_FISCALE: '______7175______', NOME: 'folco', COGNOME: 'derosa', SESSO: 'f', STATO_NASCITA: 'italia', DATA_NASCITA: '19770318', COMUNE_NASCITA: 'iscwia', PROVINCIA_NASCITA: '', INDIRIZZO: 'borg caruso 45', CAP: '99757', PROVINCIA: 'na', TELEFONO: '393522137'}
[model.Record]:{PK: '753', CODICE_FISCALE: '______7175______', NOME: 'folco', COGNOME: 'de rosa', SESSO: 'm', STATO_NASCITA: 'italia', DATA_NASCITA: '19770318', COMUNE_NASCITA: 'ischia', PROVINCIA_NASCITA: 'na', INDIRIZZO: '', CAP: '', PROVINCIA: 'na', TELEFONO: ''}
[utils.math.Vector]:{1.000, 1.000, 1.000, 1.000, 1.000, 1.000, 1.000, 1.000, 0.962, 0.447, 0.727, 0.444, 0.857, 0.444, 0.286, 0.000, 0.000, 0.000, 0.000, 0.000, 0.000, 0.000, 0.000, 0.000, 1.000, 1.000, 1.000, 1.000, 1.000, 1.000, 1.000, 1.000, 1.000, 1.000, 1.000, 1.000, 1.000, 1.000, 1.000, 1.000, 0.922, 0.250, 0.600, 0.250, 0.833, 0.250, 0.143, 0.000, 0.000, 0.000, 0.000, 0.000, 0.000, 0.000, 0.000, 0.000, 0.000, 0.000, 0.000, 0.000, 0.000, 0.000, 0.000, 0.000, 0.000, 0.000, 0.000, 0.000, 0.000, 0.000, 0.000, 0.000, 1.000, 1.000, 1.000, 1.000, 1.000, 1.000, 1.000, 1.000, 0.000, 0.000, 0.000, 0.000, 0.000, 0.000, 0.000, 0.000}   -   classificato come:    NON_MATCH   score: 0,373069


[model.Record]:{PK: '759', CODICE_FISCALE: '______7181______', NOME: 'sue ellen', COGNOME: '', SESSO: '', STATO_NASCITA: 'italia', DATA_NASCITA: '19600713', COMUNE_NASCITA: 'caivano', PROVINCIA_NASCITA: 'n', INDIRIZZO: 'piazza cosetta 73', CAP: '26478', PROVINCIA: 'na', TELEFONO: '391465350259'}
[model.Record]:{PK: '759', CODICE_FISCALE: '______7181______', NOME: '', COGNOME: 'beretta', SESSO: 'm', STATO_NASCITA: 'italia', DATA_NASCITA: '19601013', COMUNE_NASCITA: '', PROVINCIA_NASCITA: 'na', INDIRIZZO: 'piazza cosetta', CAP: '26478', PROVINCIA: 'na', TELEFONO: '39146535025'}
[utils.math.Vector]:{0.000, 0.000, 0.000, 0.000, 0.000, 0.000, 0.000, 0.000, 0.000, 0.000, 0.000, 0.000, 0.000, 0.000, 0.000, 0.000, 0.000, 0.000, 0.000, 0.000, 0.000, 0.000, 0.000, 0.000, 1.000, 1.000, 1.000, 1.000, 1.000, 1.000, 1.000, 1.000, 0.921, 0.333, 0.615, 0.333, 0.750, 0.333, 0.200, 0.000, 0.000, 0.000, 0.000, 0.000, 0.000, 0.000, 0.000, 0.000, 0.850, 0.000, 0.000, 0.000, 0.500, 0.000, 0.000, 0.000, 0.990, 0.894, 0.929, 0.889, 0.824, 0.889, 0.800, 0.000, 1.000, 1.000, 1.000, 1.000, 1.000, 1.000, 1.000, 1.000, 1.000, 1.000, 1.000, 1.000, 1.000, 1.000, 1.000, 1.000, 0.998, 0.949, 0.952, 0.947, 0.917, 0.947, 0.900, 0.000}   -   classificato come:    NON_MATCH   score: 0,541346


[model.Record]:{PK: '760', CODICE_FISCALE: '______7182______', NOME: '', COGNOME: 'giuliani', SESSO: 'f', STATO_NASCITA: 'italia', DATA_NASCITA: '19660819', COMUNE_NASCITA: 'napoli', PROVINCIA_NASCITA: 'na', INDIRIZZO: 'incrocio sue ellen  51', CAP: '16732', PROVINCIA: 'na', TELEFONO: '3917039805534'}
[model.Record]:{PK: '760', CODICE_FISCALE: '______7182______', NOME: 'manuele', COGNOME: 'giuliani', SESSO: 'f', STATO_NASCITA: 'italia', DATA_NASCITA: '', COMUNE_NASCITA: 'naapoli', PROVINCIA_NASCITA: 'na', INDIRIZZO: 'incrocio sue ellen', CAP: '16732', PROVINCIA: 'na', TELEFONO: ''}
[utils.math.Vector]:{0.000, 0.000, 0.000, 0.000, 0.000, 0.000, 0.000, 0.000, 1.000, 1.000, 1.000, 1.000, 1.000, 1.000, 1.000, 1.000, 1.000, 1.000, 1.000, 1.000, 1.000, 1.000, 1.000, 1.000, 1.000, 1.000, 1.000, 1.000, 1.000, 1.000, 1.000, 1.000, 0.000, 0.000, 0.000, 0.000, 0.000, 0.000, 0.000, 0.000, 0.962, 0.671, 0.909, 0.667, 0.857, 0.667, 0.500, 0.000, 1.000, 1.000, 1.000, 1.000, 1.000, 1.000, 1.000, 1.000, 0.989, 0.918, 0.895, 0.889, 0.818, 0.914, 0.842, 0.000, 1.000, 1.000, 1.000, 1.000, 1.000, 1.000, 1.000, 1.000, 1.000, 1.000, 1.000, 1.000, 1.000, 1.000, 1.000, 1.000, 0.000, 0.000, 0.000, 0.000, 0.000, 0.000, 0.000, 0.000}   -   classificato come:    NON_MATCH   score: 0,497838


[model.Record]:{PK: '764', CODICE_FISCALE: '______7187______', NOME: 'anthony', COGNOME: 'esposito', SESSO: 'm', STATO_NASCITA: 'egitto', DATA_NASCITA: '1118', COMUNE_NASCITA: 'cookhaven', PROVINCIA_NASCITA: 'cookhaven', INDIRIZZO: 'steven branch 48', CAP: '59939', PROVINCIA: 'cookhaven', TELEFONO: '8548886012'}
[model.Record]:{PK: '764', CODICE_FISCALE: '______7187______', NOME: 'esposito', COGNOME: 'anthony', SESSO: 'm', STATO_NASCITA: 'egitto', DATA_NASCITA: '19671118', COMUNE_NASCITA: 'cookhaven', PROVINCIA_NASCITA: 'cookhaven', INDIRIZZO: 'branch', CAP: '59932', PROVINCIA: 'cookhaven', TELEFONO: ''}
[utils.math.Vector]:{0.423, 0.000, 0.000, 0.000, 0.000, 0.000, 0.000, 0.000, 0.423, 0.000, 0.000, 0.000, 0.000, 0.000, 0.000, 0.000, 1.000, 1.000, 1.000, 1.000, 1.000, 1.000, 1.000, 1.000, 1.000, 1.000, 1.000, 1.000, 1.000, 1.000, 1.000, 1.000, 0.737, 0.577, 0.500, 0.500, 0.500, 0.500, 0.333, 0.000, 1.000, 1.000, 1.000, 1.000, 1.000, 1.000, 1.000, 1.000, 1.000, 1.000, 1.000, 1.000, 1.000, 1.000, 1.000, 1.000, 0.681, 0.535, 0.500, 0.444, 0.375, 0.444, 0.286, 0.000, 0.920, 0.667, 0.750, 0.667, 0.800, 0.667, 0.500, 0.000, 1.000, 1.000, 1.000, 1.000, 1.000, 1.000, 1.000, 1.000, 0.000, 0.000, 0.000, 0.000, 0.000, 0.000, 0.000, 0.000}   -   classificato come:    NON_MATCH   score: 0,386451


[model.Record]:{PK: '769', CODICE_FISCALE: '______7192______', NOME: 'enzo', COGNOME: '', SESSO: '', STATO_NASCITA: '', DATA_NASCITA: '19580327', COMUNE_NASCITA: 'napoli', PROVINCIA_NASCITA: 'na', INDIRIZZO: 'canale de angelis  20', CAP: '72623', PROVINCIA: 'na', TELEFONO: '3947179435831'}
[model.Record]:{PK: '769', CODICE_FISCALE: '______7192______', NOME: 'enzo', COGNOME: 'de marchi', SESSO: 'f', STATO_NASCITA: 'ilatia', DATA_NASCITA: '19600327', COMUNE_NASCITA: 'napoli', PROVINCIA_NASCITA: 'na', INDIRIZZO: 'canale de angelis', CAP: '72692', PROVINCIA: 'na', TELEFONO: ''}
[utils.math.Vector]:{1.000, 1.000, 1.000, 1.000, 1.000, 1.000, 1.000, 1.000, 0.000, 0.000, 0.000, 0.000, 0.000, 0.000, 0.000, 0.000, 0.000, 0.000, 0.000, 0.000, 0.000, 0.000, 0.000, 0.000, 0.000, 0.000, 0.000, 0.000, 0.000, 0.000, 0.000, 0.000, 0.867, 0.333, 0.571, 0.333, 0.750, 0.333, 0.200, 0.000, 1.000, 1.000, 1.000, 1.000, 1.000, 1.000, 1.000, 1.000, 1.000, 1.000, 1.000, 1.000, 1.000, 1.000, 1.000, 1.000, 0.988, 0.913, 0.875, 0.882, 0.810, 0.909, 0.833, 0.000, 0.907, 0.333, 0.500, 0.333, 0.600, 0.333, 0.200, 0.000, 1.000, 1.000, 1.000, 1.000, 1.000, 1.000, 1.000, 1.000, 0.000, 0.000, 0.000, 0.000, 0.000, 0.000, 0.000, 0.000}   -   classificato come:    NON_MATCH   score: 0,468882


[model.Record]:{PK: '771', CODICE_FISCALE: '______7194______', NOME: 'filomena', COGNOME: 'brambilla', SESSO: 'm', STATO_NASCITA: 'italia', DATA_NASCITA: '19500118', COMUNE_NASCITA: 'napoli', PROVINCIA_NASCITA: 'na', INDIRIZZO: '50', CAP: '76082', PROVINCIA: 'na', TELEFONO: '391914076426'}
[model.Record]:{PK: '771', CODICE_FISCALE: '______7194______', NOME: 'filomena', COGNOME: 'brambilla', SESSO: 'f', STATO_NASCITA: 'italia', DATA_NASCITA: '19510118', COMUNE_NASCITA: 'napoli', PROVINCIA_NASCITA: 'na', INDIRIZZO: 'contrada dimitri', CAP: '76082', PROVINCIA: 'na', TELEFONO: ''}
[utils.math.Vector]:{1.000, 1.000, 1.000, 1.000, 1.000, 1.000, 1.000, 1.000, 1.000, 1.000, 1.000, 1.000, 1.000, 1.000, 1.000, 1.000, 0.000, 0.000, 0.000, 0.000, 0.000, 0.000, 0.000, 0.000, 1.000, 1.000, 1.000, 1.000, 1.000, 1.000, 1.000, 1.000, 0.908, 0.500, 0.714, 0.500, 0.875, 0.500, 0.333, 0.000, 1.000, 1.000, 1.000, 1.000, 1.000, 1.000, 1.000, 1.000, 1.000, 1.000, 1.000, 1.000, 1.000, 1.000, 1.000, 1.000, 0.000, 0.000, 0.000, 0.000, 0.000, 0.000, 0.000, 0.000, 1.000, 1.000, 1.000, 1.000, 1.000, 1.000, 1.000, 1.000, 1.000, 1.000, 1.000, 1.000, 1.000, 1.000, 1.000, 1.000, 0.000, 0.000, 0.000, 0.000, 0.000, 0.000, 0.000, 0.000}   -   classificato come:    NON_MATCH   score: 0,572415


[model.Record]:{PK: '772', CODICE_FISCALE: '______7195______', NOME: 'iettore', COGNOME: 'di domenico', SESSO: 'm', STATO_NASCITA: 'italia', DATA_NASCITA: '19701222', COMUNE_NASCITA: '', PROVINCIA_NASCITA: 'na', INDIRIZZO: '52', CAP: '22451', PROVINCIA: 'na', TELEFONO: '395890771'}
[model.Record]:{PK: '772', CODICE_FISCALE: '______7195______', NOME: 'ettore', COGNOME: 'di domenico', SESSO: 'f', STATO_NASCITA: 'italia', DATA_NASCITA: '19701223', COMUNE_NASCITA: 'marano di napoli', PROVINCIA_NASCITA: 'na', INDIRIZZO: 'contrada mariani', CAP: '22451', PROVINCIA: 'na', TELEFONO: ''}
[utils.math.Vector]:{0.952, 0.894, 0.909, 0.889, 0.857, 0.889, 0.800, 0.000, 1.000, 1.000, 1.000, 1.000, 1.000, 1.000, 1.000, 1.000, 0.000, 0.000, 0.000, 0.000, 0.000, 0.000, 0.000, 0.000, 1.000, 1.000, 1.000, 1.000, 1.000, 1.000, 1.000, 1.000, 0.975, 0.833, 0.923, 0.833, 0.875, 0.833, 0.714, 0.000, 0.000, 0.000, 0.000, 0.000, 0.000, 0.000, 0.000, 0.000, 1.000, 1.000, 1.000, 1.000, 1.000, 1.000, 1.000, 1.000, 0.000, 0.000, 0.000, 0.000, 0.000, 0.000, 0.000, 0.000, 1.000, 1.000, 1.000, 1.000, 1.000, 1.000, 1.000, 1.000, 1.000, 1.000, 1.000, 1.000, 1.000, 1.000, 1.000, 1.000, 0.000, 0.000, 0.000, 0.000, 0.000, 0.000, 0.000, 0.000}   -   classificato come:    NON_MATCH   score: 0,508301


[model.Record]:{PK: '775', CODICE_FISCALE: '______7199______', NOME: 'anonio', COGNOME: 'santoro', SESSO: 'f', STATO_NASCITA: 'italia', DATA_NASCITA: '19841028', COMUNE_NASCITA: 'san marcellino', PROVINCIA_NASCITA: 'ce', INDIRIZZO: 'via cassiopea 13', CAP: '94086', PROVINCIA: 'ce', TELEFONO: '39803605698772'}
[model.Record]:{PK: '775', CODICE_FISCALE: '______7199______', NOME: 'antonio', COGNOME: '', SESSO: 'f', STATO_NASCITA: 'italia', DATA_NASCITA: '19841025', COMUNE_NASCITA: 'san marcellino', PROVINCIA_NASCITA: 'ce', INDIRIZZO: 'via cassiopea', CAP: '94086', PROVINCIA: 'ce', TELEFONO: ''}
[utils.math.Vector]:{0.962, 0.447, 0.727, 0.444, 0.857, 0.444, 0.286, 0.000, 0.000, 0.000, 0.000, 0.000, 0.000, 0.000, 0.000, 0.000, 1.000, 1.000, 1.000, 1.000, 1.000, 1.000, 1.000, 1.000, 1.000, 1.000, 1.000, 1.000, 1.000, 1.000, 1.000, 1.000, 0.975, 0.833, 0.857, 0.833, 0.875, 0.833, 0.714, 0.000, 1.000, 1.000, 1.000, 1.000, 1.000, 1.000, 1.000, 1.000, 1.000, 1.000, 1.000, 1.000, 1.000, 1.000, 1.000, 1.000, 0.988, 0.886, 0.923, 0.880, 0.813, 0.880, 0.786, 0.000, 1.000, 1.000, 1.000, 1.000, 1.000, 1.000, 1.000, 1.000, 1.000, 1.000, 1.000, 1.000, 1.000, 1.000, 1.000, 1.000, 0.000, 0.000, 0.000, 0.000, 0.000, 0.000, 0.000, 0.000}   -   classificato come:    NON_MATCH   score: 0,598698


[model.Record]:{PK: '777', CODICE_FISCALE: '______7201______', NOME: 'lauro', COGNOME: 'anelli', SESSO: 'm', STATO_NASCITA: 'italia', DATA_NASCITA: '19450206', COMUNE_NASCITA: 'morciano di romagna', PROVINCIA_NASCITA: 'rn', INDIRIZZO: 'via danuta 36', CAP: '51266', PROVINCIA: '', TELEFONO: '3961958622'}
[model.Record]:{PK: '777', CODICE_FISCALE: '______7201______', NOME: 'lauro', COGNOME: 'anelln', SESSO: '', STATO_NASCITA: 'italia', DATA_NASCITA: '19450206', COMUNE_NASCITA: 'morciano di romagna', PROVINCIA_NASCITA: 'rn', INDIRIZZO: '', CAP: '', PROVINCIA: 'rn', TELEFONO: ''}
[utils.math.Vector]:{1.000, 1.000, 1.000, 1.000, 1.000, 1.000, 1.000, 1.000, 0.944, 0.750, 0.800, 0.750, 0.833, 0.750, 0.600, 0.000, 0.000, 0.000, 0.000, 0.000, 0.000, 0.000, 0.000, 0.000, 1.000, 1.000, 1.000, 1.000, 1.000, 1.000, 1.000, 1.000, 1.000, 1.000, 1.000, 1.000, 1.000, 1.000, 1.000, 1.000, 1.000, 1.000, 1.000, 1.000, 1.000, 1.000, 1.000, 1.000, 1.000, 1.000, 1.000, 1.000, 1.000, 1.000, 1.000, 1.000, 0.000, 0.000, 0.000, 0.000, 0.000, 0.000, 0.000, 0.000, 0.000, 0.000, 0.000, 0.000, 0.000, 0.000, 0.000, 0.000, 0.000, 0.000, 0.000, 0.000, 0.000, 0.000, 0.000, 0.000, 0.000, 0.000, 0.000, 0.000, 0.000, 0.000, 0.000, 0.000}   -   classificato come:    NON_MATCH   score: 0,445390


[model.Record]:{PK: '778', CODICE_FISCALE: '______7202______', NOME: 'enzo', COGNOME: 'rocco', SESSO: 'm', STATO_NASCITA: 'italia', DATA_NASCITA: '19751122', COMUNE_NASCITA: 'eboli', PROVINCIA_NASCITA: 'sa', INDIRIZZO: '91', CAP: '44867', PROVINCIA: 'sa', TELEFONO: '3949463398414'}
[model.Record]:{PK: '778', CODICE_FISCALE: '______7202______', NOME: 'enzo', COGNOME: 'rocco', SESSO: 'f', STATO_NASCITA: 'itaila', DATA_NASCITA: '19751122', COMUNE_NASCITA: 'eboli', PROVINCIA_NASCITA: 'sa', INDIRIZZO: 'rotonda monia', CAP: '44876', PROVINCIA: 'sa', TELEFONO: ''}
[utils.math.Vector]:{1.000, 1.000, 1.000, 1.000, 1.000, 1.000, 1.000, 1.000, 1.000, 1.000, 1.000, 1.000, 1.000, 1.000, 1.000, 1.000, 0.000, 0.000, 0.000, 0.000, 0.000, 0.000, 0.000, 0.000, 0.961, 0.250, 0.400, 0.250, 0.667, 0.250, 0.143, 0.000, 1.000, 1.000, 1.000, 1.000, 1.000, 1.000, 1.000, 1.000, 1.000, 1.000, 1.000, 1.000, 1.000, 1.000, 1.000, 1.000, 1.000, 1.000, 1.000, 1.000, 1.000, 1.000, 1.000, 1.000, 0.000, 0.000, 0.000, 0.000, 0.000, 0.000, 0.000, 0.000, 0.953, 0.333, 0.500, 0.333, 0.600, 0.333, 0.200, 0.000, 1.000, 1.000, 1.000, 1.000, 1.000, 1.000, 1.000, 1.000, 0.000, 0.000, 0.000, 0.000, 0.000, 0.000, 0.000, 0.000}   -   classificato come:    NON_MATCH   score: 0,557251


[model.Record]:{PK: '780', CODICE_FISCALE: '______7204______', NOME: 'eustachio', COGNOME: 'lorenzi', SESSO: 'm', STATO_NASCITA: 'italia', DATA_NASCITA: '19500609', COMUNE_NASCITA: 'siano', PROVINCIA_NASCITA: 'sa', INDIRIZZO: 'contrada briva 6', CAP: '', PROVINCIA: 'sa', TELEFONO: '399928553125'}
[model.Record]:{PK: '780', CODICE_FISCALE: '______7204______', NOME: 'eustachio', COGNOME: 'lorenzi', SESSO: 'f', STATO_NASCITA: 'italia', DATA_NASCITA: '19540509', COMUNE_NASCITA: 'siano', PROVINCIA_NASCITA: 'sa', INDIRIZZO: 'contrada riva', CAP: '31414', PROVINCIA: 'sa', TELEFONO: '399924855312'}
[utils.math.Vector]:{1.000, 1.000, 1.000, 1.000, 1.000, 1.000, 1.000, 1.000, 1.000, 1.000, 1.000, 1.000, 1.000, 1.000, 1.000, 1.000, 0.000, 0.000, 0.000, 0.000, 0.000, 0.000, 0.000, 0.000, 1.000, 1.000, 1.000, 1.000, 1.000, 1.000, 1.000, 1.000, 0.883, 0.167, 0.571, 0.167, 0.750, 0.167, 0.091, 0.000, 1.000, 1.000, 1.000, 1.000, 1.000, 1.000, 1.000, 1.000, 1.000, 1.000, 1.000, 1.000, 1.000, 1.000, 1.000, 1.000, 0.973, 0.725, 0.846, 0.720, 0.813, 0.720, 0.563, 0.000, 0.000, 0.000, 0.000, 0.000, 0.000, 0.000, 0.000, 0.000, 1.000, 1.000, 1.000, 1.000, 1.000, 1.000, 1.000, 1.000, 0.968, 0.700, 0.800, 0.700, 0.833, 0.700, 0.538, 0.000}   -   classificato come:    NON_MATCH   score: 0,588113


[model.Record]:{PK: '784', CODICE_FISCALE: '______7210______', NOME: 'imogen', COGNOME: '', SESSO: 'f', STATO_NASCITA: 'nuova zelanda', DATA_NASCITA: '19371026', COMUNE_NASCITA: 'mcgrathside', PROVINCIA_NASCITA: 'mcgrathside', INDIRIZZO: 'simpson range road  81', CAP: '87822', PROVINCIA: 'mcgrathside', TELEFONO: '924831'}
[model.Record]:{PK: '784', CODICE_FISCALE: '______7210______', NOME: 'imogen', COGNOME: 'piccolo', SESSO: 'f', STATO_NASCITA: 'nuova zelanda', DATA_NASCITA: '19371226', COMUNE_NASCITA: 'mcgrathside', PROVINCIA_NASCITA: 'mcgrathside', INDIRIZZO: '', CAP: '', PROVINCIA: 'mcgrathside', TELEFONO: ''}
[utils.math.Vector]:{1.000, 1.000, 1.000, 1.000, 1.000, 1.000, 1.000, 1.000, 0.000, 0.000, 0.000, 0.000, 0.000, 0.000, 0.000, 0.000, 1.000, 1.000, 1.000, 1.000, 1.000, 1.000, 1.000, 1.000, 1.000, 1.000, 1.000, 1.000, 1.000, 1.000, 1.000, 1.000, 0.958, 0.500, 0.714, 0.500, 0.875, 0.500, 0.333, 0.000, 1.000, 1.000, 1.000, 1.000, 1.000, 1.000, 1.000, 1.000, 1.000, 1.000, 1.000, 1.000, 1.000, 1.000, 1.000, 1.000, 0.000, 0.000, 0.000, 0.000, 0.000, 0.000, 0.000, 0.000, 0.000, 0.000, 0.000, 0.000, 0.000, 0.000, 0.000, 0.000, 1.000, 1.000, 1.000, 1.000, 1.000, 1.000, 1.000, 1.000, 0.000, 0.000, 0.000, 0.000, 0.000, 0.000, 0.000, 0.000}   -   classificato come:    NON_MATCH   score: 0,292497


[model.Record]:{PK: '785', CODICE_FISCALE: '______7211______', NOME: 'italo', COGNOME: '', SESSO: 'm', STATO_NASCITA: 'italia', DATA_NASCITA: '19440206', COMUNE_NASCITA: 'monzuno', PROVINCIA_NASCITA: 'bo', INDIRIZZO: 'incrocio lambegto 7', CAP: '90607', PROVINCIA: 'bo', TELEFONO: '3991205869756'}
[model.Record]:{PK: '785', CODICE_FISCALE: '______7211______', NOME: 'italo', COGNOME: 'zanon', SESSO: 'm', STATO_NASCITA: 'italia', DATA_NASCITA: '19440206', COMUNE_NASCITA: 'monzzuno', PROVINCIA_NASCITA: 'bo', INDIRIZZO: '', CAP: '', PROVINCIA: '', TELEFONO: ''}
[utils.math.Vector]:{1.000, 1.000, 1.000, 1.000, 1.000, 1.000, 1.000, 1.000, 0.000, 0.000, 0.000, 0.000, 0.000, 0.000, 0.000, 0.000, 1.000, 1.000, 1.000, 1.000, 1.000, 1.000, 1.000, 1.000, 1.000, 1.000, 1.000, 1.000, 1.000, 1.000, 1.000, 1.000, 1.000, 1.000, 1.000, 1.000, 1.000, 1.000, 1.000, 1.000, 0.975, 0.730, 0.923, 0.727, 0.875, 0.727, 0.571, 0.000, 1.000, 1.000, 1.000, 1.000, 1.000, 1.000, 1.000, 1.000, 0.000, 0.000, 0.000, 0.000, 0.000, 0.000, 0.000, 0.000, 0.000, 0.000, 0.000, 0.000, 0.000, 0.000, 0.000, 0.000, 0.000, 0.000, 0.000, 0.000, 0.000, 0.000, 0.000, 0.000, 0.000, 0.000, 0.000, 0.000, 0.000, 0.000, 0.000, 0.000}   -   classificato come:    NON_MATCH   score: 0,344294


[model.Record]:{PK: '787', CODICE_FISCALE: '______7213______', NOME: 'vienna', COGNOME: 'fusco', SESSO: 'f', STATO_NASCITA: 'italia', DATA_NASCITA: '19720722', COMUNE_NASCITA: 'beneventio', PROVINCIA_NASCITA: 'bn', INDIRIZZO: 'rotonda milani 83', CAP: '4820', PROVINCIA: 'bn', TELEFONO: '3900'}
[model.Record]:{PK: '787', CODICE_FISCALE: '______7213______', NOME: 'vienna', COGNOME: 'fusco', SESSO: 'f', STATO_NASCITA: 'italia', DATA_NASCITA: '19720722', COMUNE_NASCITA: 'benevento', PROVINCIA_NASCITA: 'bn', INDIRIZZO: '', CAP: '', PROVINCIA: 'bn', TELEFONO: '3959747203'}
[utils.math.Vector]:{1.000, 1.000, 1.000, 1.000, 1.000, 1.000, 1.000, 1.000, 1.000, 1.000, 1.000, 1.000, 1.000, 1.000, 1.000, 1.000, 1.000, 1.000, 1.000, 1.000, 1.000, 1.000, 1.000, 1.000, 1.000, 1.000, 1.000, 1.000, 1.000, 1.000, 1.000, 1.000, 1.000, 1.000, 1.000, 1.000, 1.000, 1.000, 1.000, 1.000, 0.993, 0.802, 0.800, 0.800, 0.900, 0.800, 0.667, 0.000, 1.000, 1.000, 1.000, 1.000, 1.000, 1.000, 1.000, 1.000, 0.000, 0.000, 0.000, 0.000, 0.000, 0.000, 0.000, 0.000, 0.000, 0.000, 0.000, 0.000, 0.000, 0.000, 0.000, 0.000, 1.000, 1.000, 1.000, 1.000, 1.000, 1.000, 1.000, 1.000, 0.567, 0.000, 0.167, 0.000, 0.300, 0.000, 0.000, 0.000}   -   classificato come:    NON_MATCH   score: 0,486364


[model.Record]:{PK: '788', CODICE_FISCALE: '______7214______', NOME: 'samira', COGNOME: 'fanelli', SESSO: 'f', STATO_NASCITA: 'italia', DATA_NASCITA: '19400418', COMUNE_NASCITA: 'pontelandolfo', PROVINCIA_NASCITA: 'bn', INDIRIZZO: 'incrocio lino 66', CAP: '9026', PROVINCIA: 'bn', TELEFONO: '39536039497'}
[model.Record]:{PK: '788', CODICE_FISCALE: '______7214______', NOME: 'samira', COGNOME: 'fanelli', SESSO: 'm', STATO_NASCITA: 'italia', DATA_NASCITA: '19420420', COMUNE_NASCITA: 'ponteladolfo', PROVINCIA_NASCITA: 'bn', INDIRIZZO: 'incrocio lino', CAP: '9062', PROVINCIA: 'bn', TELEFONO: ''}
[utils.math.Vector]:{1.000, 1.000, 1.000, 1.000, 1.000, 1.000, 1.000, 1.000, 1.000, 1.000, 1.000, 1.000, 1.000, 1.000, 1.000, 1.000, 0.000, 0.000, 0.000, 0.000, 0.000, 0.000, 0.000, 0.000, 1.000, 1.000, 1.000, 1.000, 1.000, 1.000, 1.000, 1.000, 0.844, 0.144, 0.500, 0.182, 0.625, 0.182, 0.100, 0.000, 0.988, 0.763, 0.870, 0.762, 0.923, 0.762, 0.615, 0.000, 1.000, 1.000, 1.000, 1.000, 1.000, 1.000, 1.000, 1.000, 0.988, 0.886, 0.917, 0.880, 0.813, 0.880, 0.786, 0.000, 0.933, 0.000, 0.333, 0.000, 0.500, 0.000, 0.000, 0.000, 1.000, 1.000, 1.000, 1.000, 1.000, 1.000, 1.000, 1.000, 0.000, 0.000, 0.000, 0.000, 0.000, 0.000, 0.000, 0.000}   -   classificato come:    NON_MATCH   score: 0,504268


[model.Record]:{PK: '791', CODICE_FISCALE: '______7217______', NOME: 'matilde', COGNOME: 'esposito', SESSO: '', STATO_NASCITA: 'italia', DATA_NASCITA: '20061005', COMUNE_NASCITA: 'napoli', PROVINCIA_NASCITA: 'na', INDIRIZZO: 'rotonda bellini 49', CAP: '18092', PROVINCIA: 'na', TELEFONO: '391662386142'}
[model.Record]:{PK: '791', CODICE_FISCALE: '______7217______', NOME: '', COGNOME: 'espositot', SESSO: 'm', STATO_NASCITA: 'italia', DATA_NASCITA: '', COMUNE_NASCITA: 'napoli', PROVINCIA_NASCITA: 'a', INDIRIZZO: '', CAP: '', PROVINCIA: 'na', TELEFONO: ''}
[utils.math.Vector]:{0.000, 0.000, 0.000, 0.000, 0.000, 0.000, 0.000, 0.000, 0.993, 0.926, 0.933, 0.923, 0.889, 0.923, 0.857, 0.000, 0.000, 0.000, 0.000, 0.000, 0.000, 0.000, 0.000, 0.000, 1.000, 1.000, 1.000, 1.000, 1.000, 1.000, 1.000, 1.000, 0.000, 0.000, 0.000, 0.000, 0.000, 0.000, 0.000, 0.000, 1.000, 1.000, 1.000, 1.000, 1.000, 1.000, 1.000, 1.000, 0.000, 0.000, 0.000, 0.000, 0.500, 0.000, 0.000, 0.000, 0.000, 0.000, 0.000, 0.000, 0.000, 0.000, 0.000, 0.000, 0.000, 0.000, 0.000, 0.000, 0.000, 0.000, 0.000, 0.000, 1.000, 1.000, 1.000, 1.000, 1.000, 1.000, 1.000, 1.000, 0.000, 0.000, 0.000, 0.000, 0.000, 0.000, 0.000, 0.000}   -   classificato come:    NON_MATCH   score: 0,187751


[model.Record]:{PK: '792', CODICE_FISCALE: '______7218______', NOME: 'giancarlo', COGNOME: 'coletta', SESSO: 'm', STATO_NASCITA: 'italia', DATA_NASCITA: '19600925', COMUNE_NASCITA: 'quartl', PROVINCIA_NASCITA: 'na', INDIRIZZO: 'via', CAP: '73976', PROVINCIA: 'na', TELEFONO: '3949998926'}
[model.Record]:{PK: '792', CODICE_FISCALE: '______7218______', NOME: 'giancarlo', COGNOME: 'coletat', SESSO: 'f', STATO_NASCITA: 'italia', DATA_NASCITA: '19600925', COMUNE_NASCITA: 'quarto', PROVINCIA_NASCITA: 'na', INDIRIZZO: '', CAP: '', PROVINCIA: 'na', TELEFONO: ''}
[utils.math.Vector]:{1.000, 1.000, 1.000, 1.000, 1.000, 1.000, 1.000, 1.000, 0.976, 0.600, 0.833, 0.600, 0.714, 0.600, 0.429, 0.000, 0.000, 0.000, 0.000, 0.000, 0.000, 0.000, 0.000, 0.000, 1.000, 1.000, 1.000, 1.000, 1.000, 1.000, 1.000, 1.000, 1.000, 1.000, 1.000, 1.000, 1.000, 1.000, 1.000, 1.000, 0.944, 0.750, 0.800, 0.750, 0.833, 0.750, 0.600, 0.000, 1.000, 1.000, 1.000, 1.000, 1.000, 1.000, 1.000, 1.000, 0.000, 0.000, 0.000, 0.000, 0.000, 0.000, 0.000, 0.000, 0.000, 0.000, 0.000, 0.000, 0.000, 0.000, 0.000, 0.000, 1.000, 1.000, 1.000, 1.000, 1.000, 1.000, 1.000, 1.000, 0.000, 0.000, 0.000, 0.000, 0.000, 0.000, 0.000, 0.000}   -   classificato come:    NON_MATCH   score: 0,416946


[model.Record]:{PK: '794', CODICE_FISCALE: '______7220______', NOME: 'gianleonardo', COGNOME: 'silestri', SESSO: 'm', STATO_NASCITA: 'italia', DATA_NASCITA: '19721010', COMUNE_NASCITA: 'mirabella eclanm', PROVINCIA_NASCITA: 'av', INDIRIZZO: 'viale diana 13', CAP: '37289', PROVINCIA: 'av', TELEFONO: '3915988243100'}
[model.Record]:{PK: '794', CODICE_FISCALE: '______7220______', NOME: 'gianleonardo', COGNOME: 'silvestri', SESSO: 'f', STATO_NASCITA: 'italia', DATA_NASCITA: '19721010', COMUNE_NASCITA: 'mirabella eclano', PROVINCIA_NASCITA: 'av', INDIRIZZO: '', CAP: '', PROVINCIA: 'av', TELEFONO: ''}
[utils.math.Vector]:{1.000, 1.000, 1.000, 1.000, 1.000, 1.000, 1.000, 1.000, 0.974, 0.617, 0.800, 0.615, 0.889, 0.615, 0.444, 0.000, 0.000, 0.000, 0.000, 0.000, 0.000, 0.000, 0.000, 0.000, 1.000, 1.000, 1.000, 1.000, 1.000, 1.000, 1.000, 1.000, 1.000, 1.000, 1.000, 1.000, 1.000, 1.000, 1.000, 1.000, 0.997, 0.929, 0.929, 0.929, 0.938, 0.929, 0.867, 0.000, 1.000, 1.000, 1.000, 1.000, 1.000, 1.000, 1.000, 1.000, 0.000, 0.000, 0.000, 0.000, 0.000, 0.000, 0.000, 0.000, 0.000, 0.000, 0.000, 0.000, 0.000, 0.000, 0.000, 0.000, 1.000, 1.000, 1.000, 1.000, 1.000, 1.000, 1.000, 1.000, 0.000, 0.000, 0.000, 0.000, 0.000, 0.000, 0.000, 0.000}   -   classificato come:    NON_MATCH   score: 0,431562


[model.Record]:{PK: '795', CODICE_FISCALE: '______7222______', NOME: 'siro', COGNOME: 'donato', SESSO: 'f', STATO_NASCITA: 'italia', DATA_NASCITA: '19590929', COMUNE_NASCITA: 'portici', PROVINCIA_NASCITA: 'na', INDIRIZZO: 'stretto ferraro 86', CAP: '65055', PROVINCIA: 'na', TELEFONO: '39525942371472'}
[model.Record]:{PK: '795', CODICE_FISCALE: '______7222______', NOME: 'siro', COGNOME: 'donato', SESSO: 'm', STATO_NASCITA: 'italia', DATA_NASCITA: '19590929', COMUNE_NASCITA: 'portici', PROVINCIA_NASCITA: 'na', INDIRIZZO: '', CAP: '', PROVINCIA: 'na', TELEFONO: '395259421714'}
[utils.math.Vector]:{1.000, 1.000, 1.000, 1.000, 1.000, 1.000, 1.000, 1.000, 1.000, 1.000, 1.000, 1.000, 1.000, 1.000, 1.000, 1.000, 0.000, 0.000, 0.000, 0.000, 0.000, 0.000, 0.000, 0.000, 1.000, 1.000, 1.000, 1.000, 1.000, 1.000, 1.000, 1.000, 1.000, 1.000, 1.000, 1.000, 1.000, 1.000, 1.000, 1.000, 1.000, 1.000, 1.000, 1.000, 1.000, 1.000, 1.000, 1.000, 1.000, 1.000, 1.000, 1.000, 1.000, 1.000, 1.000, 1.000, 0.000, 0.000, 0.000, 0.000, 0.000, 0.000, 0.000, 0.000, 0.000, 0.000, 0.000, 0.000, 0.000, 0.000, 0.000, 0.000, 1.000, 1.000, 1.000, 1.000, 1.000, 1.000, 1.000, 1.000, 0.944, 0.639, 0.750, 0.636, 0.786, 0.636, 0.467, 0.000}   -   classificato come:    NON_MATCH   score: 0,589874


[model.Record]:{PK: '798', CODICE_FISCALE: '______7225______', NOME: 'costantino', COGNOME: 'di palma', SESSO: 'm', STATO_NASCITA: 'italia', DATA_NASCITA: '19711124', COMUNE_NASCITA: 'pollena trocchia', PROVINCIA_NASCITA: 'nh', INDIRIZZO: 'rotonda22', CAP: '6493', PROVINCIA: 'na', TELEFONO: '395541180953'}
[model.Record]:{PK: '798', CODICE_FISCALE: '______7225______', NOME: 'costantino', COGNOME: 'di pamla', SESSO: 'f', STATO_NASCITA: 'italia', DATA_NASCITA: '19711124', COMUNE_NASCITA: 'pollena trocchia', PROVINCIA_NASCITA: 'na', INDIRIZZO: 'rotonda montanari', CAP: '64293', PROVINCIA: 'na', TELEFONO: ''}
[utils.math.Vector]:{1.000, 1.000, 1.000, 1.000, 1.000, 1.000, 1.000, 1.000, 0.979, 0.500, 0.571, 0.500, 0.750, 0.500, 0.333, 0.000, 0.000, 0.000, 0.000, 0.000, 0.000, 0.000, 0.000, 0.000, 1.000, 1.000, 1.000, 1.000, 1.000, 1.000, 1.000, 1.000, 1.000, 1.000, 1.000, 1.000, 1.000, 1.000, 1.000, 1.000, 1.000, 1.000, 1.000, 1.000, 1.000, 1.000, 1.000, 1.000, 0.667, 0.000, 0.000, 0.000, 0.500, 0.000, 0.000, 0.000, 0.841, 0.488, 0.522, 0.455, 0.412, 0.455, 0.294, 0.000, 0.947, 0.000, 0.571, 0.000, 0.800, 0.000, 0.000, 0.000, 1.000, 1.000, 1.000, 1.000, 1.000, 1.000, 1.000, 1.000, 0.000, 0.000, 0.000, 0.000, 0.000, 0.000, 0.000, 0.000}   -   classificato come:    NON_MATCH   score: 0,550961


[model.Record]:{PK: '799', CODICE_FISCALE: '______7226______', NOME: 'deborah', COGNOME: 'marchini', SESSO: 'f', STATO_NASCITA: 'egitto', DATA_NASCITA: '19640926', COMUNE_NASCITA: 'melaniebury', PROVINCIA_NASCITA: 'melaniebury', INDIRIZZO: 'terrace2', CAP: '36311', PROVINCIA: 'melaniebury', TELEFONO: '841079964994188'}
[model.Record]:{PK: '799', CODICE_FISCALE: '______7226______', NOME: 'deborah', COGNOME: '', SESSO: 'f', STATO_NASCITA: 'egpto', DATA_NASCITA: '19640925', COMUNE_NASCITA: 'emlaniebury', PROVINCIA_NASCITA: 'melaniebury', INDIRIZZO: '', CAP: '', PROVINCIA: 'melaniebury', TELEFONO: ''}
[utils.math.Vector]:{1.000, 1.000, 1.000, 1.000, 1.000, 1.000, 1.000, 1.000, 0.000, 0.000, 0.000, 0.000, 0.000, 0.000, 0.000, 0.000, 1.000, 1.000, 1.000, 1.000, 1.000, 1.000, 1.000, 1.000, 0.858, 0.000, 0.444, 0.000, 0.667, 0.000, 0.000, 0.000, 0.975, 0.833, 0.857, 0.833, 0.875, 0.833, 0.714, 0.000, 0.970, 0.778, 0.800, 0.778, 0.818, 0.778, 0.636, 0.000, 1.000, 1.000, 1.000, 1.000, 1.000, 1.000, 1.000, 1.000, 0.000, 0.000, 0.000, 0.000, 0.000, 0.000, 0.000, 0.000, 0.000, 0.000, 0.000, 0.000, 0.000, 0.000, 0.000, 0.000, 1.000, 1.000, 1.000, 1.000, 1.000, 1.000, 1.000, 1.000, 0.000, 0.000, 0.000, 0.000, 0.000, 0.000, 0.000, 0.000}   -   classificato come:    NON_MATCH   score: 0,300852


[model.Record]:{PK: '801', CODICE_FISCALE: '______7228______', NOME: 'fabio', COGNOME: 'anelli', SESSO: 'm', STATO_NASCITA: 'itlia', DATA_NASCITA: '19520628', COMUNE_NASCITA: 'napoli', PROVINCIA_NASCITA: 'na', INDIRIZZO: 'piazza russo 28', CAP: '71341', PROVINCIA: 'na', TELEFONO: '392318496917'}
[model.Record]:{PK: '801', CODICE_FISCALE: '______7228______', NOME: 'fabio', COGNOME: 'anelli', SESSO: 'f', STATO_NASCITA: 'italia', DATA_NASCITA: '19520628', COMUNE_NASCITA: 'napoli', PROVINCIA_NASCITA: 'na', INDIRIZZO: '', CAP: '', PROVINCIA: 'na', TELEFONO: ''}
[utils.math.Vector]:{1.000, 1.000, 1.000, 1.000, 1.000, 1.000, 1.000, 1.000, 1.000, 1.000, 1.000, 1.000, 1.000, 1.000, 1.000, 1.000, 0.000, 0.000, 0.000, 0.000, 0.000, 0.000, 0.000, 0.000, 0.902, 0.289, 0.667, 0.286, 0.833, 0.286, 0.167, 0.000, 1.000, 1.000, 1.000, 1.000, 1.000, 1.000, 1.000, 1.000, 1.000, 1.000, 1.000, 1.000, 1.000, 1.000, 1.000, 1.000, 1.000, 1.000, 1.000, 1.000, 1.000, 1.000, 1.000, 1.000, 0.000, 0.000, 0.000, 0.000, 0.000, 0.000, 0.000, 0.000, 0.000, 0.000, 0.000, 0.000, 0.000, 0.000, 0.000, 0.000, 1.000, 1.000, 1.000, 1.000, 1.000, 1.000, 1.000, 1.000, 0.000, 0.000, 0.000, 0.000, 0.000, 0.000, 0.000, 0.000}   -   classificato come:    NON_MATCH   score: 0,487599


[model.Record]:{PK: '804', CODICE_FISCALE: '______7232______', NOME: 'elga', COGNOME: 'riccio', SESSO: 'm', STATO_NASCITA: 'italia', DATA_NASCITA: '19490109', COMUNE_NASCITA: 'san giorgio a cremano', PROVINCIA_NASCITA: 'na', INDIRIZZO: 'via ferri 66', CAP: '897', PROVINCIA: 'na', TELEFONO: '494942111'}
[model.Record]:{PK: '804', CODICE_FISCALE: '______7232______', NOME: 'elga', COGNOME: 'riccio', SESSO: 'm', STATO_NASCITA: 'italia', DATA_NASCITA: '19520109', COMUNE_NASCITA: 'san giorgio a cremano', PROVINCIA_NASCITA: 'na', INDIRIZZO: 'via ferri', CAP: '8927', PROVINCIA: 'na', TELEFONO: ''}
[utils.math.Vector]:{1.000, 1.000, 1.000, 1.000, 1.000, 1.000, 1.000, 1.000, 1.000, 1.000, 1.000, 1.000, 1.000, 1.000, 1.000, 1.000, 1.000, 1.000, 1.000, 1.000, 1.000, 1.000, 1.000, 1.000, 1.000, 1.000, 1.000, 1.000, 1.000, 1.000, 1.000, 1.000, 0.867, 0.333, 0.571, 0.333, 0.750, 0.333, 0.200, 0.000, 1.000, 1.000, 1.000, 1.000, 1.000, 1.000, 1.000, 1.000, 1.000, 1.000, 1.000, 1.000, 1.000, 1.000, 1.000, 1.000, 0.979, 0.837, 0.842, 0.824, 0.750, 0.824, 0.700, 0.000, 0.933, 0.000, 0.400, 0.000, 0.750, 0.000, 0.000, 0.000, 1.000, 1.000, 1.000, 1.000, 1.000, 1.000, 1.000, 1.000, 0.000, 0.000, 0.000, 0.000, 0.000, 0.000, 0.000, 0.000}   -   classificato come:    NON_MATCH   score: 0,547325


[model.Record]:{PK: '806', CODICE_FISCALE: '______7234______', NOME: 'edvige', COGNOME: 'pellegrini', SESSO: 'f', STATO_NASCITA: 'italia', DATA_NASCITA: '19370619', COMUNE_NASCITA: 'mondragonqe', PROVINCIA_NASCITA: 'ce', INDIRIZZO: 'viale dangelo 55', CAP: '22803', PROVINCIA: 'ce', TELEFONO: '3943801900234'}
[model.Record]:{PK: '806', CODICE_FISCALE: '______7234______', NOME: 'edvige', COGNOME: 'pellegrini', SESSO: 'm', STATO_NASCITA: 'italia', DATA_NASCITA: '19370619', COMUNE_NASCITA: 'mondrbagone', PROVINCIA_NASCITA: 'ce', INDIRIZZO: '', CAP: '', PROVINCIA: 'ce', TELEFONO: ''}
[utils.math.Vector]:{1.000, 1.000, 1.000, 1.000, 1.000, 1.000, 1.000, 1.000, 1.000, 1.000, 1.000, 1.000, 1.000, 1.000, 1.000, 1.000, 0.000, 0.000, 0.000, 0.000, 0.000, 0.000, 0.000, 0.000, 1.000, 1.000, 1.000, 1.000, 1.000, 1.000, 1.000, 1.000, 1.000, 1.000, 1.000, 1.000, 1.000, 1.000, 1.000, 1.000, 0.967, 0.556, 0.667, 0.556, 0.818, 0.556, 0.385, 0.000, 1.000, 1.000, 1.000, 1.000, 1.000, 1.000, 1.000, 1.000, 0.000, 0.000, 0.000, 0.000, 0.000, 0.000, 0.000, 0.000, 0.000, 0.000, 0.000, 0.000, 0.000, 0.000, 0.000, 0.000, 1.000, 1.000, 1.000, 1.000, 1.000, 1.000, 1.000, 1.000, 0.000, 0.000, 0.000, 0.000, 0.000, 0.000, 0.000, 0.000}   -   classificato come:    NON_MATCH   score: 0,451284


[model.Record]:{PK: '807', CODICE_FISCALE: '______7235______', NOME: 'albino', COGNOME: 'leone', SESSO: 'm', STATO_NASCITA: 'italia', DATA_NASCITA: '19770112', COMUNE_NASCITA: 'guardia sanframondi', PROVINCIA_NASCITA: 'bn', INDIRIZZO: 'incrocio patrizio 19', CAP: '83214', PROVINCIA: 'bn', TELEFONO: '3908728643647'}
[model.Record]:{PK: '807', CODICE_FISCALE: '______7235______', NOME: 'albino', COGNOME: 'leone', SESSO: 'm', STATO_NASCITA: 'italia', DATA_NASCITA: '19770112', COMUNE_NASCITA: 'guardia sanframondi', PROVINCIA_NASCITA: 'bn', INDIRIZZO: '', CAP: '', PROVINCIA: 'bn', TELEFONO: '39872864364'}
[utils.math.Vector]:{1.000, 1.000, 1.000, 1.000, 1.000, 1.000, 1.000, 1.000, 1.000, 1.000, 1.000, 1.000, 1.000, 1.000, 1.000, 1.000, 1.000, 1.000, 1.000, 1.000, 1.000, 1.000, 1.000, 1.000, 1.000, 1.000, 1.000, 1.000, 1.000, 1.000, 1.000, 1.000, 1.000, 1.000, 1.000, 1.000, 1.000, 1.000, 1.000, 1.000, 1.000, 1.000, 1.000, 1.000, 1.000, 1.000, 1.000, 1.000, 1.000, 1.000, 1.000, 1.000, 1.000, 1.000, 1.000, 1.000, 0.000, 0.000, 0.000, 0.000, 0.000, 0.000, 0.000, 0.000, 0.000, 0.000, 0.000, 0.000, 0.000, 0.000, 0.000, 0.000, 1.000, 1.000, 1.000, 1.000, 1.000, 1.000, 1.000, 1.000, 0.957, 0.704, 0.800, 0.700, 0.846, 0.700, 0.538, 0.000}   -   classificato come:    NON_MATCH   score: 0,597864


[model.Record]:{PK: '808', CODICE_FISCALE: '______7236______', NOME: 'damiana', COGNOME: 'antonini', SESSO: 'f', STATO_NASCITA: 'italia', DATA_NASCITA: '19490307', COMUNE_NASCITA: 'ragello', PROVINCIA_NASCITA: 'sa', INDIRIZZO: 'via costantini 1', CAP: '89625', PROVINCIA: 'sa', TELEFONO: '3908195915237'}
[model.Record]:{PK: '808', CODICE_FISCALE: '______7236______', NOME: 'damiana', COGNOME: 'antonini', SESSO: 'f', STATO_NASCITA: 'italia', DATA_NASCITA: '19490307', COMUNE_NASCITA: 'ravello', PROVINCIA_NASCITA: 'sa', INDIRIZZO: '', CAP: '', PROVINCIA: 'sa', TELEFONO: ''}
[utils.math.Vector]:{1.000, 1.000, 1.000, 1.000, 1.000, 1.000, 1.000, 1.000, 1.000, 1.000, 1.000, 1.000, 1.000, 1.000, 1.000, 1.000, 1.000, 1.000, 1.000, 1.000, 1.000, 1.000, 1.000, 1.000, 1.000, 1.000, 1.000, 1.000, 1.000, 1.000, 1.000, 1.000, 1.000, 1.000, 1.000, 1.000, 1.000, 1.000, 1.000, 1.000, 0.924, 0.400, 0.667, 0.400, 0.857, 0.400, 0.250, 0.000, 1.000, 1.000, 1.000, 1.000, 1.000, 1.000, 1.000, 1.000, 0.000, 0.000, 0.000, 0.000, 0.000, 0.000, 0.000, 0.000, 0.000, 0.000, 0.000, 0.000, 0.000, 0.000, 0.000, 0.000, 1.000, 1.000, 1.000, 1.000, 1.000, 1.000, 1.000, 1.000, 0.000, 0.000, 0.000, 0.000, 0.000, 0.000, 0.000, 0.000}   -   classificato come:    NON_MATCH   score: 0,444696


[model.Record]:{PK: '809', CODICE_FISCALE: '______7237______', NOME: 'audenico', COGNOME: 'conti', SESSO: 'm', STATO_NASCITA: 'italia', DATA_NASCITA: '19721218', COMUNE_NASCITA: 'san nicola la strada', PROVINCIA_NASCITA: 'ce', INDIRIZZO: 'piazza antimo 53', CAP: '63013', PROVINCIA: 'ce', TELEFONO: '3995767928940'}
[model.Record]:{PK: '809', CODICE_FISCALE: '______7237______', NOME: 'audenico', COGNOME: 'conti', SESSO: 'm', STATO_NASCITA: 'italia', DATA_NASCITA: '19721218', COMUNE_NASCITA: 'san nicola la', PROVINCIA_NASCITA: 'ce', INDIRIZZO: '', CAP: '', PROVINCIA: 'ce', TELEFONO: '399576792894'}
[utils.math.Vector]:{1.000, 1.000, 1.000, 1.000, 1.000, 1.000, 1.000, 1.000, 1.000, 1.000, 1.000, 1.000, 1.000, 1.000, 1.000, 1.000, 1.000, 1.000, 1.000, 1.000, 1.000, 1.000, 1.000, 1.000, 1.000, 1.000, 1.000, 1.000, 1.000, 1.000, 1.000, 1.000, 1.000, 1.000, 1.000, 1.000, 1.000, 1.000, 1.000, 1.000, 0.959, 0.809, 0.786, 0.786, 0.650, 0.786, 0.647, 0.000, 1.000, 1.000, 1.000, 1.000, 1.000, 1.000, 1.000, 1.000, 0.000, 0.000, 0.000, 0.000, 0.000, 0.000, 0.000, 0.000, 0.000, 0.000, 0.000, 0.000, 0.000, 0.000, 0.000, 0.000, 1.000, 1.000, 1.000, 1.000, 1.000, 1.000, 1.000, 1.000, 0.998, 0.953, 0.957, 0.952, 0.923, 0.952, 0.909, 0.000}   -   classificato come:    NON_MATCH   score: 0,598786


[model.Record]:{PK: '810', CODICE_FISCALE: '______7238______', NOME: 'mirco', COGNOME: 'costantini', SESSO: 'f', STATO_NASCITA: '', DATA_NASCITA: '19440801', COMUNE_NASCITA: 'piana di monte verna', PROVINCIA_NASCITA: '', INDIRIZZO: 'viale milani 8', CAP: '98049', PROVINCIA: '', TELEFONO: '3999160861608'}
[model.Record]:{PK: '810', CODICE_FISCALE: '______7238______', NOME: 'mirco', COGNOME: 'costantini', SESSO: 'f', STATO_NASCITA: 'italia', DATA_NASCITA: '19420801', COMUNE_NASCITA: 'piana di monte verna', PROVINCIA_NASCITA: 'ce', INDIRIZZO: '', CAP: '98049', PROVINCIA: 'ce', TELEFONO: ''}
[utils.math.Vector]:{1.000, 1.000, 1.000, 1.000, 1.000, 1.000, 1.000, 1.000, 1.000, 1.000, 1.000, 1.000, 1.000, 1.000, 1.000, 1.000, 1.000, 1.000, 1.000, 1.000, 1.000, 1.000, 1.000, 1.000, 0.000, 0.000, 0.000, 0.000, 0.000, 0.000, 0.000, 0.000, 0.942, 0.500, 0.714, 0.500, 0.875, 0.500, 0.333, 0.000, 1.000, 1.000, 1.000, 1.000, 1.000, 1.000, 1.000, 1.000, 0.000, 0.000, 0.000, 0.000, 0.000, 0.000, 0.000, 0.000, 0.000, 0.000, 0.000, 0.000, 0.000, 0.000, 0.000, 0.000, 1.000, 1.000, 1.000, 1.000, 1.000, 1.000, 1.000, 1.000, 0.000, 0.000, 0.000, 0.000, 0.000, 0.000, 0.000, 0.000, 0.000, 0.000, 0.000, 0.000, 0.000, 0.000, 0.000, 0.000}   -   classificato come:    NON_MATCH   score: 0,549221


[model.Record]:{PK: '811', CODICE_FISCALE: '______7239______', NOME: 'zaccaria', COGNOME: 'vecchi', SESSO: 'f', STATO_NASCITA: 'italia', DATA_NASCITA: '19371018', COMUNE_NASCITA: 'torre annunziata', PROVINCIA_NASCITA: 'na', INDIRIZZO: 'robgo tazio 65', CAP: '56850', PROVINCIA: 'na', TELEFONO: '39467606519'}
[model.Record]:{PK: '811', CODICE_FISCALE: '______7239______', NOME: '', COGNOME: 'vecchi', SESSO: 'm', STATO_NASCITA: 'italia', DATA_NASCITA: '19370118', COMUNE_NASCITA: 'torre annunziata', PROVINCIA_NASCITA: 'na', INDIRIZZO: '', CAP: '', PROVINCIA: 'na', TELEFONO: ''}
[utils.math.Vector]:{0.000, 0.000, 0.000, 0.000, 0.000, 0.000, 0.000, 0.000, 1.000, 1.000, 1.000, 1.000, 1.000, 1.000, 1.000, 1.000, 0.000, 0.000, 0.000, 0.000, 0.000, 0.000, 0.000, 0.000, 1.000, 1.000, 1.000, 1.000, 1.000, 1.000, 1.000, 1.000, 0.975, 0.333, 0.714, 0.333, 0.750, 0.333, 0.200, 0.000, 1.000, 1.000, 1.000, 1.000, 1.000, 1.000, 1.000, 1.000, 1.000, 1.000, 1.000, 1.000, 1.000, 1.000, 1.000, 1.000, 0.000, 0.000, 0.000, 0.000, 0.000, 0.000, 0.000, 0.000, 0.000, 0.000, 0.000, 0.000, 0.000, 0.000, 0.000, 0.000, 1.000, 1.000, 1.000, 1.000, 1.000, 1.000, 1.000, 1.000, 0.000, 0.000, 0.000, 0.000, 0.000, 0.000, 0.000, 0.000}   -   classificato come:    NON_MATCH   score: 0,308392


[model.Record]:{PK: '812', CODICE_FISCALE: '______7241______', NOME: 'fiuliano', COGNOME: 'moretti', SESSO: 'm', STATO_NASCITA: 'italia', DATA_NASCITA: '19930529', COMUNE_NASCITA: 'aceno', PROVINCIA_NASCITA: 'sa', INDIRIZZO: 'vicolo jack 50', CAP: '44618', PROVINCIA: 'sa', TELEFONO: '39358475573'}
[model.Record]:{PK: '812', CODICE_FISCALE: '______7241______', NOME: 'giuliano', COGNOME: 'moretti', SESSO: 'f', STATO_NASCITA: 'italih', DATA_NASCITA: '19930529', COMUNE_NASCITA: 'acerno', PROVINCIA_NASCITA: 'sa', INDIRIZZO: '', CAP: '', PROVINCIA: 'sa', TELEFONO: ''}
[utils.math.Vector]:{0.917, 0.833, 0.857, 0.833, 0.875, 0.833, 0.714, 0.000, 1.000, 1.000, 1.000, 1.000, 1.000, 1.000, 1.000, 1.000, 0.000, 0.000, 0.000, 0.000, 0.000, 0.000, 0.000, 0.000, 0.944, 0.750, 0.800, 0.750, 0.833, 0.750, 0.600, 0.000, 1.000, 1.000, 1.000, 1.000, 1.000, 1.000, 1.000, 1.000, 0.961, 0.289, 0.667, 0.286, 0.833, 0.286, 0.167, 0.000, 1.000, 1.000, 1.000, 1.000, 1.000, 1.000, 1.000, 1.000, 0.000, 0.000, 0.000, 0.000, 0.000, 0.000, 0.000, 0.000, 0.000, 0.000, 0.000, 0.000, 0.000, 0.000, 0.000, 0.000, 1.000, 1.000, 1.000, 1.000, 1.000, 1.000, 1.000, 1.000, 0.000, 0.000, 0.000, 0.000, 0.000, 0.000, 0.000, 0.000}   -   classificato come:    NON_MATCH   score: 0,419075


[model.Record]:{PK: '817', CODICE_FISCALE: '______7247______', NOME: '', COGNOME: 'stella', SESSO: 'f', STATO_NASCITA: 'canada', DATA_NASCITA: '0123', COMUNE_NASCITA: 'lake theresa', PROVINCIA_NASCITA: 'lake theresa', INDIRIZZO: 'kimberly union 50', CAP: '50934', PROVINCIA: 'lake theresa', TELEFONO: '6326407773'}
[model.Record]:{PK: '817', CODICE_FISCALE: '______7247______', NOME: 'valerie', COGNOME: 'stella', SESSO: 'f', STATO_NASCITA: 'canada', DATA_NASCITA: '19990123', COMUNE_NASCITA: '', PROVINCIA_NASCITA: 'lake theresa', INDIRIZZO: '', CAP: '', PROVINCIA: '', TELEFONO: '6326407773'}
[utils.math.Vector]:{0.000, 0.000, 0.000, 0.000, 0.000, 0.000, 0.000, 0.000, 1.000, 1.000, 1.000, 1.000, 1.000, 1.000, 1.000, 1.000, 1.000, 1.000, 1.000, 1.000, 1.000, 1.000, 1.000, 1.000, 1.000, 1.000, 1.000, 1.000, 1.000, 1.000, 1.000, 1.000, 0.458, 0.577, 0.667, 0.500, 0.500, 0.500, 0.333, 0.000, 0.000, 0.000, 0.000, 0.000, 0.000, 0.000, 0.000, 0.000, 1.000, 1.000, 1.000, 1.000, 1.000, 1.000, 1.000, 1.000, 0.000, 0.000, 0.000, 0.000, 0.000, 0.000, 0.000, 0.000, 0.000, 0.000, 0.000, 0.000, 0.000, 0.000, 0.000, 0.000, 0.000, 0.000, 0.000, 0.000, 0.000, 0.000, 0.000, 0.000, 1.000, 1.000, 1.000, 1.000, 1.000, 1.000, 1.000, 1.000}   -   classificato come:    NON_MATCH   score: 0,375582


[model.Record]:{PK: '818', CODICE_FISCALE: '______7248______', NOME: 'stina', COGNOME: 'ventura', SESSO: 'm', STATO_NASCITA: 'danimarca', DATA_NASCITA: '19640211', COMUNE_NASCITA: 'frandsenbury', PROVINCIA_NASCITA: 'frandsenbury', INDIRIZZO: 'passage84', CAP: '47582', PROVINCIA: 'frandsenbury', TELEFONO: '1102785306'}
[model.Record]:{PK: '818', CODICE_FISCALE: '______7248______', NOME: 'ventura', COGNOME: 'stina', SESSO: 'f', STATO_NASCITA: '', DATA_NASCITA: '19640211', COMUNE_NASCITA: 'frandsenbury', PROVINCIA_NASCITA: 'frandsenbury', INDIRIZZO: 'cathrine puassage', CAP: '', PROVINCIA: 'frandsenbury', TELEFONO: '1102785306'}
[utils.math.Vector]:{0.565, 0.000, 0.000, 0.000, 0.286, 0.000, 0.000, 0.000, 0.565, 0.000, 0.000, 0.000, 0.286, 0.000, 0.000, 0.000, 0.000, 0.000, 0.000, 0.000, 0.000, 0.000, 0.000, 0.000, 0.000, 0.000, 0.000, 0.000, 0.000, 0.000, 0.000, 0.000, 1.000, 1.000, 1.000, 1.000, 1.000, 1.000, 1.000, 1.000, 1.000, 1.000, 1.000, 1.000, 1.000, 1.000, 1.000, 1.000, 1.000, 1.000, 1.000, 1.000, 1.000, 1.000, 1.000, 1.000, 0.392, 0.390, 0.417, 0.364, 0.294, 0.364, 0.222, 0.000, 0.000, 0.000, 0.000, 0.000, 0.000, 0.000, 0.000, 0.000, 1.000, 1.000, 1.000, 1.000, 1.000, 1.000, 1.000, 1.000, 1.000, 1.000, 1.000, 1.000, 1.000, 1.000, 1.000, 1.000}   -   classificato come:    NON_MATCH   score: 0,539504


[model.Record]:{PK: '819', CODICE_FISCALE: '______7250______', NOME: 'emilia', COGNOME: 'martini', SESSO: 'm', STATO_NASCITA: 'italia', DATA_NASCITA: '19580318', COMUNE_NASCITA: 'roma', PROVINCIA_NASCITA: 'rm', INDIRIZZO: 'marini51', CAP: '4644', PROVINCIA: 'rm', TELEFONO: '394845730693'}
[model.Record]:{PK: '819', CODICE_FISCALE: '______7250______', NOME: 'emiliaw', COGNOME: 'martini', SESSO: 'm', STATO_NASCITA: 'italia', DATA_NASCITA: '19580319', COMUNE_NASCITA: 'roma', PROVINCIA_NASCITA: 'rm', INDIRIZZO: '', CAP: '', PROVINCIA: 'rm', TELEFONO: ''}
[utils.math.Vector]:{0.981, 0.894, 0.909, 0.889, 0.857, 0.889, 0.800, 0.000, 1.000, 1.000, 1.000, 1.000, 1.000, 1.000, 1.000, 1.000, 1.000, 1.000, 1.000, 1.000, 1.000, 1.000, 1.000, 1.000, 1.000, 1.000, 1.000, 1.000, 1.000, 1.000, 1.000, 1.000, 0.975, 0.833, 0.923, 0.833, 0.875, 0.833, 0.714, 0.000, 1.000, 1.000, 1.000, 1.000, 1.000, 1.000, 1.000, 1.000, 1.000, 1.000, 1.000, 1.000, 1.000, 1.000, 1.000, 1.000, 0.000, 0.000, 0.000, 0.000, 0.000, 0.000, 0.000, 0.000, 0.000, 0.000, 0.000, 0.000, 0.000, 0.000, 0.000, 0.000, 1.000, 1.000, 1.000, 1.000, 1.000, 1.000, 1.000, 1.000, 0.000, 0.000, 0.000, 0.000, 0.000, 0.000, 0.000, 0.000}   -   classificato come:    NON_MATCH   score: 0,423881


[model.Record]:{PK: '820', CODICE_FISCALE: '______7251______', NOME: 'gabriele', COGNOME: 'bertini', SESSO: 'm', STATO_NASCITA: 'italia', DATA_NASCITA: '19670117', COMUNE_NASCITA: 'aversa', PROVINCIA_NASCITA: 'ce', INDIRIZZO: 'incrocio sesto 37', CAP: '', PROVINCIA: 'ce', TELEFONO: '3961617400473'}
[model.Record]:{PK: '820', CODICE_FISCALE: '______7251______', NOME: 'gabriele', COGNOME: 'betini', SESSO: 'm', STATO_NASCITA: 'italia', DATA_NASCITA: '19670117', COMUNE_NASCITA: 'aversa', PROVINCIA_NASCITA: 'ce', INDIRIZZO: 'incrocio sesto', CAP: '83413', PROVINCIA: 'ce', TELEFONO: ''}
[utils.math.Vector]:{1.000, 1.000, 1.000, 1.000, 1.000, 1.000, 1.000, 1.000, 0.962, 0.447, 0.727, 0.444, 0.857, 0.444, 0.286, 0.000, 1.000, 1.000, 1.000, 1.000, 1.000, 1.000, 1.000, 1.000, 1.000, 1.000, 1.000, 1.000, 1.000, 1.000, 1.000, 1.000, 1.000, 1.000, 1.000, 1.000, 1.000, 1.000, 1.000, 1.000, 1.000, 1.000, 1.000, 1.000, 1.000, 1.000, 1.000, 1.000, 1.000, 1.000, 1.000, 1.000, 1.000, 1.000, 1.000, 1.000, 0.990, 0.894, 0.929, 0.889, 0.824, 0.889, 0.800, 0.000, 0.000, 0.000, 0.000, 0.000, 0.000, 0.000, 0.000, 0.000, 1.000, 1.000, 1.000, 1.000, 1.000, 1.000, 1.000, 1.000, 0.000, 0.000, 0.000, 0.000, 0.000, 0.000, 0.000, 0.000}   -   classificato come:    NON_MATCH   score: 0,571617


[model.Record]:{PK: '821', CODICE_FISCALE: '______7252______', NOME: 'lamberto', COGNOME: 'trevisan', SESSO: 'm', STATO_NASCITA: 'italia', DATA_NASCITA: '19370808', COMUNE_NASCITA: '', PROVINCIA_NASCITA: 'na', INDIRIZZO: 'vicoloperiberto24', CAP: '45406', PROVINCIA: 'na', TELEFONO: '3998253084286'}
[model.Record]:{PK: '821', CODICE_FISCALE: '______7252______', NOME: 'lamberto', COGNOME: 'trevisan', SESSO: 'm', STATO_NASCITA: 'italia', DATA_NASCITA: '19370608', COMUNE_NASCITA: 'caivano', PROVINCIA_NASCITA: 'na', INDIRIZZO: '', CAP: '', PROVINCIA: 'na', TELEFONO: ''}
[utils.math.Vector]:{1.000, 1.000, 1.000, 1.000, 1.000, 1.000, 1.000, 1.000, 1.000, 1.000, 1.000, 1.000, 1.000, 1.000, 1.000, 1.000, 1.000, 1.000, 1.000, 1.000, 1.000, 1.000, 1.000, 1.000, 1.000, 1.000, 1.000, 1.000, 1.000, 1.000, 1.000, 1.000, 0.935, 0.500, 0.769, 0.500, 0.875, 0.500, 0.333, 0.000, 0.000, 0.000, 0.000, 0.000, 0.000, 0.000, 0.000, 0.000, 1.000, 1.000, 1.000, 1.000, 1.000, 1.000, 1.000, 1.000, 0.000, 0.000, 0.000, 0.000, 0.000, 0.000, 0.000, 0.000, 0.000, 0.000, 0.000, 0.000, 0.000, 0.000, 0.000, 0.000, 1.000, 1.000, 1.000, 1.000, 1.000, 1.000, 1.000, 1.000, 0.000, 0.000, 0.000, 0.000, 0.000, 0.000, 0.000, 0.000}   -   classificato come:    NON_MATCH   score: 0,315566


[model.Record]:{PK: '823', CODICE_FISCALE: '______7254______', NOME: 'fabiano', COGNOME: 'guerra', SESSO: 'f', STATO_NASCITA: 'italia', DATA_NASCITA: '19411111', COMUNE_NASCITA: 'giugliano in cqampania', PROVINCIA_NASCITA: 'na', INDIRIZZO: 'piazza armando 33', CAP: '65647', PROVINCIA: 'na', TELEFONO: '3977423024858'}
[model.Record]:{PK: '823', CODICE_FISCALE: '______7254______', NOME: 'faaibno', COGNOME: 'guerra', SESSO: 'm', STATO_NASCITA: 'italia', DATA_NASCITA: '19411115', COMUNE_NASCITA: 'giugliano in campania', PROVINCIA_NASCITA: 'na', INDIRIZZO: 'piazza armando', CAP: '6547', PROVINCIA: 'na', TELEFONO: ''}
[utils.math.Vector]:{0.962, 0.000, 0.333, 0.000, 0.714, 0.000, 0.000, 0.000, 1.000, 1.000, 1.000, 1.000, 1.000, 1.000, 1.000, 1.000, 0.000, 0.000, 0.000, 0.000, 0.000, 0.000, 0.000, 0.000, 1.000, 1.000, 1.000, 1.000, 1.000, 1.000, 1.000, 1.000, 0.975, 0.919, 0.889, 0.889, 0.875, 0.889, 0.800, 0.000, 0.994, 0.872, 0.919, 0.872, 0.955, 0.872, 0.773, 0.000, 1.000, 1.000, 1.000, 1.000, 1.000, 1.000, 1.000, 1.000, 0.990, 0.894, 0.897, 0.889, 0.824, 0.889, 0.800, 0.000, 0.947, 0.000, 0.571, 0.000, 0.800, 0.000, 0.000, 0.000, 1.000, 1.000, 1.000, 1.000, 1.000, 1.000, 1.000, 1.000, 0.000, 0.000, 0.000, 0.000, 0.000, 0.000, 0.000, 0.000}   -   classificato come:    NON_MATCH   score: 0,554875


[model.Record]:{PK: '828', CODICE_FISCALE: '______7259______', NOME: 'ariel', COGNOME: 'di pietro', SESSO: 'm', STATO_NASCITA: 'italia', DATA_NASCITA: '19591210', COMUNE_NASCITA: 'san bartoloseo in galdo', PROVINCIA_NASCITA: 'bn', INDIRIZZO: 'contrada ivano 31', CAP: '68435', PROVINCIA: 'bn', TELEFONO: '39877090207'}
[model.Record]:{PK: '828', CODICE_FISCALE: '______7259______', NOME: 'ariel', COGNOME: 'dipietro', SESSO: 'm', STATO_NASCITA: 'italia', DATA_NASCITA: '19591210', COMUNE_NASCITA: 'san bartolomeo in galdo', PROVINCIA_NASCITA: 'bn', INDIRIZZO: '', CAP: '', PROVINCIA: 'bn', TELEFONO: ''}
[utils.math.Vector]:{1.000, 1.000, 1.000, 1.000, 1.000, 1.000, 1.000, 1.000, 0.970, 0.617, 0.800, 0.615, 0.889, 0.615, 0.444, 0.000, 1.000, 1.000, 1.000, 1.000, 1.000, 1.000, 1.000, 1.000, 1.000, 1.000, 1.000, 1.000, 1.000, 1.000, 1.000, 1.000, 1.000, 1.000, 1.000, 1.000, 1.000, 1.000, 1.000, 1.000, 0.985, 0.857, 0.905, 0.857, 0.957, 0.857, 0.750, 0.000, 1.000, 1.000, 1.000, 1.000, 1.000, 1.000, 1.000, 1.000, 0.000, 0.000, 0.000, 0.000, 0.000, 0.000, 0.000, 0.000, 0.000, 0.000, 0.000, 0.000, 0.000, 0.000, 0.000, 0.000, 1.000, 1.000, 1.000, 1.000, 1.000, 1.000, 1.000, 1.000, 0.000, 0.000, 0.000, 0.000, 0.000, 0.000, 0.000, 0.000}   -   classificato come:    NON_MATCH   score: 0,427722


[model.Record]:{PK: '830', CODICE_FISCALE: '______7261______', NOME: 'jonnaes', COGNOME: 'magri', SESSO: 'f', STATO_NASCITA: 'italia', DATA_NASCITA: '19590923', COMUNE_NASCITA: 'caserta', PROVINCIA_NASCITA: 'ce', INDIRIZZO: 'vicolo ivnne 35', CAP: '78423', PROVINCIA: 'ce', TELEFONO: '391613261253'}
[model.Record]:{PK: '830', CODICE_FISCALE: '______7261______', NOME: 'joannes', COGNOME: 'magri', SESSO: 'f', STATO_NASCITA: 'italia', DATA_NASCITA: '19600923', COMUNE_NASCITA: 'caserta', PROVINCIA_NASCITA: 'ce', INDIRIZZO: '', CAP: '79423', PROVINCIA: 'ce', TELEFONO: '391613261153'}
[utils.math.Vector]:{0.962, 0.000, 0.500, 0.000, 0.714, 0.000, 0.000, 0.000, 1.000, 1.000, 1.000, 1.000, 1.000, 1.000, 1.000, 1.000, 1.000, 1.000, 1.000, 1.000, 1.000, 1.000, 1.000, 1.000, 1.000, 1.000, 1.000, 1.000, 1.000, 1.000, 1.000, 1.000, 0.822, 0.333, 0.571, 0.333, 0.750, 0.333, 0.200, 0.000, 1.000, 1.000, 1.000, 1.000, 1.000, 1.000, 1.000, 1.000, 1.000, 1.000, 1.000, 1.000, 1.000, 1.000, 1.000, 1.000, 0.000, 0.000, 0.000, 0.000, 0.000, 0.000, 0.000, 0.000, 0.880, 0.333, 0.500, 0.333, 0.800, 0.333, 0.200, 0.000, 1.000, 1.000, 1.000, 1.000, 1.000, 1.000, 1.000, 1.000, 0.986, 0.700, 0.800, 0.700, 0.917, 0.700, 0.538, 0.000}   -   classificato come:    NON_MATCH   score: 0,504886


[model.Record]:{PK: '831', CODICE_FISCALE: '______7262______', NOME: 'gaetano', COGNOME: '', SESSO: 'm', STATO_NASCITA: 'italia', DATA_NASCITA: '19650919', COMUNE_NASCITA: 'ottaviano', PROVINCIA_NASCITA: 'na', INDIRIZZO: 'borgo noah 96', CAP: '', PROVINCIA: 'na', TELEFONO: '39127433093'}
[model.Record]:{PK: '831', CODICE_FISCALE: '______7262______', NOME: 'gaetano', COGNOME: 'bartoli', SESSO: 'm', STATO_NASCITA: 'italia', DATA_NASCITA: '19650919', COMUNE_NASCITA: 'ottavano', PROVINCIA_NASCITA: 'na', INDIRIZZO: 'borgo noah', CAP: '57006', PROVINCIA: 'na', TELEFONO: ''}
[utils.math.Vector]:{1.000, 1.000, 1.000, 1.000, 1.000, 1.000, 1.000, 1.000, 0.000, 0.000, 0.000, 0.000, 0.000, 0.000, 0.000, 0.000, 1.000, 1.000, 1.000, 1.000, 1.000, 1.000, 1.000, 1.000, 1.000, 1.000, 1.000, 1.000, 1.000, 1.000, 1.000, 1.000, 1.000, 1.000, 1.000, 1.000, 1.000, 1.000, 1.000, 1.000, 0.981, 0.617, 0.800, 0.615, 0.889, 0.615, 0.444, 0.000, 1.000, 1.000, 1.000, 1.000, 1.000, 1.000, 1.000, 1.000, 0.982, 0.853, 0.857, 0.842, 0.769, 0.842, 0.727, 0.000, 0.000, 0.000, 0.000, 0.000, 0.000, 0.000, 0.000, 0.000, 1.000, 1.000, 1.000, 1.000, 1.000, 1.000, 1.000, 1.000, 0.000, 0.000, 0.000, 0.000, 0.000, 0.000, 0.000, 0.000}   -   classificato come:    NON_MATCH   score: 0,474187


[model.Record]:{PK: '832', CODICE_FISCALE: '______7263______', NOME: 'miriam', COGNOME: 'mereu', SESSO: 'm', STATO_NASCITA: 'italia', DATA_NASCITA: '19451227', COMUNE_NASCITA: 'napoli', PROVINCIA_NASCITA: 'na', INDIRIZZO: 'strada bellini 14', CAP: '92505', PROVINCIA: 'na', TELEFONO: '392261262618'}
[model.Record]:{PK: '832', CODICE_FISCALE: '______7263______', NOME: 'miriam', COGNOME: 'mereu', SESSO: 'm', STATO_NASCITA: 'ittlia', DATA_NASCITA: '19451228', COMUNE_NASCITA: 'knapoli', PROVINCIA_NASCITA: '', INDIRIZZO: '', CAP: '', PROVINCIA: 'na', TELEFONO: '392261262618'}
[utils.math.Vector]:{1.000, 1.000, 1.000, 1.000, 1.000, 1.000, 1.000, 1.000, 1.000, 1.000, 1.000, 1.000, 1.000, 1.000, 1.000, 1.000, 1.000, 1.000, 1.000, 1.000, 1.000, 1.000, 1.000, 1.000, 0.911, 0.250, 0.600, 0.250, 0.833, 0.250, 0.143, 0.000, 0.975, 0.833, 0.857, 0.833, 0.875, 0.833, 0.714, 0.000, 0.952, 0.894, 0.909, 0.889, 0.857, 0.889, 0.800, 0.000, 0.000, 0.000, 0.000, 0.000, 0.000, 0.000, 0.000, 0.000, 0.000, 0.000, 0.000, 0.000, 0.000, 0.000, 0.000, 0.000, 0.000, 0.000, 0.000, 0.000, 0.000, 0.000, 0.000, 0.000, 1.000, 1.000, 1.000, 1.000, 1.000, 1.000, 1.000, 1.000, 1.000, 1.000, 1.000, 1.000, 1.000, 1.000, 1.000, 1.000}   -   classificato come:    NON_MATCH   score: 0,570967


[model.Record]:{PK: '834', CODICE_FISCALE: '______7265______', NOME: 'prisca', COGNOME: 'marchini', SESSO: 'f', STATO_NASCITA: 'italia', DATA_NASCITA: '19710421', COMUNE_NASCITA: 'naprli', PROVINCIA_NASCITA: 'na', INDIRIZZO: 'stretto leone 4', CAP: '97797', PROVINCIA: 'na', TELEFONO: '394541594422'}
[model.Record]:{PK: '834', CODICE_FISCALE: '______7265______', NOME: 'prisca', COGNOME: 'marchini', SESSO: 'm', STATO_NASCITA: 'italia', DATA_NASCITA: '19710421', COMUNE_NASCITA: 'napoli', PROVINCIA_NASCITA: 'na', INDIRIZZO: '', CAP: '', PROVINCIA: 'na', TELEFONO: '394541594420'}
[utils.math.Vector]:{1.000, 1.000, 1.000, 1.000, 1.000, 1.000, 1.000, 1.000, 1.000, 1.000, 1.000, 1.000, 1.000, 1.000, 1.000, 1.000, 0.000, 0.000, 0.000, 0.000, 0.000, 0.000, 0.000, 0.000, 1.000, 1.000, 1.000, 1.000, 1.000, 1.000, 1.000, 1.000, 1.000, 1.000, 1.000, 1.000, 1.000, 1.000, 1.000, 1.000, 0.922, 0.250, 0.600, 0.250, 0.833, 0.250, 0.143, 0.000, 1.000, 1.000, 1.000, 1.000, 1.000, 1.000, 1.000, 1.000, 0.000, 0.000, 0.000, 0.000, 0.000, 0.000, 0.000, 0.000, 0.000, 0.000, 0.000, 0.000, 0.000, 0.000, 0.000, 0.000, 1.000, 1.000, 1.000, 1.000, 1.000, 1.000, 1.000, 1.000, 0.995, 0.900, 0.900, 0.900, 0.917, 0.900, 0.818, 0.000}   -   classificato come:    NON_MATCH   score: 0,568616


[model.Record]:{PK: '837', CODICE_FISCALE: '______7268______', NOME: 'joseph', COGNOME: 'conti', SESSO: 'f', STATO_NASCITA: 'italia', DATA_NASCITA: '19560530', COMUNE_NASCITA: 'nocera inferiore', PROVINCIA_NASCITA: 'sa', INDIRIZZO: 'orfeo44', CAP: '47485', PROVINCIA: 'sa', TELEFONO: '3957153978656'}
[model.Record]:{PK: '837', CODICE_FISCALE: '______7268______', NOME: '', COGNOME: 'conti', SESSO: 'f', STATO_NASCITA: 'italia', DATA_NASCITA: '', COMUNE_NASCITA: 'nocera inferiore', PROVINCIA_NASCITA: 'sa', INDIRIZZO: 'contrada orfeo', CAP: '', PROVINCIA: 'sa', TELEFONO: ''}
[utils.math.Vector]:{0.000, 0.000, 0.000, 0.000, 0.000, 0.000, 0.000, 0.000, 1.000, 1.000, 1.000, 1.000, 1.000, 1.000, 1.000, 1.000, 1.000, 1.000, 1.000, 1.000, 1.000, 1.000, 1.000, 1.000, 1.000, 1.000, 1.000, 1.000, 1.000, 1.000, 1.000, 1.000, 0.000, 0.000, 0.000, 0.000, 0.000, 0.000, 0.000, 0.000, 1.000, 1.000, 1.000, 1.000, 1.000, 1.000, 1.000, 1.000, 1.000, 1.000, 1.000, 1.000, 1.000, 1.000, 1.000, 1.000, 0.548, 0.387, 0.421, 0.353, 0.214, 0.353, 0.214, 0.000, 0.000, 0.000, 0.000, 0.000, 0.000, 0.000, 0.000, 0.000, 1.000, 1.000, 1.000, 1.000, 1.000, 1.000, 1.000, 1.000, 0.000, 0.000, 0.000, 0.000, 0.000, 0.000, 0.000, 0.000}   -   classificato come:    NON_MATCH   score: 0,274409


[model.Record]:{PK: '838', CODICE_FISCALE: '______7269______', NOME: '', COGNOME: 'dimaio', SESSO: '', STATO_NASCITA: 'italia', DATA_NASCITA: '19501008', COMUNE_NASCITA: 'piove di sacco', PROVINCIA_NASCITA: 'pd', INDIRIZZO: 'via alessio 95', CAP: '8590', PROVINCIA: 'pd', TELEFONO: '3934820246389'}
[model.Record]:{PK: '838', CODICE_FISCALE: '______7269______', NOME: 'benedetta', COGNOME: 'di maio', SESSO: 'f', STATO_NASCITA: 'italia', DATA_NASCITA: '19501010', COMUNE_NASCITA: 'piove dqi sacco', PROVINCIA_NASCITA: 'pd', INDIRIZZO: '', CAP: '', PROVINCIA: 'pd', TELEFONO: ''}
[utils.math.Vector]:{0.000, 0.000, 0.000, 0.000, 0.000, 0.000, 0.000, 0.000, 0.962, 0.447, 0.727, 0.444, 0.857, 0.444, 0.286, 0.000, 0.000, 0.000, 0.000, 0.000, 0.000, 0.000, 0.000, 0.000, 1.000, 1.000, 1.000, 1.000, 1.000, 1.000, 1.000, 1.000, 0.967, 0.722, 0.833, 0.727, 0.750, 0.727, 0.571, 0.000, 0.988, 0.801, 0.889, 0.800, 0.933, 0.800, 0.667, 0.000, 1.000, 1.000, 1.000, 1.000, 1.000, 1.000, 1.000, 1.000, 0.000, 0.000, 0.000, 0.000, 0.000, 0.000, 0.000, 0.000, 0.000, 0.000, 0.000, 0.000, 0.000, 0.000, 0.000, 0.000, 1.000, 1.000, 1.000, 1.000, 1.000, 1.000, 1.000, 1.000, 0.000, 0.000, 0.000, 0.000, 0.000, 0.000, 0.000, 0.000}   -   classificato come:    NON_MATCH   score: 0,272986


[model.Record]:{PK: '840', CODICE_FISCALE: '______7271______', NOME: 'odino', COGNOME: 'grasso', SESSO: 'm', STATO_NASCITA: 'itablia', DATA_NASCITA: '19950514', COMUNE_NASCITA: 'emlito di napoli', PROVINCIA_NASCITA: 'na', INDIRIZZO: 'piazza folco 17', CAP: '5152', PROVINCIA: 'na', TELEFONO: '395024776214'}
[model.Record]:{PK: '840', CODICE_FISCALE: '______7271______', NOME: 'odino', COGNOME: 'grasso', SESSO: 'm', STATO_NASCITA: 'italia', DATA_NASCITA: '19950514', COMUNE_NASCITA: 'melito di napoli', PROVINCIA_NASCITA: 'na', INDIRIZZO: '', CAP: '', PROVINCIA: 'na', TELEFONO: ''}
[utils.math.Vector]:{1.000, 1.000, 1.000, 1.000, 1.000, 1.000, 1.000, 1.000, 1.000, 1.000, 1.000, 1.000, 1.000, 1.000, 1.000, 1.000, 1.000, 1.000, 1.000, 1.000, 1.000, 1.000, 1.000, 1.000, 0.967, 0.447, 0.727, 0.444, 0.857, 0.444, 0.286, 0.000, 1.000, 1.000, 1.000, 1.000, 1.000, 1.000, 1.000, 1.000, 0.979, 0.857, 0.857, 0.857, 0.875, 0.857, 0.750, 0.000, 1.000, 1.000, 1.000, 1.000, 1.000, 1.000, 1.000, 1.000, 0.000, 0.000, 0.000, 0.000, 0.000, 0.000, 0.000, 0.000, 0.000, 0.000, 0.000, 0.000, 0.000, 0.000, 0.000, 0.000, 1.000, 1.000, 1.000, 1.000, 1.000, 1.000, 1.000, 1.000, 0.000, 0.000, 0.000, 0.000, 0.000, 0.000, 0.000, 0.000}   -   classificato come:    NON_MATCH   score: 0,466474


[model.Record]:{PK: '846', CODICE_FISCALE: '______7277______', NOME: 'ivonne', COGNOME: 'sabatini', SESSO: 'm', STATO_NASCITA: 'italia', DATA_NASCITA: '19940910', COMUNE_NASCITA: '', PROVINCIA_NASCITA: 'sa', INDIRIZZO: 'piazza sabile 29', CAP: '35274', PROVINCIA: 'sa', TELEFONO: '39001775087596'}
[model.Record]:{PK: '846', CODICE_FISCALE: '______7277______', NOME: 'ivonne', COGNOME: '', SESSO: 'f', STATO_NASCITA: 'italia', DATA_NASCITA: '19920713', COMUNE_NASCITA: '', PROVINCIA_NASCITA: 'sa', INDIRIZZO: 'piazza basile', CAP: '35274', PROVINCIA: 'sa', TELEFONO: ''}
[utils.math.Vector]:{1.000, 1.000, 1.000, 1.000, 1.000, 1.000, 1.000, 1.000, 0.000, 0.000, 0.000, 0.000, 0.000, 0.000, 0.000, 0.000, 0.000, 0.000, 0.000, 0.000, 0.000, 0.000, 0.000, 0.000, 1.000, 1.000, 1.000, 1.000, 1.000, 1.000, 1.000, 1.000, 0.825, 0.167, 0.286, 0.167, 0.625, 0.167, 0.091, 0.000, 0.000, 0.000, 0.000, 0.000, 0.000, 0.000, 0.000, 0.000, 1.000, 1.000, 1.000, 1.000, 1.000, 1.000, 1.000, 1.000, 0.950, 0.483, 0.593, 0.480, 0.688, 0.480, 0.316, 0.000, 1.000, 1.000, 1.000, 1.000, 1.000, 1.000, 1.000, 1.000, 1.000, 1.000, 1.000, 1.000, 1.000, 1.000, 1.000, 1.000, 0.000, 0.000, 0.000, 0.000, 0.000, 0.000, 0.000, 0.000}   -   classificato come:    NON_MATCH   score: 0,414003


[model.Record]:{PK: '848', CODICE_FISCALE: '______7279______', NOME: 'sirio', COGNOME: 'peyego', SESSO: 'm', STATO_NASCITA: 'italia', DATA_NASCITA: '19480731', COMUNE_NASCITA: 'pagani', PROVINCIA_NASCITA: 'sa', INDIRIZZO: '50', CAP: '91118', PROVINCIA: 'sa', TELEFONO: '3999633916809'}
[model.Record]:{PK: '848', CODICE_FISCALE: '______7279______', NOME: 'sirio', COGNOME: '', SESSO: 'm', STATO_NASCITA: 'italia', DATA_NASCITA: '19460731', COMUNE_NASCITA: 'pagani', PROVINCIA_NASCITA: 'sa', INDIRIZZO: '', CAP: '91118', PROVINCIA: 'sa', TELEFONO: ''}
[utils.math.Vector]:{1.000, 1.000, 1.000, 1.000, 1.000, 1.000, 1.000, 1.000, 0.000, 0.000, 0.000, 0.000, 0.000, 0.000, 0.000, 0.000, 1.000, 1.000, 1.000, 1.000, 1.000, 1.000, 1.000, 1.000, 1.000, 1.000, 1.000, 1.000, 1.000, 1.000, 1.000, 1.000, 0.942, 0.500, 0.714, 0.500, 0.875, 0.500, 0.333, 0.000, 1.000, 1.000, 1.000, 1.000, 1.000, 1.000, 1.000, 1.000, 1.000, 1.000, 1.000, 1.000, 1.000, 1.000, 1.000, 1.000, 0.000, 0.000, 0.000, 0.000, 0.000, 0.000, 0.000, 0.000, 1.000, 1.000, 1.000, 1.000, 1.000, 1.000, 1.000, 1.000, 1.000, 1.000, 1.000, 1.000, 1.000, 1.000, 1.000, 1.000, 0.000, 0.000, 0.000, 0.000, 0.000, 0.000, 0.000, 0.000}   -   classificato come:    NON_MATCH   score: 0,463844


[model.Record]:{PK: '849', CODICE_FISCALE: '______7280______', NOME: '', COGNOME: 'beretta', SESSO: 'f', STATO_NASCITA: 'italia', DATA_NASCITA: '19501026', COMUNE_NASCITA: 'afragola', PROVINCIA_NASCITA: 'na', INDIRIZZO: 'vicolo rossi 35', CAP: '9815', PROVINCIA: 'na', TELEFONO: '3989018761723'}
[model.Record]:{PK: '849', CODICE_FISCALE: '______7280______', NOME: 'karim', COGNOME: 'bereta', SESSO: 'm', STATO_NASCITA: '', DATA_NASCITA: '19501026', COMUNE_NASCITA: 'afragola', PROVINCIA_NASCITA: 'na', INDIRIZZO: '', CAP: '', PROVINCIA: 'na', TELEFONO: ''}
[utils.math.Vector]:{0.000, 0.000, 0.000, 0.000, 0.000, 0.000, 0.000, 0.000, 0.976, 0.671, 0.909, 0.667, 0.857, 0.667, 0.500, 0.000, 0.000, 0.000, 0.000, 0.000, 0.000, 0.000, 0.000, 0.000, 0.000, 0.000, 0.000, 0.000, 0.000, 0.000, 0.000, 0.000, 1.000, 1.000, 1.000, 1.000, 1.000, 1.000, 1.000, 1.000, 1.000, 1.000, 1.000, 1.000, 1.000, 1.000, 1.000, 1.000, 1.000, 1.000, 1.000, 1.000, 1.000, 1.000, 1.000, 1.000, 0.000, 0.000, 0.000, 0.000, 0.000, 0.000, 0.000, 0.000, 0.000, 0.000, 0.000, 0.000, 0.000, 0.000, 0.000, 0.000, 1.000, 1.000, 1.000, 1.000, 1.000, 1.000, 1.000, 1.000, 0.000, 0.000, 0.000, 0.000, 0.000, 0.000, 0.000, 0.000}   -   classificato come:    NON_MATCH   score: 0,373092


[model.Record]:{PK: '853', CODICE_FISCALE: '______7284______', NOME: 'gerlando', COGNOME: 'giannini', SESSO: 'f', STATO_NASCITA: 'italia', DATA_NASCITA: '19511112', COMUNE_NASCITA: 'casalnuovo di napoli', PROVINCIA_NASCITA: 'na', INDIRIZZO: 'strada sasht 61', CAP: '34761', PROVINCIA: 'na', TELEFONO: '39186844642402'}
[model.Record]:{PK: '853', CODICE_FISCALE: '______7284______', NOME: '', COGNOME: 'giannini', SESSO: 'f', STATO_NASCITA: '', DATA_NASCITA: '19511112', COMUNE_NASCITA: 'casalnuovo napoli', PROVINCIA_NASCITA: 'na', INDIRIZZO: '', CAP: '', PROVINCIA: 'na', TELEFONO: '391868446424'}
[utils.math.Vector]:{0.000, 0.000, 0.000, 0.000, 0.000, 0.000, 0.000, 0.000, 1.000, 1.000, 1.000, 1.000, 1.000, 1.000, 1.000, 1.000, 1.000, 1.000, 1.000, 1.000, 1.000, 1.000, 1.000, 1.000, 0.000, 0.000, 0.000, 0.000, 0.000, 0.000, 0.000, 0.000, 1.000, 1.000, 1.000, 1.000, 1.000, 1.000, 1.000, 1.000, 0.951, 0.852, 0.914, 0.848, 0.850, 0.848, 0.737, 0.000, 1.000, 1.000, 1.000, 1.000, 1.000, 1.000, 1.000, 1.000, 0.000, 0.000, 0.000, 0.000, 0.000, 0.000, 0.000, 0.000, 0.000, 0.000, 0.000, 0.000, 0.000, 0.000, 0.000, 0.000, 1.000, 1.000, 1.000, 1.000, 1.000, 1.000, 1.000, 1.000, 0.993, 0.913, 0.917, 0.909, 0.857, 0.909, 0.833, 0.000}   -   classificato come:    NON_MATCH   score: 0,519994


[model.Record]:{PK: '855', CODICE_FISCALE: '______7286______', NOME: 'joel', COGNOME: 'd angelo', SESSO: 'f', STATO_NASCITA: 'italia', DATA_NASCITA: '195013', COMUNE_NASCITA: 'san giorgio a', PROVINCIA_NASCITA: 'na', INDIRIZZO: 'contwrada ferri 36', CAP: '96735', PROVINCIA: 'na', TELEFONO: '3992252871095'}
[model.Record]:{PK: '855', CODICE_FISCALE: '______7286______', NOME: '', COGNOME: 'd angelo', SESSO: 'f', STATO_NASCITA: 'italia', DATA_NASCITA: '19500613', COMUNE_NASCITA: 'san giorgio a cremano', PROVINCIA_NASCITA: 'na', INDIRIZZO: '', CAP: '', PROVINCIA: 'na', TELEFONO: ''}
[utils.math.Vector]:{0.000, 0.000, 0.000, 0.000, 0.000, 0.000, 0.000, 0.000, 1.000, 1.000, 1.000, 1.000, 1.000, 1.000, 1.000, 1.000, 1.000, 1.000, 1.000, 1.000, 1.000, 1.000, 1.000, 1.000, 1.000, 1.000, 1.000, 1.000, 1.000, 1.000, 1.000, 1.000, 0.950, 0.408, 0.667, 0.400, 0.750, 0.400, 0.250, 0.000, 0.952, 0.787, 0.741, 0.714, 0.619, 0.714, 0.556, 0.000, 1.000, 1.000, 1.000, 1.000, 1.000, 1.000, 1.000, 1.000, 0.000, 0.000, 0.000, 0.000, 0.000, 0.000, 0.000, 0.000, 0.000, 0.000, 0.000, 0.000, 0.000, 0.000, 0.000, 0.000, 1.000, 1.000, 1.000, 1.000, 1.000, 1.000, 1.000, 1.000, 0.000, 0.000, 0.000, 0.000, 0.000, 0.000, 0.000, 0.000}   -   classificato come:    NON_MATCH   score: 0,281127


[model.Record]:{PK: '856', CODICE_FISCALE: '______7287______', NOME: 'ferdinando', COGNOME: 'colombo', SESSO: 'f', STATO_NASCITA: 'italia', DATA_NASCITA: '196003', COMUNE_NASCITA: 'trecase', PROVINCIA_NASCITA: 'na', INDIRIZZO: 'rotonda furio 13', CAP: '32248', PROVINCIA: 'na', TELEFONO: '3971501856594'}
[model.Record]:{PK: '856', CODICE_FISCALE: '______7287______', NOME: 'ferdinando', COGNOME: '', SESSO: '', STATO_NASCITA: 'italia', DATA_NASCITA: '19600331', COMUNE_NASCITA: 'rtecase', PROVINCIA_NASCITA: 'na', INDIRIZZO: '', CAP: '', PROVINCIA: 'na', TELEFONO: '395170185659'}
[utils.math.Vector]:{1.000, 1.000, 1.000, 1.000, 1.000, 1.000, 1.000, 1.000, 0.000, 0.000, 0.000, 0.000, 0.000, 0.000, 0.000, 0.000, 0.000, 0.000, 0.000, 0.000, 0.000, 0.000, 0.000, 0.000, 1.000, 1.000, 1.000, 1.000, 1.000, 1.000, 1.000, 1.000, 0.967, 0.816, 0.833, 0.800, 0.750, 0.800, 0.667, 0.000, 0.952, 0.600, 0.667, 0.600, 0.714, 0.600, 0.429, 0.000, 1.000, 1.000, 1.000, 1.000, 1.000, 1.000, 1.000, 1.000, 0.000, 0.000, 0.000, 0.000, 0.000, 0.000, 0.000, 0.000, 0.000, 0.000, 0.000, 0.000, 0.000, 0.000, 0.000, 0.000, 1.000, 1.000, 1.000, 1.000, 1.000, 1.000, 1.000, 1.000, 0.955, 0.477, 0.609, 0.476, 0.769, 0.476, 0.313, 0.000}   -   classificato come:    NON_MATCH   score: 0,369652


[model.Record]:{PK: '857', CODICE_FISCALE: '______7288______', NOME: '', COGNOME: 'bianchi', SESSO: 'f', STATO_NASCITA: 'italia', DATA_NASCITA: '19430614', COMUNE_NASCITA: 'napli', PROVINCIA_NASCITA: 'na', INDIRIZZO: 'vicolo barone 17', CAP: '70496', PROVINCIA: 'na', TELEFONO: '39902487440'}
[model.Record]:{PK: '857', CODICE_FISCALE: '______7288______', NOME: 'folco', COGNOME: 'bianchi', SESSO: 'f', STATO_NASCITA: 'italia', DATA_NASCITA: '19430914', COMUNE_NASCITA: 'napuoli', PROVINCIA_NASCITA: 'na', INDIRIZZO: 'vicolb oarone', CAP: '70496', PROVINCIA: 'na', TELEFONO: ''}
[utils.math.Vector]:{0.000, 0.000, 0.000, 0.000, 0.000, 0.000, 0.000, 0.000, 1.000, 1.000, 1.000, 1.000, 1.000, 1.000, 1.000, 1.000, 1.000, 1.000, 1.000, 1.000, 1.000, 1.000, 1.000, 1.000, 1.000, 1.000, 1.000, 1.000, 1.000, 1.000, 1.000, 1.000, 0.958, 0.500, 0.714, 0.500, 0.875, 0.500, 0.333, 0.000, 0.933, 0.258, 0.600, 0.250, 0.714, 0.250, 0.143, 0.000, 1.000, 1.000, 1.000, 1.000, 1.000, 1.000, 1.000, 1.000, 0.939, 0.483, 0.593, 0.480, 0.688, 0.480, 0.316, 0.000, 1.000, 1.000, 1.000, 1.000, 1.000, 1.000, 1.000, 1.000, 1.000, 1.000, 1.000, 1.000, 1.000, 1.000, 1.000, 1.000, 0.000, 0.000, 0.000, 0.000, 0.000, 0.000, 0.000, 0.000}   -   classificato come:    NON_MATCH   score: 0,531500


[model.Record]:{PK: '858', CODICE_FISCALE: '______7289______', NOME: 'teseo', COGNOME: 'lanza', SESSO: 'm', STATO_NASCITA: 'italia', DATA_NASCITA: '19590814', COMUNE_NASCITA: 'trentola ducenta', PROVINCIA_NASCITA: 'ce', INDIRIZZO: 'via ruggiero 36', CAP: '21928', PROVINCIA: 'ce', TELEFONO: '39071217204'}
[model.Record]:{PK: '858', CODICE_FISCALE: '______7289______', NOME: 'teseo', COGNOME: 'lanza', SESSO: 'f', STATO_NASCITA: 'italia', DATA_NASCITA: '19590814', COMUNE_NASCITA: 'trentola ducenta', PROVINCIA_NASCITA: 'ce', INDIRIZZO: '', CAP: '', PROVINCIA: 'ce', TELEFONO: '39712172804'}
[utils.math.Vector]:{1.000, 1.000, 1.000, 1.000, 1.000, 1.000, 1.000, 1.000, 1.000, 1.000, 1.000, 1.000, 1.000, 1.000, 1.000, 1.000, 0.000, 0.000, 0.000, 0.000, 0.000, 0.000, 0.000, 0.000, 1.000, 1.000, 1.000, 1.000, 1.000, 1.000, 1.000, 1.000, 1.000, 1.000, 1.000, 1.000, 1.000, 1.000, 1.000, 1.000, 1.000, 1.000, 1.000, 1.000, 1.000, 1.000, 1.000, 1.000, 1.000, 1.000, 1.000, 1.000, 1.000, 1.000, 1.000, 1.000, 0.000, 0.000, 0.000, 0.000, 0.000, 0.000, 0.000, 0.000, 0.000, 0.000, 0.000, 0.000, 0.000, 0.000, 0.000, 0.000, 1.000, 1.000, 1.000, 1.000, 1.000, 1.000, 1.000, 1.000, 0.950, 0.444, 0.700, 0.444, 0.818, 0.444, 0.286, 0.000}   -   classificato come:    NON_MATCH   score: 0,573921


[model.Record]:{PK: '860', CODICE_FISCALE: '______7293______', NOME: 'bernardo', COGNOME: 'pinna', SESSO: 'f', STATO_NASCITA: 'italia', DATA_NASCITA: '19291216', COMUNE_NASCITA: 'camporgiano', PROVINCIA_NASCITA: 'lu', INDIRIZZO: 'borg italo 42', CAP: '75052', PROVINCIA: 'lu', TELEFONO: '39579060251'}
[model.Record]:{PK: '860', CODICE_FISCALE: '______7293______', NOME: 'bernardo', COGNOME: 'pinna', SESSO: 'f', STATO_NASCITA: 'italia', DATA_NASCITA: '19291216', COMUNE_NASCITA: '', PROVINCIA_NASCITA: 'lu', INDIRIZZO: '', CAP: '', PROVINCIA: 'lu', TELEFONO: ''}
[utils.math.Vector]:{1.000, 1.000, 1.000, 1.000, 1.000, 1.000, 1.000, 1.000, 1.000, 1.000, 1.000, 1.000, 1.000, 1.000, 1.000, 1.000, 1.000, 1.000, 1.000, 1.000, 1.000, 1.000, 1.000, 1.000, 1.000, 1.000, 1.000, 1.000, 1.000, 1.000, 1.000, 1.000, 1.000, 1.000, 1.000, 1.000, 1.000, 1.000, 1.000, 1.000, 0.000, 0.000, 0.000, 0.000, 0.000, 0.000, 0.000, 0.000, 1.000, 1.000, 1.000, 1.000, 1.000, 1.000, 1.000, 1.000, 0.000, 0.000, 0.000, 0.000, 0.000, 0.000, 0.000, 0.000, 0.000, 0.000, 0.000, 0.000, 0.000, 0.000, 0.000, 0.000, 1.000, 1.000, 1.000, 1.000, 1.000, 1.000, 1.000, 1.000, 0.000, 0.000, 0.000, 0.000, 0.000, 0.000, 0.000, 0.000}   -   classificato come:    NON_MATCH   score: 0,402280


[model.Record]:{PK: '865', CODICE_FISCALE: '______7298______', NOME: 'gregorio', COGNOME: 'lombardo', SESSO: 'm', STATO_NASCITA: 'italia', DATA_NASCITA: '19400709', COMUNE_NASCITA: 'arzano', PROVINCIA_NASCITA: 'na', INDIRIZZO: 'rotonda tazio 99', CAP: '49313', PROVINCIA: 'na', TELEFONO: '3973340109738'}
[model.Record]:{PK: '865', CODICE_FISCALE: '______7298______', NOME: 'gregorio', COGNOME: '', SESSO: 'f', STATO_NASCITA: '', DATA_NASCITA: '19400809', COMUNE_NASCITA: 'arzano', PROVINCIA_NASCITA: 'na', INDIRIZZO: 'rotonda tazio', CAP: '49313', PROVINCIA: 'na', TELEFONO: ''}
[utils.math.Vector]:{1.000, 1.000, 1.000, 1.000, 1.000, 1.000, 1.000, 1.000, 0.000, 0.000, 0.000, 0.000, 0.000, 0.000, 0.000, 0.000, 0.000, 0.000, 0.000, 0.000, 0.000, 0.000, 0.000, 0.000, 0.000, 0.000, 0.000, 0.000, 0.000, 0.000, 0.000, 0.000, 0.958, 0.500, 0.714, 0.500, 0.875, 0.500, 0.333, 0.000, 1.000, 1.000, 1.000, 1.000, 1.000, 1.000, 1.000, 1.000, 1.000, 1.000, 1.000, 1.000, 1.000, 1.000, 1.000, 1.000, 0.988, 0.886, 0.889, 0.880, 0.813, 0.880, 0.786, 0.000, 1.000, 1.000, 1.000, 1.000, 1.000, 1.000, 1.000, 1.000, 1.000, 1.000, 1.000, 1.000, 1.000, 1.000, 1.000, 1.000, 0.000, 0.000, 0.000, 0.000, 0.000, 0.000, 0.000, 0.000}   -   classificato come:    NON_MATCH   score: 0,593871


[model.Record]:{PK: '866', CODICE_FISCALE: '______7299______', NOME: 'mecren', COGNOME: 'bevilacqua', SESSO: 'm', STATO_NASCITA: 'italia', DATA_NASCITA: '19951114', COMUNE_NASCITA: '', PROVINCIA_NASCITA: 'zce', INDIRIZZO: '68', CAP: '7938', PROVINCIA: 'ce', TELEFONO: '391106'}
[model.Record]:{PK: '866', CODICE_FISCALE: '______7299______', NOME: 'mecren', COGNOME: '', SESSO: '', STATO_NASCITA: 'italia', DATA_NASCITA: '19951114', COMUNE_NASCITA: '', PROVINCIA_NASCITA: 'ce', INDIRIZZO: 'via de luca', CAP: '7938', PROVINCIA: 'ce', TELEFONO: '391106534603'}
[utils.math.Vector]:{1.000, 1.000, 1.000, 1.000, 1.000, 1.000, 1.000, 1.000, 0.000, 0.000, 0.000, 0.000, 0.000, 0.000, 0.000, 0.000, 0.000, 0.000, 0.000, 0.000, 0.000, 0.000, 0.000, 0.000, 1.000, 1.000, 1.000, 1.000, 1.000, 1.000, 1.000, 1.000, 1.000, 1.000, 1.000, 1.000, 1.000, 1.000, 1.000, 1.000, 0.000, 0.000, 0.000, 0.000, 0.000, 0.000, 0.000, 0.000, 0.000, 0.000, 0.667, 0.000, 0.667, 0.000, 0.000, 0.000, 0.000, 0.000, 0.000, 0.000, 0.000, 0.000, 0.000, 0.000, 1.000, 1.000, 1.000, 1.000, 1.000, 1.000, 1.000, 1.000, 1.000, 1.000, 1.000, 1.000, 1.000, 1.000, 1.000, 1.000, 0.917, 0.632, 0.625, 0.571, 0.500, 0.571, 0.400, 0.000}   -   classificato come:    NON_MATCH   score: 0,541767


[model.Record]:{PK: '867', CODICE_FISCALE: '______7300______', NOME: 'fiorentino', COGNOME: 'pucci', SESSO: 'f', STATO_NASCITA: 'italia', DATA_NASCITA: '19641014', COMUNE_NASCITA: 'scafati', PROVINCIA_NASCITA: 'sa', INDIRIZZO: 'sirio71', CAP: '25081', PROVINCIA: 'sa', TELEFONO: '390728498'}
[model.Record]:{PK: '867', CODICE_FISCALE: '______7300______', NOME: 'fiorentino', COGNOME: 'pucci', SESSO: 'f', STATO_NASCITA: 'italia', DATA_NASCITA: '19641014', COMUNE_NASCITA: 'scafati', PROVINCIA_NASCITA: 'sa', INDIRIZZO: '', CAP: '', PROVINCIA: 'sa', TELEFONO: ''}
[utils.math.Vector]:{1.000, 1.000, 1.000, 1.000, 1.000, 1.000, 1.000, 1.000, 1.000, 1.000, 1.000, 1.000, 1.000, 1.000, 1.000, 1.000, 1.000, 1.000, 1.000, 1.000, 1.000, 1.000, 1.000, 1.000, 1.000, 1.000, 1.000, 1.000, 1.000, 1.000, 1.000, 1.000, 1.000, 1.000, 1.000, 1.000, 1.000, 1.000, 1.000, 1.000, 1.000, 1.000, 1.000, 1.000, 1.000, 1.000, 1.000, 1.000, 1.000, 1.000, 1.000, 1.000, 1.000, 1.000, 1.000, 1.000, 0.000, 0.000, 0.000, 0.000, 0.000, 0.000, 0.000, 0.000, 0.000, 0.000, 0.000, 0.000, 0.000, 0.000, 0.000, 0.000, 1.000, 1.000, 1.000, 1.000, 1.000, 1.000, 1.000, 1.000, 0.000, 0.000, 0.000, 0.000, 0.000, 0.000, 0.000, 0.000}   -   classificato come:    NON_MATCH   score: 0,489340


[model.Record]:{PK: '870', CODICE_FISCALE: '______7303______', NOME: 'arturo', COGNOME: 'gori', SESSO: 'f', STATO_NASCITA: 'italia', DATA_NASCITA: '19740808', COMUNE_NASCITA: 'castellammare di stabia', PROVINCIA_NASCITA: 'na', INDIRIZZO: 'contrada ione 78', CAP: '23209', PROVINCIA: '', TELEFONO: '3936777031246'}
[model.Record]:{PK: '870', CODICE_FISCALE: '______7303______', NOME: 'arturo', COGNOME: 'gori', SESSO: 'f', STATO_NASCITA: 'italia', DATA_NASCITA: '19760808', COMUNE_NASCITA: 'castellammare di stabia', PROVINCIA_NASCITA: '', INDIRIZZO: '', CAP: '9', PROVINCIA: 'na', TELEFONO: ''}
[utils.math.Vector]:{1.000, 1.000, 1.000, 1.000, 1.000, 1.000, 1.000, 1.000, 1.000, 1.000, 1.000, 1.000, 1.000, 1.000, 1.000, 1.000, 1.000, 1.000, 1.000, 1.000, 1.000, 1.000, 1.000, 1.000, 1.000, 1.000, 1.000, 1.000, 1.000, 1.000, 1.000, 1.000, 0.942, 0.500, 0.667, 0.500, 0.875, 0.500, 0.333, 0.000, 1.000, 1.000, 1.000, 1.000, 1.000, 1.000, 1.000, 1.000, 0.000, 0.000, 0.000, 0.000, 0.000, 0.000, 0.000, 0.000, 0.000, 0.000, 0.000, 0.000, 0.000, 0.000, 0.000, 0.000, 0.000, 0.000, 0.000, 0.000, 0.200, 0.000, 0.000, 0.000, 0.000, 0.000, 0.000, 0.000, 0.000, 0.000, 0.000, 0.000, 0.000, 0.000, 0.000, 0.000, 0.000, 0.000, 0.000, 0.000}   -   classificato come:    NON_MATCH   score: 0,383659


[model.Record]:{PK: '872', CODICE_FISCALE: '______7305______', NOME: '', COGNOME: 'angelini', SESSO: 'm', STATO_NASCITA: 'italia', DATA_NASCITA: '19791019', COMUNE_NASCITA: 'nola', PROVINCIA_NASCITA: 'na', INDIRIZZO: 'borgo gaetzno 43', CAP: '92818', PROVINCIA: 'na', TELEFONO: '39644481514'}
[model.Record]:{PK: '872', CODICE_FISCALE: '______7305______', NOME: 'sasha', COGNOME: 'angelini', SESSO: 'f', STATO_NASCITA: 'italia', DATA_NASCITA: '19791018', COMUNE_NASCITA: 'fola', PROVINCIA_NASCITA: 'na', INDIRIZZO: 'borgo', CAP: '92818', PROVINCIA: '', TELEFONO: ''}
[utils.math.Vector]:{0.000, 0.000, 0.000, 0.000, 0.000, 0.000, 0.000, 0.000, 1.000, 1.000, 1.000, 1.000, 1.000, 1.000, 1.000, 1.000, 0.000, 0.000, 0.000, 0.000, 0.000, 0.000, 0.000, 0.000, 1.000, 1.000, 1.000, 1.000, 1.000, 1.000, 1.000, 1.000, 0.975, 0.833, 0.923, 0.833, 0.875, 0.833, 0.714, 0.000, 0.833, 0.500, 0.667, 0.500, 0.750, 0.500, 0.333, 0.000, 1.000, 1.000, 1.000, 1.000, 1.000, 1.000, 1.000, 1.000, 0.842, 0.463, 0.444, 0.353, 0.313, 0.353, 0.214, 0.000, 1.000, 1.000, 1.000, 1.000, 1.000, 1.000, 1.000, 1.000, 0.000, 0.000, 0.000, 0.000, 0.000, 0.000, 0.000, 0.000, 0.000, 0.000, 0.000, 0.000, 0.000, 0.000, 0.000, 0.000}   -   classificato come:    NON_MATCH   score: 0,550121


[model.Record]:{PK: '873', CODICE_FISCALE: '______7306______', NOME: 'yago', COGNOME: 'stefani', SESSO: 'm', STATO_NASCITA: 'italia', DATA_NASCITA: '19770926', COMUNE_NASCITA: 'gragnano', PROVINCIA_NASCITA: 'na', INDIRIZZO: 'viale gatti 3', CAP: '49149', PROVINCIA: 'na', TELEFONO: '39332513587935'}
[model.Record]:{PK: '873', CODICE_FISCALE: '______7306______', NOME: 'stefani', COGNOME: 'yago', SESSO: 'm', STATO_NASCITA: '', DATA_NASCITA: '19800828', COMUNE_NASCITA: 'gragnano', PROVINCIA_NASCITA: 'na', INDIRIZZO: 'viale gatti', CAP: '49149', PROVINCIA: 'na', TELEFONO: '393325135879'}
[utils.math.Vector]:{0.000, 0.000, 0.000, 0.000, 0.143, 0.000, 0.000, 0.000, 0.000, 0.000, 0.000, 0.000, 0.143, 0.000, 0.000, 0.000, 1.000, 1.000, 1.000, 1.000, 1.000, 1.000, 1.000, 1.000, 0.000, 0.000, 0.000, 0.000, 0.000, 0.000, 0.000, 0.000, 0.667, 0.000, 0.143, 0.000, 0.500, 0.000, 0.000, 0.000, 1.000, 1.000, 1.000, 1.000, 1.000, 1.000, 1.000, 1.000, 1.000, 1.000, 1.000, 1.000, 1.000, 1.000, 1.000, 1.000, 0.992, 0.905, 0.909, 0.900, 0.846, 0.900, 0.818, 0.000, 1.000, 1.000, 1.000, 1.000, 1.000, 1.000, 1.000, 1.000, 1.000, 1.000, 1.000, 1.000, 1.000, 1.000, 1.000, 1.000, 0.993, 0.913, 1.000, 0.909, 0.857, 0.909, 0.833, 0.000}   -   classificato come:    NON_MATCH   score: 0,583333


[model.Record]:{PK: '876', CODICE_FISCALE: '______7310______', NOME: 'sarita', COGNOME: 'd alessandro', SESSO: 'm', STATO_NASCITA: 'italia', DATA_NASCITA: '0908', COMUNE_NASCITA: 'venezia', PROVINCIA_NASCITA: 've', INDIRIZZO: '41', CAP: '82947', PROVINCIA: 've', TELEFONO: '39645708758234'}
[model.Record]:{PK: '876', CODICE_FISCALE: '______7310______', NOME: 'sarita', COGNOME: '', SESSO: 'm', STATO_NASCITA: 'italia', DATA_NASCITA: '19570908', COMUNE_NASCITA: 'venezia', PROVINCIA_NASCITA: 've', INDIRIZZO: 'strada oretta', CAP: '82947', PROVINCIA: 've', TELEFONO: ''}
[utils.math.Vector]:{1.000, 1.000, 1.000, 1.000, 1.000, 1.000, 1.000, 1.000, 0.000, 0.000, 0.000, 0.000, 0.000, 0.000, 0.000, 0.000, 1.000, 1.000, 1.000, 1.000, 1.000, 1.000, 1.000, 1.000, 1.000, 1.000, 1.000, 1.000, 1.000, 1.000, 1.000, 1.000, 0.583, 0.577, 0.600, 0.500, 0.500, 0.500, 0.333, 0.000, 1.000, 1.000, 1.000, 1.000, 1.000, 1.000, 1.000, 1.000, 1.000, 1.000, 1.000, 1.000, 1.000, 1.000, 1.000, 1.000, 0.000, 0.000, 0.000, 0.000, 0.000, 0.000, 0.000, 0.000, 1.000, 1.000, 1.000, 1.000, 1.000, 1.000, 1.000, 1.000, 1.000, 1.000, 1.000, 1.000, 1.000, 1.000, 1.000, 1.000, 0.000, 0.000, 0.000, 0.000, 0.000, 0.000, 0.000, 0.000}   -   classificato come:    NON_MATCH   score: 0,445228


[model.Record]:{PK: '883', CODICE_FISCALE: '______7317______', NOME: 'adriano', COGNOME: 'basile', SESSO: 'm', STATO_NASCITA: 'italia', DATA_NASCITA: '19620125', COMUNE_NASCITA: '', PROVINCIA_NASCITA: 'ce', INDIRIZZO: 'rotonda colombo 93', CAP: '7543', PROVINCIA: 'ce', TELEFONO: '394124482071'}
[model.Record]:{PK: '883', CODICE_FISCALE: '______7317______', NOME: 'adriano', COGNOME: 'basile', SESSO: 'm', STATO_NASCITA: 'italia', DATA_NASCITA: '19620125', COMUNE_NASCITA: 'castel', PROVINCIA_NASCITA: 'ce', INDIRIZZO: '', CAP: '', PROVINCIA: 'ce', TELEFONO: ''}
[utils.math.Vector]:{1.000, 1.000, 1.000, 1.000, 1.000, 1.000, 1.000, 1.000, 1.000, 1.000, 1.000, 1.000, 1.000, 1.000, 1.000, 1.000, 1.000, 1.000, 1.000, 1.000, 1.000, 1.000, 1.000, 1.000, 1.000, 1.000, 1.000, 1.000, 1.000, 1.000, 1.000, 1.000, 1.000, 1.000, 1.000, 1.000, 1.000, 1.000, 1.000, 1.000, 0.000, 0.000, 0.000, 0.000, 0.000, 0.000, 0.000, 0.000, 1.000, 1.000, 1.000, 1.000, 1.000, 1.000, 1.000, 1.000, 0.000, 0.000, 0.000, 0.000, 0.000, 0.000, 0.000, 0.000, 0.000, 0.000, 0.000, 0.000, 0.000, 0.000, 0.000, 0.000, 1.000, 1.000, 1.000, 1.000, 1.000, 1.000, 1.000, 1.000, 0.000, 0.000, 0.000, 0.000, 0.000, 0.000, 0.000, 0.000}   -   classificato come:    NON_MATCH   score: 0,402280


[model.Record]:{PK: '885', CODICE_FISCALE: '______7319______', NOME: 'fatima', COGNOME: 'traverso', SESSO: 'm', STATO_NASCITA: 'italia', DATA_NASCITA: '19621220', COMUNE_NASCITA: 'felitto', PROVINCIA_NASCITA: 'sa', INDIRIZZO: 'stretto renzo 99', CAP: '71010', PROVINCIA: 'sa', TELEFONO: '39824914239315'}
[model.Record]:{PK: '885', CODICE_FISCALE: '______7319______', NOME: 'fatima', COGNOME: 'traverso', SESSO: 'm', STATO_NASCITA: 'italia', DATA_NASCITA: '19621220', COMUNE_NASCITA: 'felihpto', PROVINCIA_NASCITA: 'sa', INDIRIZZO: '', CAP: '', PROVINCIA: 'sa', TELEFONO: ''}
[utils.math.Vector]:{1.000, 1.000, 1.000, 1.000, 1.000, 1.000, 1.000, 1.000, 1.000, 1.000, 1.000, 1.000, 1.000, 1.000, 1.000, 1.000, 1.000, 1.000, 1.000, 1.000, 1.000, 1.000, 1.000, 1.000, 1.000, 1.000, 1.000, 1.000, 1.000, 1.000, 1.000, 1.000, 1.000, 1.000, 1.000, 1.000, 1.000, 1.000, 1.000, 1.000, 0.921, 0.365, 0.615, 0.364, 0.750, 0.364, 0.222, 0.000, 1.000, 1.000, 1.000, 1.000, 1.000, 1.000, 1.000, 1.000, 0.000, 0.000, 0.000, 0.000, 0.000, 0.000, 0.000, 0.000, 0.000, 0.000, 0.000, 0.000, 0.000, 0.000, 0.000, 0.000, 1.000, 1.000, 1.000, 1.000, 1.000, 1.000, 1.000, 1.000, 0.000, 0.000, 0.000, 0.000, 0.000, 0.000, 0.000, 0.000}   -   classificato come:    NON_MATCH   score: 0,441473


[model.Record]:{PK: '887', CODICE_FISCALE: '______7321______', NOME: 'maruska', COGNOME: 'marchini', SESSO: 'm', STATO_NASCITA: 'italia', DATA_NASCITA: '197108', COMUNE_NASCITA: 'pago del vallo di lauro', PROVINCIA_NASCITA: 'av', INDIRIZZO: 'stretto caruso 31', CAP: '13092', PROVINCIA: 'av', TELEFONO: '39508652175324'}
[model.Record]:{PK: '887', CODICE_FISCALE: '______7321______', NOME: 'maruska', COGNOME: 'marchini', SESSO: 'f', STATO_NASCITA: 'italia', DATA_NASCITA: '19710821', COMUNE_NASCITA: 'pago del vallo di lauro', PROVINCIA_NASCITA: 'av', INDIRIZZO: '', CAP: '', PROVINCIA: 'av', TELEFONO: '395086217532'}
[utils.math.Vector]:{1.000, 1.000, 1.000, 1.000, 1.000, 1.000, 1.000, 1.000, 1.000, 1.000, 1.000, 1.000, 1.000, 1.000, 1.000, 1.000, 0.000, 0.000, 0.000, 0.000, 0.000, 0.000, 0.000, 0.000, 1.000, 1.000, 1.000, 1.000, 1.000, 1.000, 1.000, 1.000, 0.967, 0.816, 0.833, 0.800, 0.750, 0.800, 0.667, 0.000, 1.000, 1.000, 1.000, 1.000, 1.000, 1.000, 1.000, 1.000, 1.000, 1.000, 1.000, 1.000, 1.000, 1.000, 1.000, 1.000, 0.000, 0.000, 0.000, 0.000, 0.000, 0.000, 0.000, 0.000, 0.000, 0.000, 0.000, 0.000, 0.000, 0.000, 0.000, 0.000, 1.000, 1.000, 1.000, 1.000, 1.000, 1.000, 1.000, 1.000, 0.941, 0.730, 0.833, 0.727, 0.857, 0.727, 0.571, 0.000}   -   classificato come:    NON_MATCH   score: 0,543622


[model.Record]:{PK: '891', CODICE_FISCALE: '______7325______', NOME: 'avide', COGNOME: 'zanella', SESSO: 'm', STATO_NASCITA: '', DATA_NASCITA: '19561027', COMUNE_NASCITA: 'maddalonni', PROVINCIA_NASCITA: 'ce', INDIRIZZO: 'borgo joey 66', CAP: '45794', PROVINCIA: 'ce', TELEFONO: '3992922739798'}
[model.Record]:{PK: '891', CODICE_FISCALE: '______7325______', NOME: 'avide', COGNOME: 'zanewla', SESSO: 'f', STATO_NASCITA: 'italia', DATA_NASCITA: '19561027', COMUNE_NASCITA: 'maddaloni', PROVINCIA_NASCITA: 'ce', INDIRIZZO: '', CAP: '', PROVINCIA: 'ce', TELEFONO: ''}
[utils.math.Vector]:{1.000, 1.000, 1.000, 1.000, 1.000, 1.000, 1.000, 1.000, 0.943, 0.400, 0.667, 0.400, 0.857, 0.400, 0.250, 0.000, 0.000, 0.000, 0.000, 0.000, 0.000, 0.000, 0.000, 0.000, 0.000, 0.000, 0.000, 0.000, 0.000, 0.000, 0.000, 0.000, 1.000, 1.000, 1.000, 1.000, 1.000, 1.000, 1.000, 1.000, 0.993, 0.802, 0.941, 0.800, 0.900, 0.800, 0.667, 0.000, 1.000, 1.000, 1.000, 1.000, 1.000, 1.000, 1.000, 1.000, 0.000, 0.000, 0.000, 0.000, 0.000, 0.000, 0.000, 0.000, 0.000, 0.000, 0.000, 0.000, 0.000, 0.000, 0.000, 0.000, 1.000, 1.000, 1.000, 1.000, 1.000, 1.000, 1.000, 1.000, 0.000, 0.000, 0.000, 0.000, 0.000, 0.000, 0.000, 0.000}   -   classificato come:    NON_MATCH   score: 0,407645


[model.Record]:{PK: '892', CODICE_FISCALE: '______7326______', NOME: 'thomas', COGNOME: 'floris', SESSO: 'f', STATO_NASCITA: 'egitto', DATA_NASCITA: '19920714', COMUNE_NASCITA: 'brownmouth', PROVINCIA_NASCITA: 'brownmouth', INDIRIZZO: 'reese curve 3', CAP: '15376', PROVINCIA: 'brownmouth', TELEFONO: '17337351276'}
[model.Record]:{PK: '892', CODICE_FISCALE: '______7326______', NOME: 'floris', COGNOME: 'thomas', SESSO: 'f', STATO_NASCITA: 'egitto', DATA_NASCITA: '19920714', COMUNE_NASCITA: 'brownmohtu', PROVINCIA_NASCITA: 'brownmouth', INDIRIZZO: 'reese curve', CAP: '15376', PROVINCIA: 'brownmouth', TELEFONO: ''}
[utils.math.Vector]:{0.556, 0.000, 0.000, 0.000, 0.333, 0.000, 0.000, 0.000, 0.556, 0.000, 0.000, 0.000, 0.333, 0.000, 0.000, 0.000, 1.000, 1.000, 1.000, 1.000, 1.000, 1.000, 1.000, 1.000, 1.000, 1.000, 1.000, 1.000, 1.000, 1.000, 1.000, 1.000, 1.000, 1.000, 1.000, 1.000, 1.000, 1.000, 1.000, 1.000, 0.990, 0.625, 0.667, 0.625, 0.800, 0.625, 0.455, 0.000, 1.000, 1.000, 1.000, 1.000, 1.000, 1.000, 1.000, 1.000, 0.992, 0.905, 0.952, 0.900, 0.846, 0.900, 0.818, 0.000, 1.000, 1.000, 1.000, 1.000, 1.000, 1.000, 1.000, 1.000, 1.000, 1.000, 1.000, 1.000, 1.000, 1.000, 1.000, 1.000, 0.000, 0.000, 0.000, 0.000, 0.000, 0.000, 0.000, 0.000}   -   classificato come:    NON_MATCH   score: 0,598552


[model.Record]:{PK: '893', CODICE_FISCALE: '______7327______', NOME: 'tosca', COGNOME: 'palermo', SESSO: 'm', STATO_NASCITA: 'italia', DATA_NASCITA: '0524', COMUNE_NASCITA: 'reggello', PROVINCIA_NASCITA: 'fi', INDIRIZZO: 'viale gtti 19', CAP: '52458', PROVINCIA: '', TELEFONO: '3919825882965'}
[model.Record]:{PK: '893', CODICE_FISCALE: '______7327______', NOME: '2', COGNOME: 'paelrmo', SESSO: 'm', STATO_NASCITA: 'italia', DATA_NASCITA: '', COMUNE_NASCITA: 'reggello', PROVINCIA_NASCITA: 'fi', INDIRIZZO: '', CAP: '52478', PROVINCIA: 'fi', TELEFONO: ''}
[utils.math.Vector]:{0.000, 0.000, 0.000, 0.000, 0.000, 0.000, 0.000, 0.000, 0.962, 0.200, 0.500, 0.200, 0.714, 0.200, 0.111, 0.000, 1.000, 1.000, 1.000, 1.000, 1.000, 1.000, 1.000, 1.000, 1.000, 1.000, 1.000, 1.000, 1.000, 1.000, 1.000, 1.000, 0.000, 0.000, 0.000, 0.000, 0.000, 0.000, 0.000, 0.000, 1.000, 1.000, 1.000, 1.000, 1.000, 1.000, 1.000, 1.000, 1.000, 1.000, 1.000, 1.000, 1.000, 1.000, 1.000, 1.000, 0.000, 0.000, 0.000, 0.000, 0.000, 0.000, 0.000, 0.000, 0.907, 0.333, 0.500, 0.333, 0.800, 0.333, 0.200, 0.000, 0.000, 0.000, 0.000, 0.000, 0.000, 0.000, 0.000, 0.000, 0.000, 0.000, 0.000, 0.000, 0.000, 0.000, 0.000, 0.000}   -   classificato come:    NON_MATCH   score: 0,214890


[model.Record]:{PK: '894', CODICE_FISCALE: '______7328______', NOME: 'germano', COGNOME: 'castiglione', SESSO: 'f', STATO_NASCITA: '', DATA_NASCITA: '19540124', COMUNE_NASCITA: 'marcianise', PROVINCIA_NASCITA: 'cee', INDIRIZZO: 'contrada basile 87', CAP: '51987', PROVINCIA: 'ce', TELEFONO: '39108078698'}
[model.Record]:{PK: '894', CODICE_FISCALE: '______7328______', NOME: 'castiglione', COGNOME: 'germano', SESSO: 'f', STATO_NASCITA: 'italia', DATA_NASCITA: '19540124', COMUNE_NASCITA: 'marcinanise', PROVINCIA_NASCITA: 'ce', INDIRIZZO: 'contradapbasile', CAP: '15987', PROVINCIA: 'ce', TELEFONO: ''}
[utils.math.Vector]:{0.456, 0.000, 0.000, 0.000, 0.091, 0.000, 0.000, 0.000, 0.456, 0.000, 0.000, 0.000, 0.091, 0.000, 0.000, 0.000, 1.000, 1.000, 1.000, 1.000, 1.000, 1.000, 1.000, 1.000, 0.000, 0.000, 0.000, 0.000, 0.000, 0.000, 0.000, 0.000, 1.000, 1.000, 1.000, 1.000, 1.000, 1.000, 1.000, 1.000, 0.965, 0.707, 0.842, 0.706, 0.909, 0.706, 0.545, 0.000, 0.911, 0.000, 0.667, 0.000, 0.667, 0.000, 0.000, 0.000, 0.947, 0.693, 0.774, 0.690, 0.778, 0.690, 0.526, 0.000, 0.933, 0.333, 0.500, 0.333, 0.600, 0.333, 0.200, 0.000, 1.000, 1.000, 1.000, 1.000, 1.000, 1.000, 1.000, 1.000, 0.000, 0.000, 0.000, 0.000, 0.000, 0.000, 0.000, 0.000}   -   classificato come:    NON_MATCH   score: 0,456630


[model.Record]:{PK: '895', CODICE_FISCALE: '______7329______', NOME: 'odone', COGNOME: 'basso', SESSO: 'f', STATO_NASCITA: 'italia', DATA_NASCITA: '19720714', COMUNE_NASCITA: 'cittadella', PROVINCIA_NASCITA: 'pd', INDIRIZZO: 'viale pellegrini 37', CAP: '55272', PROVINCIA: 'pd', TELEFONO: '3923796881022'}
[model.Record]:{PK: '895', CODICE_FISCALE: '______7329______', NOME: 'odone', COGNOME: '', SESSO: 'm', STATO_NASCITA: 'italia', DATA_NASCITA: '19720814', COMUNE_NASCITA: 'cittadella', PROVINCIA_NASCITA: 'pd', INDIRIZZO: 'viale pellegrinf', CAP: '55272', PROVINCIA: 'pd', TELEFONO: ''}
[utils.math.Vector]:{1.000, 1.000, 1.000, 1.000, 1.000, 1.000, 1.000, 1.000, 0.000, 0.000, 0.000, 0.000, 0.000, 0.000, 0.000, 0.000, 0.000, 0.000, 0.000, 0.000, 0.000, 0.000, 0.000, 0.000, 1.000, 1.000, 1.000, 1.000, 1.000, 1.000, 1.000, 1.000, 0.958, 0.500, 0.714, 0.500, 0.875, 0.500, 0.333, 0.000, 1.000, 1.000, 1.000, 1.000, 1.000, 1.000, 1.000, 1.000, 1.000, 1.000, 1.000, 1.000, 1.000, 1.000, 1.000, 1.000, 0.981, 0.843, 0.839, 0.839, 0.789, 0.839, 0.722, 0.000, 1.000, 1.000, 1.000, 1.000, 1.000, 1.000, 1.000, 1.000, 1.000, 1.000, 1.000, 1.000, 1.000, 1.000, 1.000, 1.000, 0.000, 0.000, 0.000, 0.000, 0.000, 0.000, 0.000, 0.000}   -   classificato come:    NON_MATCH   score: 0,591055


[model.Record]:{PK: '900', CODICE_FISCALE: '______7334______', NOME: 'audenico', COGNOME: 'mura', SESSO: 'f', STATO_NASCITA: 'italia', DATA_NASCITA: '19700626', COMUNE_NASCITA: 'salerno', PROVINCIA_NASCITA: 'sa', INDIRIZZO: 'viale sorsi 51', CAP: '65698', PROVINCIA: 'sa', TELEFONO: '3905512996958'}
[model.Record]:{PK: '900', CODICE_FISCALE: '______7334______', NOME: 'audenico', COGNOME: 'mura', SESSO: 'f', STATO_NASCITA: 'italia', DATA_NASCITA: '19700626', COMUNE_NASCITA: 'salerno', PROVINCIA_NASCITA: 'sa', INDIRIZZO: '', CAP: '', PROVINCIA: 'sa', TELEFONO: '39552996958'}
[utils.math.Vector]:{1.000, 1.000, 1.000, 1.000, 1.000, 1.000, 1.000, 1.000, 1.000, 1.000, 1.000, 1.000, 1.000, 1.000, 1.000, 1.000, 1.000, 1.000, 1.000, 1.000, 1.000, 1.000, 1.000, 1.000, 1.000, 1.000, 1.000, 1.000, 1.000, 1.000, 1.000, 1.000, 1.000, 1.000, 1.000, 1.000, 1.000, 1.000, 1.000, 1.000, 1.000, 1.000, 1.000, 1.000, 1.000, 1.000, 1.000, 1.000, 1.000, 1.000, 1.000, 1.000, 1.000, 1.000, 1.000, 1.000, 0.000, 0.000, 0.000, 0.000, 0.000, 0.000, 0.000, 0.000, 0.000, 0.000, 0.000, 0.000, 0.000, 0.000, 0.000, 0.000, 1.000, 1.000, 1.000, 1.000, 1.000, 1.000, 1.000, 1.000, 0.957, 0.503, 0.762, 0.500, 0.846, 0.500, 0.333, 0.000}   -   classificato come:    NON_MATCH   score: 0,580395


[model.Record]:{PK: '901', CODICE_FISCALE: '______7335______', NOME: 'eriberto', COGNOME: 'leone', SESSO: 'm', STATO_NASCITA: 'italia', DATA_NASCITA: '19670308', COMUNE_NASCITA: 'battipagail', PROVINCIA_NASCITA: 'sa', INDIRIZZO: 'piazza marini 19', CAP: '43595', PROVINCIA: 'sa', TELEFONO: '3929468508893'}
[model.Record]:{PK: '901', CODICE_FISCALE: '______7335______', NOME: 'leone', COGNOME: 'eriberto', SESSO: 'm', STATO_NASCITA: 'italia', DATA_NASCITA: '19670508', COMUNE_NASCITA: '', PROVINCIA_NASCITA: 'sa', INDIRIZZO: 'lpiazza marini', CAP: '43595', PROVINCIA: 'sa', TELEFONO: ''}
[utils.math.Vector]:{0.550, 0.000, 0.000, 0.000, 0.125, 0.000, 0.000, 0.000, 0.550, 0.000, 0.000, 0.000, 0.125, 0.000, 0.000, 0.000, 1.000, 1.000, 1.000, 1.000, 1.000, 1.000, 1.000, 1.000, 1.000, 1.000, 1.000, 1.000, 1.000, 1.000, 1.000, 1.000, 0.958, 0.500, 0.714, 0.500, 0.875, 0.500, 0.333, 0.000, 0.000, 0.000, 0.000, 0.000, 0.000, 0.000, 0.000, 0.000, 1.000, 1.000, 1.000, 1.000, 1.000, 1.000, 1.000, 1.000, 0.914, 0.849, 0.857, 0.846, 0.750, 0.846, 0.733, 0.000, 1.000, 1.000, 1.000, 1.000, 1.000, 1.000, 1.000, 1.000, 1.000, 1.000, 1.000, 1.000, 1.000, 1.000, 1.000, 1.000, 0.000, 0.000, 0.000, 0.000, 0.000, 0.000, 0.000, 0.000}   -   classificato come:    NON_MATCH   score: 0,442825


[model.Record]:{PK: '902', CODICE_FISCALE: '______7336______', NOME: 'pericle', COGNOME: 'ricci', SESSO: 'm', STATO_NASCITA: 'italia', DATA_NASCITA: '19501020', COMUNE_NASCITA: 'nopali', PROVINCIA_NASCITA: 'na', INDIRIZZO: 'canale serra 2', CAP: '15789', PROVINCIA: 'na', TELEFONO: '3988931770033'}
[model.Record]:{PK: '902', CODICE_FISCALE: '______7336______', NOME: 'pericle', COGNOME: 'ricci', SESSO: 'm', STATO_NASCITA: 'italia', DATA_NASCITA: '19501020', COMUNE_NASCITA: 'napoli', PROVINCIA_NASCITA: 'na', INDIRIZZO: '', CAP: '', PROVINCIA: 'na', TELEFONO: '398893177003'}
[utils.math.Vector]:{1.000, 1.000, 1.000, 1.000, 1.000, 1.000, 1.000, 1.000, 1.000, 1.000, 1.000, 1.000, 1.000, 1.000, 1.000, 1.000, 1.000, 1.000, 1.000, 1.000, 1.000, 1.000, 1.000, 1.000, 1.000, 1.000, 1.000, 1.000, 1.000, 1.000, 1.000, 1.000, 1.000, 1.000, 1.000, 1.000, 1.000, 1.000, 1.000, 1.000, 0.950, 0.000, 0.200, 0.000, 0.667, 0.000, 0.000, 0.000, 1.000, 1.000, 1.000, 1.000, 1.000, 1.000, 1.000, 1.000, 0.000, 0.000, 0.000, 0.000, 0.000, 0.000, 0.000, 0.000, 0.000, 0.000, 0.000, 0.000, 0.000, 0.000, 0.000, 0.000, 1.000, 1.000, 1.000, 1.000, 1.000, 1.000, 1.000, 1.000, 0.998, 0.953, 0.957, 0.952, 0.923, 0.952, 0.909, 0.000}   -   classificato come:    NON_MATCH   score: 0,559547


[model.Record]:{PK: '905', CODICE_FISCALE: '______7339______', NOME: 'rosaria', COGNOME: 'pepe', SESSO: 'm', STATO_NASCITA: 'italia', DATA_NASCITA: '19601006', COMUNE_NASCITA: 'milano', PROVINCIA_NASCITA: 'mi', INDIRIZZO: 'incrocio lidia', CAP: '', PROVINCIA: 'mi', TELEFONO: '7392755549114'}
[model.Record]:{PK: '905', CODICE_FISCALE: '______7339______', NOME: 'rosaria', COGNOME: 'pbepe', SESSO: 'm', STATO_NASCITA: 'italia', DATA_NASCITA: '19601008', COMUNE_NASCITA: 'mlano', PROVINCIA_NASCITA: 'mi', INDIRIZZO: '', CAP: '', PROVINCIA: 'mi', TELEFONO: ''}
[utils.math.Vector]:{1.000, 1.000, 1.000, 1.000, 1.000, 1.000, 1.000, 1.000, 0.940, 0.408, 0.667, 0.400, 0.800, 0.400, 0.250, 0.000, 1.000, 1.000, 1.000, 1.000, 1.000, 1.000, 1.000, 1.000, 1.000, 1.000, 1.000, 1.000, 1.000, 1.000, 1.000, 1.000, 0.975, 0.833, 0.857, 0.833, 0.875, 0.833, 0.714, 0.000, 0.950, 0.577, 0.667, 0.571, 0.833, 0.571, 0.400, 0.000, 1.000, 1.000, 1.000, 1.000, 1.000, 1.000, 1.000, 1.000, 0.000, 0.000, 0.000, 0.000, 0.000, 0.000, 0.000, 0.000, 0.000, 0.000, 0.000, 0.000, 0.000, 0.000, 0.000, 0.000, 1.000, 1.000, 1.000, 1.000, 1.000, 1.000, 1.000, 1.000, 0.000, 0.000, 0.000, 0.000, 0.000, 0.000, 0.000, 0.000}   -   classificato come:    NON_MATCH   score: 0,345244


[model.Record]:{PK: '906', CODICE_FISCALE: '______7340______', NOME: 'thea', COGNOME: 'vinci', SESSO: 'm', STATO_NASCITA: 'italia', DATA_NASCITA: '198629', COMUNE_NASCITA: 'salerno', PROVINCIA_NASCITA: '', INDIRIZZO: '47', CAP: '1539', PROVINCIA: 'sa', TELEFONO: '3977512335461'}
[model.Record]:{PK: '906', CODICE_FISCALE: '______7340______', NOME: 'thea', COGNOME: 'vinci', SESSO: '', STATO_NASCITA: 'italia', DATA_NASCITA: '19860926', COMUNE_NASCITA: 'salerno', PROVINCIA_NASCITA: 'sa', INDIRIZZO: 'borgo cleopatra', CAP: '1539', PROVINCIA: 'sa', TELEFONO: ''}
[utils.math.Vector]:{1.000, 1.000, 1.000, 1.000, 1.000, 1.000, 1.000, 1.000, 1.000, 1.000, 1.000, 1.000, 1.000, 1.000, 1.000, 1.000, 0.000, 0.000, 0.000, 0.000, 0.000, 0.000, 0.000, 0.000, 1.000, 1.000, 1.000, 1.000, 1.000, 1.000, 1.000, 1.000, 0.917, 0.408, 0.500, 0.400, 0.625, 0.400, 0.250, 0.000, 1.000, 1.000, 1.000, 1.000, 1.000, 1.000, 1.000, 1.000, 0.000, 0.000, 0.000, 0.000, 0.000, 0.000, 0.000, 0.000, 0.000, 0.000, 0.000, 0.000, 0.000, 0.000, 0.000, 0.000, 1.000, 1.000, 1.000, 1.000, 1.000, 1.000, 1.000, 1.000, 1.000, 1.000, 1.000, 1.000, 1.000, 1.000, 1.000, 1.000, 0.000, 0.000, 0.000, 0.000, 0.000, 0.000, 0.000, 0.000}   -   classificato come:    NON_MATCH   score: 0,540159


[model.Record]:{PK: '907', CODICE_FISCALE: '______7341______', NOME: 'tristano', COGNOME: 'd urso', SESSO: 'm', STATO_NASCITA: 'italia', DATA_NASCITA: '19640220', COMUNE_NASCITA: 'adrano', PROVINCIA_NASCITA: 'ct', INDIRIZZO: 'strada gallo 26', CAP: '33770', PROVINCIA: 'ct', TELEFONO: '392164546438'}
[model.Record]:{PK: '907', CODICE_FISCALE: '______7341______', NOME: 'tristano', COGNOME: 'durso', SESSO: 'm', STATO_NASCITA: 'italia', DATA_NASCITA: '19640220', COMUNE_NASCITA: 'adrano', PROVINCIA_NASCITA: 'ct', INDIRIZZO: '', CAP: '', PROVINCIA: 'ct', TELEFONO: ''}
[utils.math.Vector]:{1.000, 1.000, 1.000, 1.000, 1.000, 1.000, 1.000, 1.000, 0.950, 0.577, 0.667, 0.571, 0.833, 0.571, 0.400, 0.000, 1.000, 1.000, 1.000, 1.000, 1.000, 1.000, 1.000, 1.000, 1.000, 1.000, 1.000, 1.000, 1.000, 1.000, 1.000, 1.000, 1.000, 1.000, 1.000, 1.000, 1.000, 1.000, 1.000, 1.000, 1.000, 1.000, 1.000, 1.000, 1.000, 1.000, 1.000, 1.000, 1.000, 1.000, 1.000, 1.000, 1.000, 1.000, 1.000, 1.000, 0.000, 0.000, 0.000, 0.000, 0.000, 0.000, 0.000, 0.000, 0.000, 0.000, 0.000, 0.000, 0.000, 0.000, 0.000, 0.000, 1.000, 1.000, 1.000, 1.000, 1.000, 1.000, 1.000, 1.000, 0.000, 0.000, 0.000, 0.000, 0.000, 0.000, 0.000, 0.000}   -   classificato come:    NON_MATCH   score: 0,442447


[model.Record]:{PK: '908', CODICE_FISCALE: '______7342______', NOME: 'lidisa', COGNOME: 'grasso', SESSO: 'f', STATO_NASCITA: 'itabia', DATA_NASCITA: '19731014', COMUNE_NASCITA: 'napoli', PROVINCIA_NASCITA: 'na', INDIRIZZO: 'via miriana 10', CAP: '8058', PROVINCIA: 'na', TELEFONO: '39831341773380'}
[model.Record]:{PK: '908', CODICE_FISCALE: '______7342______', NOME: 'lidia', COGNOME: 'grasso', SESSO: 'f', STATO_NASCITA: 'italia', DATA_NASCITA: '19741014', COMUNE_NASCITA: 'anpoli', PROVINCIA_NASCITA: 'na', INDIRIZZO: '', CAP: '', PROVINCIA: 'na', TELEFONO: '398313477338'}
[utils.math.Vector]:{0.967, 0.577, 0.667, 0.571, 0.833, 0.571, 0.400, 0.000, 1.000, 1.000, 1.000, 1.000, 1.000, 1.000, 1.000, 1.000, 1.000, 1.000, 1.000, 1.000, 1.000, 1.000, 1.000, 1.000, 0.922, 0.250, 0.600, 0.250, 0.833, 0.250, 0.143, 0.000, 0.942, 0.500, 0.714, 0.500, 0.875, 0.500, 0.333, 0.000, 0.944, 0.500, 0.600, 0.500, 0.667, 0.500, 0.333, 0.000, 1.000, 1.000, 1.000, 1.000, 1.000, 1.000, 1.000, 1.000, 0.000, 0.000, 0.000, 0.000, 0.000, 0.000, 0.000, 0.000, 0.000, 0.000, 0.000, 0.000, 0.000, 0.000, 0.000, 0.000, 1.000, 1.000, 1.000, 1.000, 1.000, 1.000, 1.000, 1.000, 0.976, 0.730, 0.833, 0.727, 0.857, 0.727, 0.571, 0.000}   -   classificato come:    NON_MATCH   score: 0,436592


[model.Record]:{PK: '910', CODICE_FISCALE: '______7344______', NOME: 'vegard', COGNOME: 'luongo', SESSO: 'm', STATO_NASCITA: 'norvegia', DATA_NASCITA: '19600720', COMUNE_NASCITA: 'dahl', PROVINCIA_NASCITA: 'dahl', INDIRIZZO: 'moenholtet98', CAP: '14697', PROVINCIA: 'dahl', TELEFONO: '45321179'}
[model.Record]:{PK: '910', CODICE_FISCALE: '______7344______', NOME: 'veard', COGNOME: 'luongo', SESSO: 'm', STATO_NASCITA: 'norvegia', DATA_NASCITA: '19550720', COMUNE_NASCITA: 'dahl', PROVINCIA_NASCITA: 'dahl', INDIRIZZO: '', CAP: '14967', PROVINCIA: 'dahl', TELEFONO: ''}
[utils.math.Vector]:{0.956, 0.289, 0.667, 0.286, 0.833, 0.286, 0.167, 0.000, 1.000, 1.000, 1.000, 1.000, 1.000, 1.000, 1.000, 1.000, 1.000, 1.000, 1.000, 1.000, 1.000, 1.000, 1.000, 1.000, 1.000, 1.000, 1.000, 1.000, 1.000, 1.000, 1.000, 1.000, 0.822, 0.333, 0.571, 0.333, 0.750, 0.333, 0.200, 0.000, 1.000, 1.000, 1.000, 1.000, 1.000, 1.000, 1.000, 1.000, 1.000, 1.000, 1.000, 1.000, 1.000, 1.000, 1.000, 1.000, 0.000, 0.000, 0.000, 0.000, 0.000, 0.000, 0.000, 0.000, 0.947, 0.000, 0.250, 0.000, 0.600, 0.000, 0.000, 0.000, 1.000, 1.000, 1.000, 1.000, 1.000, 1.000, 1.000, 1.000, 0.000, 0.000, 0.000, 0.000, 0.000, 0.000, 0.000, 0.000}   -   classificato come:    NON_MATCH   score: 0,372709


[model.Record]:{PK: '915', CODICE_FISCALE: '______7349______', NOME: 'folco', COGNOME: 'palladino', SESSO: 'f', STATO_NASCITA: 'italia', DATA_NASCITA: '19400219', COMUNE_NASCITA: 'annunziata', PROVINCIA_NASCITA: 'na', INDIRIZZO: 'rotonda ferrari 85', CAP: '40158', PROVINCIA: 'na', TELEFONO: '39741099802139'}
[model.Record]:{PK: '915', CODICE_FISCALE: '______7349______', NOME: 'palladino', COGNOME: 'folco', SESSO: 'f', STATO_NASCITA: 'italia', DATA_NASCITA: '19420119', COMUNE_NASCITA: 'torre', PROVINCIA_NASCITA: 'na', INDIRIZZO: 'rotonda ferrari', CAP: '40158', PROVINCIA: 'na', TELEFONO: '397410998021'}
[utils.math.Vector]:{0.437, 0.000, 0.000, 0.000, 0.222, 0.000, 0.000, 0.000, 0.437, 0.000, 0.000, 0.000, 0.222, 0.000, 0.000, 0.000, 1.000, 1.000, 1.000, 1.000, 1.000, 1.000, 1.000, 1.000, 1.000, 1.000, 1.000, 1.000, 1.000, 1.000, 1.000, 1.000, 0.908, 0.167, 0.333, 0.167, 0.750, 0.167, 0.091, 0.000, 0.000, 0.000, 0.000, 0.000, 0.000, 0.000, 0.000, 0.000, 1.000, 1.000, 1.000, 1.000, 1.000, 1.000, 1.000, 1.000, 0.991, 0.901, 0.903, 0.897, 0.833, 0.897, 0.813, 0.000, 1.000, 1.000, 1.000, 1.000, 1.000, 1.000, 1.000, 1.000, 1.000, 1.000, 1.000, 1.000, 1.000, 1.000, 1.000, 1.000, 0.993, 0.913, 0.957, 0.909, 0.857, 0.909, 0.833, 0.000}   -   classificato come:    NON_MATCH   score: 0,540349


[model.Record]:{PK: '916', CODICE_FISCALE: '______7350______', NOME: 'matteo', COGNOME: 'mori', SESSO: 'f', STATO_NASCITA: 'italia', DATA_NASCITA: '19601011', COMUNE_NASCITA: 'pozzuilo', PROVINCIA_NASCITA: 'na', INDIRIZZO: 'canale sorrentino 41', CAP: '92871', PROVINCIA: 'na', TELEFONO: '3941969702231'}
[model.Record]:{PK: '916', CODICE_FISCALE: '______7350______', NOME: 'matteo', COGNOME: 'mor', SESSO: 'm', STATO_NASCITA: 'italia', DATA_NASCITA: '19601011', COMUNE_NASCITA: 'pozzuoli', PROVINCIA_NASCITA: 'na', INDIRIZZO: '', CAP: '', PROVINCIA: 'na', TELEFONO: ''}
[utils.math.Vector]:{1.000, 1.000, 1.000, 1.000, 1.000, 1.000, 1.000, 1.000, 0.942, 0.707, 0.800, 0.667, 0.750, 0.667, 0.500, 0.000, 0.000, 0.000, 0.000, 0.000, 0.000, 0.000, 0.000, 0.000, 1.000, 1.000, 1.000, 1.000, 1.000, 1.000, 1.000, 1.000, 1.000, 1.000, 1.000, 1.000, 1.000, 1.000, 1.000, 1.000, 0.979, 0.500, 0.571, 0.500, 0.750, 0.500, 0.333, 0.000, 1.000, 1.000, 1.000, 1.000, 1.000, 1.000, 1.000, 1.000, 0.000, 0.000, 0.000, 0.000, 0.000, 0.000, 0.000, 0.000, 0.000, 0.000, 0.000, 0.000, 0.000, 0.000, 0.000, 0.000, 1.000, 1.000, 1.000, 1.000, 1.000, 1.000, 1.000, 1.000, 0.000, 0.000, 0.000, 0.000, 0.000, 0.000, 0.000, 0.000}   -   classificato come:    NON_MATCH   score: 0,406690


[model.Record]:{PK: '917', CODICE_FISCALE: '______7351______', NOME: 'htceor', COGNOME: 'sacchi', SESSO: 'm', STATO_NASCITA: 'italia', DATA_NASCITA: '19470322', COMUNE_NASCITA: 'mirabella eclano', PROVINCIA_NASCITA: 'av', INDIRIZZO: '51', CAP: '14328', PROVINCIA: 'av', TELEFONO: '397968354408'}
[model.Record]:{PK: '917', CODICE_FISCALE: '______7351______', NOME: 'hector', COGNOME: 'sacchi', SESSO: 'm', STATO_NASCITA: 'italia', DATA_NASCITA: '19470322', COMUNE_NASCITA: 'mirabella eclno', PROVINCIA_NASCITA: 'av', INDIRIZZO: 'piazza fabbri', CAP: '12348', PROVINCIA: 'av', TELEFONO: ''}
[utils.math.Vector]:{0.950, 0.000, 0.200, 0.000, 0.667, 0.000, 0.000, 0.000, 1.000, 1.000, 1.000, 1.000, 1.000, 1.000, 1.000, 1.000, 1.000, 1.000, 1.000, 1.000, 1.000, 1.000, 1.000, 1.000, 1.000, 1.000, 1.000, 1.000, 1.000, 1.000, 1.000, 1.000, 1.000, 1.000, 1.000, 1.000, 1.000, 1.000, 1.000, 1.000, 0.996, 0.815, 0.929, 0.815, 0.938, 0.815, 0.688, 0.000, 1.000, 1.000, 1.000, 1.000, 1.000, 1.000, 1.000, 1.000, 0.000, 0.000, 0.000, 0.000, 0.000, 0.000, 0.000, 0.000, 0.760, 0.000, 0.000, 0.000, 0.600, 0.000, 0.000, 0.000, 1.000, 1.000, 1.000, 1.000, 1.000, 1.000, 1.000, 1.000, 0.000, 0.000, 0.000, 0.000, 0.000, 0.000, 0.000, 0.000}   -   classificato come:    NON_MATCH   score: 0,438315


[model.Record]:{PK: '920', CODICE_FISCALE: '______7354______', NOME: 'sue ellen', COGNOME: 'bertoli', SESSO: 'm', STATO_NASCITA: 'italia', DATA_NASCITA: '19690714', COMUNE_NASCITA: 'alessandria', PROVINCIA_NASCITA: 'al', INDIRIZZO: 'vicolo rocco 90', CAP: '86168', PROVINCIA: 'al', TELEFONO: '390449011564'}
[model.Record]:{PK: '920', CODICE_FISCALE: '______7354______', NOME: 'sue ealen', COGNOME: 'beotrli', SESSO: 'm', STATO_NASCITA: 'italia', DATA_NASCITA: '19690714', COMUNE_NASCITA: 'alessandria', PROVINCIA_NASCITA: 'al', INDIRIZZO: '', CAP: '86168', PROVINCIA: 'al', TELEFONO: ''}
[utils.math.Vector]:{0.963, 0.571, 0.750, 0.571, 0.889, 0.571, 0.400, 0.000, 0.962, 0.000, 0.333, 0.000, 0.714, 0.000, 0.000, 0.000, 1.000, 1.000, 1.000, 1.000, 1.000, 1.000, 1.000, 1.000, 1.000, 1.000, 1.000, 1.000, 1.000, 1.000, 1.000, 1.000, 1.000, 1.000, 1.000, 1.000, 1.000, 1.000, 1.000, 1.000, 1.000, 1.000, 1.000, 1.000, 1.000, 1.000, 1.000, 1.000, 1.000, 1.000, 1.000, 1.000, 1.000, 1.000, 1.000, 1.000, 0.000, 0.000, 0.000, 0.000, 0.000, 0.000, 0.000, 0.000, 1.000, 1.000, 1.000, 1.000, 1.000, 1.000, 1.000, 1.000, 1.000, 1.000, 1.000, 1.000, 1.000, 1.000, 1.000, 1.000, 0.000, 0.000, 0.000, 0.000, 0.000, 0.000, 0.000, 0.000}   -   classificato come:    NON_MATCH   score: 0,548173


[model.Record]:{PK: '922', CODICE_FISCALE: '______7357______', NOME: 'ulrico', COGNOME: 'nigro', SESSO: '', STATO_NASCITA: 'italia', DATA_NASCITA: '19540601', COMUNE_NASCITA: 'afragola', PROVINCIA_NASCITA: 'na', INDIRIZZO: 'viale fontana 84', CAP: '13750', PROVINCIA: 'na', TELEFONO: '3946037975571'}
[model.Record]:{PK: '922', CODICE_FISCALE: '______7357______', NOME: 'ulrico', COGNOME: 'nigro', SESSO: 'm', STATO_NASCITA: 'italia', DATA_NASCITA: '19540801', COMUNE_NASCITA: 'afragola', PROVINCIA_NASCITA: 'na', INDIRIZZO: '', CAP: '', PROVINCIA: 'na', TELEFONO: ''}
[utils.math.Vector]:{1.000, 1.000, 1.000, 1.000, 1.000, 1.000, 1.000, 1.000, 1.000, 1.000, 1.000, 1.000, 1.000, 1.000, 1.000, 1.000, 0.000, 0.000, 0.000, 0.000, 0.000, 0.000, 0.000, 0.000, 1.000, 1.000, 1.000, 1.000, 1.000, 1.000, 1.000, 1.000, 0.958, 0.500, 0.714, 0.500, 0.875, 0.500, 0.333, 0.000, 1.000, 1.000, 1.000, 1.000, 1.000, 1.000, 1.000, 1.000, 1.000, 1.000, 1.000, 1.000, 1.000, 1.000, 1.000, 1.000, 0.000, 0.000, 0.000, 0.000, 0.000, 0.000, 0.000, 0.000, 0.000, 0.000, 0.000, 0.000, 0.000, 0.000, 0.000, 0.000, 1.000, 1.000, 1.000, 1.000, 1.000, 1.000, 1.000, 1.000, 0.000, 0.000, 0.000, 0.000, 0.000, 0.000, 0.000, 0.000}   -   classificato come:    NON_MATCH   score: 0,401874


[model.Record]:{PK: '924', CODICE_FISCALE: '______7359______', NOME: '', COGNOME: 'riccardi', SESSO: 'm', STATO_NASCITA: 'italia', DATA_NASCITA: '19230631', COMUNE_NASCITA: 'napoli', PROVINCIA_NASCITA: 'na', INDIRIZZO: 'contrada giordano 40', CAP: '48423', PROVINCIA: 'na', TELEFONO: '39160080787'}
[model.Record]:{PK: '924', CODICE_FISCALE: '______7359______', NOME: 'amerigo', COGNOME: 'riccardi', SESSO: 'f', STATO_NASCITA: 'italia', DATA_NASCITA: '19230731', COMUNE_NASCITA: 'napoli', PROVINCIA_NASCITA: 'na', INDIRIZZO: 'contrada giordano', CAP: '44823', PROVINCIA: 'na', TELEFONO: ''}
[utils.math.Vector]:{0.000, 0.000, 0.000, 0.000, 0.000, 0.000, 0.000, 0.000, 1.000, 1.000, 1.000, 1.000, 1.000, 1.000, 1.000, 1.000, 0.000, 0.000, 0.000, 0.000, 0.000, 0.000, 0.000, 0.000, 1.000, 1.000, 1.000, 1.000, 1.000, 1.000, 1.000, 1.000, 0.958, 0.500, 0.714, 0.500, 0.875, 0.500, 0.333, 0.000, 1.000, 1.000, 1.000, 1.000, 1.000, 1.000, 1.000, 1.000, 1.000, 1.000, 1.000, 1.000, 1.000, 1.000, 1.000, 1.000, 0.993, 0.913, 0.909, 0.909, 0.850, 0.909, 0.833, 0.000, 0.940, 0.000, 0.500, 0.000, 0.600, 0.000, 0.000, 0.000, 1.000, 1.000, 1.000, 1.000, 1.000, 1.000, 1.000, 1.000, 0.000, 0.000, 0.000, 0.000, 0.000, 0.000, 0.000, 0.000}   -   classificato come:    NON_MATCH   score: 0,506991


[model.Record]:{PK: '926', CODICE_FISCALE: '______7361______', NOME: 'marinco', COGNOME: 'mori', SESSO: 'm', STATO_NASCITA: 'italia', DATA_NASCITA: '19700418', COMUNE_NASCITA: 'marano di napoli', PROVINCIA_NASCITA: 'na', INDIRIZZO: 'giacinto70', CAP: '', PROVINCIA: 'na', TELEFONO: '39616791927'}
[model.Record]:{PK: '926', CODICE_FISCALE: '______7361______', NOME: '', COGNOME: 'marino', SESSO: 'm', STATO_NASCITA: 'italia', DATA_NASCITA: '19700418', COMUNE_NASCITA: 'marano di napoli', PROVINCIA_NASCITA: 'na', INDIRIZZO: 'vicolo giacinto', CAP: '57730', PROVINCIA: 'na', TELEFONO: ''}
[utils.math.Vector]:{0.000, 0.000, 0.000, 0.000, 0.000, 0.000, 0.000, 0.000, 0.775, 0.000, 0.250, 0.000, 0.500, 0.000, 0.000, 0.000, 1.000, 1.000, 1.000, 1.000, 1.000, 1.000, 1.000, 1.000, 1.000, 1.000, 1.000, 1.000, 1.000, 1.000, 1.000, 1.000, 1.000, 1.000, 1.000, 1.000, 1.000, 1.000, 1.000, 1.000, 1.000, 1.000, 1.000, 1.000, 1.000, 1.000, 1.000, 1.000, 1.000, 1.000, 1.000, 1.000, 1.000, 1.000, 1.000, 1.000, 0.472, 0.588, 0.609, 0.571, 0.400, 0.571, 0.400, 0.000, 0.000, 0.000, 0.000, 0.000, 0.000, 0.000, 0.000, 0.000, 1.000, 1.000, 1.000, 1.000, 1.000, 1.000, 1.000, 1.000, 0.000, 0.000, 0.000, 0.000, 0.000, 0.000, 0.000, 0.000}   -   classificato come:    NON_MATCH   score: 0,403537


[model.Record]:{PK: '930', CODICE_FISCALE: '______7365______', NOME: 'aroldo', COGNOME: 'vacca', SESSO: 'm', STATO_NASCITA: 'italia', DATA_NASCITA: '19430919', COMUNE_NASCITA: 'nalopi', PROVINCIA_NASCITA: 'na', INDIRIZZO: 'stretto amedeo 44', CAP: '56293', PROVINCIA: 'na', TELEFONO: '3991900899421'}
[model.Record]:{PK: '930', CODICE_FISCALE: '______7365______', NOME: 'aroldo', COGNOME: 'vacca', SESSO: 'f', STATO_NASCITA: 'itlia', DATA_NASCITA: '19430919', COMUNE_NASCITA: 'napoli', PROVINCIA_NASCITA: 'na', INDIRIZZO: 'serttto amedeo', CAP: '56392', PROVINCIA: '', TELEFONO: ''}
[utils.math.Vector]:{1.000, 1.000, 1.000, 1.000, 1.000, 1.000, 1.000, 1.000, 1.000, 1.000, 1.000, 1.000, 1.000, 1.000, 1.000, 1.000, 0.000, 0.000, 0.000, 0.000, 0.000, 0.000, 0.000, 0.000, 0.902, 0.289, 0.667, 0.286, 0.833, 0.286, 0.167, 0.000, 1.000, 1.000, 1.000, 1.000, 1.000, 1.000, 1.000, 1.000, 0.956, 0.000, 0.200, 0.000, 0.667, 0.000, 0.000, 0.000, 1.000, 1.000, 1.000, 1.000, 1.000, 1.000, 1.000, 1.000, 0.922, 0.596, 0.667, 0.593, 0.706, 0.593, 0.421, 0.000, 0.787, 0.000, 0.250, 0.000, 0.600, 0.000, 0.000, 0.000, 0.000, 0.000, 0.000, 0.000, 0.000, 0.000, 0.000, 0.000, 0.000, 0.000, 0.000, 0.000, 0.000, 0.000, 0.000, 0.000}   -   classificato come:    NON_MATCH   score: 0,544189


[model.Record]:{PK: '931', CODICE_FISCALE: '______7367______', NOME: 'emilia', COGNOME: 'de maria', SESSO: 'f', STATO_NASCITA: '', DATA_NASCITA: '19660227', COMUNE_NASCITA: 'najpoli', PROVINCIA_NASCITA: 'na', INDIRIZZO: 'borgo28', CAP: '66949', PROVINCIA: 'na', TELEFONO: '7234528839'}
[model.Record]:{PK: '931', CODICE_FISCALE: '______7367______', NOME: '', COGNOME: 'de aria', SESSO: 'f', STATO_NASCITA: 'italia', DATA_NASCITA: '19680227', COMUNE_NASCITA: '', PROVINCIA_NASCITA: 'na', INDIRIZZO: 'borgo greco', CAP: '66949', PROVINCIA: 'na', TELEFONO: ''}
[utils.math.Vector]:{0.000, 0.000, 0.000, 0.000, 0.000, 0.000, 0.000, 0.000, 0.971, 0.548, 0.769, 0.545, 0.875, 0.545, 0.375, 0.000, 1.000, 1.000, 1.000, 1.000, 1.000, 1.000, 1.000, 1.000, 0.000, 0.000, 0.000, 0.000, 0.000, 0.000, 0.000, 0.000, 0.942, 0.500, 0.714, 0.500, 0.875, 0.500, 0.333, 0.000, 0.000, 0.000, 0.000, 0.000, 0.000, 0.000, 0.000, 0.000, 1.000, 1.000, 1.000, 1.000, 1.000, 1.000, 1.000, 1.000, 0.849, 0.447, 0.500, 0.429, 0.455, 0.429, 0.273, 0.000, 1.000, 1.000, 1.000, 1.000, 1.000, 1.000, 1.000, 1.000, 1.000, 1.000, 1.000, 1.000, 1.000, 1.000, 1.000, 1.000, 0.000, 0.000, 0.000, 0.000, 0.000, 0.000, 0.000, 0.000}   -   classificato come:    NON_MATCH   score: 0,434728


[model.Record]:{PK: '932', CODICE_FISCALE: '______7368______', NOME: 'alighieri', COGNOME: 'santoni', SESSO: 'f', STATO_NASCITA: 'italia', DATA_NASCITA: '19661227', COMUNE_NASCITA: 'portici', PROVINCIA_NASCITA: 'na', INDIRIZZO: 'rotonda morelli 65', CAP: '15195', PROVINCIA: 'na', TELEFONO: '399201615326'}
[model.Record]:{PK: '932', CODICE_FISCALE: '______7368______', NOME: '', COGNOME: 'sanoni', SESSO: 'f', STATO_NASCITA: 'italia', DATA_NASCITA: '19661227', COMUNE_NASCITA: 'portici', PROVINCIA_NASCITA: 'na', INDIRIZZO: '', CAP: '15195', PROVINCIA: 'na', TELEFONO: ''}
[utils.math.Vector]:{0.000, 0.000, 0.000, 0.000, 0.000, 0.000, 0.000, 0.000, 0.967, 0.447, 0.727, 0.444, 0.857, 0.444, 0.286, 0.000, 1.000, 1.000, 1.000, 1.000, 1.000, 1.000, 1.000, 1.000, 1.000, 1.000, 1.000, 1.000, 1.000, 1.000, 1.000, 1.000, 1.000, 1.000, 1.000, 1.000, 1.000, 1.000, 1.000, 1.000, 1.000, 1.000, 1.000, 1.000, 1.000, 1.000, 1.000, 1.000, 1.000, 1.000, 1.000, 1.000, 1.000, 1.000, 1.000, 1.000, 0.000, 0.000, 0.000, 0.000, 0.000, 0.000, 0.000, 0.000, 1.000, 1.000, 1.000, 1.000, 1.000, 1.000, 1.000, 1.000, 1.000, 1.000, 1.000, 1.000, 1.000, 1.000, 1.000, 1.000, 0.000, 0.000, 0.000, 0.000, 0.000, 0.000, 0.000, 0.000}   -   classificato come:    NON_MATCH   score: 0,533209


[model.Record]:{PK: '933', CODICE_FISCALE: '______7369______', NOME: 'oretta', COGNOME: 'nigro', SESSO: 'f', STATO_NASCITA: 'itaaiz', DATA_NASCITA: '19940404', COMUNE_NASCITA: 'palma campania', PROVINCIA_NASCITA: 'na', INDIRIZZO: 'contrada emidio 8', CAP: '4193', PROVINCIA: 'na', TELEFONO: '39331234909341'}
[model.Record]:{PK: '933', CODICE_FISCALE: '______7369______', NOME: 'oretta', COGNOME: 'nigro', SESSO: '', STATO_NASCITA: 'italia', DATA_NASCITA: '19940404', COMUNE_NASCITA: 'palma campania', PROVINCIA_NASCITA: '', INDIRIZZO: '4', CAP: '', PROVINCIA: 'na', TELEFONO: ''}
[utils.math.Vector]:{1.000, 1.000, 1.000, 1.000, 1.000, 1.000, 1.000, 1.000, 1.000, 1.000, 1.000, 1.000, 1.000, 1.000, 1.000, 1.000, 0.000, 0.000, 0.000, 0.000, 0.000, 0.000, 0.000, 0.000, 0.876, 0.250, 0.400, 0.250, 0.667, 0.250, 0.143, 0.000, 1.000, 1.000, 1.000, 1.000, 1.000, 1.000, 1.000, 1.000, 1.000, 1.000, 1.000, 1.000, 1.000, 1.000, 1.000, 1.000, 0.000, 0.000, 0.000, 0.000, 0.000, 0.000, 0.000, 0.000, 0.000, 0.000, 0.000, 0.000, 0.000, 0.000, 0.000, 0.000, 0.000, 0.000, 0.000, 0.000, 0.000, 0.000, 0.000, 0.000, 1.000, 1.000, 1.000, 1.000, 1.000, 1.000, 1.000, 1.000, 0.000, 0.000, 0.000, 0.000, 0.000, 0.000, 0.000, 0.000}   -   classificato come:    NON_MATCH   score: 0,475201


[model.Record]:{PK: '936', CODICE_FISCALE: '______7372______', NOME: 'pacifico', COGNOME: 'durante', SESSO: 'f', STATO_NASCITA: 'italia', DATA_NASCITA: '19440521', COMUNE_NASCITA: 'napoil', PROVINCIA_NASCITA: 'na', INDIRIZZO: 'strada mariani 58', CAP: '22121', PROVINCIA: 'na', TELEFONO: '39601198662434'}
[model.Record]:{PK: '936', CODICE_FISCALE: '______7372______', NOME: 'pacifico', COGNOME: 'durante', SESSO: 'f', STATO_NASCITA: 'italia', DATA_NASCITA: '19440523', COMUNE_NASCITA: 'napoli', PROVINCIA_NASCITA: 'na', INDIRIZZO: '', CAP: '', PROVINCIA: 'na', TELEFONO: ''}
[utils.math.Vector]:{1.000, 1.000, 1.000, 1.000, 1.000, 1.000, 1.000, 1.000, 1.000, 1.000, 1.000, 1.000, 1.000, 1.000, 1.000, 1.000, 1.000, 1.000, 1.000, 1.000, 1.000, 1.000, 1.000, 1.000, 1.000, 1.000, 1.000, 1.000, 1.000, 1.000, 1.000, 1.000, 0.975, 0.833, 0.857, 0.833, 0.875, 0.833, 0.714, 0.000, 0.967, 0.500, 0.600, 0.500, 0.667, 0.500, 0.333, 0.000, 1.000, 1.000, 1.000, 1.000, 1.000, 1.000, 1.000, 1.000, 0.000, 0.000, 0.000, 0.000, 0.000, 0.000, 0.000, 0.000, 0.000, 0.000, 0.000, 0.000, 0.000, 0.000, 0.000, 0.000, 1.000, 1.000, 1.000, 1.000, 1.000, 1.000, 1.000, 1.000, 0.000, 0.000, 0.000, 0.000, 0.000, 0.000, 0.000, 0.000}   -   classificato come:    NON_MATCH   score: 0,396300


[model.Record]:{PK: '937', CODICE_FISCALE: '______7373______', NOME: '', COGNOME: '', SESSO: 'm', STATO_NASCITA: 'italia', DATA_NASCITA: '198301', COMUNE_NASCITA: 'lugo', PROVINCIA_NASCITA: 'ra', INDIRIZZO: 'piazza marino 92', CAP: '47530', PROVINCIA: 'ra', TELEFONO: '392919984920'}
[model.Record]:{PK: '937', CODICE_FISCALE: '______7373______', NOME: 'matteo', COGNOME: 'zanetti', SESSO: 'm', STATO_NASCITA: 'italia', DATA_NASCITA: '19830101', COMUNE_NASCITA: 'lugo', PROVINCIA_NASCITA: 'ra', INDIRIZZO: '', CAP: '', PROVINCIA: 'ra', TELEFONO: '392919984920'}
[utils.math.Vector]:{0.000, 0.000, 0.000, 0.000, 0.000, 0.000, 0.000, 0.000, 0.000, 0.000, 0.000, 0.000, 0.000, 0.000, 0.000, 0.000, 1.000, 1.000, 1.000, 1.000, 1.000, 1.000, 1.000, 1.000, 1.000, 1.000, 1.000, 1.000, 1.000, 1.000, 1.000, 1.000, 0.967, 0.816, 0.909, 0.800, 0.750, 0.800, 0.667, 0.000, 1.000, 1.000, 1.000, 1.000, 1.000, 1.000, 1.000, 1.000, 1.000, 1.000, 1.000, 1.000, 1.000, 1.000, 1.000, 1.000, 0.000, 0.000, 0.000, 0.000, 0.000, 0.000, 0.000, 0.000, 0.000, 0.000, 0.000, 0.000, 0.000, 0.000, 0.000, 0.000, 1.000, 1.000, 1.000, 1.000, 1.000, 1.000, 1.000, 1.000, 1.000, 1.000, 1.000, 1.000, 1.000, 1.000, 1.000, 1.000}   -   classificato come:    NON_MATCH   score: 0,414571


[model.Record]:{PK: '938', CODICE_FISCALE: '______7374______', NOME: 'fatimac', COGNOME: 'moro', SESSO: '', STATO_NASCITA: 'italia', DATA_NASCITA: '19800502', COMUNE_NASCITA: 'benevento', PROVINCIA_NASCITA: 'bn', INDIRIZZO: 'strada borolo 92', CAP: '70934', PROVINCIA: 'bn', TELEFONO: '394716658772'}
[model.Record]:{PK: '938', CODICE_FISCALE: '______7374______', NOME: 'fatima', COGNOME: 'moro', SESSO: 'm', STATO_NASCITA: 'italia', DATA_NASCITA: '19800702', COMUNE_NASCITA: 'benevento', PROVINCIA_NASCITA: 'bn', INDIRIZZO: '', CAP: '', PROVINCIA: 'bn', TELEFONO: ''}
[utils.math.Vector]:{0.981, 0.894, 0.909, 0.889, 0.857, 0.889, 0.800, 0.000, 1.000, 1.000, 1.000, 1.000, 1.000, 1.000, 1.000, 1.000, 0.000, 0.000, 0.000, 0.000, 0.000, 0.000, 0.000, 0.000, 1.000, 1.000, 1.000, 1.000, 1.000, 1.000, 1.000, 1.000, 0.958, 0.500, 0.714, 0.500, 0.875, 0.500, 0.333, 0.000, 1.000, 1.000, 1.000, 1.000, 1.000, 1.000, 1.000, 1.000, 1.000, 1.000, 1.000, 1.000, 1.000, 1.000, 1.000, 1.000, 0.000, 0.000, 0.000, 0.000, 0.000, 0.000, 0.000, 0.000, 0.000, 0.000, 0.000, 0.000, 0.000, 0.000, 0.000, 0.000, 1.000, 1.000, 1.000, 1.000, 1.000, 1.000, 1.000, 1.000, 0.000, 0.000, 0.000, 0.000, 0.000, 0.000, 0.000, 0.000}   -   classificato come:    NON_MATCH   score: 0,385056


[model.Record]:{PK: '939', CODICE_FISCALE: '______7375______', NOME: 'carlo', COGNOME: 'garofalo', SESSO: 'f', STATO_NASCITA: 'italia', DATA_NASCITA: '19640923', COMUNE_NASCITA: 'piano di sorrento', PROVINCIA_NASCITA: 'na', INDIRIZZO: 'viale rosaria 43', CAP: '3361', PROVINCIA: 'na', TELEFONO: '3911491275807'}
[model.Record]:{PK: '939', CODICE_FISCALE: '______7375______', NOME: 'carlo', COGNOME: 'garofalo', SESSO: 'f', STATO_NASCITA: 'italia', DATA_NASCITA: '19640923', COMUNE_NASCITA: 'piano di sorrento', PROVINCIA_NASCITA: 'na', INDIRIZZO: '', CAP: '', PROVINCIA: 'na', TELEFONO: ''}
[utils.math.Vector]:{1.000, 1.000, 1.000, 1.000, 1.000, 1.000, 1.000, 1.000, 1.000, 1.000, 1.000, 1.000, 1.000, 1.000, 1.000, 1.000, 1.000, 1.000, 1.000, 1.000, 1.000, 1.000, 1.000, 1.000, 1.000, 1.000, 1.000, 1.000, 1.000, 1.000, 1.000, 1.000, 1.000, 1.000, 1.000, 1.000, 1.000, 1.000, 1.000, 1.000, 1.000, 1.000, 1.000, 1.000, 1.000, 1.000, 1.000, 1.000, 1.000, 1.000, 1.000, 1.000, 1.000, 1.000, 1.000, 1.000, 0.000, 0.000, 0.000, 0.000, 0.000, 0.000, 0.000, 0.000, 0.000, 0.000, 0.000, 0.000, 0.000, 0.000, 0.000, 0.000, 1.000, 1.000, 1.000, 1.000, 1.000, 1.000, 1.000, 1.000, 0.000, 0.000, 0.000, 0.000, 0.000, 0.000, 0.000, 0.000}   -   classificato come:    NON_MATCH   score: 0,489340


[model.Record]:{PK: '940', CODICE_FISCALE: '______7376______', NOME: 'cassiopea', COGNOME: 'amato', SESSO: 'm', STATO_NASCITA: 'italia', DATA_NASCITA: '19450904', COMUNE_NASCITA: '', PROVINCIA_NASCITA: 'na', INDIRIZZO: 'contrada sartori 67', CAP: '15654', PROVINCIA: 'na', TELEFONO: '39062601858'}
[model.Record]:{PK: '940', CODICE_FISCALE: '______7376______', NOME: 'cassiopea', COGNOME: '', SESSO: 'm', STATO_NASCITA: '', DATA_NASCITA: '19450904', COMUNE_NASCITA: 'giugliano in campania', PROVINCIA_NASCITA: 'na', INDIRIZZO: 'contrada sartori', CAP: '', PROVINCIA: 'na', TELEFONO: ''}
[utils.math.Vector]:{1.000, 1.000, 1.000, 1.000, 1.000, 1.000, 1.000, 1.000, 0.000, 0.000, 0.000, 0.000, 0.000, 0.000, 0.000, 0.000, 1.000, 1.000, 1.000, 1.000, 1.000, 1.000, 1.000, 1.000, 0.000, 0.000, 0.000, 0.000, 0.000, 0.000, 0.000, 0.000, 1.000, 1.000, 1.000, 1.000, 1.000, 1.000, 1.000, 1.000, 0.000, 0.000, 0.000, 0.000, 0.000, 0.000, 0.000, 0.000, 1.000, 1.000, 1.000, 1.000, 1.000, 1.000, 1.000, 1.000, 0.992, 0.907, 0.909, 0.903, 0.842, 0.903, 0.824, 0.000, 0.000, 0.000, 0.000, 0.000, 0.000, 0.000, 0.000, 0.000, 1.000, 1.000, 1.000, 1.000, 1.000, 1.000, 1.000, 1.000, 0.000, 0.000, 0.000, 0.000, 0.000, 0.000, 0.000, 0.000}   -   classificato come:    NON_MATCH   score: 0,425963


[model.Record]:{PK: '946', CODICE_FISCALE: '______7383______', NOME: 'marcella', COGNOME: 'mattioli', SESSO: 'f', STATO_NASCITA: 'italia', DATA_NASCITA: '19610511', COMUNE_NASCITA: 'napoli', PROVINCIA_NASCITA: 'na', INDIRIZZO: 'stietto giuliani 74', CAP: '97373', PROVINCIA: 'na', TELEFONO: '3908123178986'}
[model.Record]:{PK: '946', CODICE_FISCALE: '______7383______', NOME: 'marcella', COGNOME: 'mattioli', SESSO: 'f', STATO_NASCITA: 'italiy', DATA_NASCITA: '19630511', COMUNE_NASCITA: 'napoli', PROVINCIA_NASCITA: '', INDIRIZZO: '', CAP: '', PROVINCIA: 'na', TELEFONO: ''}
[utils.math.Vector]:{1.000, 1.000, 1.000, 1.000, 1.000, 1.000, 1.000, 1.000, 1.000, 1.000, 1.000, 1.000, 1.000, 1.000, 1.000, 1.000, 1.000, 1.000, 1.000, 1.000, 1.000, 1.000, 1.000, 1.000, 0.944, 0.750, 0.800, 0.750, 0.833, 0.750, 0.600, 0.000, 0.908, 0.500, 0.714, 0.500, 0.875, 0.500, 0.333, 0.000, 1.000, 1.000, 1.000, 1.000, 1.000, 1.000, 1.000, 1.000, 0.000, 0.000, 0.000, 0.000, 0.000, 0.000, 0.000, 0.000, 0.000, 0.000, 0.000, 0.000, 0.000, 0.000, 0.000, 0.000, 0.000, 0.000, 0.000, 0.000, 0.000, 0.000, 0.000, 0.000, 1.000, 1.000, 1.000, 1.000, 1.000, 1.000, 1.000, 1.000, 0.000, 0.000, 0.000, 0.000, 0.000, 0.000, 0.000, 0.000}   -   classificato come:    NON_MATCH   score: 0,387514


[model.Record]:{PK: '949', CODICE_FISCALE: '______7386______', NOME: 'miahceu', COGNOME: '', SESSO: 'm', STATO_NASCITA: 'italia', DATA_NASCITA: '19160521', COMUNE_NASCITA: 'quarto', PROVINCIA_NASCITA: 'na', INDIRIZZO: '59', CAP: '49077', PROVINCIA: 'na', TELEFONO: '39809393546457'}
[model.Record]:{PK: '949', CODICE_FISCALE: '______7386______', NOME: '', COGNOME: 'graziani', SESSO: 'f', STATO_NASCITA: 'italia', DATA_NASCITA: '19160521', COMUNE_NASCITA: 'quarto', PROVINCIA_NASCITA: 'na', INDIRIZZO: '', CAP: '', PROVINCIA: 'na', TELEFONO: ''}
[utils.math.Vector]:{0.000, 0.000, 0.000, 0.000, 0.000, 0.000, 0.000, 0.000, 0.000, 0.000, 0.000, 0.000, 0.000, 0.000, 0.000, 0.000, 0.000, 0.000, 0.000, 0.000, 0.000, 0.000, 0.000, 0.000, 1.000, 1.000, 1.000, 1.000, 1.000, 1.000, 1.000, 1.000, 1.000, 1.000, 1.000, 1.000, 1.000, 1.000, 1.000, 1.000, 1.000, 1.000, 1.000, 1.000, 1.000, 1.000, 1.000, 1.000, 1.000, 1.000, 1.000, 1.000, 1.000, 1.000, 1.000, 1.000, 0.000, 0.000, 0.000, 0.000, 0.000, 0.000, 0.000, 0.000, 0.000, 0.000, 0.000, 0.000, 0.000, 0.000, 0.000, 0.000, 1.000, 1.000, 1.000, 1.000, 1.000, 1.000, 1.000, 1.000, 0.000, 0.000, 0.000, 0.000, 0.000, 0.000, 0.000, 0.000}   -   classificato come:    NON_MATCH   score: 0,304406


[model.Record]:{PK: '950', CODICE_FISCALE: '______7387______', NOME: 'alberto', COGNOME: 'usai', SESSO: 'f', STATO_NASCITA: 'italia', DATA_NASCITA: '19700121', COMUNE_NASCITA: 'sarno', PROVINCIA_NASCITA: 'sa', INDIRIZZO: 'ulrico94', CAP: '63587', PROVINCIA: 'sa', TELEFONO: '39555899004377'}
[model.Record]:{PK: '950', CODICE_FISCALE: '______7387______', NOME: 'alberto', COGNOME: 'usai', SESSO: 'f', STATO_NASCITA: 'italia', DATA_NASCITA: '19711021', COMUNE_NASCITA: 'sarno', PROVINCIA_NASCITA: 'sa', INDIRIZZO: 'vicoalo ulrico', CAP: '53687', PROVINCIA: 'sa', TELEFONO: '395558990043'}
[utils.math.Vector]:{1.000, 1.000, 1.000, 1.000, 1.000, 1.000, 1.000, 1.000, 1.000, 1.000, 1.000, 1.000, 1.000, 1.000, 1.000, 1.000, 1.000, 1.000, 1.000, 1.000, 1.000, 1.000, 1.000, 1.000, 1.000, 1.000, 1.000, 1.000, 1.000, 1.000, 1.000, 1.000, 0.908, 0.167, 0.429, 0.167, 0.625, 0.167, 0.091, 0.000, 1.000, 1.000, 1.000, 1.000, 1.000, 1.000, 1.000, 1.000, 1.000, 1.000, 1.000, 1.000, 1.000, 1.000, 1.000, 1.000, 0.429, 0.546, 0.556, 0.471, 0.286, 0.471, 0.308, 0.000, 0.733, 0.000, 0.250, 0.000, 0.600, 0.000, 0.000, 0.000, 1.000, 1.000, 1.000, 1.000, 1.000, 1.000, 1.000, 1.000, 0.993, 0.913, 0.909, 0.909, 0.857, 0.909, 0.833, 0.000}   -   classificato come:    NON_MATCH   score: 0,588943


[model.Record]:{PK: '951', CODICE_FISCALE: '______7388______', NOME: 'eufemia', COGNOME: 'tosi', SESSO: 'f', STATO_NASCITA: 'italia', DATA_NASCITA: '19690107', COMUNE_NASCITA: 'torre del greco', PROVINCIA_NASCITA: 'na', INDIRIZZO: 'strada sorrentino 97', CAP: '82315', PROVINCIA: 'na', TELEFONO: '3928222745'}
[model.Record]:{PK: '951', CODICE_FISCALE: '______7388______', NOME: 'eufemia', COGNOME: 'tosi', SESSO: 'm', STATO_NASCITA: 'italia', DATA_NASCITA: '19690107', COMUNE_NASCITA: 'torre del greco', PROVINCIA_NASCITA: 'na', INDIRIZZO: '', CAP: '', PROVINCIA: 'na', TELEFONO: ''}
[utils.math.Vector]:{1.000, 1.000, 1.000, 1.000, 1.000, 1.000, 1.000, 1.000, 1.000, 1.000, 1.000, 1.000, 1.000, 1.000, 1.000, 1.000, 0.000, 0.000, 0.000, 0.000, 0.000, 0.000, 0.000, 0.000, 1.000, 1.000, 1.000, 1.000, 1.000, 1.000, 1.000, 1.000, 1.000, 1.000, 1.000, 1.000, 1.000, 1.000, 1.000, 1.000, 1.000, 1.000, 1.000, 1.000, 1.000, 1.000, 1.000, 1.000, 1.000, 1.000, 1.000, 1.000, 1.000, 1.000, 1.000, 1.000, 0.000, 0.000, 0.000, 0.000, 0.000, 0.000, 0.000, 0.000, 0.000, 0.000, 0.000, 0.000, 0.000, 0.000, 0.000, 0.000, 1.000, 1.000, 1.000, 1.000, 1.000, 1.000, 1.000, 1.000, 0.000, 0.000, 0.000, 0.000, 0.000, 0.000, 0.000, 0.000}   -   classificato come:    NON_MATCH   score: 0,489340


[model.Record]:{PK: '952', CODICE_FISCALE: '______7389______', NOME: 'terzo', COGNOME: 'delfino', SESSO: 'm', STATO_NASCITA: 'italia', DATA_NASCITA: '19280330', COMUNE_NASCITA: 'terzigno', PROVINCIA_NASCITA: 'na', INDIRIZZO: 'rotonda eustachio 34', CAP: '88809', PROVINCIA: 'na', TELEFONO: '39531576632321'}
[model.Record]:{PK: '952', CODICE_FISCALE: '______7389______', NOME: 'terz', COGNOME: 'delfino', SESSO: 'm', STATO_NASCITA: 'italia', DATA_NASCITA: '19280330', COMUNE_NASCITA: 'terzigno', PROVINCIA_NASCITA: '', INDIRIZZO: '', CAP: '', PROVINCIA: 'na', TELEFONO: '395315766323'}
[utils.math.Vector]:{0.960, 0.816, 0.857, 0.800, 0.800, 0.800, 0.667, 0.000, 1.000, 1.000, 1.000, 1.000, 1.000, 1.000, 1.000, 1.000, 1.000, 1.000, 1.000, 1.000, 1.000, 1.000, 1.000, 1.000, 1.000, 1.000, 1.000, 1.000, 1.000, 1.000, 1.000, 1.000, 1.000, 1.000, 1.000, 1.000, 1.000, 1.000, 1.000, 1.000, 1.000, 1.000, 1.000, 1.000, 1.000, 1.000, 1.000, 1.000, 0.000, 0.000, 0.000, 0.000, 0.000, 0.000, 0.000, 0.000, 0.000, 0.000, 0.000, 0.000, 0.000, 0.000, 0.000, 0.000, 0.000, 0.000, 0.000, 0.000, 0.000, 0.000, 0.000, 0.000, 1.000, 1.000, 1.000, 1.000, 1.000, 1.000, 1.000, 1.000, 0.993, 0.913, 0.957, 0.909, 0.857, 0.909, 0.833, 0.000}   -   classificato come:    NON_MATCH   score: 0,587282


[model.Record]:{PK: '954', CODICE_FISCALE: '______7391______', NOME: '', COGNOME: 'antonucci', SESSO: 'f', STATO_NASCITA: 'italia', DATA_NASCITA: '19600803', COMUNE_NASCITA: 'napoli', PROVINCIA_NASCITA: 'nah', INDIRIZZO: 'rotonda d amicon  17', CAP: '49366', PROVINCIA: 'na', TELEFONO: '390590280909'}
[model.Record]:{PK: '954', CODICE_FISCALE: '______7391______', NOME: 'emidio', COGNOME: 'antonucci', SESSO: 'm', STATO_NASCITA: 'italia', DATA_NASCITA: '19600830', COMUNE_NASCITA: 'naopli', PROVINCIA_NASCITA: 'na', INDIRIZZO: 'rotondoa d amico', CAP: '49366', PROVINCIA: 'na', TELEFONO: ''}
[utils.math.Vector]:{0.000, 0.000, 0.000, 0.000, 0.000, 0.000, 0.000, 0.000, 1.000, 1.000, 1.000, 1.000, 1.000, 1.000, 1.000, 1.000, 0.000, 0.000, 0.000, 0.000, 0.000, 0.000, 0.000, 0.000, 1.000, 1.000, 1.000, 1.000, 1.000, 1.000, 1.000, 1.000, 0.983, 0.667, 0.714, 0.667, 0.750, 0.667, 0.500, 0.000, 0.956, 0.000, 0.400, 0.000, 0.667, 0.000, 0.000, 0.000, 0.911, 0.000, 0.667, 0.000, 0.667, 0.000, 0.000, 0.000, 0.865, 0.713, 0.788, 0.688, 0.700, 0.710, 0.550, 0.000, 1.000, 1.000, 1.000, 1.000, 1.000, 1.000, 1.000, 1.000, 1.000, 1.000, 1.000, 1.000, 1.000, 1.000, 1.000, 1.000, 0.000, 0.000, 0.000, 0.000, 0.000, 0.000, 0.000, 0.000}   -   classificato come:    NON_MATCH   score: 0,546591


[model.Record]:{PK: '955', CODICE_FISCALE: '______7392______', NOME: 'mecren', COGNOME: 'meloni', SESSO: 'm', STATO_NASCITA: 'italia', DATA_NASCITA: '19681104', COMUNE_NASCITA: 'napoli', PROVINCIA_NASCITA: 'na', INDIRIZZO: 'via ausonio 59', CAP: '17182', PROVINCIA: 'na', TELEFONO: '39705433374348'}
[model.Record]:{PK: '955', CODICE_FISCALE: '______7392______', NOME: 'mecren', COGNOME: 'meloni', SESSO: 'm', STATO_NASCITA: 'italia', DATA_NASCITA: '', COMUNE_NASCITA: 'napoli', PROVINCIA_NASCITA: 'na', INDIRIZZO: '', CAP: '', PROVINCIA: 'na', TELEFONO: ''}
[utils.math.Vector]:{1.000, 1.000, 1.000, 1.000, 1.000, 1.000, 1.000, 1.000, 1.000, 1.000, 1.000, 1.000, 1.000, 1.000, 1.000, 1.000, 1.000, 1.000, 1.000, 1.000, 1.000, 1.000, 1.000, 1.000, 1.000, 1.000, 1.000, 1.000, 1.000, 1.000, 1.000, 1.000, 0.000, 0.000, 0.000, 0.000, 0.000, 0.000, 0.000, 0.000, 1.000, 1.000, 1.000, 1.000, 1.000, 1.000, 1.000, 1.000, 1.000, 1.000, 1.000, 1.000, 1.000, 1.000, 1.000, 1.000, 0.000, 0.000, 0.000, 0.000, 0.000, 0.000, 0.000, 0.000, 0.000, 0.000, 0.000, 0.000, 0.000, 0.000, 0.000, 0.000, 1.000, 1.000, 1.000, 1.000, 1.000, 1.000, 1.000, 1.000, 0.000, 0.000, 0.000, 0.000, 0.000, 0.000, 0.000, 0.000}   -   classificato come:    NON_MATCH   score: 0,295994


[model.Record]:{PK: '957', CODICE_FISCALE: '______7394______', NOME: 'vinicio', COGNOME: 'cappelli', SESSO: 'm', STATO_NASCITA: 'italia', DATA_NASCITA: '19750203', COMUNE_NASCITA: 'napoli', PROVINCIA_NASCITA: 'na', INDIRIZZO: 'viale romeo 45', CAP: '96766', PROVINCIA: 'na', TELEFONO: '3965351881449'}
[model.Record]:{PK: '957', CODICE_FISCALE: '______7394______', NOME: 'vinicio', COGNOME: 'cappelli', SESSO: 'm', STATO_NASCITA: 'italia', DATA_NASCITA: '19750203', COMUNE_NASCITA: 'napoli', PROVINCIA_NASCITA: 'na', INDIRIZZO: '', CAP: '', PROVINCIA: 'na', TELEFONO: ''}
[utils.math.Vector]:{1.000, 1.000, 1.000, 1.000, 1.000, 1.000, 1.000, 1.000, 1.000, 1.000, 1.000, 1.000, 1.000, 1.000, 1.000, 1.000, 1.000, 1.000, 1.000, 1.000, 1.000, 1.000, 1.000, 1.000, 1.000, 1.000, 1.000, 1.000, 1.000, 1.000, 1.000, 1.000, 1.000, 1.000, 1.000, 1.000, 1.000, 1.000, 1.000, 1.000, 1.000, 1.000, 1.000, 1.000, 1.000, 1.000, 1.000, 1.000, 1.000, 1.000, 1.000, 1.000, 1.000, 1.000, 1.000, 1.000, 0.000, 0.000, 0.000, 0.000, 0.000, 0.000, 0.000, 0.000, 0.000, 0.000, 0.000, 0.000, 0.000, 0.000, 0.000, 0.000, 1.000, 1.000, 1.000, 1.000, 1.000, 1.000, 1.000, 1.000, 0.000, 0.000, 0.000, 0.000, 0.000, 0.000, 0.000, 0.000}   -   classificato come:    NON_MATCH   score: 0,489340


[model.Record]:{PK: '962', CODICE_FISCALE: '______7399______', NOME: 'ivonne', COGNOME: 'costa', SESSO: 'f', STATO_NASCITA: 'italia', DATA_NASCITA: '19470514', COMUNE_NASCITA: 'camposano', PROVINCIA_NASCITA: 'na', INDIRIZZO: 'canale ruggiero 81', CAP: '4826', PROVINCIA: 'na', TELEFONO: '39860340425'}
[model.Record]:{PK: '962', CODICE_FISCALE: '______7399______', NOME: 'ivonne', COGNOME: 'coats', SESSO: 'f', STATO_NASCITA: 'italia', DATA_NASCITA: '19471212', COMUNE_NASCITA: 'campxosano', PROVINCIA_NASCITA: 'na', INDIRIZZO: 'canale ruggiero', CAP: '4826', PROVINCIA: 'na', TELEFONO: ''}
[utils.math.Vector]:{1.000, 1.000, 1.000, 1.000, 1.000, 1.000, 1.000, 1.000, 0.787, 0.000, 0.250, 0.000, 0.600, 0.000, 0.000, 0.000, 1.000, 1.000, 1.000, 1.000, 1.000, 1.000, 1.000, 1.000, 1.000, 1.000, 1.000, 1.000, 1.000, 1.000, 1.000, 1.000, 0.850, 0.333, 0.462, 0.333, 0.625, 0.333, 0.200, 0.000, 0.980, 0.668, 0.824, 0.667, 0.900, 0.667, 0.500, 0.000, 1.000, 1.000, 1.000, 1.000, 1.000, 1.000, 1.000, 1.000, 0.991, 0.901, 0.903, 0.897, 0.833, 0.897, 0.813, 0.000, 1.000, 1.000, 1.000, 1.000, 1.000, 1.000, 1.000, 1.000, 1.000, 1.000, 1.000, 1.000, 1.000, 1.000, 1.000, 1.000, 0.000, 0.000, 0.000, 0.000, 0.000, 0.000, 0.000, 0.000}   -   classificato come:    NON_MATCH   score: 0,561240


[model.Record]:{PK: '963', CODICE_FISCALE: '______7400______', NOME: 'giuliano', COGNOME: 'federici', SESSO: 'f', STATO_NASCITA: 'italia', DATA_NASCITA: '19740121', COMUNE_NASCITA: 'san giovanni a piro', PROVINCIA_NASCITA: 'sa', INDIRIZZO: 'borgo sabatino 94', CAP: '92334', PROVINCIA: 'sa', TELEFONO: '397610916414'}
[model.Record]:{PK: '963', CODICE_FISCALE: '______7400______', NOME: 'giuliano', COGNOME: 'federici', SESSO: 'm', STATO_NASCITA: 'italia', DATA_NASCITA: '19721221', COMUNE_NASCITA: 'san giovanni a piro', PROVINCIA_NASCITA: 'sa', INDIRIZZO: '', CAP: '', PROVINCIA: 'sa', TELEFONO: '397610916414'}
[utils.math.Vector]:{1.000, 1.000, 1.000, 1.000, 1.000, 1.000, 1.000, 1.000, 1.000, 1.000, 1.000, 1.000, 1.000, 1.000, 1.000, 1.000, 0.000, 0.000, 0.000, 0.000, 0.000, 0.000, 0.000, 0.000, 1.000, 1.000, 1.000, 1.000, 1.000, 1.000, 1.000, 1.000, 0.844, 0.167, 0.615, 0.167, 0.625, 0.167, 0.091, 0.000, 1.000, 1.000, 1.000, 1.000, 1.000, 1.000, 1.000, 1.000, 1.000, 1.000, 1.000, 1.000, 1.000, 1.000, 1.000, 1.000, 0.000, 0.000, 0.000, 0.000, 0.000, 0.000, 0.000, 0.000, 0.000, 0.000, 0.000, 0.000, 0.000, 0.000, 0.000, 0.000, 1.000, 1.000, 1.000, 1.000, 1.000, 1.000, 1.000, 1.000, 1.000, 1.000, 1.000, 1.000, 1.000, 1.000, 1.000, 1.000}   -   classificato come:    NON_MATCH   score: 0,526198


[model.Record]:{PK: '966', CODICE_FISCALE: '______7403______', NOME: 'fulvio', COGNOME: 'mazza', SESSO: 'm', STATO_NASCITA: 'italia', DATA_NASCITA: '19540515', COMUNE_NASCITA: 'nola', PROVINCIA_NASCITA: 'na', INDIRIZZO: '54', CAP: '36816', PROVINCIA: 'na', TELEFONO: '3906912441974'}
[model.Record]:{PK: '966', CODICE_FISCALE: '______7403______', NOME: '', COGNOME: 'mazza', SESSO: 'f', STATO_NASCITA: 'italia', DATA_NASCITA: '19540515', COMUNE_NASCITA: 'nola', PROVINCIA_NASCITA: 'na', INDIRIZZO: 'strada beraandi', CAP: '', PROVINCIA: 'na', TELEFONO: '39691244197'}
[utils.math.Vector]:{0.000, 0.000, 0.000, 0.000, 0.000, 0.000, 0.000, 0.000, 1.000, 1.000, 1.000, 1.000, 1.000, 1.000, 1.000, 1.000, 0.000, 0.000, 0.000, 0.000, 0.000, 0.000, 0.000, 0.000, 1.000, 1.000, 1.000, 1.000, 1.000, 1.000, 1.000, 1.000, 1.000, 1.000, 1.000, 1.000, 1.000, 1.000, 1.000, 1.000, 1.000, 1.000, 1.000, 1.000, 1.000, 1.000, 1.000, 1.000, 1.000, 1.000, 1.000, 1.000, 1.000, 1.000, 1.000, 1.000, 0.000, 0.000, 0.000, 0.000, 0.000, 0.000, 0.000, 0.000, 0.000, 0.000, 0.000, 0.000, 0.000, 0.000, 0.000, 0.000, 1.000, 1.000, 1.000, 1.000, 1.000, 1.000, 1.000, 1.000, 0.957, 0.704, 0.818, 0.700, 0.846, 0.700, 0.538, 0.000}   -   classificato come:    NON_MATCH   score: 0,522684


[model.Record]:{PK: '967', CODICE_FISCALE: '______7404______', NOME: 'nayade', COGNOME: 'marchetti', SESSO: 'f', STATO_NASCITA: 'italia', DATA_NASCITA: '19571225', COMUNE_NASCITA: 'aversa', PROVINCIA_NASCITA: 'ce', INDIRIZZO: 'vicolo martini 81', CAP: '63194', PROVINCIA: 'ce', TELEFONO: '399531421165'}
[model.Record]:{PK: '967', CODICE_FISCALE: '______7404______', NOME: 'nayade', COGNOME: 'marchetti', SESSO: 'f', STATO_NASCITA: 'italia', DATA_NASCITA: '', COMUNE_NASCITA: 'aversa', PROVINCIA_NASCITA: 'ce', INDIRIZZO: '', CAP: '', PROVINCIA: 'ce', TELEFONO: ''}
[utils.math.Vector]:{1.000, 1.000, 1.000, 1.000, 1.000, 1.000, 1.000, 1.000, 1.000, 1.000, 1.000, 1.000, 1.000, 1.000, 1.000, 1.000, 1.000, 1.000, 1.000, 1.000, 1.000, 1.000, 1.000, 1.000, 1.000, 1.000, 1.000, 1.000, 1.000, 1.000, 1.000, 1.000, 0.000, 0.000, 0.000, 0.000, 0.000, 0.000, 0.000, 0.000, 1.000, 1.000, 1.000, 1.000, 1.000, 1.000, 1.000, 1.000, 1.000, 1.000, 1.000, 1.000, 1.000, 1.000, 1.000, 1.000, 0.000, 0.000, 0.000, 0.000, 0.000, 0.000, 0.000, 0.000, 0.000, 0.000, 0.000, 0.000, 0.000, 0.000, 0.000, 0.000, 1.000, 1.000, 1.000, 1.000, 1.000, 1.000, 1.000, 1.000, 0.000, 0.000, 0.000, 0.000, 0.000, 0.000, 0.000, 0.000}   -   classificato come:    NON_MATCH   score: 0,295994


[model.Record]:{PK: '968', CODICE_FISCALE: '______7406______', NOME: 'ulrico', COGNOME: 'calvi', SESSO: 'm', STATO_NASCITA: 'italia', DATA_NASCITA: '19611030', COMUNE_NASCITA: '', PROVINCIA_NASCITA: 'na', INDIRIZZO: 'via de santis', CAP: '34621', PROVINCIA: 'na', TELEFONO: '398851780'}
[model.Record]:{PK: '968', CODICE_FISCALE: '______7406______', NOME: 'ulrico', COGNOME: 'calvi', SESSO: 'm', STATO_NASCITA: 'italia', DATA_NASCITA: '19611030', COMUNE_NASCITA: 'castellammare di stabia', PROVINCIA_NASCITA: 'na', INDIRIZZO: '', CAP: '', PROVINCIA: 'na', TELEFONO: '397552885178'}
[utils.math.Vector]:{1.000, 1.000, 1.000, 1.000, 1.000, 1.000, 1.000, 1.000, 1.000, 1.000, 1.000, 1.000, 1.000, 1.000, 1.000, 1.000, 1.000, 1.000, 1.000, 1.000, 1.000, 1.000, 1.000, 1.000, 1.000, 1.000, 1.000, 1.000, 1.000, 1.000, 1.000, 1.000, 1.000, 1.000, 1.000, 1.000, 1.000, 1.000, 1.000, 1.000, 0.000, 0.000, 0.000, 0.000, 0.000, 0.000, 0.000, 0.000, 1.000, 1.000, 1.000, 1.000, 1.000, 1.000, 1.000, 1.000, 0.000, 0.000, 0.000, 0.000, 0.000, 0.000, 0.000, 0.000, 0.000, 0.000, 0.000, 0.000, 0.000, 0.000, 0.000, 0.000, 1.000, 1.000, 1.000, 1.000, 1.000, 1.000, 1.000, 1.000, 0.807, 0.478, 0.632, 0.471, 0.583, 0.471, 0.308, 0.000}   -   classificato come:    NON_MATCH   score: 0,479854


[model.Record]:{PK: '969', CODICE_FISCALE: '______7407______', NOME: 'walter', COGNOME: 'rici', SESSO: 'f', STATO_NASCITA: 'italia', DATA_NASCITA: '19640808', COMUNE_NASCITA: '', PROVINCIA_NASCITA: 'na', INDIRIZZO: 'borgo orfeo 31', CAP: '34567', PROVINCIA: 'na', TELEFONO: '3977590561155'}
[model.Record]:{PK: '969', CODICE_FISCALE: '______7407______', NOME: 'lawtero', COGNOME: 'ricci', SESSO: 'm', STATO_NASCITA: 'italia', DATA_NASCITA: '19640808', COMUNE_NASCITA: 'sant antonio abate', PROVINCIA_NASCITA: 'na', INDIRIZZO: 'borgo orfeo', CAP: '35465', PROVINCIA: 'na', TELEFONO: ''}
[utils.math.Vector]:{0.897, 0.224, 0.364, 0.222, 0.571, 0.222, 0.125, 0.000, 0.953, 0.408, 0.857, 0.400, 0.800, 0.400, 0.250, 0.000, 0.000, 0.000, 0.000, 0.000, 0.000, 0.000, 0.000, 0.000, 1.000, 1.000, 1.000, 1.000, 1.000, 1.000, 1.000, 1.000, 1.000, 1.000, 1.000, 1.000, 1.000, 1.000, 1.000, 1.000, 0.000, 0.000, 0.000, 0.000, 0.000, 0.000, 0.000, 0.000, 1.000, 1.000, 1.000, 1.000, 1.000, 1.000, 1.000, 1.000, 0.985, 0.866, 0.900, 0.857, 0.786, 0.857, 0.750, 0.000, 0.805, 0.000, 0.000, 0.000, 0.400, 0.000, 0.000, 0.000, 1.000, 1.000, 1.000, 1.000, 1.000, 1.000, 1.000, 1.000, 0.000, 0.000, 0.000, 0.000, 0.000, 0.000, 0.000, 0.000}   -   classificato come:    NON_MATCH   score: 0,453682


[model.Record]:{PK: '975', CODICE_FISCALE: '______7413______', NOME: 'rosalba', COGNOME: 'catania', SESSO: 'f', STATO_NASCITA: 'italia', DATA_NASCITA: '19680402', COMUNE_NASCITA: 'napoli', PROVINCIA_NASCITA: 'na', INDIRIZZO: 'borgo tosca 11', CAP: '88039', PROVINCIA: 'na', TELEFONO: '391096435115'}
[model.Record]:{PK: '975', CODICE_FISCALE: '______7413______', NOME: 'rosalba', COGNOME: 'catania', SESSO: 'f', STATO_NASCITA: 'italia', DATA_NASCITA: '19680404', COMUNE_NASCITA: 'napoli', PROVINCIA_NASCITA: 'na', INDIRIZZO: '4', CAP: '', PROVINCIA: 'na', TELEFONO: ''}
[utils.math.Vector]:{1.000, 1.000, 1.000, 1.000, 1.000, 1.000, 1.000, 1.000, 1.000, 1.000, 1.000, 1.000, 1.000, 1.000, 1.000, 1.000, 1.000, 1.000, 1.000, 1.000, 1.000, 1.000, 1.000, 1.000, 1.000, 1.000, 1.000, 1.000, 1.000, 1.000, 1.000, 1.000, 0.975, 0.833, 0.923, 0.833, 0.875, 0.833, 0.714, 0.000, 1.000, 1.000, 1.000, 1.000, 1.000, 1.000, 1.000, 1.000, 1.000, 1.000, 1.000, 1.000, 1.000, 1.000, 1.000, 1.000, 0.000, 0.000, 0.000, 0.000, 0.000, 0.000, 0.000, 0.000, 0.000, 0.000, 0.000, 0.000, 0.000, 0.000, 0.000, 0.000, 1.000, 1.000, 1.000, 1.000, 1.000, 1.000, 1.000, 1.000, 0.000, 0.000, 0.000, 0.000, 0.000, 0.000, 0.000, 0.000}   -   classificato come:    NON_MATCH   score: 0,440698


[model.Record]:{PK: '976', CODICE_FISCALE: '______7415______', NOME: 'mariano', COGNOME: 'rossi', SESSO: 'm', STATO_NASCITA: 'italia', DATA_NASCITA: '19610210', COMUNE_NASCITA: 'bisaccia', PROVINCIA_NASCITA: 'av', INDIRIZZO: 'incrocio elsa 41', CAP: '69489', PROVINCIA: 'av', TELEFONO: '39471846016'}
[model.Record]:{PK: '976', CODICE_FISCALE: '______7415______', NOME: 'mariano', COGNOME: '', SESSO: 'm', STATO_NASCITA: 'italia', DATA_NASCITA: '19610210', COMUNE_NASCITA: 'bisaccia', PROVINCIA_NASCITA: 'av', INDIRIZZO: '', CAP: '69489', PROVINCIA: 'av', TELEFONO: ''}
[utils.math.Vector]:{1.000, 1.000, 1.000, 1.000, 1.000, 1.000, 1.000, 1.000, 0.000, 0.000, 0.000, 0.000, 0.000, 0.000, 0.000, 0.000, 1.000, 1.000, 1.000, 1.000, 1.000, 1.000, 1.000, 1.000, 1.000, 1.000, 1.000, 1.000, 1.000, 1.000, 1.000, 1.000, 1.000, 1.000, 1.000, 1.000, 1.000, 1.000, 1.000, 1.000, 1.000, 1.000, 1.000, 1.000, 1.000, 1.000, 1.000, 1.000, 1.000, 1.000, 1.000, 1.000, 1.000, 1.000, 1.000, 1.000, 0.000, 0.000, 0.000, 0.000, 0.000, 0.000, 0.000, 0.000, 1.000, 1.000, 1.000, 1.000, 1.000, 1.000, 1.000, 1.000, 1.000, 1.000, 1.000, 1.000, 1.000, 1.000, 1.000, 1.000, 0.000, 0.000, 0.000, 0.000, 0.000, 0.000, 0.000, 0.000}   -   classificato come:    NON_MATCH   score: 0,551713


[model.Record]:{PK: '978', CODICE_FISCALE: '______7417______', NOME: 'lgiui', COGNOME: 'di maio', SESSO: 'f', STATO_NASCITA: 'italia', DATA_NASCITA: '20011211', COMUNE_NASCITA: 'pagani', PROVINCIA_NASCITA: 'sa', INDIRIZZO: 'viale barone 49', CAP: '69727', PROVINCIA: 'sa', TELEFONO: '39130990771'}
[model.Record]:{PK: '978', CODICE_FISCALE: '______7417______', NOME: 'luigi', COGNOME: 'di maio', SESSO: 'm', STATO_NASCITA: 'italia', DATA_NASCITA: '20011211', COMUNE_NASCITA: 'pagani', PROVINCIA_NASCITA: 'sa', INDIRIZZO: '', CAP: '', PROVINCIA: 'sa', TELEFONO: ''}
[utils.math.Vector]:{0.760, 0.000, 0.500, 0.000, 0.600, 0.000, 0.000, 0.000, 1.000, 1.000, 1.000, 1.000, 1.000, 1.000, 1.000, 1.000, 0.000, 0.000, 0.000, 0.000, 0.000, 0.000, 0.000, 0.000, 1.000, 1.000, 1.000, 1.000, 1.000, 1.000, 1.000, 1.000, 1.000, 1.000, 1.000, 1.000, 1.000, 1.000, 1.000, 1.000, 1.000, 1.000, 1.000, 1.000, 1.000, 1.000, 1.000, 1.000, 1.000, 1.000, 1.000, 1.000, 1.000, 1.000, 1.000, 1.000, 0.000, 0.000, 0.000, 0.000, 0.000, 0.000, 0.000, 0.000, 0.000, 0.000, 0.000, 0.000, 0.000, 0.000, 0.000, 0.000, 1.000, 1.000, 1.000, 1.000, 1.000, 1.000, 1.000, 1.000, 0.000, 0.000, 0.000, 0.000, 0.000, 0.000, 0.000, 0.000}   -   classificato come:    NON_MATCH   score: 0,431350


[model.Record]:{PK: '979', CODICE_FISCALE: '______7418______', NOME: 'donatella', COGNOME: 'rosati', SESSO: 'm', STATO_NASCITA: 'italia', DATA_NASCITA: '19761203', COMUNE_NASCITA: '', PROVINCIA_NASCITA: 'na', INDIRIZZO: 'strada conti 6', CAP: '6021', PROVINCIA: 'na', TELEFONO: '397100957010'}
[model.Record]:{PK: '979', CODICE_FISCALE: '______7418______', NOME: 'donatella', COGNOME: 'rosati', SESSO: 'f', STATO_NASCITA: 'italia', DATA_NASCITA: '19761203', COMUNE_NASCITA: 'frattamaggiore', PROVINCIA_NASCITA: 'na', INDIRIZZO: 'strada conti', CAP: '', PROVINCIA: 'na', TELEFONO: ''}
[utils.math.Vector]:{1.000, 1.000, 1.000, 1.000, 1.000, 1.000, 1.000, 1.000, 1.000, 1.000, 1.000, 1.000, 1.000, 1.000, 1.000, 1.000, 0.000, 0.000, 0.000, 0.000, 0.000, 0.000, 0.000, 0.000, 1.000, 1.000, 1.000, 1.000, 1.000, 1.000, 1.000, 1.000, 1.000, 1.000, 1.000, 1.000, 1.000, 1.000, 1.000, 1.000, 0.000, 0.000, 0.000, 0.000, 0.000, 0.000, 0.000, 0.000, 1.000, 1.000, 1.000, 1.000, 1.000, 1.000, 1.000, 1.000, 0.993, 0.913, 0.917, 0.909, 0.857, 0.909, 0.833, 0.000, 0.000, 0.000, 0.000, 0.000, 0.000, 0.000, 0.000, 0.000, 1.000, 1.000, 1.000, 1.000, 1.000, 1.000, 1.000, 1.000, 0.000, 0.000, 0.000, 0.000, 0.000, 0.000, 0.000, 0.000}   -   classificato come:    NON_MATCH   score: 0,539492


[model.Record]:{PK: '982', CODICE_FISCALE: '______7421______', NOME: 'harry', COGNOME: 'abate', SESSO: 'f', STATO_NASCITA: 'italia', DATA_NASCITA: '19431120', COMUNE_NASCITA: 'caivano', PROVINCIA_NASCITA: 'na', INDIRIZZO: 'canale23', CAP: '8112', PROVINCIA: 'na', TELEFONO: '3914514166915'}
[model.Record]:{PK: '982', CODICE_FISCALE: '______7421______', NOME: 'harrly', COGNOME: 'abate', SESSO: 'f', STATO_NASCITA: 'italia', DATA_NASCITA: '19431122', COMUNE_NASCITA: 'zaivano', PROVINCIA_NASCITA: 'na', INDIRIZZO: '', CAP: '', PROVINCIA: 'na', TELEFONO: '391451416691'}
[utils.math.Vector]:{0.967, 0.577, 0.667, 0.571, 0.833, 0.571, 0.400, 0.000, 1.000, 1.000, 1.000, 1.000, 1.000, 1.000, 1.000, 1.000, 1.000, 1.000, 1.000, 1.000, 1.000, 1.000, 1.000, 1.000, 1.000, 1.000, 1.000, 1.000, 1.000, 1.000, 1.000, 1.000, 0.975, 0.833, 0.857, 0.833, 0.875, 0.833, 0.714, 0.000, 0.905, 0.800, 0.833, 0.800, 0.857, 0.800, 0.667, 0.000, 1.000, 1.000, 1.000, 1.000, 1.000, 1.000, 1.000, 1.000, 0.000, 0.000, 0.000, 0.000, 0.000, 0.000, 0.000, 0.000, 0.000, 0.000, 0.000, 0.000, 0.000, 0.000, 0.000, 0.000, 1.000, 1.000, 1.000, 1.000, 1.000, 1.000, 1.000, 1.000, 0.998, 0.953, 0.947, 0.952, 0.923, 0.952, 0.909, 0.000}   -   classificato come:    NON_MATCH   score: 0,518732


[model.Record]:{PK: '983', CODICE_FISCALE: '______7422______', NOME: 'gregorio', COGNOME: 'botti', SESSO: 'f', STATO_NASCITA: 'italia', DATA_NASCITA: '1210', COMUNE_NASCITA: 'napoli', PROVINCIA_NASCITA: 'na', INDIRIZZO: 'via battaglia 70', CAP: '15053', PROVINCIA: 'na', TELEFONO: '3913071267569'}
[model.Record]:{PK: '983', CODICE_FISCALE: '______7422______', NOME: 'gregorio', COGNOME: 'botti', SESSO: 'f', STATO_NASCITA: 'italia', DATA_NASCITA: '19681212', COMUNE_NASCITA: 'napoli', PROVINCIA_NASCITA: 'na', INDIRIZZO: '', CAP: '', PROVINCIA: 'na', TELEFONO: '391307152675'}
[utils.math.Vector]:{1.000, 1.000, 1.000, 1.000, 1.000, 1.000, 1.000, 1.000, 1.000, 1.000, 1.000, 1.000, 1.000, 1.000, 1.000, 1.000, 1.000, 1.000, 1.000, 1.000, 1.000, 1.000, 1.000, 1.000, 1.000, 1.000, 1.000, 1.000, 1.000, 1.000, 1.000, 1.000, 0.583, 0.289, 0.444, 0.250, 0.375, 0.250, 0.143, 0.000, 1.000, 1.000, 1.000, 1.000, 1.000, 1.000, 1.000, 1.000, 1.000, 1.000, 1.000, 1.000, 1.000, 1.000, 1.000, 1.000, 0.000, 0.000, 0.000, 0.000, 0.000, 0.000, 0.000, 0.000, 0.000, 0.000, 0.000, 0.000, 0.000, 0.000, 0.000, 0.000, 1.000, 1.000, 1.000, 1.000, 1.000, 1.000, 1.000, 1.000, 0.936, 0.667, 0.783, 0.667, 0.769, 0.667, 0.500, 0.000}   -   classificato come:    NON_MATCH   score: 0,455624


[model.Record]:{PK: '984', CODICE_FISCALE: '______7423______', NOME: 'danny', COGNOME: 'fedeli', SESSO: 'm', STATO_NASCITA: 'italia', DATA_NASCITA: '19841114', COMUNE_NASCITA: 'portico di caserta', PROVINCIA_NASCITA: 'ce', INDIRIZZO: 'viale rodolfo 6', CAP: '', PROVINCIA: 'ce', TELEFONO: ''}
[model.Record]:{PK: '984', CODICE_FISCALE: '______7423______', NOME: 'danny', COGNOME: 'fedeli', SESSO: 'm', STATO_NASCITA: 'italia', DATA_NASCITA: '19851114', COMUNE_NASCITA: 'portico di caserta', PROVINCIA_NASCITA: 'ce', INDIRIZZO: 'viale rolodfo', CAP: '70791', PROVINCIA: 'ce', TELEFONO: ''}
[utils.math.Vector]:{1.000, 1.000, 1.000, 1.000, 1.000, 1.000, 1.000, 1.000, 1.000, 1.000, 1.000, 1.000, 1.000, 1.000, 1.000, 1.000, 1.000, 1.000, 1.000, 1.000, 1.000, 1.000, 1.000, 1.000, 1.000, 1.000, 1.000, 1.000, 1.000, 1.000, 1.000, 1.000, 0.942, 0.500, 0.667, 0.500, 0.875, 0.500, 0.333, 0.000, 1.000, 1.000, 1.000, 1.000, 1.000, 1.000, 1.000, 1.000, 1.000, 1.000, 1.000, 1.000, 1.000, 1.000, 1.000, 1.000, 0.967, 0.502, 0.769, 0.500, 0.733, 0.500, 0.333, 0.000, 0.000, 0.000, 0.000, 0.000, 0.000, 0.000, 0.000, 0.000, 1.000, 1.000, 1.000, 1.000, 1.000, 1.000, 1.000, 1.000, 0.000, 0.000, 0.000, 0.000, 0.000, 0.000, 0.000, 0.000}   -   classificato come:    NON_MATCH   score: 0,493615


[model.Record]:{PK: '985', CODICE_FISCALE: '______7424______', NOME: 'nayalde', COGNOME: 'marchekini', SESSO: 'm', STATO_NASCITA: 'italia', DATA_NASCITA: '19550823', COMUNE_NASCITA: 'giugliano in campania', PROVINCIA_NASCITA: 'na', INDIRIZZO: 'via gentile 61', CAP: '52416', PROVINCIA: 'na', TELEFONO: ''}
[model.Record]:{PK: '985', CODICE_FISCALE: '______7424______', NOME: 'marchesini', COGNOME: 'nayade', SESSO: 'f', STATO_NASCITA: 'italia', DATA_NASCITA: '19571023', COMUNE_NASCITA: 'giugliano in campania', PROVINCIA_NASCITA: 'na', INDIRIZZO: 'gentile', CAP: '24161', PROVINCIA: 'na', TELEFONO: '398060096478'}
[utils.math.Vector]:{0.495, 0.000, 0.000, 0.000, 0.100, 0.000, 0.000, 0.000, 0.511, 0.000, 0.000, 0.000, 0.200, 0.000, 0.000, 0.000, 0.000, 0.000, 0.000, 0.000, 0.000, 0.000, 0.000, 0.000, 1.000, 1.000, 1.000, 1.000, 1.000, 1.000, 1.000, 1.000, 0.883, 0.167, 0.429, 0.167, 0.625, 0.167, 0.091, 0.000, 1.000, 1.000, 1.000, 1.000, 1.000, 1.000, 1.000, 1.000, 1.000, 1.000, 1.000, 1.000, 1.000, 1.000, 1.000, 1.000, 0.738, 0.645, 0.632, 0.588, 0.500, 0.588, 0.417, 0.000, 0.867, 0.667, 0.750, 0.667, 0.600, 0.667, 0.500, 0.000, 1.000, 1.000, 1.000, 1.000, 1.000, 1.000, 1.000, 1.000, 0.000, 0.000, 0.000, 0.000, 0.000, 0.000, 0.000, 0.000}   -   classificato come:    NON_MATCH   score: 0,377792


[model.Record]:{PK: '986', CODICE_FISCALE: '______7425______', NOME: 'michael', COGNOME: 'amato', SESSO: 'f', STATO_NASCITA: 'italia', DATA_NASCITA: '19721019', COMUNE_NASCITA: 'torino', PROVINCIA_NASCITA: 'to', INDIRIZZO: 'viale vitalba 61', CAP: '68890', PROVINCIA: 'to', TELEFONO: '3983017246053'}
[model.Record]:{PK: '986', CODICE_FISCALE: '______7425______', NOME: 'amato', COGNOME: 'michael', SESSO: 'f', STATO_NASCITA: 'italia', DATA_NASCITA: '19720123', COMUNE_NASCITA: 'torino', PROVINCIA_NASCITA: 'to', INDIRIZZO: 'viale vitalba', CAP: '68890', PROVINCIA: 'to', TELEFONO: ''}
[utils.math.Vector]:{0.562, 0.000, 0.000, 0.000, 0.143, 0.000, 0.000, 0.000, 0.562, 0.000, 0.000, 0.000, 0.143, 0.000, 0.000, 0.000, 1.000, 1.000, 1.000, 1.000, 1.000, 1.000, 1.000, 1.000, 1.000, 1.000, 1.000, 1.000, 1.000, 1.000, 1.000, 1.000, 0.867, 0.333, 0.615, 0.333, 0.625, 0.333, 0.200, 0.000, 1.000, 1.000, 1.000, 1.000, 1.000, 1.000, 1.000, 1.000, 1.000, 1.000, 1.000, 1.000, 1.000, 1.000, 1.000, 1.000, 0.988, 0.886, 0.870, 0.880, 0.813, 0.880, 0.786, 0.000, 1.000, 1.000, 1.000, 1.000, 1.000, 1.000, 1.000, 1.000, 1.000, 1.000, 1.000, 1.000, 1.000, 1.000, 1.000, 1.000, 0.000, 0.000, 0.000, 0.000, 0.000, 0.000, 0.000, 0.000}   -   classificato come:    NON_MATCH   score: 0,511279


[model.Record]:{PK: '987', CODICE_FISCALE: '______7427______', NOME: 'lauren', COGNOME: 'tosi', SESSO: 'f', STATO_NASCITA: 'egitto', DATA_NASCITA: '19630628', COMUNE_NASCITA: 'south sarah', PROVINCIA_NASCITA: 'south sarah', INDIRIZZO: 'michael shoals 61', CAP: '44787', PROVINCIA: '', TELEFONO: '10977059840302'}
[model.Record]:{PK: '987', CODICE_FISCALE: '______7427______', NOME: 'lauren', COGNOME: 'tosi', SESSO: 'f', STATO_NASCITA: 'egitto', DATA_NASCITA: '19630628', COMUNE_NASCITA: 'south sarah', PROVINCIA_NASCITA: 'south sarah', INDIRIZZO: '', CAP: '', PROVINCIA: 'south sarah', TELEFONO: ''}
[utils.math.Vector]:{1.000, 1.000, 1.000, 1.000, 1.000, 1.000, 1.000, 1.000, 1.000, 1.000, 1.000, 1.000, 1.000, 1.000, 1.000, 1.000, 1.000, 1.000, 1.000, 1.000, 1.000, 1.000, 1.000, 1.000, 1.000, 1.000, 1.000, 1.000, 1.000, 1.000, 1.000, 1.000, 1.000, 1.000, 1.000, 1.000, 1.000, 1.000, 1.000, 1.000, 1.000, 1.000, 1.000, 1.000, 1.000, 1.000, 1.000, 1.000, 1.000, 1.000, 1.000, 1.000, 1.000, 1.000, 1.000, 1.000, 0.000, 0.000, 0.000, 0.000, 0.000, 0.000, 0.000, 0.000, 0.000, 0.000, 0.000, 0.000, 0.000, 0.000, 0.000, 0.000, 0.000, 0.000, 0.000, 0.000, 0.000, 0.000, 0.000, 0.000, 0.000, 0.000, 0.000, 0.000, 0.000, 0.000, 0.000, 0.000}   -   classificato come:    NON_MATCH   score: 0,480557


[model.Record]:{PK: '988', CODICE_FISCALE: '______7428______', NOME: 'audenico', COGNOME: 'berardi', SESSO: 'm', STATO_NASCITA: 'italia', DATA_NASCITA: '19490607', COMUNE_NASCITA: 'pisy', PROVINCIA_NASCITA: 'pi', INDIRIZZO: 'canale romano 84', CAP: '28698', PROVINCIA: 'pi', TELEFONO: '396173894458'}
[model.Record]:{PK: '988', CODICE_FISCALE: '______7428______', NOME: 'audenico', COGNOME: '', SESSO: 'f', STATO_NASCITA: 'italia', DATA_NASCITA: '19490607', COMUNE_NASCITA: 'pisa', PROVINCIA_NASCITA: 'pi', INDIRIZZO: 'canale romano', CAP: '', PROVINCIA: 'pi', TELEFONO: '39617394458'}
[utils.math.Vector]:{1.000, 1.000, 1.000, 1.000, 1.000, 1.000, 1.000, 1.000, 0.000, 0.000, 0.000, 0.000, 0.000, 0.000, 0.000, 0.000, 0.000, 0.000, 0.000, 0.000, 0.000, 0.000, 0.000, 0.000, 1.000, 1.000, 1.000, 1.000, 1.000, 1.000, 1.000, 1.000, 1.000, 1.000, 1.000, 1.000, 1.000, 1.000, 1.000, 1.000, 0.883, 0.500, 0.667, 0.500, 0.750, 0.500, 0.333, 0.000, 1.000, 1.000, 1.000, 1.000, 1.000, 1.000, 1.000, 1.000, 0.988, 0.886, 0.880, 0.880, 0.813, 0.880, 0.786, 0.000, 0.000, 0.000, 0.000, 0.000, 0.000, 0.000, 0.000, 0.000, 1.000, 1.000, 1.000, 1.000, 1.000, 1.000, 1.000, 1.000, 0.956, 0.738, 0.900, 0.737, 0.917, 0.737, 0.583, 0.000}   -   classificato come:    NON_MATCH   score: 0,585561


[model.Record]:{PK: '989', CODICE_FISCALE: '______7429______', NOME: 'gelsomina', COGNOME: 'pugliese', SESSO: 'f', STATO_NASCITA: 'italia', DATA_NASCITA: '19780729', COMUNE_NASCITA: '', PROVINCIA_NASCITA: 'ce', INDIRIZZO: 'borgo rinaldi 94', CAP: '50309', PROVINCIA: 'ce', TELEFONO: '396855682352'}
[model.Record]:{PK: '989', CODICE_FISCALE: '______7429______', NOME: 'gelsomina', COGNOME: 'pugliese', SESSO: 'm', STATO_NASCITA: 'italia', DATA_NASCITA: '19780829', COMUNE_NASCITA: 'casapulla', PROVINCIA_NASCITA: 'ce', INDIRIZZO: 'borgo rinaldi', CAP: '30509', PROVINCIA: 'ce', TELEFONO: ''}
[utils.math.Vector]:{1.000, 1.000, 1.000, 1.000, 1.000, 1.000, 1.000, 1.000, 1.000, 1.000, 1.000, 1.000, 1.000, 1.000, 1.000, 1.000, 0.000, 0.000, 0.000, 0.000, 0.000, 0.000, 0.000, 0.000, 1.000, 1.000, 1.000, 1.000, 1.000, 1.000, 1.000, 1.000, 0.958, 0.500, 0.714, 0.500, 0.875, 0.500, 0.333, 0.000, 0.000, 0.000, 0.000, 0.000, 0.000, 0.000, 0.000, 0.000, 1.000, 1.000, 1.000, 1.000, 1.000, 1.000, 1.000, 1.000, 0.988, 0.886, 0.889, 0.880, 0.813, 0.880, 0.786, 0.000, 0.733, 0.000, 0.750, 0.000, 0.600, 0.000, 0.000, 0.000, 1.000, 1.000, 1.000, 1.000, 1.000, 1.000, 1.000, 1.000, 0.000, 0.000, 0.000, 0.000, 0.000, 0.000, 0.000, 0.000}   -   classificato come:    NON_MATCH   score: 0,492210


[model.Record]:{PK: '990', CODICE_FISCALE: '______7430______', NOME: 'quarto', COGNOME: '', SESSO: 'f', STATO_NASCITA: 'italia', DATA_NASCITA: '19361213', COMUNE_NASCITA: 'casamarciano', PROVINCIA_NASCITA: 'na', INDIRIZZO: '1', CAP: '', PROVINCIA: 'na', TELEFONO: '39499391093'}
[model.Record]:{PK: '990', CODICE_FISCALE: '______7430______', NOME: 'quarto', COGNOME: 'vinciguerra', SESSO: 'f', STATO_NASCITA: 'italia', DATA_NASCITA: '19361213', COMUNE_NASCITA: 'casamarciano', PROVINCIA_NASCITA: 'na', INDIRIZZO: 'piazza palmieri', CAP: '82404', PROVINCIA: 'na', TELEFONO: ''}
[utils.math.Vector]:{1.000, 1.000, 1.000, 1.000, 1.000, 1.000, 1.000, 1.000, 0.000, 0.000, 0.000, 0.000, 0.000, 0.000, 0.000, 0.000, 1.000, 1.000, 1.000, 1.000, 1.000, 1.000, 1.000, 1.000, 1.000, 1.000, 1.000, 1.000, 1.000, 1.000, 1.000, 1.000, 1.000, 1.000, 1.000, 1.000, 1.000, 1.000, 1.000, 1.000, 1.000, 1.000, 1.000, 1.000, 1.000, 1.000, 1.000, 1.000, 1.000, 1.000, 1.000, 1.000, 1.000, 1.000, 1.000, 1.000, 0.000, 0.000, 0.000, 0.000, 0.000, 0.000, 0.000, 0.000, 0.000, 0.000, 0.000, 0.000, 0.000, 0.000, 0.000, 0.000, 1.000, 1.000, 1.000, 1.000, 1.000, 1.000, 1.000, 1.000, 0.000, 0.000, 0.000, 0.000, 0.000, 0.000, 0.000, 0.000}   -   classificato come:    NON_MATCH   score: 0,379963


[model.Record]:{PK: '992', CODICE_FISCALE: '______7432______', NOME: 'erminio', COGNOME: 'giordano', SESSO: 'f', STATO_NASCITA: 'italia', DATA_NASCITA: '198510', COMUNE_NASCITA: 'eboli', PROVINCIA_NASCITA: 'sa', INDIRIZZO: 'via pericle 55', CAP: '', PROVINCIA: 'sa', TELEFONO: '3933992789238'}
[model.Record]:{PK: '992', CODICE_FISCALE: '______7432______', NOME: 'erminio', COGNOME: 'giordano', SESSO: '', STATO_NASCITA: 'italia', DATA_NASCITA: '19851010', COMUNE_NASCITA: 'eboli', PROVINCIA_NASCITA: 'sa', INDIRIZZO: 'via pericle', CAP: '86949', PROVINCIA: 'sa', TELEFONO: ''}
[utils.math.Vector]:{1.000, 1.000, 1.000, 1.000, 1.000, 1.000, 1.000, 1.000, 1.000, 1.000, 1.000, 1.000, 1.000, 1.000, 1.000, 1.000, 0.000, 0.000, 0.000, 0.000, 0.000, 0.000, 0.000, 0.000, 1.000, 1.000, 1.000, 1.000, 1.000, 1.000, 1.000, 1.000, 0.967, 0.816, 0.909, 0.800, 0.750, 0.800, 0.667, 0.000, 1.000, 1.000, 1.000, 1.000, 1.000, 1.000, 1.000, 1.000, 1.000, 1.000, 1.000, 1.000, 1.000, 1.000, 1.000, 1.000, 0.985, 0.866, 0.870, 0.857, 0.786, 0.857, 0.750, 0.000, 0.000, 0.000, 0.000, 0.000, 0.000, 0.000, 0.000, 0.000, 1.000, 1.000, 1.000, 1.000, 1.000, 1.000, 1.000, 1.000, 0.000, 0.000, 0.000, 0.000, 0.000, 0.000, 0.000, 0.000}   -   classificato come:    NON_MATCH   score: 0,563355


[model.Record]:{PK: '994', CODICE_FISCALE: '______7435______', NOME: 'miczhele', COGNOME: 'marelli', SESSO: 'f', STATO_NASCITA: 'bosnia', DATA_NASCITA: '19421123', COMUNE_NASCITA: 'north seanville', PROVINCIA_NASCITA: 'north seanville', INDIRIZZO: 'wihte river 99', CAP: '54787', PROVINCIA: 'north seanville', TELEFONO: '31288358'}
[model.Record]:{PK: '994', CODICE_FISCALE: '______7435______', NOME: 'michele', COGNOME: 'marell', SESSO: 'f', STATO_NASCITA: 'bosnia', DATA_NASCITA: '19381123', COMUNE_NASCITA: 'ronth seanville', PROVINCIA_NASCITA: 'north seanville', INDIRIZZO: '', CAP: '', PROVINCIA: 'north seanville', TELEFONO: '3128358'}
[utils.math.Vector]:{0.971, 0.548, 0.769, 0.545, 0.875, 0.545, 0.375, 0.000, 0.981, 0.894, 0.909, 0.889, 0.857, 0.889, 0.800, 0.000, 1.000, 1.000, 1.000, 1.000, 1.000, 1.000, 1.000, 1.000, 1.000, 1.000, 1.000, 1.000, 1.000, 1.000, 1.000, 1.000, 0.822, 0.333, 0.571, 0.333, 0.750, 0.333, 0.200, 0.000, 0.978, 0.769, 0.786, 0.769, 0.867, 0.769, 0.625, 0.000, 1.000, 1.000, 1.000, 1.000, 1.000, 1.000, 1.000, 1.000, 0.000, 0.000, 0.000, 0.000, 0.000, 0.000, 0.000, 0.000, 0.000, 0.000, 0.000, 0.000, 0.000, 0.000, 0.000, 0.000, 1.000, 1.000, 1.000, 1.000, 1.000, 1.000, 1.000, 1.000, 0.946, 0.730, 0.923, 0.727, 0.875, 0.727, 0.571, 0.000}   -   classificato come:    NON_MATCH   score: 0,407919


[model.Record]:{PK: '996', CODICE_FISCALE: '______7437______', NOME: 'italo', COGNOME: 'bianchi', SESSO: 'm', STATO_NASCITA: 'italia', DATA_NASCITA: '19731213', COMUNE_NASCITA: 'anacapri', PROVINCIA_NASCITA: 'na', INDIRIZZO: '21', CAP: '', PROVINCIA: 'na', TELEFONO: '3972682269450'}
[model.Record]:{PK: '996', CODICE_FISCALE: '______7437______', NOME: 'italo', COGNOME: 'bianchi', SESSO: 'm', STATO_NASCITA: 'italia', DATA_NASCITA: '19731213', COMUNE_NASCITA: 'anacarp', PROVINCIA_NASCITA: 'na', INDIRIZZO: 'ferretti', CAP: '16051', PROVINCIA: 'na', TELEFONO: '397268226945'}
[utils.math.Vector]:{1.000, 1.000, 1.000, 1.000, 1.000, 1.000, 1.000, 1.000, 1.000, 1.000, 1.000, 1.000, 1.000, 1.000, 1.000, 1.000, 1.000, 1.000, 1.000, 1.000, 1.000, 1.000, 1.000, 1.000, 1.000, 1.000, 1.000, 1.000, 1.000, 1.000, 1.000, 1.000, 1.000, 1.000, 1.000, 1.000, 1.000, 1.000, 1.000, 1.000, 0.955, 0.548, 0.615, 0.545, 0.750, 0.545, 0.375, 0.000, 1.000, 1.000, 1.000, 1.000, 1.000, 1.000, 1.000, 1.000, 0.000, 0.000, 0.000, 0.000, 0.000, 0.000, 0.000, 0.000, 0.000, 0.000, 0.000, 0.000, 0.000, 0.000, 0.000, 0.000, 1.000, 1.000, 1.000, 1.000, 1.000, 1.000, 1.000, 1.000, 0.998, 0.953, 0.952, 0.952, 0.923, 0.952, 0.909, 0.000}   -   classificato come:    NON_MATCH   score: 0,586860


[model.Record]:{PK: '997', CODICE_FISCALE: '______7438______', NOME: 'kiven', COGNOME: 'sacco', SESSO: 'm', STATO_NASCITA: 'australia', DATA_NASCITA: '19340729', COMUNE_NASCITA: 'port karachester', PROVINCIA_NASCITA: 'port karachester', INDIRIZZO: 'carlos motorway 63', CAP: '41645', PROVINCIA: 'port karachester', TELEFONO: '61800576003'}
[model.Record]:{PK: '997', CODICE_FISCALE: '______7438______', NOME: 'sacco', COGNOME: 'kevin', SESSO: 'm', STATO_NASCITA: 'australia', DATA_NASCITA: '19340729', COMUNE_NASCITA: 'port karachester', PROVINCIA_NASCITA: 'port karachester', INDIRIZZO: 'carlos motorfway', CAP: '41645', PROVINCIA: 'port karachester', TELEFONO: ''}
[utils.math.Vector]:{0.000, 0.000, 0.000, 0.000, 0.000, 0.000, 0.000, 0.000, 0.000, 0.000, 0.000, 0.000, 0.000, 0.000, 0.000, 0.000, 1.000, 1.000, 1.000, 1.000, 1.000, 1.000, 1.000, 1.000, 1.000, 1.000, 1.000, 1.000, 1.000, 1.000, 1.000, 1.000, 1.000, 1.000, 1.000, 1.000, 1.000, 1.000, 1.000, 1.000, 1.000, 1.000, 1.000, 1.000, 1.000, 1.000, 1.000, 1.000, 1.000, 1.000, 1.000, 1.000, 1.000, 1.000, 1.000, 1.000, 0.975, 0.735, 0.813, 0.733, 0.778, 0.733, 0.579, 0.000, 1.000, 1.000, 1.000, 1.000, 1.000, 1.000, 1.000, 1.000, 1.000, 1.000, 1.000, 1.000, 1.000, 1.000, 1.000, 1.000, 0.000, 0.000, 0.000, 0.000, 0.000, 0.000, 0.000, 0.000}   -   classificato come:    NON_MATCH   score: 0,592001
